# Supplementary material for: Gene essentiality landscape and druggable oncogenic dependencies in herpesviral primary effusion lymphoma
Source: Nat Commun. 2018 Aug 15;9:3263. doi: 10.1038/s41467-018-05506-9 (PMC6093911; doi:10.1038/s41467-018-05506-9)
Supplement: Supplementary file 3 — Supplementary Data 1 [file 41467_2018_5506_MOESM3_ESM.xlsx]

## Sheet: SuppData1_Screens
Group	Source	Cell line	# genes < adj. p 0.05	Library	Sources of Cell Lines Used in This Study
Primary effusion lymphoma	This study	BC-1	912	Brunello	ATCC
Primary effusion lymphoma	This study	BC-2	743	Brunello	Dr. Jae Jung, University of Southern California
Primary effusion lymphoma	This study	BC-5	400	Brunello	Dr. Ethel Cesarman, Weill Cornell University
Primary effusion lymphoma	This study	JSC-1	1000	Brunello	Dr. Bryan Cullen, Duke University Medical Center
Primary effusion lymphoma	This study	BC-3 GeCKO	647	GeCKO	ATCC
Primary effusion lymphoma	This study	BC-3 Brunello	1549	Brunello	ATCC
Primary effusion lymphoma	This study	BCBL-1 GeCKO	834	GeCKO	Dr. Bryan Cullen, Duke University Medical Center
Primary effusion lymphoma	This study	BCBL-1 Pool Brunello	876	Brunello	Dr. Bryan Cullen, Duke University Medical Center
Primary effusion lymphoma	This study	BCBL-1 Clone Brunello	1558	Brunello	Dr. Bryan Cullen, Duke University Medical Center
Primary effusion lymphoma	This study	APK-1	808	Brunello	Dr. Jae Jung, University of Southern California
Primary effusion lymphoma	This study	VG-1	265	Brunello	Dr. Dirk Dittmer, University of North Carolina
Lymphoblastoid cell line	Ma et al., 2017	GM12878	607	Avana	N/A
Acute myeloid leukemia	Wang et al., 2017	HEL	1903	Wang	N/A
Acute myeloid leukemia	Wang et al., 2017	EOL-1	1555	Wang	N/A
Acute myeloid leukemia	Wang et al., 2017	SKM-1	1702	Wang	N/A
Acute myeloid leukemia	Wang et al., 2017	P31/FUJ	1994	Wang	N/A
Acute myeloid leukemia	Wang et al., 2017	PL-21	926	Wang	N/A
Acute myeloid leukemia	Wang et al., 2017	OCI-AML2	1868	Wang	N/A
Acute myeloid leukemia	Wang et al., 2017	OCI-AML3	1520	Wang	N/A
Acute myeloid leukemia	Wang et al., 2017	OCI-AML5	1696	Wang	N/A
Acute myeloid leukemia	Wang et al., 2017	NB-4	1702	Wang	N/A
Acute myeloid leukemia	Wang et al., 2017	MV4;11	1643	Wang	N/A
Acute myeloid leukemia	Wang et al., 2017	Monomac1	1677	Wang	N/A
Acute myeloid leukemia	Wang et al., 2017	Molm-13	1762	Wang	N/A
Chronic myeloid leukemia	Wang et al., 2014	K562	1534	Wang	N/A
Chronic myeloid leukemia	Wang et al., 2014	KBM7	1929	Wang	N/A
Breast	Aguirre et al., 2016	CAL-120	586	GeCKO	N/A
Breast	Aguirre et al., 2016	T-47D	627	GeCKO	N/A
Ewing's sarcoma	Aguirre et al., 2016	A-673	775	GeCKO	N/A
Ewing's sarcoma	Aguirre et al., 2016	CADO-ES1	568	GeCKO	N/A
Ewing's sarcoma	Aguirre et al., 2016	EW-8	727	GeCKO	N/A
Ewing's sarcoma	Aguirre et al., 2016	EWS-502	852	GeCKO	N/A
Ewing's sarcoma	Aguirre et al., 2016	MHH-ES-1	827	GeCKO	N/A
Ewing's sarcoma	Aguirre et al., 2016	RD-ES	592	GeCKO	N/A
Pancreatic	Aguirre et al., 2016	BxPC-3	724	GeCKO	N/A
Pancreatic	Aguirre et al., 2016	PANC-1	1051	GeCKO	N/A
Pancreatic	Aguirre et al., 2016	SU.86.86	1158	GeCKO	N/A
Pancreatic	Aguirre et al., 2016	Panc0327	667	GeCKO	N/A
Pancreatic	Aguirre et al., 2016	Panc0813	1089	GeCKO	N/A
Pancreatic	Aguirre et al., 2016	PaTu8902T	967	GeCKO	N/A
Pancreatic	Aguirre et al., 2016	PaTu8988T	929	GeCKO	N/A
Colon	Aguirre et al., 2016	HT-29	1156	GeCKO	N/A
Kidney	Aguirre et al., 2016	G-402	771	GeCKO	N/A
Non-small cell lung cancer	Aguirre et al., 2016	COR-L105	1064	GeCKO	N/A
Non-small cell lung cancer	Aguirre et al., 2016	HCC-44	794	GeCKO	N/A
Non-small cell lung cancer	Aguirre et al., 2016	NCI-2009	1194	GeCKO	N/A
Prostate	Aguirre et al., 2016	LNCaP clone FGC	799	GeCKO	N/A
Melanoma	Aguirre et al., 2016	A-375	1143	GeCKO	N/A
Melanoma	Aguirre et al., 2016	Hs294T	612	GeCKO	N/A
Melanoma	Aguirre et al., 2016	MeWo	543	GeCKO	N/A
Multiple myeloma	Project Achilles (unpublished)	KMS-11	771	Avana	N/A
Multiple myeloma	Project Achilles (unpublished)	KMS-26	824	Avana	N/A
Multiple myeloma	This study	KMS-12-BM	1255	Brunello	Dr. Sandeep Dave, Duke University Medical Center
T-cell lymphoma	Project Achilles (unpublished)	Karpas 299	973	Avana	N/A
T-cell lymphoma	Project Achilles (unpublished)	KiJK	672	Avana	N/A
T-cell lymphoma	Project Achilles (unpublished)	MyLa	1036	Avana	N/A
T-cell lymphoma	Project Achilles (unpublished)	SUP-M2	860	Avana	N/A
T-cell acute lymphoblastic leukemia	Project Achilles (unpublished)	PF-382	1011	Avana	N/A
T-cell acute lymphoblastic leukemia	Project Achilles (unpublished)	SUP-T1	732	Avana	N/A
Burkitt's lymphoma	This study	BJAB	365	GeCKO	Dr. Bryan Cullen, Duke University Medical Center
Burkitt's lymphoma	Ma et al., 2017	P3HR1	1085	Avana	N/A
Burkitt's lymphoma	Wang et al., 2014	Raji	1291	Wang	N/A
Burkitt's lymphoma	Wang et al., 2014	Jiyoye	1053	Wang	N/A
