# Supplementary material for: Gene essentiality landscape and druggable oncogenic dependencies in herpesviral primary effusion lymphoma
Source: Nat Commun. 2018 Aug 15;9:3263. doi: 10.1038/s41467-018-05506-9 (PMC6093911; doi:10.1038/s41467-018-05506-9)
Supplement: Supplementary file 4 — Supplementary Data 2 [file 41467_2018_5506_MOESM4_ESM.xlsx]

## Sheet: A. Brunello_PEL
UID	Gene	Brunello	BC-1_Rep1	BC-1_Rep2	BC-1_Rep3	BC-5_Rep1	BC-5_Rep2	BC-5_Rep3	BC2	JSC1	APK-1_Rep1	APK-1_Rep2	APK-1_Rep3	VG-1_Rep1	VG-1_Rep2	VG-1_Rep3	BCBL-1pool_Rep1	BCBL-1pool_Rep2	BCBL-1pool_Rep3	BCBL-1clone_Rep1	BCBL-1clone_Rep2	BCBL-1clone_Rep3	BC3
31561	A1BG	583	263	628	598	428	515	349	1200	721	621	470	470	788	616	513	440	483	847	483	494	424	431
31562	A1BG	324	123	255	267	318	363	253	487	857	290	224	191	205	147	286	357	214	274	192	165	164	303
31563	A1BG	486	223	458	450	388	352	204	425	740	378	262	398	502	425	487	335	402	491	489	428	360	517
31564	A1BG	10	0	2	1	0	1	0	1	6	39	15	13	0	0	1	1	0	0	12	0	0	0
71760	A1CF	430	168	268	256	303	178	168	487	754	281	312	326	221	212	115	415	288	291	190	170	142	188
71761	A1CF	422	219	586	511	744	578	601	858	579	791	666	491	396	316	279	305	501	349	485	311	259	384
71762	A1CF	365	152	419	442	294	262	159	695	619	359	189	233	292	204	291	240	257	310	240	266	205	439
71763	A1CF	543	323	526	537	727	715	573	888	818	470	398	470	493	412	434	433	328	647	466	276	438	449
2941	A2ML1	367	152	240	219	178	152	224	882	670	365	235	236	236	126	236	181	142	167	141	211	135	253
2942	A2ML1	212	54	158	165	158	122	84	297	331	132	124	195	143	179	76	168	118	211	200	142	189	178
2943	A2ML1	228	51	110	136	183	230	109	384	220	334	141	110	195	185	50	315	211	180	133	106	173	222
2944	A2ML1	391	88	202	168	173	135	192	377	611	292	256	391	208	247	221	338	239	223	308	194	225	254
19625	A2M	236	127	314	265	357	317	145	567	709	367	170	161	336	307	225	328	317	212	138	124	107	261
19626	A2M	378	169	372	362	234	386	368	469	571	420	196	340	284	238	133	155	143	204	138	188	148	425
19627	A2M	737	199	577	601	429	492	294	1839	1471	824	489	727	410	423	310	512	520	501	568	442	386	665
19628	A2M	436	183	429	405	385	352	381	779	400	335	376	290	319	492	294	593	522	444	350	179	298	472
57896	A3GALT2	382	249	617	495	505	439	278	691	588	648	332	467	253	309	319	586	305	683	347	246	303	456
57897	A3GALT2	652	210	583	481	607	685	531	1203	1146	470	472	322	432	600	344	418	299	487	351	254	313	443
57898	A3GALT2	682	218	481	624	673	634	495	1856	969	905	755	663	708	661	445	455	555	563	662	455	531	381
57899	A3GALT2	662	411	865	830	655	611	659	1106	1006	710	480	461	405	438	496	743	446	656	458	400	420	669
8959	A4GALT	386	149	265	315	279	283	218	595	483	292	193	103	131	214	175	207	231	252	333	216	354	262
8960	A4GALT	49	48	143	59	131	80	75	127	86	71	80	88	23	34	64	103	164	100	76	71	52	58
8961	A4GALT	277	111	260	208	287	281	176	276	249	392	189	277	299	297	261	304	334	346	174	191	152	192
8962	A4GALT	241	102	285	310	133	196	131	493	328	203	285	263	200	211	172	225	267	326	121	146	178	252
60344	A4GNT	208	83	213	174	131	149	111	398	289	112	94	127	55	97	41	88	101	139	143	85	120	157
60345	A4GNT	173	47	123	141	121	118	173	345	261	92	75	32	190	126	107	43	141	256	158	91	151	192
60346	A4GNT	265	118	362	168	207	165	178	1070	521	212	219	256	309	211	198	132	169	210	218	144	197	217
60347	A4GNT	265	85	193	190	326	301	315	333	239	328	203	205	215	185	161	93	135	136	272	172	170	212
16243	AAAS	113	22	25	33	84	76	65	39	120	102	31	68	38	10	5	44	43	33	95	56	48	79
16244	AAAS	227	51	113	132	145	222	231	133	402	110	49	123	141	97	84	99	136	166	67	79	43	190
16245	AAAS	196	20	37	80	171	176	111	53	226	87	122	65	104	171	53	126	142	170	112	83	49	90
16246	AAAS	348	146	525	328	469	465	372	194	566	173	165	252	196	243	250	392	193	308	219	176	167	345
645	AACS	355	134	250	295	284	245	260	336	313	739	266	242	241	148	104	226	224	299	236	165	201	241
646	AACS	436	204	387	351	388	374	319	635	526	625	213	304	196	282	288	214	136	235	343	296	187	268
647	AACS	449	183	440	391	428	458	353	793	516	682	358	286	315	316	229	383	390	419	319	249	240	391
648	AACS	311	64	212	112	117	218	130	371	766	55	117	70	180	33	83	323	105	266	218	131	79	224
17115	AADACL2	84	45	95	145	156	118	89	218	106	99	28	70	149	220	100	32	44	78	83	79	69	108
17116	AADACL2	132	78	100	130	148	159	168	185	284	148	153	192	100	75	147	83	135	148	102	88	47	136
17117	AADACL2	121	38	77	95	174	189	121	246	192	212	74	148	195	37	121	140	91	73	157	123	198	130
17118	AADACL2	282	173	281	375	307	250	271	587	351	430	483	264	162	154	168	289	266	261	312	182	203	274
3361	AADACL3	301	111	207	249	260	272	276	380	409	163	95	78	132	132	193	94	141	162	218	101	151	204
3362	AADACL3	411	90	180	142	241	161	155	534	472	240	258	179	327	342	188	229	345	275	203	289	324	258
3363	AADACL3	124	33	215	79	176	146	132	300	196	35	63	32	66	162	124	153	148	54	62	58	47	89
3364	AADACL3	398	216	244	314	315	356	235	507	606	342	290	372	256	147	95	265	198	385	531	293	326	301
66476	AADACL4	184	45	126	116	69	40	51	495	311	254	111	173	81	66	7	208	69	122	157	206	125	134
66477	AADACL4	245	89	156	91	167	151	108	271	253	140	199	112	119	209	156	261	174	198	114	107	101	190
66478	AADACL4	202	90	214	110	203	137	153	681	381	80	60	50	228	230	102	77	39	80	174	67	113	146
66479	AADACL4	283	126	236	305	241	136	84	362	404	293	218	174	165	282	285	109	181	329	146	109	124	165
68844	AADAC	446	209	433	367	460	522	478	916	680	233	207	305	239	203	146	175	278	181	354	264	250	406
68845	AADAC	525	210	716	627	923	654	717	972	1139	543	446	448	446	435	389	427	479	610	550	350	411	673
68846	AADAC	540	210	455	426	776	783	548	1261	680	874	474	615	357	279	370	440	241	422	448	304	479	550
68847	AADAC	309	143	291	270	174	160	124	402	264	233	178	275	253	226	174	238	74	164	138	107	180	239
13975	AADAT	142	36	75	92	153	80	19	75	245	63	106	120	161	123	155	65	54	110	138	82	93	104
13976	AADAT	172	35	86	143	233	293	165	192	276	248	196	150	205	114	71	131	178	151	109	124	103	150
13977	AADAT	233	123	230	241	279	282	245	440	403	209	94	47	84	194	148	168	46	156	227	134	193	194
13978	AADAT	451	188	369	374	480	525	358	590	900	374	371	467	402	313	326	487	552	523	512	307	272	344
37177	AAED1	239	86	248	195	269	213	212	429	147	256	157	131	87	184	118	135	146	107	98	70	123	130
37178	AAED1	294	164	272	342	215	287	184	554	416	445	167	388	177	132	161	216	135	196	177	176	169	180
37179	AAED1	291	85	199	107	173	272	98	700	553	159	169	285	166	176	95	126	64	135	214	146	148	223
37180	AAED1	173	83	107	159	227	201	140	215	316	197	117	151	213	87	52	100	99	174	228	103	131	135
37189	AAGAB	740	88	162	180	620	555	472	440	279	478	282	268	523	279	502	281	264	278	148	120	97	33
37190	AAGAB	260	89	247	295	247	310	266	338	193	216	156	148	433	224	248	56	76	47	127	170	190	89
37191	AAGAB	214	71	122	127	247	285	195	111	334	185	82	143	169	117	139	110	175	229	231	150	188	138
37192	AAGAB	244	32	102	70	378	274	269	150	177	213	88	85	184	159	171	117	75	74	94	50	79	30
17915	AAK1	155	36	116	142	100	165	102	229	180	185	228	114	121	92	154	92	105	127	114	57	72	89
17916	AAK1	113	36	196	49	116	183	97	150	391	77	27	46	67	78	72	85	45	73	66	34	46	108
17917	AAK1	232	86	172	243	283	236	224	559	403	211	158	116	143	254	205	189	199	143	134	114	135	205
17918	AAK1	186	59	179	86	153	137	108	368	312	283	351	450	45	110	53	103	69	157	85	44	32	107
17787	AAMDC	189	64	138	87	143	252	144	186	267	330	256	142	170	133	101	110	148	183	166	214	120	116
17788	AAMDC	393	181	385	537	370	321	338	531	402	571	340	342	281	186	96	232	336	367	246	215	170	307
17789	AAMDC	220	66	165	106	278	178	141	167	264	206	143	99	191	193	223	33	123	149	175	94	99	177
17790	AAMDC	326	238	445	396	394	356	337	890	556	463	254	263	258	217	314	209	282	501	386	221	298	302
58788	AAMP	489	105	223	273	353	437	341	418	541	444	230	275	161	283	238	244	199	427	311	171	180	231
58789	AAMP	247	35	49	70	192	158	132	108	139	56	28	41	211	207	206	114	139	125	137	43	60	57
58790	AAMP	272	21	34	60	24	48	60	122	18	7	23	20	25	59	54	50	65	28	2	6	42	8
58791	AAMP	520	41	97	80	182	210	138	77	80	53	37	35	171	197	153	206	88	54	10	14	11	18
51365	AANAT	525	157	343	292	551	536	409	506	779	369	216	344	362	582	402	281	212	289	403	185	274	359
51366	AANAT	777	387	1024	1000	977	939	660	1310	1185	582	291	405	726	635	651	537	461	694	502	422	405	481
51367	AANAT	580	240	482	630	338	496	374	530	846	594	415	501	427	285	351	541	328	380	440	349	412	462
51368	AANAT	505	190	361	414	396	440	431	413	1151	255	328	284	430	417	374	140	307	277	412	254	325	368
54330	AAR2	409	154	340	375	345	285	213	642	440	364	263	230	224	368	258	240	247	262	319	263	225	400
54331	AAR2	244	144	256	300	171	286	335	720	438	256	119	218	141	238	95	273	299	377	167	210	159	342
54332	AAR2	647	208	545	480	649	659	477	1082	607	891	410	466	649	599	503	336	233	372	498	293	307	356
54333	AAR2	533	142	472	281	322	348	245	886	644	279	238	180	421	528	277	353	368	371	275	211	271	290
18069	AARD	333	206	396	558	370	403	315	425	781	545	240	358	297	249	294	242	201	327	209	179	209	260
18070	AARD	179	34	121	95	143	94	76	216	312	149	19	38	42	71	70	161	187	158	60	52	37	100
18071	AARD	123	9	14	26	174	110	75	275	177	65	135	149	151	92	129	85	81	73	87	79	51	146
18072	AARD	159	97	133	124	183	161	152	395	245	84	74	65	128	257	168	54	131	71	118	106	93	139
69216	AARS2	176	14	4	37	90	85	75	90	76	36	12	12	260	76	19	17	89	54	26	4	13	35
69217	AARS2	230	15	23	28	81	57	59	101	37	49	22	31	122	61	34	17	63	56	18	5	14	24
69218	AARS2	221	27	77	68	176	165	191	50	83	84	31	73	165	182	96	16	95	108	10	8	19	61
69219	AARS2	200	63	113	124	128	121	83	317	152	120	63	111	144	105	119	31	71	52	55	57	45	38
23381	AARSD1	201	46	69	160	130	75	84	181	194	234	33	129	40	46	112	93	174	264	151	289	130	147
23382	AARSD1	493	160	392	314	371	455	346	717	735	199	327	223	533	543	582	190	303	352	345	262	301	317
23383	AARSD1	297	109	229	228	229	234	151	393	675	137	206	64	248	159	152	277	237	237	237	213	183	178
23384	AARSD1	283	82	255	175	198	205	140	427	175	117	43	103	104	131	153	64	121	164	189	138	86	195
49533	AARS	516	104	191	244	313	345	240	648	256	309	84	185	269	192	178	203	61	119	193	106	148	105
49534	AARS	666	65	95	114	185	237	127	64	34	69	67	43	328	340	264	34	82	76	24	18	13	21
49535	AARS	528	58	78	84	65	87	82	49	57	56	27	25	70	114	138	72	64	83	25	4	29	13
49536	AARS	534	125	301	218	423	420	437	421	294	270	187	283	369	182	388	147	291	327	42	35	31	130
59812	AASDHPPT	494	257	344	681	836	580	530	721	662	359	403	211	624	384	602	366	243	239	204	131	210	333
59813	AASDHPPT	482	121	165	244	495	358	351	399	113	278	121	157	196	282	301	205	128	176	88	53	85	137
59814	AASDHPPT	352	43	61	64	282	303	209	166	44	122	17	7	159	157	215	44	77	87	70	23	47	63
59815	AASDHPPT	168	5	26	8	48	19	49	77	5	91	87	71	55	121	89	2	8	24	12	0	3	12
30097	AASDH	503	185	495	502	499	634	483	794	654	447	253	185	511	293	455	419	403	544	542	384	454	455
30098	AASDH	694	213	446	500	330	374	310	1062	615	576	427	396	381	476	187	475	220	353	305	278	259	458
30099	AASDH	374	87	303	142	252	228	202	675	746	315	328	245	153	176	159	164	192	117	171	174	139	277
30100	AASDH	185	43	56	138	134	137	125	188	331	219	20	139	38	25	63	2	111	92	57	72	67	117
16503	AASS	336	120	234	309	344	355	329	695	729	285	142	217	230	308	334	155	287	321	205	152	155	321
16504	AASS	430	199	489	476	547	598	463	788	749	350	282	259	279	331	293	438	411	294	406	272	207	439
16505	AASS	403	171	301	360	356	431	304	781	601	499	270	252	304	328	309	93	205	252	353	122	209	366
16506	AASS	359	168	352	479	481	491	336	996	543	415	293	294	281	209	354	399	261	301	309	221	226	362
75650	AATK	614	179	393	407	453	417	414	607	475	604	219	351	341	418	179	221	305	365	418	205	335	425
75651	AATK	685	229	375	528	442	305	325	1111	909	657	536	492	459	430	389	732	394	489	395	251	340	534
75652	AATK	429	81	253	246	215	301	166	969	323	253	181	147	164	127	115	356	281	448	351	268	232	295
75653	AATK	225	99	190	139	165	96	123	225	163	140	86	61	94	165	104	163	223	175	142	140	164	221
12587	ABAT	343	206	515	398	340	383	258	697	816	509	301	316	116	138	123	163	239	221	221	189	196	270
12588	ABAT	144	74	118	115	182	301	156	462	297	123	94	181	225	167	157	80	188	109	167	181	125	238
12589	ABAT	127	122	226	258	102	113	64	379	271	158	130	129	105	26	82	94	123	78	94	63	109	140
12590	ABAT	170	25	36	129	261	141	157	122	290	82	117	233	98	73	93	40	66	59	103	70	81	209
40661	ABCA10	672	229	383	497	801	557	545	1526	1025	689	224	333	472	418	248	459	272	549	548	373	425	691
40662	ABCA10	514	267	483	619	745	442	479	1078	833	739	300	611	337	376	560	461	405	732	366	388	342	512
40663	ABCA10	103	46	71	72	67	51	62	197	108	102	91	86	79	139	94	69	58	104	77	64	81	76
40664	ABCA10	116	46	82	127	89	44	48	216	318	39	43	17	70	91	98	24	63	108	216	98	140	91
7131	ABCA12	370	104	300	240	287	243	201	935	752	421	313	283	209	132	163	183	250	353	315	221	204	305
7132	ABCA12	222	47	159	164	226	151	108	498	396	332	284	233	288	239	274	159	149	233	207	158	174	234
7133	ABCA12	154	86	177	132	118	225	84	206	122	237	120	180	101	105	208	138	183	198	134	71	94	151
7134	ABCA12	319	156	329	193	162	136	146	493	390	297	316	112	230	218	232	429	234	481	377	166	225	316
61548	ABCA13	704	303	480	535	781	735	431	1089	967	782	523	529	524	345	309	327	435	617	305	225	325	707
61549	ABCA13	434	142	292	325	512	445	312	776	608	323	234	232	260	374	262	378	362	359	271	289	270	329
61550	ABCA13	472	326	714	571	602	499	496	977	653	580	424	436	406	406	420	249	368	571	377	365	398	449
61551	ABCA13	274	80	254	212	290	499	352	359	228	227	93	126	116	90	45	178	200	226	112	123	76	207
73266	ABCA1	122	47	53	73	62	56	51	356	164	131	180	74	36	74	102	20	50	31	157	43	77	119
73267	ABCA1	348	155	357	491	242	334	206	807	494	486	240	230	294	164	153	221	196	92	168	147	106	295
73268	ABCA1	231	79	181	164	283	253	199	372	275	195	129	179	194	336	235	102	191	173	155	112	89	224
73269	ABCA1	282	103	207	319	569	308	279	439	567	97	106	93	154	117	292	214	84	160	262	97	106	253
4573	ABCA2	436	113	197	269	333	321	167	380	580	241	152	72	281	245	295	277	168	285	299	191	226	244
4574	ABCA2	120	51	93	26	144	178	153	104	388	166	192	310	98	82	58	101	122	108	70	81	94	143
4575	ABCA2	152	53	53	105	75	134	139	47	331	175	63	105	98	113	127	149	44	70	134	90	70	71
4576	ABCA2	56	27	17	56	63	75	19	241	135	18	13	72	5	8	11	17	15	18	31	30	36	72
6097	ABCA3	417	181	374	437	452	611	340	1107	549	508	332	465	351	275	421	335	226	291	303	182	332	287
6098	ABCA3	195	121	159	150	148	127	72	204	264	252	199	226	106	114	130	275	281	294	196	157	188	147
6099	ABCA3	671	133	350	443	394	361	337	932	359	484	270	365	263	250	205	363	357	463	226	227	249	377
6100	ABCA3	578	230	507	482	498	510	418	1097	931	784	635	477	646	424	485	315	544	504	451	368	407	577
15123	ABCA4	174	32	119	100	59	66	24	250	58	120	40	32	101	58	121	78	82	143	43	60	45	148
15124	ABCA4	177	59	94	213	71	115	139	340	403	237	129	150	61	43	19	85	79	95	118	59	114	113
15125	ABCA4	191	82	158	147	166	252	75	236	370	88	60	64	97	93	70	200	151	128	108	80	103	163
15126	ABCA4	178	47	120	98	120	128	117	102	154	279	86	183	93	133	139	58	98	129	85	107	128	132
53681	ABCA5	78	38	161	144	56	55	41	49	25	189	33	27	32	65	98	42	37	53	41	23	39	65
53682	ABCA5	195	58	165	145	62	153	75	182	164	65	45	22	62	66	155	33	132	119	101	56	82	152
53683	ABCA5	245	67	294	189	159	257	150	98	338	165	158	96	185	157	246	188	151	119	150	114	154	285
53684	ABCA5	210	96	173	166	243	250	187	464	379	446	480	418	111	128	91	196	63	278	253	132	96	160
15435	ABCA6	229	100	196	223	223	178	143	375	273	332	377	344	255	161	153	245	146	287	166	194	185	239
15436	ABCA6	510	133	498	417	621	790	471	831	932	313	202	267	394	301	380	350	314	286	468	301	332	489
15437	ABCA6	501	206	635	481	401	421	299	1178	1023	531	392	435	446	306	283	201	355	360	569	238	416	485
15438	ABCA6	375	285	615	581	758	816	640	690	890	631	461	398	287	177	267	521	241	460	380	290	432	440
2649	ABCA7	236	48	271	128	161	212	147	359	179	337	208	211	169	171	96	350	88	120	131	122	123	216
2650	ABCA7	157	97	191	163	86	150	60	216	187	126	95	142	123	121	79	47	102	90	131	97	105	58
2651	ABCA7	590	268	633	703	661	670	432	732	959	478	253	290	371	204	408	371	311	412	484	253	344	219
2652	ABCA7	241	80	243	172	246	128	203	155	397	94	102	186	172	101	234	202	128	185	154	113	80	82
36713	ABCA8	163	98	204	195	228	221	161	306	484	261	201	260	311	244	208	250	229	472	193	177	145	256
36714	ABCA8	324	101	194	252	256	279	191	500	410	238	132	91	336	282	277	239	94	208	280	122	121	280
36715	ABCA8	207	132	201	206	207	169	130	359	271	223	203	212	222	158	382	262	145	133	230	111	181	325
36716	ABCA8	225	82	228	157	264	247	149	747	547	157	154	168	329	262	281	183	269	168	236	177	183	191
14855	ABCA9	162	27	90	80	97	146	50	464	327	100	125	237	145	71	128	100	182	162	114	89	111	186
14856	ABCA9	346	99	81	200	471	324	242	252	699	276	196	160	82	113	156	41	181	204	288	204	163	406
14857	ABCA9	135	52	62	89	47	49	64	110	262	194	29	63	89	50	85	112	109	100	104	26	36	80
14858	ABCA9	337	172	414	385	461	326	237	550	1130	414	263	259	232	284	296	291	514	375	475	306	303	395
45561	ABCB10	243	149	318	244	289	271	226	488	934	336	305	270	196	155	177	306	237	194	175	156	168	242
45562	ABCB10	547	164	312	300	495	466	339	1231	783	339	232	295	378	424	493	513	371	399	435	319	288	565
45563	ABCB10	624	171	457	367	646	568	518	641	987	617	484	430	728	531	418	350	369	347	462	450	344	434
45564	ABCB10	840	302	598	656	617	760	430	1137	1040	929	479	659	678	651	417	525	377	567	590	392	368	666
41759	ABCB11	590	219	526	657	532	515	459	888	1214	425	319	284	507	385	364	332	642	578	557	456	287	486
41760	ABCB11	605	383	815	861	631	687	600	1044	1231	746	341	180	392	448	457	527	413	680	493	427	445	618
41761	ABCB11	453	189	481	445	263	277	227	806	320	379	210	247	309	196	162	217	200	205	198	155	238	406
41762	ABCB11	201	92	151	205	270	222	258	306	383	557	217	171	184	67	131	190	301	335	159	86	158	143
36653	ABCB1	219	102	161	257	156	199	200	148	239	207	182	164	158	181	131	49	124	170	131	139	149	125
36654	ABCB1	169	112	170	201	120	85	102	187	354	235	225	145	141	188	54	163	87	176	153	82	137	173
36655	ABCB1	160	92	208	187	194	222	139	499	270	83	143	72	127	172	150	27	100	67	142	106	127	112
36656	ABCB1	652	281	638	389	676	744	536	935	938	480	438	430	564	646	580	355	492	331	537	477	493	639
24297	ABCB4	382	141	239	253	363	394	329	642	230	313	274	286	248	242	156	105	340	242	154	109	153	328
24298	ABCB4	398	217	351	334	481	529	307	1031	614	510	308	346	273	284	204	407	124	540	187	182	220	316
24299	ABCB4	193	66	128	156	105	79	109	285	172	363	159	208	127	76	101	315	198	257	132	98	137	149
24300	ABCB4	124	77	162	183	95	80	111	408	145	28	22	51	43	30	47	16	43	248	98	60	64	117
60896	ABCB5	458	103	237	238	521	465	364	798	393	434	162	207	179	281	307	437	385	279	238	259	185	411
60897	ABCB5	418	148	311	361	377	265	293	579	655	548	468	422	176	286	298	451	234	512	342	235	312	307
60898	ABCB5	2	0	0	0	17	0	2	0	0	1	0	0	0	0	0	0	0	0	0	0	0	0
60899	ABCB5	161	148	208	224	226	207	152	385	175	154	177	79	119	142	124	115	96	220	273	181	162	312
14955	ABCB6	256	41	85	75	172	159	78	432	250	293	142	180	146	96	112	38	56	126	151	76	95	156
14956	ABCB6	494	201	376	396	527	519	423	955	1058	353	360	419	381	431	270	200	310	452	401	187	178	348
14957	ABCB6	216	54	143	60	168	125	154	233	454	200	318	342	247	216	204	309	174	188	349	207	221	190
14958	ABCB6	387	134	392	349	436	308	330	768	782	510	349	362	296	348	465	487	250	272	370	330	284	377
293	ABCB7	276	9	24	7	82	28	10	15	9	39	36	37	21	50	50	23	13	1	5	8	19	22
294	ABCB7	168	58	97	38	225	82	85	193	34	182	174	151	136	25	62	64	37	75	112	81	90	77
295	ABCB7	317	124	215	200	346	673	343	527	579	251	119	66	436	295	291	236	136	125	96	62	78	251
296	ABCB7	517	38	68	106	46	57	113	33	9	89	67	57	44	105	65	20	20	67	16	1	8	17
24585	ABCB8	362	79	179	218	295	255	189	596	573	724	200	392	416	210	188	201	213	303	207	197	186	190
24586	ABCB8	101	36	74	130	98	47	66	467	56	191	192	139	73	66	94	242	157	238	165	150	102	99
24587	ABCB8	285	146	190	224	213	238	150	441	634	307	207	319	270	146	199	121	179	282	267	130	208	221
24588	ABCB8	297	82	105	179	271	186	121	657	275	211	189	130	236	134	175	291	64	126	144	143	208	158
58892	ABCB9	166	60	62	61	111	113	53	97	143	110	105	111	84	95	113	121	136	132	100	87	70	150
58893	ABCB9	166	68	265	163	78	125	96	191	273	110	61	89	147	158	94	94	123	87	99	46	81	158
58894	ABCB9	280	61	126	101	194	187	165	261	112	307	172	59	86	85	126	59	227	153	89	72	98	135
58895	ABCB9	327	110	257	155	236	242	191	273	346	164	113	44	248	95	171	146	87	226	152	225	109	204
14343	ABCC10	118	50	104	81	168	115	86	167	59	184	99	81	59	75	124	174	104	101	129	60	121	96
14344	ABCC10	235	168	334	262	262	234	247	460	458	267	214	263	169	210	195	140	191	182	166	176	129	244
14345	ABCC10	294	100	217	143	247	247	206	362	384	207	115	119	148	122	168	176	133	95	101	90	113	215
14346	ABCC10	238	49	99	86	57	79	41	332	156	91	40	47	47	53	41	143	64	42	75	85	88	151
65876	ABCC11	246	140	162	228	210	252	223	375	486	318	107	121	190	173	194	156	189	160	119	136	153	255
65877	ABCC11	301	145	291	361	395	334	325	260	438	533	260	409	191	203	193	167	194	224	182	164	200	220
65878	ABCC11	352	148	317	289	312	299	177	750	612	336	136	248	196	230	241	284	157	253	329	190	175	190
65879	ABCC11	523	138	493	334	364	403	384	693	844	368	304	226	355	362	275	300	441	443	417	281	317	456
44625	ABCC12	666	331	797	808	539	523	395	935	1200	485	369	365	493	535	357	738	466	550	603	414	419	661
44626	ABCC12	890	270	596	548	715	695	580	880	992	1168	982	890	501	500	497	490	547	631	826	371	600	570
44627	ABCC12	510	212	566	575	355	284	206	493	879	376	303	387	543	450	318	452	329	616	336	263	345	460
44628	ABCC12	647	132	315	405	472	374	424	728	596	392	302	470	402	311	291	307	472	368	367	402	347	523
23001	ABCC1	397	198	386	331	357	434	370	472	667	491	263	352	324	257	323	194	304	199	273	197	215	338
23002	ABCC1	743	262	665	648	533	561	427	1662	831	811	427	544	663	416	446	649	589	795	519	279	461	448
23003	ABCC1	214	71	165	191	107	97	139	331	371	172	129	72	85	89	127	48	81	166	91	144	139	143
23004	ABCC1	432	160	395	447	297	333	245	462	470	419	244	306	313	331	329	308	431	408	351	311	331	343
50209	ABCC2	261	112	225	217	169	274	229	157	426	129	156	83	116	225	156	142	251	120	229	186	170	203
50210	ABCC2	216	139	291	230	314	329	211	722	438	403	404	411	403	340	288	122	150	210	367	209	199	275
50211	ABCC2	141	55	128	90	64	86	44	295	197	230	143	149	90	130	120	124	79	86	213	112	187	104
50212	ABCC2	282	102	176	295	237	151	114	415	235	215	199	108	105	98	86	184	94	224	181	187	237	200
26973	ABCC3	424	190	586	402	360	186	186	455	366	302	365	348	198	167	185	312	261	537	188	168	191	442
26974	ABCC3	460	122	272	267	294	380	221	463	596	165	147	233	200	124	177	166	161	191	171	192	250	289
26975	ABCC3	211	54	115	172	100	125	107	227	301	231	90	72	147	137	86	161	189	198	150	67	132	231
26976	ABCC3	169	78	171	144	136	120	104	172	287	154	72	206	55	81	86	4	65	43	85	78	55	99
31137	ABCC4	268	191	412	343	297	292	292	499	349	374	295	222	299	187	132	314	216	315	195	37	74	191
31138	ABCC4	427	165	485	424	352	515	383	862	705	601	451	380	324	433	476	485	447	487	317	260	220	522
31139	ABCC4	191	94	230	149	248	222	200	584	402	371	366	368	163	180	51	94	85	206	212	65	134	209
31140	ABCC4	240	112	194	124	335	140	218	262	355	340	213	170	101	229	170	243	133	235	301	178	166	179
55408	ABCC5	166	60	135	105	119	146	124	283	397	132	97	87	91	73	119	145	180	176	58	42	74	145
55409	ABCC5	234	74	204	245	178	165	118	264	492	369	221	187	175	44	188	161	139	235	155	140	118	155
55410	ABCC5	205	124	260	205	165	154	123	815	357	329	217	184	277	155	111	123	104	46	221	78	105	170
55411	ABCC5	360	142	349	274	293	330	165	712	650	245	289	245	378	423	360	313	219	245	234	223	225	402
72612	ABCC6	244	57	83	163	116	85	57	328	354	162	167	187	134	147	197	129	52	164	165	99	129	165
72613	ABCC6	252	74	180	168	237	134	129	154	180	181	99	141	109	102	80	216	210	184	259	148	158	212
72614	ABCC6	363	94	181	85	203	219	89	336	165	193	118	117	155	144	165	175	204	295	262	199	231	179
72615	ABCC6	204	74	168	185	233	129	125	628	265	370	280	254	102	115	161	175	164	258	182	172	135	156
21401	ABCC8	237	85	235	181	178	269	187	264	333	390	202	324	200	226	139	223	106	80	177	193	139	138
21402	ABCC8	167	72	118	142	207	193	145	148	152	134	119	180	58	120	128	180	131	330	98	169	144	145
21403	ABCC8	256	141	385	354	241	162	251	869	284	294	133	132	151	187	112	172	222	130	273	182	269	192
21404	ABCC8	180	95	182	100	222	146	85	234	223	214	146	63	90	35	6	33	154	194	88	71	142	150
49845	ABCC9	251	54	89	116	158	353	235	415	312	124	136	64	61	117	36	277	146	418	90	175	210	215
49846	ABCC9	368	98	321	206	226	250	225	248	360	291	192	111	291	116	130	217	88	234	307	132	156	235
49847	ABCC9	208	107	231	152	172	207	167	524	489	301	177	235	175	185	168	264	119	88	257	139	115	183
49848	ABCC9	320	200	374	336	278	197	167	677	589	269	135	143	174	124	73	351	248	313	249	213	195	303
67344	ABCD1	514	303	381	434	482	493	331	570	614	505	216	338	475	408	300	534	399	540	313	352	327	373
67345	ABCD1	436	233	535	358	545	570	465	762	524	339	326	372	301	147	172	347	493	365	307	250	315	364
67346	ABCD1	486	279	661	531	443	452	372	653	1197	430	461	247	403	300	413	242	239	338	556	315	431	427
67347	ABCD1	503	268	681	677	509	503	487	715	559	679	428	600	329	345	277	456	387	306	380	308	421	511
69148	ABCD2	419	136	321	264	228	148	148	581	559	280	104	101	298	392	308	244	223	339	289	152	283	353
69149	ABCD2	654	254	570	746	426	444	346	1040	979	351	590	390	554	461	447	499	451	328	486	416	314	514
69150	ABCD2	527	259	799	691	544	534	568	1042	925	487	518	525	473	471	616	595	347	497	431	413	284	380
69151	ABCD2	636	369	726	734	688	528	660	1338	1106	602	339	341	580	486	449	395	429	460	553	370	413	460
49657	ABCD3	301	105	181	219	131	169	153	332	243	174	78	201	226	253	172	92	34	189	82	94	142	215
49658	ABCD3	250	129	285	286	243	163	207	415	341	398	389	450	292	254	329	178	83	115	209	115	130	225
49659	ABCD3	418	189	314	312	415	329	290	642	609	316	150	260	233	331	388	337	279	330	221	185	246	288
49660	ABCD3	258	109	188	240	285	265	273	356	388	305	192	339	175	118	89	197	184	166	204	160	156	268
20481	ABCD4	220	48	99	124	154	210	168	315	231	273	173	164	220	137	146	129	42	119	88	169	136	204
20482	ABCD4	227	92	174	254	195	261	195	368	730	658	522	336	192	141	176	158	186	187	192	134	200	224
20483	ABCD4	309	83	147	200	287	204	264	347	353	217	142	82	163	200	168	238	99	91	152	181	84	183
20484	ABCD4	407	153	381	417	368	323	206	284	661	315	325	385	283	222	205	272	141	166	216	157	145	300
29125	ABCE1	520	52	126	94	159	178	215	96	53	82	64	58	154	107	229	165	82	134	53	25	30	50
29126	ABCE1	594	56	197	97	182	186	157	425	137	81	83	67	398	274	253	82	95	134	46	50	63	89
29127	ABCE1	122	13	14	11	101	93	68	19	78	107	36	64	35	76	63	38	7	0	7	5	7	15
29128	ABCE1	280	102	154	131	198	201	165	449	242	266	210	221	385	264	139	73	55	89	13	39	24	42
73142	ABCF1	340	45	86	40	127	144	72	95	137	146	116	52	94	100	80	85	118	122	122	46	56	48
73143	ABCF1	375	43	150	149	295	238	205	217	120	225	94	77	191	106	85	173	72	70	82	79	102	41
73144	ABCF1	429	54	99	96	120	77	75	110	23	61	47	43	324	318	203	183	71	61	53	18	29	42
73145	ABCF1	289	50	53	73	189	57	97	52	59	62	26	45	183	143	84	36	78	105	19	8	7	17
20353	ABCF2	371	112	171	223	220	257	150	328	374	270	160	169	208	256	274	110	135	224	172	157	150	115
20354	ABCF2	225	83	133	271	223	287	172	218	349	56	41	90	107	44	23	253	92	60	183	46	114	79
20355	ABCF2	354	120	218	203	278	312	324	292	563	333	256	279	263	312	292	314	168	342	273	160	202	229
20356	ABCF2	505	160	310	338	340	329	222	600	1102	503	339	368	382	285	238	367	277	413	446	324	344	209
17571	ABCF3	252	100	222	228	171	204	160	315	324	77	189	129	154	130	81	178	143	203	264	145	162	157
17572	ABCF3	432	119	191	221	202	307	286	509	515	438	154	344	231	297	272	259	241	137	226	286	263	200
17573	ABCF3	445	151	360	164	262	284	213	581	375	189	243	235	144	120	110	280	195	204	143	110	197	157
17574	ABCF3	342	169	337	319	259	222	160	455	576	199	161	208	315	211	218	272	331	303	241	170	243	148
16911	ABCG1	171	76	274	214	191	144	84	56	348	176	161	225	112	154	157	80	66	113	105	101	106	84
16912	ABCG1	175	94	239	181	175	155	120	243	257	250	193	173	238	163	167	178	192	357	230	117	128	198
16913	ABCG1	336	101	218	257	111	126	155	318	337	266	191	165	202	247	292	133	159	207	352	151	220	280
16914	ABCG1	281	134	286	284	286	331	209	199	783	325	296	197	221	285	278	218	226	245	225	198	224	309
36197	ABCG2	512	248	550	511	460	390	308	1814	1198	473	426	430	390	361	560	522	455	393	409	351	364	483
36198	ABCG2	550	320	800	642	413	468	430	684	503	577	439	667	584	500	449	592	505	625	361	325	366	460
36199	ABCG2	501	194	301	244	226	213	170	462	461	309	205	321	352	362	269	289	256	255	394	192	272	326
36200	ABCG2	705	175	379	317	509	614	650	1001	2036	765	507	436	652	583	540	597	365	462	508	299	257	520
34573	ABCG4	527	175	472	456	385	406	235	826	914	499	513	381	420	444	339	352	166	302	479	219	283	581
34574	ABCG4	573	233	456	521	503	622	419	983	965	535	302	344	458	401	325	503	307	605	420	357	357	573
34575	ABCG4	891	453	774	1011	988	1046	788	1429	1065	908	807	1055	760	545	570	709	593	739	655	648	624	746
34576	ABCG4	79	31	200	65	31	51	56	16	108	26	53	47	5	4	20	3	34	36	81	73	30	68
31013	ABCG5	337	86	297	278	332	303	184	495	634	294	141	178	292	279	99	163	198	136	181	170	179	222
31014	ABCG5	143	63	163	188	112	54	69	155	219	78	116	12	82	47	126	100	47	39	56	69	85	114
31015	ABCG5	311	170	431	361	404	417	372	442	462	580	250	325	360	342	242	357	188	262	256	194	189	254
31016	ABCG5	326	99	222	212	218	235	118	376	425	181	172	207	165	168	100	194	122	279	345	215	286	221
42075	ABCG8	631	170	338	409	286	312	239	850	710	868	549	473	323	255	439	524	463	476	359	227	282	389
42076	ABCG8	520	196	256	338	345	285	237	323	414	426	301	413	177	321	244	178	253	206	201	204	167	454
42077	ABCG8	501	154	332	257	311	324	177	607	342	365	266	193	264	278	315	254	318	211	347	268	274	371
42078	ABCG8	605	258	400	453	547	558	427	992	1232	770	620	559	579	487	339	325	312	564	644	429	430	486
53557	ABHD10	210	78	277	278	188	218	128	469	248	189	84	140	32	127	79	79	117	82	160	89	220	158
53558	ABHD10	264	92	259	148	221	261	175	298	490	337	138	167	167	215	167	165	213	159	224	139	239	281
53559	ABHD10	321	239	353	389	343	369	404	658	687	70	128	39	176	180	228	50	215	87	260	123	158	328
53560	ABHD10	149	56	81	111	127	161	150	71	81	121	161	128	115	80	116	56	191	111	110	77	93	101
69352	ABHD11	358	29	36	69	154	133	120	204	196	152	135	187	133	49	96	202	134	124	78	75	92	43
69353	ABHD11	598	57	127	107	447	484	244	259	585	181	277	141	341	277	304	311	300	364	255	190	214	100
69354	ABHD11	346	44	89	70	207	141	178	222	213	164	300	227	183	264	67	103	132	102	103	49	101	94
69355	ABHD11	397	135	371	174	546	466	419	951	582	880	400	564	338	305	205	216	340	306	392	323	348	317
71116	ABHD12B	276	100	235	174	334	521	180	793	280	193	139	165	93	106	145	88	110	201	154	93	135	183
71117	ABHD12B	283	69	168	224	302	266	138	726	173	324	317	308	166	222	129	248	167	181	202	85	141	208
71118	ABHD12B	242	55	172	98	307	215	165	200	369	255	124	204	74	92	153	173	90	71	69	103	94	182
71119	ABHD12B	266	115	232	233	342	443	245	343	582	650	234	256	233	170	277	125	208	126	282	165	178	237
55312	ABHD12	193	53	179	76	154	169	153	382	405	187	187	150	173	80	200	191	253	256	225	123	120	273
55313	ABHD12	383	88	253	267	302	312	371	636	447	378	301	204	277	206	159	162	181	234	308	311	270	284
55314	ABHD12	384	191	432	428	349	348	287	728	550	263	150	190	189	201	160	317	360	325	283	199	161	387
55315	ABHD12	616	189	345	429	677	628	453	617	892	573	514	468	453	274	233	499	274	366	469	357	506	432
37265	ABHD13	523	316	904	643	383	508	383	803	729	557	307	399	320	328	326	369	410	515	535	354	391	611
37266	ABHD13	548	341	1045	950	618	467	468	740	937	739	432	355	357	441	338	401	395	510	500	348	366	773
37267	ABHD13	653	327	768	833	699	587	371	1586	920	873	485	606	480	589	606	679	543	715	384	403	390	917
37268	ABHD13	979	803	1505	1458	1096	1086	965	1660	1737	1194	860	630	882	703	630	986	783	1086	1030	656	699	1199
46905	ABHD14A	622	185	568	576	502	585	371	1000	935	880	700	818	354	391	348	427	344	494	446	301	361	588
46906	ABHD14A	536	237	436	541	392	398	270	788	679	723	464	365	490	471	210	542	404	518	300	284	377	571
46907	ABHD14A	620	202	352	384	333	448	360	909	753	448	214	259	336	372	364	231	172	361	381	275	396	393
46908	ABHD14A	727	275	592	618	662	708	613	1036	1046	822	699	607	456	499	237	418	391	454	650	369	387	475
41105	ABHD14B	676	261	611	525	381	329	251	1398	451	537	376	449	323	146	353	503	149	385	272	293	313	503
41106	ABHD14B	994	393	666	733	736	797	572	1412	1213	795	600	668	494	440	495	479	354	625	674	476	632	640
41107	ABHD14B	714	288	661	514	717	767	565	1357	1035	505	339	414	616	619	587	588	497	463	662	479	509	756
41108	ABHD14B	757	225	509	651	527	600	334	1206	755	585	501	329	545	400	450	406	483	499	523	442	433	600
75174	ABHD15	575	128	412	307	381	246	250	908	476	439	380	276	178	112	237	380	306	275	365	280	318	356
75175	ABHD15	140	77	214	268	101	123	55	229	224	127	55	88	77	38	59	65	89	155	127	84	62	135
75176	ABHD15	104	52	149	156	23	53	32	129	81	54	91	116	33	63	18	83	109	141	54	28	72	53
75177	ABHD15	326	59	278	219	237	141	189	326	418	125	213	181	198	208	72	188	159	187	171	112	202	247
28725	ABHD16A	694	219	426	490	528	465	369	818	1050	520	590	292	448	385	327	665	603	529	512	394	396	313
28726	ABHD16A	613	231	550	435	515	708	530	967	711	380	475	324	509	359	430	275	376	531	301	219	276	385
28727	ABHD16A	525	217	581	501	855	823	603	460	536	614	316	461	298	275	380	325	442	343	386	296	239	399
28728	ABHD16A	338	115	177	220	192	365	175	452	333	235	144	244	301	296	225	172	130	111	133	128	71	123
15059	ABHD16B	164	89	180	156	169	181	123	361	639	190	148	122	115	148	162	62	125	191	145	121	120	158
15060	ABHD16B	189	63	127	191	146	201	218	252	531	100	49	77	171	157	112	105	147	168	140	111	149	113
15061	ABHD16B	293	150	237	250	173	233	227	627	378	278	194	168	268	118	155	225	169	344	129	158	194	227
15062	ABHD16B	222	65	129	140	228	158	148	304	391	321	86	150	142	162	136	72	95	134	139	91	90	123
22173	ABHD17A	209	8	33	16	50	20	17	119	130	33	28	21	60	39	61	57	50	42	21	20	24	27
22174	ABHD17A	258	59	51	106	246	152	167	71	37	125	14	28	45	90	37	54	27	83	23	17	47	58
22175	ABHD17A	611	150	464	306	720	804	624	805	369	322	155	176	521	514	517	353	308	397	146	62	152	148
22176	ABHD17A	670	50	79	116	308	249	236	334	98	165	94	37	233	193	208	53	119	192	56	21	62	53
45485	ABHD17B	592	265	616	565	430	646	399	1067	851	480	502	399	564	441	517	551	362	381	442	361	427	476
45486	ABHD17B	488	217	628	522	741	653	425	1337	691	415	272	198	411	438	296	573	294	300	379	256	285	310
45487	ABHD17B	591	192	439	447	470	457	397	1198	882	811	449	630	382	277	301	429	490	293	441	309	404	514
45488	ABHD17B	700	362	759	676	683	609	638	1384	1442	560	323	277	601	768	560	591	513	576	644	429	599	692
64112	ABHD17C	361	120	309	311	145	173	146	502	643	150	120	87	184	237	206	101	128	273	294	187	289	258
64113	ABHD17C	498	235	476	374	325	440	336	646	952	492	583	383	297	404	233	293	343	186	284	212	231	575
64114	ABHD17C	484	278	557	837	434	484	334	1051	959	733	518	578	489	502	332	510	471	390	519	369	348	445
64115	ABHD17C	402	123	238	305	310	302	229	826	655	337	236	207	359	191	261	310	284	232	329	246	313	232
9339	ABHD1	208	80	218	203	200	257	166	255	241	249	119	217	195	134	93	246	88	57	152	50	174	167
9340	ABHD1	226	97	201	247	214	199	113	336	726	169	161	293	174	118	189	71	173	161	86	100	71	130
9341	ABHD1	167	46	206	129	110	24	34	49	133	263	98	249	68	20	15	71	55	175	86	44	109	73
9342	ABHD1	257	92	182	244	128	121	99	229	246	291	242	205	187	127	218	208	165	225	271	119	149	215
50165	ABHD2	137	39	70	98	129	148	132	97	243	69	172	66	108	106	77	79	97	41	116	80	119	106
50166	ABHD2	238	114	168	315	151	205	162	466	255	309	151	196	135	135	74	190	134	156	193	93	121	149
50167	ABHD2	371	114	233	327	270	512	252	505	404	302	215	153	443	426	377	249	365	338	255	184	156	265
50168	ABHD2	246	178	305	283	229	182	219	260	514	165	111	229	198	164	149	374	112	309	158	182	258	281
30693	ABHD3	292	68	234	212	145	106	112	404	199	274	242	71	189	201	103	115	165	23	152	57	133	205
30694	ABHD3	332	186	344	268	329	477	307	543	517	342	300	293	339	447	472	337	476	371	390	246	262	360
30695	ABHD3	313	118	247	308	291	187	237	237	328	401	153	233	226	177	420	130	121	136	216	192	206	266
30696	ABHD3	197	110	264	245	215	228	190	279	167	301	220	287	275	160	174	296	69	121	261	137	130	273
59988	ABHD4	604	157	351	316	475	419	399	673	683	534	270	385	362	185	188	267	292	254	405	343	257	286
59989	ABHD4	473	143	332	569	318	275	148	328	928	365	199	221	159	330	298	445	312	352	438	351	460	334
59990	ABHD4	187	128	139	166	222	139	118	207	372	135	111	71	101	42	68	54	81	41	98	96	70	123
59991	ABHD4	119	48	182	78	150	160	124	282	166	183	112	30	80	45	41	44	97	92	109	101	80	132
14455	ABHD5	138	83	156	204	158	143	67	223	285	80	41	97	71	48	87	30	97	16	188	96	82	210
14456	ABHD5	285	68	288	262	168	132	146	503	555	193	199	290	233	296	102	94	74	175	183	173	327	263
14457	ABHD5	155	118	108	119	188	197	149	331	213	251	72	116	57	86	99	28	136	97	97	65	109	202
14458	ABHD5	103	46	122	128	129	163	144	420	169	121	264	248	144	112	86	82	141	228	60	56	77	113
40741	ABHD6	754	248	739	779	714	734	692	1807	1690	915	594	513	523	565	506	515	425	517	645	476	488	707
40742	ABHD6	533	214	494	535	855	565	493	943	764	642	322	403	377	367	341	426	411	389	382	276	419	560
40743	ABHD6	151	69	42	103	76	100	101	335	87	133	64	65	109	37	61	165	58	162	137	118	179	125
40744	ABHD6	267	105	228	252	140	210	179	344	384	268	200	217	138	272	126	107	168	241	252	138	138	226
73778	ABHD8	169	58	111	83	76	51	114	65	148	179	112	76	112	66	118	33	86	80	66	43	74	73
73779	ABHD8	288	136	266	268	231	346	209	234	427	132	127	65	253	157	194	84	141	200	214	158	122	141
73780	ABHD8	563	197	409	371	490	585	409	530	1142	712	427	373	389	509	496	670	482	826	419	393	361	458
73781	ABHD8	253	115	153	211	118	182	171	115	171	57	98	38	85	57	107	96	228	244	143	97	120	135
64620	ABI1	459	199	472	285	303	290	243	874	798	499	320	202	158	189	261	290	462	337	442	261	408	419
64621	ABI1	346	186	270	267	478	433	462	550	540	211	219	192	362	190	238	298	143	320	304	230	246	288
64622	ABI1	547	198	423	418	370	392	319	643	859	341	170	233	414	343	223	415	377	413	533	290	298	442
64623	ABI1	547	271	618	692	515	485	398	1329	676	634	535	446	450	455	285	433	259	338	430	334	395	449
39757	ABI2	247	99	300	267	133	150	169	357	357	318	206	156	330	154	216	90	105	149	191	126	190	256
39758	ABI2	192	80	270	230	220	164	180	251	597	221	172	170	151	170	254	140	106	93	161	119	136	209
39759	ABI2	183	116	301	204	120	158	86	194	482	293	156	373	168	128	163	121	133	157	162	114	143	173
39760	ABI2	216	90	122	210	129	271	136	415	323	258	126	133	235	79	77	110	94	159	198	113	180	248
21705	ABI3BP	264	156	227	216	160	230	141	252	117	263	123	89	168	157	232	86	139	259	218	80	198	137
21706	ABI3BP	132	36	165	77	153	195	81	79	64	366	160	290	138	130	46	69	37	44	93	85	87	84
21707	ABI3BP	203	94	105	112	178	87	137	273	138	153	124	105	104	74	110	173	92	229	48	62	134	221
21708	ABI3BP	138	46	130	89	70	78	87	326	110	255	229	116	44	92	113	58	72	170	87	168	159	83
57420	ABI3	537	208	474	446	500	619	421	987	562	579	334	442	379	537	467	418	503	413	501	388	355	407
57421	ABI3	751	328	853	739	884	932	580	1293	1660	750	402	575	514	613	340	491	628	596	690	475	470	720
57422	ABI3	550	177	430	316	297	302	297	840	1067	401	308	501	346	182	323	419	212	464	387	313	332	542
57423	ABI3	656	232	375	473	330	543	379	631	527	586	384	608	482	363	449	639	518	515	444	360	401	473
48401	ABL1	356	72	202	144	181	228	116	244	227	277	254	269	216	158	116	194	186	261	186	135	145	269
48402	ABL1	387	93	263	212	296	288	214	498	310	380	276	249	134	194	139	258	220	277	136	215	153	319
48403	ABL1	712	357	689	698	455	581	399	1004	987	943	497	767	583	427	558	432	657	654	437	447	419	520
48404	ABL1	534	223	512	524	466	473	382	878	900	464	237	499	289	266	428	530	393	367	452	202	329	374
45161	ABL2	327	78	184	286	214	162	216	304	437	193	171	139	115	98	161	174	275	316	148	75	151	202
45162	ABL2	233	53	202	205	268	372	202	445	296	191	141	158	174	173	101	116	119	154	136	98	114	200
45163	ABL2	260	102	206	175	204	224	145	356	236	138	114	183	168	189	84	119	173	68	111	124	133	192
45164	ABL2	345	98	201	214	379	391	217	404	542	452	351	255	244	159	290	132	231	150	191	115	148	338
67260	ABLIM1	280	103	195	152	182	141	143	364	287	319	93	202	111	41	59	180	110	168	109	100	145	261
67261	ABLIM1	320	93	202	326	197	179	189	261	352	125	170	74	211	82	74	145	202	379	174	106	158	224
67262	ABLIM1	287	86	239	172	96	106	108	466	221	200	93	63	152	172	119	174	87	72	198	105	105	200
67263	ABLIM1	336	132	233	270	207	116	143	385	857	548	287	263	215	251	127	268	176	197	251	137	204	280
40149	ABLIM3	445	104	417	273	399	330	303	687	784	471	446	552	280	347	399	311	219	177	214	152	205	399
40150	ABLIM3	990	480	800	1151	914	813	782	2172	1546	857	572	692	616	527	627	777	656	554	754	573	655	830
40151	ABLIM3	738	338	778	862	783	913	586	1274	1591	833	613	618	396	413	564	528	478	659	597	526	486	710
40152	ABLIM3	508	129	319	290	283	296	233	828	1181	365	398	243	216	357	157	565	310	553	339	284	260	472
11911	ABO	387	222	494	758	379	231	267	736	620	186	195	231	183	164	155	126	99	127	235	266	135	277
11912	ABO	401	136	332	359	453	485	371	763	457	365	412	300	445	440	435	293	295	231	172	271	234	407
11913	ABO	157	59	93	98	263	156	132	339	192	127	161	128	57	66	37	195	83	105	99	111	107	148
11914	ABO	398	96	273	288	319	305	226	403	357	467	288	306	300	268	261	323	133	211	287	184	237	275
64648	ABRACL	198	58	92	65	124	177	182	115	523	283	93	114	170	89	127	153	145	94	244	121	163	180
64649	ABRACL	340	171	353	459	568	492	514	323	720	272	234	482	155	244	286	288	383	345	331	218	217	331
64650	ABRACL	412	188	420	428	492	453	228	1093	341	240	292	271	437	292	182	255	198	338	191	169	200	339
64651	ABRACL	384	173	464	371	445	472	287	430	582	360	334	363	387	381	261	369	444	453	500	319	409	314
12059	ABRA	301	102	196	140	249	283	209	386	572	490	326	227	349	139	243	354	204	267	212	171	181	276
12060	ABRA	479	132	237	222	472	359	335	878	328	392	207	327	191	207	199	323	161	303	232	265	314	367
12061	ABRA	432	108	502	176	348	567	347	615	529	314	280	205	286	249	191	320	224	214	240	149	174	290
12062	ABRA	407	87	214	129	174	158	160	298	425	322	176	153	138	190	116	235	176	371	232	136	204	291
17559	ABR	261	122	325	243	322	342	208	498	895	436	144	219	341	302	303	352	259	179	204	184	290	204
17560	ABR	230	53	191	164	206	210	131	375	196	186	295	135	250	208	197	144	220	206	170	145	146	187
17561	ABR	204	53	222	104	163	165	143	366	244	178	151	72	154	130	146	87	97	155	122	42	48	152
17562	ABR	195	45	118	56	118	71	83	220	268	152	130	75	105	92	46	67	175	125	73	124	150	177
73522	ABT1	291	49	143	93	175	148	228	366	208	167	59	49	172	88	106	126	65	115	57	83	70	72
73523	ABT1	219	36	58	53	149	116	98	93	140	93	90	69	102	128	131	4	54	41	18	9	27	18
73524	ABT1	287	80	129	104	82	92	85	230	361	176	21	78	31	29	58	226	125	156	96	47	56	152
73525	ABT1	189	8	37	6	66	37	21	13	21	37	1	0	1	0	0	29	0	3	0	2	15	6
18181	ABTB1	127	34	84	43	89	66	79	103	265	29	16	23	81	4	55	36	8	93	106	68	96	194
18182	ABTB1	292	111	243	342	258	164	120	574	342	372	248	356	201	191	205	296	126	215	187	95	121	174
18183	ABTB1	148	27	23	30	105	101	120	363	110	112	80	118	165	42	19	99	50	169	91	66	128	133
18184	ABTB1	206	91	126	151	332	213	112	516	153	95	23	121	155	80	177	136	28	218	81	54	65	226
46201	ABTB2	371	162	273	386	219	267	231	645	560	434	226	336	301	238	391	369	190	277	271	274	174	266
46202	ABTB2	716	253	494	525	625	654	539	1247	964	789	507	485	657	474	490	619	616	542	370	325	527	627
46203	ABTB2	705	420	660	834	825	852	929	932	1149	658	480	777	384	413	497	469	454	639	439	395	333	480
46204	ABTB2	624	221	626	484	665	678	490	780	864	679	437	513	444	364	504	526	347	530	397	294	387	404
14019	ACAA1	247	84	273	209	211	279	173	399	231	175	101	68	90	167	143	205	239	280	183	131	145	222
14020	ACAA1	344	187	330	313	307	334	409	455	488	474	162	276	177	147	183	547	228	312	460	269	288	293
14021	ACAA1	212	92	144	184	97	151	72	343	371	289	103	81	107	103	45	56	103	161	101	143	154	205
14022	ACAA1	149	42	50	76	167	152	63	118	57	48	29	39	91	41	121	49	21	70	115	51	53	114
18613	ACAA2	193	104	168	128	131	152	116	208	165	127	91	148	159	69	82	97	84	234	262	105	98	186
18614	ACAA2	233	82	131	123	247	171	77	592	546	80	74	44	131	114	177	78	95	143	107	86	109	168
18615	ACAA2	193	90	337	195	138	223	248	273	287	328	239	252	147	223	226	68	136	91	116	141	125	204
18616	ACAA2	228	62	155	206	221	193	223	357	505	459	284	150	154	253	118	99	137	151	222	82	181	140
50781	ACAD10	219	43	193	119	95	111	141	287	216	169	138	64	151	202	98	155	72	94	140	107	64	105
50782	ACAD10	206	75	181	165	246	233	200	399	520	328	124	159	218	141	185	355	315	150	194	83	167	146
50783	ACAD10	126	32	24	35	82	38	42	159	203	6	53	57	118	140	84	92	95	175	113	71	30	122
50784	ACAD10	329	185	304	305	193	208	193	327	620	335	137	215	248	208	173	331	186	225	238	182	185	230
76182	ACAD11	162	95	152	164	155	196	141	185	180	94	66	107	222	123	116	203	216	228	167	103	91	143
76183	ACAD11	201	72	100	227	255	278	267	461	285	160	233	201	178	182	123	200	145	185	210	188	195	177
76184	ACAD11	246	184	300	235	319	316	217	722	738	342	473	208	236	220	119	261	291	252	144	188	176	181
76185	ACAD11	403	130	347	263	444	418	270	935	313	405	217	195	215	280	211	373	195	388	223	206	165	256
46825	ACAD8	451	193	498	493	489	357	306	1136	989	538	294	313	259	456	300	354	369	259	479	391	419	387
46826	ACAD8	710	316	651	530	707	764	536	2001	745	621	423	468	600	583	415	536	415	470	478	347	433	642
46827	ACAD8	688	288	687	620	453	394	459	940	605	580	404	318	459	318	317	176	414	528	591	379	465	410
46828	ACAD8	545	239	493	502	399	389	445	1354	1068	1079	621	689	412	434	408	488	255	307	437	373	430	460
75646	ACAD9	281	84	139	168	259	222	152	557	347	223	76	97	159	164	70	135	245	231	108	63	65	162
75647	ACAD9	429	67	218	152	467	514	341	1026	289	405	491	535	322	258	221	158	124	138	35	31	42	321
75648	ACAD9	294	70	203	172	217	182	188	138	209	132	135	140	100	221	124	81	85	98	45	45	32	107
75649	ACAD9	524	67	192	138	432	378	296	487	298	153	241	245	329	280	333	143	50	111	77	53	40	164
65280	ACADL	325	102	193	91	293	347	331	409	596	352	119	168	114	167	101	316	236	378	174	205	220	210
65281	ACADL	150	46	45	89	131	206	103	211	145	105	163	51	62	71	124	176	335	181	233	117	169	83
65282	ACADL	128	26	83	37	86	46	72	142	199	62	54	53	73	65	128	73	30	81	124	83	139	125
65283	ACADL	222	68	165	222	219	200	152	380	218	350	94	179	200	160	207	152	166	206	227	136	116	207
33561	ACADM	248	87	270	209	143	209	171	194	555	158	69	205	78	81	148	255	110	171	161	102	137	257
33562	ACADM	185	58	213	129	166	186	161	56	254	193	100	130	100	111	39	258	258	175	115	116	120	139
33563	ACADM	432	301	427	582	513	479	316	765	564	447	220	221	336	443	318	388	261	230	414	354	369	301
33564	ACADM	274	82	134	246	234	190	157	365	444	372	217	281	41	152	215	124	172	130	213	187	157	215
53841	ACADSB	329	185	262	358	242	301	235	293	537	331	304	358	222	66	102	128	176	171	291	203	287	235
53842	ACADSB	196	92	280	304	150	251	231	944	580	248	216	268	152	174	149	204	80	165	176	132	88	195
53843	ACADSB	276	147	294	248	197	292	187	385	438	157	180	182	110	183	121	259	124	150	183	186	216	173
53844	ACADSB	198	141	396	357	445	337	230	495	285	300	312	159	209	235	242	390	129	271	151	166	110	247
8075	ACADS	450	140	287	326	147	159	107	436	383	360	214	109	194	155	192	260	187	234	220	207	174	377
8076	ACADS	832	397	957	733	864	860	698	1354	1100	1077	834	1013	867	860	559	798	791	808	530	427	404	689
8077	ACADS	338	51	194	163	354	369	247	611	676	337	220	255	110	181	146	351	231	204	195	139	126	122
8078	ACADS	242	58	255	170	155	156	103	302	320	118	208	161	53	34	124	87	156	111	116	122	129	149
4957	ACADVL	130	52	106	116	110	170	40	455	217	55	64	79	101	155	120	140	202	91	120	91	99	130
4958	ACADVL	288	102	191	264	287	256	247	679	573	354	244	234	291	252	171	209	157	309	274	159	141	258
4959	ACADVL	153	32	48	39	135	150	82	146	51	120	19	119	94	149	18	136	145	51	74	96	99	106
4960	ACADVL	91	32	48	55	24	86	61	130	84	212	62	38	86	73	131	50	43	24	84	53	56	66
64248	ACAN	239	133	185	232	154	149	87	325	199	300	83	89	92	138	66	115	181	137	184	133	217	138
64249	ACAN	156	83	126	105	135	208	136	285	203	61	51	48	185	88	143	76	136	173	240	98	161	156
64250	ACAN	196	42	111	166	206	176	107	259	156	379	180	162	91	153	118	131	97	40	66	138	81	225
64251	ACAN	258	62	59	110	85	164	82	540	430	176	88	183	193	144	120	153	41	96	146	96	122	165
66712	ACAP1	472	124	289	368	392	354	212	444	550	350	194	217	244	232	239	338	216	332	200	220	209	297
66713	ACAP1	566	312	873	839	877	747	676	1176	1048	594	318	450	520	408	442	370	305	430	532	386	360	504
66714	ACAP1	198	158	278	268	239	186	287	326	201	422	199	187	412	236	290	439	183	91	194	128	186	161
66715	ACAP1	255	76	131	163	260	253	106	353	359	276	105	75	217	358	326	156	87	142	123	70	79	126
2881	ACAP2	404	109	371	216	343	367	254	914	776	505	153	296	247	339	373	308	331	470	252	179	251	372
2882	ACAP2	416	250	562	505	551	439	736	976	695	504	337	276	423	312	210	394	188	397	200	191	203	477
2883	ACAP2	232	138	310	327	207	241	175	439	536	220	180	217	200	220	203	143	110	123	176	135	223	239
2884	ACAP2	431	219	749	391	345	332	308	609	597	492	359	360	369	407	282	269	158	305	280	228	296	413
43907	ACAP3	505	268	562	563	594	584	420	1092	990	767	341	571	496	324	262	466	346	335	412	382	347	569
43908	ACAP3	495	146	312	187	499	518	299	367	680	387	258	191	310	221	303	262	322	191	581	260	317	227
43909	ACAP3	720	267	602	547	909	1161	833	730	1027	705	457	546	564	497	349	612	288	685	425	314	451	580
43910	ACAP3	766	184	543	432	325	423	307	920	621	1029	601	670	366	547	448	471	309	484	664	497	511	363
26609	ACAT1	319	91	208	168	166	188	181	591	814	420	193	323	318	204	179	248	350	333	397	162	190	307
26610	ACAT1	141	43	154	139	112	116	99	99	230	154	238	173	48	96	91	125	25	105	99	140	69	85
26611	ACAT1	428	190	502	311	405	499	303	687	741	494	316	224	278	211	408	315	317	647	449	303	343	258
26612	ACAT1	121	83	215	158	331	176	200	504	133	62	63	44	30	39	71	101	107	174	100	91	111	160
54482	ACAT2	160	85	225	194	136	118	133	226	292	144	104	70	120	83	38	148	191	80	153	61	116	84
54483	ACAT2	148	48	78	151	116	154	127	180	492	174	111	54	104	43	65	57	69	97	78	83	44	146
54484	ACAT2	229	112	269	299	155	169	126	200	254	286	79	201	116	166	115	55	175	94	122	103	142	253
54485	ACAT2	256	103	273	106	258	419	331	344	313	98	119	37	212	153	186	116	192	157	88	102	105	139
10571	ACBD3	337	109	266	238	184	148	125	492	422	664	277	214	209	169	182	251	203	221	228	129	205	196
10572	ACBD3	542	213	445	375	373	421	426	911	520	433	243	188	446	471	253	518	544	624	333	284	308	495
10573	ACBD3	382	101	262	265	286	198	168	933	392	367	324	236	199	177	209	165	278	237	317	181	232	256
10574	ACBD3	176	71	108	136	180	164	102	197	332	251	180	86	196	171	203	200	183	356	389	177	154	177
73258	ACBD4	441	227	443	328	382	248	204	503	476	292	184	167	287	449	392	179	335	493	343	185	272	240
73259	ACBD4	757	318	542	661	744	704	641	932	904	667	309	389	564	596	365	451	434	463	417	370	374	437
73260	ACBD4	248	72	268	171	173	182	172	415	480	327	126	280	103	155	181	156	206	191	185	91	161	143
73261	ACBD4	680	147	210	316	338	441	365	916	623	252	362	231	306	323	276	304	290	430	296	354	291	430
71008	ACBD5	499	206	451	462	478	474	387	518	810	1003	662	490	236	378	421	489	340	447	382	297	365	388
71009	ACBD5	537	162	451	386	720	545	573	1024	705	411	322	310	347	403	188	512	510	559	477	447	460	453
71010	ACBD5	562	320	658	754	822	847	564	1464	1036	822	440	533	622	525	582	496	531	732	583	425	632	493
71011	ACBD5	387	151	330	339	500	334	348	971	501	303	166	208	247	235	277	381	245	336	283	223	183	221
46013	ACBD6	544	339	663	759	669	596	618	1111	792	1341	788	858	617	418	610	599	417	618	543	399	371	609
46014	ACBD6	697	197	469	344	352	449	365	1033	809	834	426	612	408	317	379	233	159	446	380	277	467	624
46015	ACBD6	495	274	676	633	949	736	539	2005	880	606	650	616	618	534	527	310	527	508	427	332	383	639
46016	ACBD6	345	265	572	568	573	421	341	979	782	582	433	431	403	349	265	255	242	352	412	331	259	372
64016	ACBD7	326	215	509	500	467	426	341	642	773	745	285	372	302	147	213	330	353	500	263	244	249	338
64017	ACBD7	341	220	355	359	459	317	241	714	490	261	211	238	174	261	272	214	359	277	271	183	245	297
64018	ACBD7	745	261	531	609	793	694	577	1554	1462	631	450	636	511	546	319	525	811	643	671	475	446	609
64019	ACBD7	616	257	624	773	626	595	621	1177	1323	1174	554	666	400	335	432	428	396	453	400	421	420	486
60540	ACCSL	537	270	405	554	639	505	438	1325	636	576	285	493	352	272	310	233	292	370	217	206	223	419
60541	ACCSL	314	143	287	493	458	507	308	365	350	462	193	211	447	237	339	202	182	192	194	139	143	261
60542	ACCSL	421	144	335	337	534	439	371	801	368	325	164	158	255	289	207	175	283	277	275	256	234	316
60543	ACCSL	792	389	918	802	1043	959	651	1527	976	694	682	819	739	684	579	660	481	572	846	547	484	549
47397	ACCS	453	158	308	465	436	541	410	1663	588	309	289	165	325	474	126	304	423	260	448	285	329	307
47398	ACCS	503	230	458	419	440	386	337	705	882	720	599	440	300	184	224	415	352	351	436	283	408	262
47399	ACCS	428	226	677	481	442	488	435	662	563	697	413	470	450	598	496	455	301	259	457	254	297	436
47400	ACCS	474	263	480	627	497	528	335	1046	552	506	290	426	314	154	203	395	471	415	486	306	370	443
37341	ACD	804	196	220	289	587	366	429	723	1260	661	366	440	598	528	343	366	466	248	391	392	328	169
37342	ACD	892	118	258	290	412	314	284	586	553	337	188	157	326	186	286	291	291	348	268	169	203	343
37343	ACD	506	155	200	273	523	351	274	509	523	431	264	427	407	392	324	421	322	431	258	165	276	234
37344	ACD	904	276	646	651	437	464	427	1113	1120	788	605	550	526	589	716	494	535	584	579	369	375	614
13167	ACE2	354	78	272	258	240	348	207	880	606	381	357	265	259	359	224	436	354	435	258	209	187	331
13168	ACE2	226	138	268	308	238	255	212	608	426	221	195	136	199	233	227	181	198	247	269	184	98	233
13169	ACE2	212	102	148	181	288	127	121	481	250	250	161	215	135	163	157	115	149	216	144	60	153	288
13170	ACE2	596	279	617	690	797	678	510	1135	1048	775	436	439	708	615	459	404	360	362	693	462	533	530
60928	ACER1	540	150	326	351	454	343	301	517	531	369	228	222	366	237	381	301	315	302	353	188	168	278
60929	ACER1	51	14	38	31	59	39	30	17	80	130	131	50	54	95	59	4	9	3	29	22	18	36
60930	ACER1	234	105	146	154	215	176	131	125	337	70	97	103	39	132	36	128	164	255	212	70	120	130
60931	ACER1	149	75	215	132	139	125	168	147	385	199	70	97	100	152	115	144	50	70	157	56	101	89
14387	ACER2	531	272	492	378	390	578	483	866	884	633	314	398	447	468	389	472	498	493	416	236	391	398
14388	ACER2	318	157	353	233	338	235	221	836	1009	394	359	379	352	266	324	222	253	260	261	201	286	308
14389	ACER2	268	72	175	218	228	214	176	178	416	524	351	276	146	230	181	243	201	223	285	149	269	161
14390	ACER2	248	98	189	272	205	218	160	414	268	399	171	322	152	83	117	283	257	186	142	176	209	196
8911	ACER3	221	69	162	140	127	171	149	676	304	47	120	172	144	179	42	189	182	179	146	75	157	135
8912	ACER3	157	52	140	183	235	165	163	456	224	302	183	103	90	62	52	93	82	165	71	30	72	160
8913	ACER3	248	150	376	347	216	292	257	764	426	490	249	238	253	169	185	112	199	240	229	197	158	207
8914	ACER3	122	86	86	147	116	129	107	213	199	267	120	112	32	97	53	70	74	104	84	94	77	88
3693	ACE	175	74	156	118	119	91	134	246	233	103	102	76	124	174	39	172	152	110	200	161	102	174
3694	ACE	341	136	276	282	293	278	183	329	587	274	262	150	339	237	244	162	106	143	178	194	137	161
3695	ACE	512	199	624	396	211	262	274	706	347	739	591	719	329	219	294	399	153	306	349	345	393	357
3696	ACE	289	132	180	258	171	212	162	364	391	388	191	236	221	186	196	209	211	190	220	191	173	278
46385	ACHE	105	51	52	102	117	141	166	73	123	96	9	32	11	23	20	45	79	85	41	47	27	52
46386	ACHE	185	53	108	67	120	61	59	308	164	54	27	50	94	76	140	114	68	104	65	61	19	99
46387	ACHE	203	110	178	174	125	157	132	211	93	119	98	132	164	195	49	92	49	103	92	79	92	97
46388	ACHE	260	34	118	125	192	227	139	352	79	211	159	172	14	111	150	146	106	198	99	92	91	129
24341	ACIN1	195	70	164	133	252	166	183	264	85	88	198	71	104	67	230	46	45	98	70	25	25	67
24342	ACIN1	222	85	250	145	134	165	111	222	72	289	127	100	150	66	88	30	135	111	116	75	99	113
24343	ACIN1	337	110	263	206	266	374	285	321	138	365	303	263	172	268	229	79	147	198	75	103	141	134
24344	ACIN1	549	208	371	323	483	421	256	600	434	542	438	318	292	311	261	185	231	154	239	124	173	191
18105	ACKR1	159	19	79	51	104	77	74	178	142	109	82	130	48	118	223	150	68	61	39	37	50	119
18106	ACKR1	213	115	287	149	282	281	322	592	454	246	158	263	145	132	160	91	96	91	167	132	192	136
18107	ACKR1	183	32	86	152	152	160	127	263	356	155	145	93	63	59	137	134	89	179	96	84	82	112
18108	ACKR1	252	200	322	343	322	294	210	675	372	272	207	123	267	144	175	158	276	183	248	164	226	344
61276	ACKR2	758	434	791	820	835	700	649	2389	1075	1118	824	785	455	631	441	665	558	788	584	427	504	644
61277	ACKR2	482	162	494	403	544	422	469	1494	555	318	324	307	337	252	370	407	187	237	372	282	300	453
61278	ACKR2	624	380	628	786	788	689	752	1132	1094	1094	570	656	600	480	428	598	479	787	625	497	528	534
61279	ACKR2	333	32	51	43	152	159	69	159	256	78	18	40	173	70	74	106	86	94	83	57	105	236
28897	ACKR3	543	254	393	404	396	400	284	1045	789	759	421	434	397	468	388	370	412	475	675	384	451	433
28898	ACKR3	212	76	101	125	194	298	183	542	329	195	77	181	220	248	285	213	164	149	280	186	174	224
28899	ACKR3	490	251	609	503	560	646	470	1577	836	548	249	350	406	348	500	493	562	406	469	378	359	631
28900	ACKR3	388	269	388	405	525	547	389	544	550	404	318	343	219	232	232	392	295	185	222	174	215	267
51701	ACKR4	575	280	524	450	496	606	472	1137	951	637	451	495	312	369	313	386	394	274	572	310	444	474
51702	ACKR4	617	304	543	502	578	539	429	1516	1293	1193	461	682	460	383	329	502	574	502	467	370	422	430
51703	ACKR4	867	395	853	911	642	815	618	1097	1222	1344	684	1134	810	640	499	753	673	720	723	532	606	720
51704	ACKR4	813	483	1170	761	941	894	867	2006	1238	605	499	493	544	547	532	829	1086	749	782	618	602	682
62636	ACLY	191	18	42	30	53	72	27	47	57	136	86	16	42	126	124	63	7	19	74	56	87	92
62637	ACLY	188	18	56	49	79	104	39	98	56	149	90	81	181	57	110	39	140	119	148	62	110	90
62638	ACLY	99	14	18	18	12	53	46	0	17	25	35	17	4	16	20	8	76	56	33	76	46	87
62639	ACLY	292	69	159	217	265	238	279	273	195	169	88	109	142	207	129	193	241	126	137	120	181	212
75730	ACMSD	455	194	418	422	616	578	337	860	519	286	192	194	527	314	223	294	250	211	327	324	215	340
75731	ACMSD	361	101	265	336	277	297	165	632	306	310	149	118	200	262	95	118	288	108	172	210	151	276
75732	ACMSD	112	56	123	70	112	82	73	268	117	116	42	109	112	65	41	97	95	182	107	51	66	134
75733	ACMSD	143	44	90	101	65	84	113	188	119	63	94	66	61	18	4	80	103	122	167	60	112	126
68788	ACO1	362	212	433	282	309	252	191	1011	581	289	179	266	190	239	180	146	194	116	340	241	268	240
68789	ACO1	228	99	273	189	186	220	166	345	431	369	333	255	205	199	132	201	153	205	208	146	126	201
68790	ACO1	252	92	244	208	387	527	314	276	245	326	204	262	282	426	241	117	329	389	185	165	220	183
68791	ACO1	265	107	129	163	103	155	109	214	200	218	172	196	158	66	93	203	165	190	116	86	156	211
52737	ACO2	692	116	196	198	581	464	427	1104	249	286	101	134	204	275	337	136	127	205	98	62	73	96
52738	ACO2	659	142	308	238	772	699	640	533	252	281	171	120	509	327	154	106	128	152	107	130	76	208
52739	ACO2	834	139	316	218	989	1028	806	694	1382	353	173	229	475	502	344	712	761	1100	734	530	502	694
52740	ACO2	0	0	0	0	0	0	0	0	0	0	0	0	0	0	0	0	0	0	0	0	0	0
48113	ACOT11	346	150	342	278	237	178	126	508	631	351	363	461	244	205	242	249	329	265	330	161	192	441
48114	ACOT11	731	351	657	693	560	655	384	1297	900	702	476	416	609	366	408	369	392	544	563	374	501	488
48115	ACOT11	812	301	542	486	877	910	563	1497	1551	1287	675	720	551	520	515	557	578	453	606	514	391	706
48116	ACOT11	930	321	489	636	576	583	436	1439	1271	870	432	405	853	633	641	464	558	447	624	479	520	598
41719	ACOT12	353	160	543	370	296	391	188	169	292	350	236	307	216	226	342	257	184	190	189	108	172	260
41720	ACOT12	229	107	225	202	208	133	113	174	232	86	143	111	211	70	82	114	84	27	109	100	100	167
41721	ACOT12	218	57	124	124	116	111	148	222	108	271	149	193	194	131	143	83	121	57	99	83	119	128
41722	ACOT12	373	206	303	346	444	339	283	911	592	180	210	205	335	287	244	214	164	281	272	101	258	337
75574	ACOT13	199	61	173	125	176	135	100	603	295	107	169	75	25	75	97	141	185	167	171	138	136	152
75575	ACOT13	138	50	91	115	216	176	89	462	459	111	208	78	81	90	127	255	93	276	113	43	118	175
75576	ACOT13	187	94	118	179	249	139	132	323	175	239	84	131	116	121	235	76	67	57	97	128	124	144
75577	ACOT13	382	109	222	210	458	377	292	415	325	562	279	318	158	186	147	159	193	231	207	173	156	178
22121	ACOT1	97	21	85	80	93	97	43	15	286	165	117	58	82	131	130	83	75	94	47	52	56	125
22122	ACOT1	341	151	348	428	220	319	195	450	790	386	432	337	130	187	158	371	203	309	283	339	294	258
22123	ACOT1	167	72	117	107	102	69	112	244	228	178	151	84	167	157	94	97	103	51	88	107	109	212
22124	ACOT1	479	295	427	435	470	588	541	1164	526	555	470	531	408	441	369	320	540	618	560	327	472	302
44737	ACOT2	599	242	478	590	533	529	430	1139	512	400	414	245	275	250	355	313	325	308	409	403	421	340
44738	ACOT2	550	352	607	785	627	579	429	767	950	476	275	352	336	371	394	667	451	491	393	300	277	524
44739	ACOT2	847	395	905	850	674	916	505	932	791	874	390	544	323	584	246	450	420	496	632	409	410	655
44740	ACOT2	772	337	971	829	805	860	845	1727	1301	1124	686	651	722	760	792	562	787	907	766	637	534	552
10587	ACOT4	277	55	123	83	179	169	94	189	145	256	229	66	137	171	162	219	166	220	111	56	62	196
10588	ACOT4	377	174	454	394	522	431	437	634	485	419	198	250	125	254	242	282	387	361	320	233	157	283
10589	ACOT4	457	295	607	531	447	393	403	840	384	511	430	314	291	404	476	313	345	351	319	273	362	369
10590	ACOT4	513	340	755	793	547	521	501	1140	1047	516	308	539	409	249	281	352	461	699	496	418	498	418
48065	ACOT6	523	224	399	328	547	494	350	701	485	551	504	443	307	181	210	230	301	305	231	214	203	329
48066	ACOT6	613	140	380	622	731	606	654	1067	999	438	289	323	246	434	244	485	273	685	426	345	432	699
48067	ACOT6	708	310	908	718	750	894	708	1915	1496	816	658	549	976	670	677	430	497	717	695	317	545	657
48068	ACOT6	629	377	778	639	691	844	670	1633	952	935	648	685	539	611	469	595	590	743	702	560	633	531
9211	ACOT7	101	48	84	105	54	54	61	89	201	53	33	63	74	96	125	65	102	125	53	63	52	111
9212	ACOT7	267	158	219	318	189	187	200	262	529	229	222	169	315	260	278	219	252	270	243	150	129	150
9213	ACOT7	277	71	221	189	199	183	120	373	630	71	163	172	134	215	192	111	163	87	188	112	192	271
9214	ACOT7	258	169	271	269	297	288	202	343	335	253	141	164	133	176	129	51	92	163	195	121	188	146
55468	ACOT8	286	95	244	252	132	148	122	383	429	389	115	156	206	106	127	120	159	316	210	164	154	159
55469	ACOT8	257	128	193	283	252	208	233	571	244	317	229	210	191	215	209	205	334	425	247	168	172	216
55470	ACOT8	307	182	414	308	552	221	262	413	623	317	150	204	149	114	121	156	253	238	166	150	151	238
55471	ACOT8	301	75	301	292	199	237	190	263	546	339	226	193	203	215	118	174	156	220	187	150	139	257
33489	ACOT9	638	366	786	968	510	636	523	1279	955	539	461	516	448	472	387	503	509	643	558	356	406	548
33490	ACOT9	557	215	466	432	580	575	468	1188	1378	669	380	424	495	344	354	335	424	477	434	312	344	522
33491	ACOT9	560	311	624	585	812	666	540	900	1432	675	349	466	631	632	485	521	492	555	500	355	434	560
33492	ACOT9	647	285	517	735	749	676	787	1271	1368	767	422	518	466	617	346	480	475	544	705	390	450	600
62580	ACOX1	264	74	131	137	215	260	157	120	369	152	225	126	65	83	98	168	260	200	246	223	221	190
62581	ACOX1	475	138	259	317	290	232	206	602	531	590	280	300	323	270	466	332	179	263	309	258	240	257
62582	ACOX1	375	139	292	310	494	394	299	512	564	341	351	380	126	105	113	242	297	309	319	284	249	249
62583	ACOX1	480	208	361	345	375	421	435	1023	764	314	246	250	361	545	267	331	331	362	466	248	245	307
74098	ACOX2	249	102	95	157	151	181	131	501	371	303	163	127	118	79	130	153	94	80	169	54	87	156
74099	ACOX2	541	194	423	506	411	534	418	464	631	590	466	411	335	304	289	477	449	796	309	259	323	400
74100	ACOX2	586	187	381	473	419	446	273	894	677	603	345	415	460	413	444	385	297	417	594	353	408	375
74101	ACOX2	457	188	342	423	424	395	388	677	724	483	331	396	256	324	319	372	243	268	395	278	336	427
48137	ACOXL	166	61	73	206	112	100	89	319	89	171	55	126	123	170	138	72	114	98	104	182	147	183
48138	ACOXL	187	58	110	118	133	125	127	379	131	153	50	67	144	155	299	135	181	104	131	57	65	155
48139	ACOXL	182	34	150	135	175	188	120	376	149	137	91	58	8	68	59	136	51	43	89	49	88	104
48140	ACOXL	261	185	371	357	348	386	260	418	426	282	148	198	163	180	140	150	203	200	184	198	199	193
56340	ACP1	749	357	701	745	717	629	606	1143	1178	1013	643	564	841	715	642	489	490	566	563	416	387	622
56341	ACP1	98	55	112	150	138	79	105	192	193	104	35	77	55	83	99	111	107	55	27	88	99	139
56342	ACP1	133	68	197	167	150	121	101	240	369	235	75	109	189	87	91	124	141	161	133	123	129	145
56343	ACP1	316	208	371	444	398	399	355	558	615	591	546	687	298	219	230	148	230	149	332	248	270	294
28097	ACP2	290	112	214	178	167	273	113	591	398	177	129	110	210	95	144	137	93	203	173	68	93	154
28098	ACP2	210	66	184	99	100	162	126	175	52	158	77	97	129	118	126	156	65	65	146	137	102	137
28099	ACP2	345	158	376	210	295	236	251	392	713	48	50	117	146	103	162	82	141	107	175	118	88	180
28100	ACP2	94	22	58	58	29	29	50	30	29	17	13	4	59	23	41	21	56	29	101	58	40	85
11799	ACP5	511	171	240	383	323	466	364	436	688	150	147	133	426	212	312	257	257	281	218	196	272	291
11800	ACP5	388	117	235	202	274	280	223	579	339	219	192	202	195	250	197	359	288	237	265	153	264	219
11801	ACP5	654	331	686	850	712	731	555	1279	1296	966	527	388	569	501	536	647	527	464	738	519	629	474
11802	ACP5	222	91	119	113	304	252	265	769	632	53	63	73	111	125	67	229	231	169	217	137	105	157
64536	ACPP	440	148	292	376	586	589	406	907	636	610	480	591	374	271	325	449	250	439	294	207	206	358
64537	ACPP	422	107	287	365	286	234	379	650	713	466	329	299	210	171	278	446	322	350	327	299	297	350
64538	ACPP	255	89	155	249	370	222	140	482	364	259	139	198	246	454	308	159	216	377	251	170	182	291
64539	ACPP	329	185	357	437	284	364	281	529	263	339	240	176	204	181	243	103	270	220	239	151	230	251
249	ACPT	456	115	258	313	287	454	328	660	566	391	323	339	437	313	343	361	185	233	477	246	283	254
250	ACPT	251	89	78	125	319	321	186	406	448	377	178	144	154	205	190	186	210	275	363	186	149	176
251	ACPT	379	165	308	334	477	357	230	617	623	357	243	306	254	414	413	351	183	300	253	190	195	324
252	ACPT	593	201	424	416	566	437	392	1113	610	533	431	347	264	327	259	458	451	373	427	295	386	412
56476	ACRBP	215	36	73	147	140	175	108	191	271	54	37	48	127	140	86	76	73	69	76	67	54	198
56477	ACRBP	545	96	197	219	239	307	189	500	713	415	168	197	124	90	164	288	168	264	226	159	227	382
56478	ACRBP	498	191	512	468	517	367	405	1111	937	392	221	236	273	231	417	486	459	484	526	392	386	412
56479	ACRBP	515	171	407	447	354	496	395	727	1080	466	426	395	368	428	457	205	395	322	376	318	364	404
67768	ACRC	161	96	126	115	99	78	103	246	446	119	83	60	128	256	121	175	105	105	81	39	134	176
67769	ACRC	368	131	334	312	420	311	236	665	523	443	272	329	231	142	232	206	236	226	299	163	259	408
67770	ACRC	329	173	280	472	285	253	238	587	633	394	221	181	176	420	188	239	221	317	300	229	291	336
67771	ACRC	337	110	347	201	365	344	259	497	249	209	210	171	261	150	158	329	273	250	195	167	213	287
49129	ACR	273	83	166	212	213	248	154	228	131	168	49	37	196	106	76	129	175	171	144	80	134	150
49130	ACR	288	54	94	158	123	119	281	200	374	131	55	189	196	199	111	319	293	367	183	127	143	169
49131	ACR	337	101	184	176	247	223	279	410	248	138	191	264	320	256	151	113	213	160	200	135	273	216
49132	ACR	15	3	7	36	20	17	0	9	1	1	0	1	35	0	6	8	0	9	7	10	0	20
60164	ACRV1	702	356	717	853	621	689	553	1345	1001	566	353	387	467	446	424	418	547	653	684	527	417	625
60165	ACRV1	230	129	275	374	187	222	138	336	316	130	188	155	156	226	279	119	137	192	184	157	94	240
60166	ACRV1	169	150	211	225	136	207	203	293	277	232	193	155	37	132	133	103	62	154	167	164	263	96
60167	ACRV1	239	79	109	120	207	277	148	698	553	95	135	45	212	226	86	31	137	178	156	125	69	164
27161	ACSBG1	144	41	84	79	152	96	103	71	257	156	123	202	242	200	139	90	108	118	131	104	118	110
27162	ACSBG1	410	111	257	285	266	232	185	517	526	663	492	485	368	152	323	178	226	260	193	170	164	433
27163	ACSBG1	213	90	236	245	364	202	196	243	256	245	172	119	198	75	147	95	200	86	118	63	82	126
27164	ACSBG1	512	238	461	309	474	669	331	541	769	503	217	390	398	295	407	241	383	395	282	245	317	483
28737	ACSBG2	556	170	342	435	409	472	455	1096	964	381	137	304	454	371	289	513	471	475	326	346	384	405
28738	ACSBG2	297	81	234	294	196	215	143	273	148	263	85	156	64	77	112	148	136	163	271	148	168	142
28739	ACSBG2	417	237	509	585	466	387	350	957	522	691	354	483	274	405	305	378	351	556	256	191	237	313
28740	ACSBG2	397	172	339	385	516	374	294	500	352	365	271	364	266	219	400	376	388	539	421	266	283	356
57800	ACSF2	304	114	283	284	152	238	155	280	503	196	129	187	264	331	160	196	268	341	223	168	143	232
57801	ACSF2	243	118	212	173	271	191	136	268	373	186	182	127	122	233	102	165	167	245	265	109	164	153
57802	ACSF2	370	119	464	216	101	232	79	318	297	283	280	155	90	165	172	244	229	283	388	248	217	228
57803	ACSF2	1102	276	649	552	721	891	604	1094	1356	759	565	648	321	377	396	621	535	744	567	431	474	703
13875	ACSF3	305	207	371	334	327	503	328	1001	710	656	316	534	320	327	244	255	324	229	416	258	273	407
13876	ACSF3	654	376	734	710	585	644	451	800	899	500	573	514	622	419	456	637	375	473	611	366	365	590
13877	ACSF3	492	203	331	465	360	421	273	963	655	494	460	308	255	388	217	497	365	267	328	228	283	437
13878	ACSF3	496	282	552	637	679	639	466	866	821	395	341	259	361	354	195	251	99	197	353	265	233	356
62812	ACSL1	131	55	44	90	174	94	186	170	279	38	186	73	66	209	91	154	105	228	123	121	153	147
62813	ACSL1	226	99	173	259	209	190	118	240	309	196	95	190	175	144	173	331	189	185	232	123	177	255
62814	ACSL1	278	117	399	287	272	253	137	466	593	110	105	108	227	367	208	55	223	141	280	180	218	228
62815	ACSL1	264	104	120	138	283	166	139	475	425	207	77	155	235	193	116	254	238	226	208	194	127	200
13999	ACSL3	198	63	135	129	166	153	159	471	210	243	47	74	170	137	152	219	165	199	194	125	145	77
14000	ACSL3	370	207	350	315	381	292	266	1093	397	436	409	419	366	462	577	147	410	336	516	276	259	107
14001	ACSL3	388	133	339	273	387	389	341	515	479	496	246	299	264	313	220	306	314	289	469	284	346	79
14002	ACSL3	364	149	315	267	442	431	343	786	431	482	276	444	256	213	275	277	305	293	187	166	172	168
56336	ACSL4	635	237	456	514	303	348	261	752	655	445	304	426	388	417	366	410	458	402	324	271	312	57
56337	ACSL4	579	202	492	415	283	337	225	600	337	451	267	343	420	249	413	478	384	274	246	209	288	107
56338	ACSL4	841	470	876	1010	820	708	616	923	768	1064	669	763	511	308	378	533	666	463	559	477	532	97
56339	ACSL4	805	373	660	776	564	553	494	569	896	811	487	681	623	602	524	519	305	519	669	403	437	76
35593	ACSL5	460	159	474	338	419	448	408	1016	930	502	348	517	424	370	504	397	345	354	485	376	385	501
35594	ACSL5	399	178	303	378	343	286	304	1015	533	364	269	277	322	336	256	435	347	343	273	233	230	450
35595	ACSL5	561	247	561	389	213	359	289	1044	800	518	545	699	343	382	507	551	413	700	462	316	412	596
35596	ACSL5	260	125	206	144	254	162	184	335	423	135	239	415	386	155	330	165	228	312	177	125	167	251
44321	ACSL6	411	125	274	284	260	211	191	517	397	483	216	233	211	299	143	335	244	288	232	172	176	286
44322	ACSL6	720	341	938	728	646	595	380	1107	1175	543	451	395	481	416	496	662	608	813	540	305	386	487
44323	ACSL6	584	295	781	559	304	385	377	727	502	508	408	467	318	354	369	310	293	430	641	318	418	496
44324	ACSL6	598	261	450	731	211	224	265	955	625	571	508	416	346	269	191	282	228	273	302	197	279	429
23409	ACSM1	195	52	99	123	214	112	176	162	382	282	103	114	142	101	88	134	73	118	111	48	107	118
23410	ACSM1	180	44	142	100	183	178	125	343	210	175	150	139	166	94	102	218	273	315	167	193	126	169
23411	ACSM1	233	90	243	323	138	187	166	482	251	110	115	123	159	144	107	224	207	205	188	100	151	271
23412	ACSM1	113	98	222	206	247	150	134	95	136	362	195	203	49	47	110	90	73	156	117	71	80	152
11331	ACSM2A	251	98	193	218	141	83	179	353	545	208	211	187	88	107	91	158	131	122	206	121	108	221
11332	ACSM2A	163	109	219	269	249	248	102	371	170	130	117	229	155	171	146	99	64	164	164	145	96	131
11333	ACSM2A	253	102	180	150	159	105	84	153	232	105	101	162	136	88	49	227	77	99	163	101	160	175
11334	ACSM2A	276	86	183	269	231	242	116	508	291	176	263	177	326	293	236	229	87	170	215	153	250	212
57744	ACSM2B	138	73	164	195	155	115	76	145	168	208	199	198	110	100	96	138	85	179	80	122	113	147
57745	ACSM2B	145	57	59	139	276	120	93	171	231	149	30	46	140	51	78	83	44	36	94	66	57	102
57746	ACSM2B	284	50	265	327	100	85	95	369	137	333	197	258	145	142	88	183	185	127	152	96	171	197
57747	ACSM2B	187	64	81	163	195	123	133	461	117	126	78	173	65	105	68	249	194	235	77	95	92	106
44653	ACSM3	214	95	180	123	375	273	189	735	179	266	310	201	176	273	126	129	93	193	182	87	153	152
44654	ACSM3	350	173	323	269	293	309	225	457	841	641	312	400	223	261	182	175	174	217	213	159	194	271
44655	ACSM3	470	297	544	521	491	573	460	828	1143	485	240	187	389	333	252	717	314	726	358	294	510	460
44656	ACSM3	310	76	150	230	179	267	205	310	493	346	193	239	314	225	229	192	191	339	210	148	117	254
22169	ACSM4	117	52	109	74	65	40	33	93	97	59	20	102	43	51	118	52	124	27	158	112	127	100
22170	ACSM4	249	123	243	205	298	334	274	504	317	321	163	135	338	196	168	253	172	293	202	180	200	243
22171	ACSM4	415	109	263	287	343	252	289	462	293	247	263	148	221	329	231	249	369	453	339	226	266	345
22172	ACSM4	283	80	127	119	238	271	195	766	389	246	134	157	249	241	239	185	142	127	292	214	198	227
57588	ACSM5	387	170	372	318	279	353	277	454	743	484	178	228	215	214	159	485	269	314	254	120	233	335
57589	ACSM5	121	26	61	14	78	50	22	223	70	114	84	116	40	70	49	84	72	85	96	94	92	134
57590	ACSM5	250	86	163	189	224	176	147	431	586	214	49	201	133	205	88	246	141	114	147	107	186	305
57591	ACSM5	311	146	305	234	238	335	246	844	499	428	374	306	229	155	370	338	314	490	358	166	183	314
33881	ACSM6	171	39	77	124	203	163	144	217	243	103	92	102	36	50	70	55	156	252	116	51	149	160
33882	ACSM6	299	114	258	248	332	346	252	621	440	298	147	154	232	182	214	378	245	261	243	166	177	313
33883	ACSM6	183	50	140	112	170	363	183	140	333	101	122	53	100	97	67	197	104	170	128	74	148	160
33884	ACSM6	345	183	452	254	466	685	321	484	724	287	151	195	326	237	216	209	126	312	247	168	301	256
36217	ACSS1	536	149	453	298	324	383	269	785	694	224	186	262	384	186	302	599	244	351	478	350	331	358
36218	ACSS1	200	114	242	280	179	217	166	308	326	175	138	225	244	207	220	230	230	252	113	125	101	163
36219	ACSS1	167	83	123	140	107	183	94	447	321	473	222	110	156	165	101	131	93	119	103	117	131	84
36220	ACSS1	200	80	163	159	210	174	131	186	357	246	92	68	129	47	116	138	37	173	136	114	121	172
51241	ACSS2	653	327	551	603	542	347	374	1309	668	595	330	298	458	408	364	479	443	371	531	303	434	540
51242	ACSS2	741	305	771	646	480	552	414	982	958	867	401	487	602	573	666	442	326	421	702	503	523	615
51243	ACSS2	283	101	202	225	218	216	139	722	89	303	211	174	194	110	197	215	218	252	256	154	236	158
51244	ACSS2	118	33	71	29	41	52	49	177	312	134	60	89	83	145	79	83	66	46	93	38	42	123
15031	ACSS3	533	223	585	554	378	514	393	641	915	464	363	347	517	365	630	556	542	652	518	531	337	392
15032	ACSS3	111	60	94	59	58	88	68	119	132	138	129	160	37	92	67	54	27	39	31	56	75	81
15033	ACSS3	166	56	205	258	150	179	152	361	268	66	25	61	47	130	82	81	92	72	34	114	85	120
15034	ACSS3	287	149	253	420	271	291	204	689	422	357	245	119	162	214	174	239	144	296	331	342	197	229
58736	ACTA1	41	44	93	121	65	67	46	165	81	118	79	81	6	39	61	35	40	156	60	50	44	73
58737	ACTA1	222	125	173	206	322	223	228	710	444	176	98	162	102	78	31	87	258	206	110	80	107	160
58738	ACTA1	163	83	193	140	266	186	107	593	172	344	227	128	111	85	109	106	184	53	112	79	79	121
58739	ACTA1	282	92	150	210	231	180	159	578	372	233	42	129	212	205	242	255	84	257	188	204	192	297
32285	ACTA2	249	144	325	196	74	100	128	545	404	221	223	164	79	48	103	135	121	127	115	102	99	146
32286	ACTA2	168	53	99	108	119	94	58	250	522	212	86	72	118	87	95	200	169	165	166	98	43	132
32287	ACTA2	225	58	132	122	254	333	192	473	237	271	127	141	75	52	176	155	99	89	75	56	51	111
32288	ACTA2	190	147	266	307	127	129	151	246	341	275	207	108	157	42	176	177	169	249	281	178	185	179
46081	ACTBL2	138	23	109	102	179	107	51	359	213	164	74	70	76	45	92	23	52	58	41	35	91	78
46082	ACTBL2	170	167	488	422	201	203	201	564	229	161	75	105	22	112	80	89	87	172	122	60	74	104
46083	ACTBL2	203	80	86	150	209	135	91	357	222	188	81	79	187	160	95	136	118	213	188	123	97	175
46084	ACTBL2	263	134	255	216	217	275	325	922	374	351	237	182	212	116	227	213	139	244	241	166	233	255
44177	ACTB	585	162	446	370	285	384	181	408	663	398	158	212	118	254	315	365	223	284	153	170	242	83
44178	ACTB	262	170	323	249	65	94	120	297	332	91	46	35	104	150	148	148	133	294	158	155	145	57
44179	ACTB	346	93	176	233	161	218	214	281	375	182	63	70	126	101	125	104	85	120	97	68	77	32
44180	ACTB	607	304	606	721	184	225	94	512	739	247	112	254	281	266	316	371	341	471	363	286	339	92
64872	ACTC1	315	119	395	390	346	218	208	313	620	357	185	275	253	335	269	234	154	251	173	114	252	194
64873	ACTC1	228	93	192	208	189	151	69	275	194	215	158	137	237	90	142	123	170	113	92	74	132	152
64874	ACTC1	435	259	420	615	325	523	317	868	826	641	342	369	320	215	187	296	352	283	527	414	255	412
64875	ACTC1	448	185	481	468	460	486	365	711	907	335	171	328	490	359	277	503	220	526	409	374	469	406
68768	ACTG1	777	386	965	641	696	668	554	743	785	691	320	333	271	246	222	630	600	546	511	397	371	515
68769	ACTG1	145	73	159	175	189	195	116	261	306	75	9	28	102	124	131	192	144	140	100	81	113	96
68770	ACTG1	189	53	93	144	151	184	128	250	175	161	154	69	298	128	180	75	133	127	208	72	83	114
68771	ACTG1	202	107	141	121	133	107	125	394	207	248	140	151	32	37	39	101	131	322	151	138	220	136
54852	ACTG2	727	284	582	486	508	684	669	1294	1558	725	430	603	516	329	314	373	320	471	710	322	372	534
54853	ACTG2	695	277	604	479	525	580	362	981	1245	625	510	441	807	578	408	269	375	570	437	327	414	559
54854	ACTG2	543	324	501	723	515	484	465	1414	916	705	341	416	418	561	332	350	327	466	516	366	487	434
54855	ACTG2	592	333	734	532	766	669	537	763	1338	947	425	441	525	554	300	385	191	386	515	359	364	482
44573	ACTL10	352	97	269	201	195	217	140	305	351	263	172	244	304	239	251	307	434	398	363	203	224	181
44574	ACTL10	293	128	369	290	304	176	196	403	207	334	204	182	193	153	230	153	58	94	187	122	106	174
44575	ACTL10	498	101	139	312	498	483	285	1068	757	447	300	261	133	365	174	338	304	446	387	367	343	379
44576	ACTL10	889	284	617	582	624	640	534	1201	1135	941	734	691	477	562	474	542	744	691	666	399	427	776
37885	ACTL6A	707	149	293	311	529	601	497	249	464	357	133	218	489	466	384	93	183	231	75	29	33	152
37886	ACTL6A	366	118	192	171	121	241	191	156	77	196	253	222	204	162	65	128	45	100	11	14	13	60
37887	ACTL6A	801	255	598	529	977	889	846	747	818	1151	705	648	788	500	730	321	233	474	253	131	146	552
37888	ACTL6A	649	54	103	235	266	177	97	265	23	82	122	134	131	162	217	156	39	62	40	30	41	49
22225	ACTL6B	759	348	701	543	1093	857	752	891	1529	824	572	625	701	831	554	351	514	530	530	318	351	689
22226	ACTL6B	357	114	271	261	315	323	228	432	452	490	289	268	259	283	312	195	302	427	231	160	213	299
22227	ACTL6B	228	92	217	174	176	190	95	284	384	276	164	246	227	112	214	102	114	125	206	199	195	222
22228	ACTL6B	133	81	168	183	113	171	132	240	206	231	130	90	66	37	58	62	81	88	105	92	86	120
51033	ACTL7A	828	231	474	486	473	545	489	921	1098	615	386	426	413	464	456	691	677	493	702	463	457	577
51034	ACTL7A	727	364	740	725	805	640	497	1056	1233	523	550	532	383	312	176	456	328	228	667	494	517	700
51035	ACTL7A	590	164	327	317	400	422	272	1080	502	252	246	191	292	194	180	154	340	311	351	245	336	420
51036	ACTL7A	236	88	135	154	231	159	166	154	287	278	281	128	343	211	129	240	67	261	197	143	119	197
4805	ACTL7B	223	102	182	166	184	152	166	328	370	339	246	208	135	130	137	198	125	205	131	91	171	184
4806	ACTL7B	459	245	639	450	644	684	588	1049	538	725	582	490	421	578	257	402	447	643	516	363	351	509
4807	ACTL7B	309	119	286	293	179	245	209	665	523	297	331	239	183	162	149	151	220	261	236	194	194	286
4808	ACTL7B	291	166	414	409	219	165	177	141	358	323	243	278	65	155	66	90	129	273	216	127	331	252
46649	ACTL8	538	249	634	506	494	492	559	862	1029	696	528	618	395	333	333	487	423	568	617	352	494	575
46650	ACTL8	597	252	415	562	404	500	273	648	753	382	185	340	137	139	245	548	428	428	560	418	502	380
46651	ACTL8	540	281	594	604	519	483	495	895	1329	693	589	590	430	262	344	324	316	371	661	578	451	443
46652	ACTL8	620	201	511	430	537	448	395	1140	679	783	500	576	443	331	211	538	518	450	301	294	351	618
43707	ACTL9	202	63	203	145	131	228	139	421	187	116	81	107	37	63	20	104	123	141	162	96	148	103
43708	ACTL9	150	40	106	86	61	75	76	210	259	112	145	164	74	29	20	43	76	136	130	134	73	84
43709	ACTL9	284	129	251	289	140	116	137	405	368	211	227	123	187	237	131	389	361	249	217	221	164	133
43710	ACTL9	165	65	93	66	90	194	185	315	298	89	26	86	85	77	87	71	72	101	146	96	111	120
44485	ACTN1	538	234	509	567	606	718	578	629	891	308	243	234	459	371	336	442	325	400	240	207	207	509
44486	ACTN1	428	179	301	273	375	480	293	545	813	543	221	320	629	361	385	323	220	493	388	248	301	449
44487	ACTN1	102	47	76	175	58	40	51	58	181	141	58	61	64	87	64	76	92	23	57	40	61	85
44488	ACTN1	162	37	51	46	139	109	45	251	147	85	86	115	113	59	68	92	110	23	86	90	63	158
62576	ACTN2	139	65	131	121	145	81	129	112	280	104	92	62	124	47	92	20	36	120	119	94	40	190
62577	ACTN2	289	71	158	182	253	317	202	416	453	161	92	128	104	146	80	112	165	159	179	137	132	184
62578	ACTN2	130	90	181	216	219	149	166	291	154	461	314	250	156	159	68	124	136	246	193	108	127	116
62579	ACTN2	472	122	258	229	393	324	193	994	840	422	262	285	284	454	300	176	206	455	238	251	191	449
67956	ACTN3	540	242	502	405	324	351	286	994	570	428	368	435	246	298	375	234	319	307	450	263	250	406
67957	ACTN3	126	42	90	93	138	75	58	186	65	79	68	36	81	67	93	30	46	73	77	79	78	71
67958	ACTN3	136	50	61	87	84	83	64	185	225	129	138	89	94	36	51	70	19	98	53	81	19	102
67959	ACTN3	230	151	234	255	122	142	169	486	355	421	323	364	154	135	139	315	211	166	105	95	89	100
15299	ACTN4	235	79	105	149	283	294	147	520	291	40	77	65	97	96	90	194	44	158	158	149	160	100
15300	ACTN4	486	167	399	351	318	326	422	1140	995	673	366	475	349	192	272	434	194	371	431	327	443	476
15301	ACTN4	230	61	176	154	115	119	158	291	442	173	137	69	157	160	113	112	113	154	131	100	107	291
15302	ACTN4	236	125	253	108	125	106	100	170	209	158	30	85	145	106	75	175	136	64	318	161	151	249
57972	ACTR10	301	5	20	34	106	48	63	54	52	23	23	32	178	233	144	107	55	105	26	3	9	7
57973	ACTR10	293	45	94	125	289	196	188	315	173	127	151	121	186	115	207	51	186	78	32	16	29	100
57974	ACTR10	323	33	127	76	138	186	124	141	63	67	45	145	78	111	184	59	45	66	29	15	34	41
57975	ACTR10	368	71	131	135	202	235	244	109	139	117	31	109	40	52	32	37	93	54	35	39	30	92
37881	ACTR1A	261	49	104	90	183	156	127	549	228	198	107	193	196	183	244	186	113	180	339	190	231	115
37882	ACTR1A	414	45	224	111	124	97	91	172	121	217	203	179	137	99	228	223	165	286	268	186	155	121
37883	ACTR1A	552	84	165	130	208	150	129	511	324	305	241	125	209	104	172	258	232	378	361	259	250	166
37884	ACTR1A	303	42	219	134	276	161	177	426	324	246	243	310	110	179	138	223	179	197	327	169	216	154
23677	ACTR1B	302	100	218	241	209	381	198	771	468	237	169	323	122	169	95	375	214	232	167	127	109	195
23678	ACTR1B	168	22	44	79	92	119	62	300	128	113	47	87	95	122	74	120	51	112	94	75	97	81
23679	ACTR1B	142	50	138	101	96	80	88	208	122	42	27	83	79	38	17	93	67	53	33	78	54	93
23680	ACTR1B	158	38	68	107	92	137	78	266	136	80	63	87	152	122	125	140	86	117	62	97	146	103
37853	ACTR2	572	42	111	111	201	96	105	78	33	51	31	55	47	178	36	59	83	125	28	22	42	30
37854	ACTR2	578	41	55	76	284	254	166	197	130	111	79	94	98	135	132	50	80	147	76	40	86	20
37855	ACTR2	952	353	692	720	829	708	666	1287	1122	985	631	648	853	845	664	557	506	464	354	337	242	503
37856	ACTR2	586	56	170	97	204	129	175	150	187	43	49	27	77	196	127	62	100	88	38	50	36	30
19453	ACTR3B	351	75	398	285	242	376	235	574	379	274	195	216	166	107	117	232	167	122	152	172	174	218
19454	ACTR3B	300	105	190	151	244	348	255	265	315	357	205	215	208	154	81	199	155	159	131	100	78	153
19455	ACTR3B	549	242	469	524	532	393	445	859	974	522	486	385	377	279	567	455	388	519	387	314	409	472
19456	ACTR3B	142	61	108	142	171	246	111	203	34	134	108	104	48	98	161	163	57	99	140	97	91	148
41475	ACTR3C	519	171	299	307	199	285	232	1008	719	432	221	468	325	191	281	258	179	400	352	241	296	306
41476	ACTR3C	234	90	153	179	216	296	134	484	533	351	132	176	193	228	236	192	196	184	150	133	146	124
41477	ACTR3C	149	27	37	44	136	120	149	315	185	34	137	67	45	30	34	161	87	68	107	87	75	92
41478	ACTR3C	203	94	161	75	212	199	127	193	485	202	82	204	88	96	33	100	114	166	116	113	135	167
70612	ACTR3	442	161	303	228	153	153	120	36	162	127	28	111	229	224	254	142	103	105	78	42	46	48
70613	ACTR3	441	208	259	340	326	296	238	315	274	107	166	69	318	286	334	134	146	138	189	185	183	72
70614	ACTR3	408	170	333	351	524	484	363	480	709	407	246	323	406	333	443	267	212	245	161	139	152	314
70615	ACTR3	431	192	320	353	372	295	325	258	335	255	117	175	333	454	230	92	134	292	189	111	134	199
67928	ACTR5	303	79	170	204	270	246	169	372	238	415	226	166	172	164	167	150	140	114	75	67	121	188
67929	ACTR5	296	210	304	370	423	370	181	347	445	463	458	536	158	141	230	155	177	131	335	163	266	263
67930	ACTR5	207	38	170	118	138	233	200	183	152	167	162	143	135	111	145	98	76	72	58	105	112	110
67931	ACTR5	325	69	153	114	229	298	245	560	327	380	169	205	289	204	262	73	127	77	90	81	122	300
64708	ACTR6	223	122	199	212	193	197	169	228	254	338	151	153	186	283	83	314	112	221	262	189	206	252
64709	ACTR6	253	62	79	100	343	275	165	37	108	131	101	85	50	85	138	22	7	71	15	9	4	119
64710	ACTR6	141	5	19	46	66	87	85	65	45	64	25	45	65	82	65	31	7	27	10	2	2	9
64711	ACTR6	393	206	391	514	450	378	338	475	634	381	149	208	403	305	256	373	393	433	538	388	370	332
64544	ACTR8	527	86	234	254	343	347	287	540	566	291	142	310	263	371	411	227	163	313	142	117	90	326
64545	ACTR8	206	126	198	201	307	256	179	449	521	98	192	141	144	110	160	215	125	211	171	120	139	263
64546	ACTR8	304	102	147	255	314	186	306	179	376	258	86	61	147	135	194	136	147	101	103	73	45	273
64547	ACTR8	302	81	103	67	211	204	223	341	148	151	31	78	167	209	62	70	105	230	148	82	80	169
33701	ACTRT1	109	23	43	104	115	62	59	244	133	79	58	48	166	86	131	188	96	143	75	32	87	97
33702	ACTRT1	203	124	259	291	135	161	87	142	385	120	55	117	155	166	88	130	102	120	134	99	112	171
33703	ACTRT1	329	136	403	441	376	439	306	1033	696	697	440	359	448	268	394	164	155	369	451	337	245	292
33704	ACTRT1	218	75	220	165	173	191	112	792	345	141	140	219	219	113	177	200	126	135	195	121	119	266
1285	ACTRT2	493	195	391	456	427	315	266	615	738	633	433	425	402	254	233	306	232	280	399	254	380	424
1286	ACTRT2	202	157	300	224	291	206	160	541	364	111	108	87	270	123	187	8	66	84	175	119	147	169
1287	ACTRT2	353	122	277	319	430	340	221	826	695	379	279	450	272	156	255	235	294	290	273	173	191	232
1288	ACTRT2	404	162	379	438	280	291	228	774	778	781	270	371	346	404	343	270	240	316	316	201	230	301
38577	ACTRT3	100	16	51	36	97	95	97	220	146	156	95	83	30	21	36	51	23	129	54	17	39	68
38578	ACTRT3	263	151	280	220	259	289	240	344	578	321	281	391	274	216	142	145	61	207	230	189	113	210
38579	ACTRT3	137	48	86	112	103	60	59	307	225	332	111	149	136	83	140	50	133	10	122	83	69	100
38580	ACTRT3	208	89	310	227	189	251	138	588	241	237	166	219	254	253	163	120	108	240	199	152	154	160
13655	ACVR1B	285	152	273	257	360	266	216	472	455	214	199	191	270	177	336	532	272	180	336	153	191	216
13656	ACVR1B	375	182	311	326	279	309	235	902	606	532	321	242	195	202	218	344	221	317	211	172	135	326
13657	ACVR1B	105	21	21	24	87	82	66	171	66	25	28	119	50	42	6	2	23	56	43	21	43	66
13658	ACVR1B	116	45	94	153	106	59	47	206	154	144	80	137	139	50	90	41	13	64	43	32	26	43
60888	ACVR1C	246	74	84	190	151	214	95	286	339	171	139	189	233	266	243	138	286	151	237	184	232	190
60889	ACVR1C	157	29	45	38	137	195	54	256	289	25	25	42	62	73	58	129	34	71	130	58	92	102
60890	ACVR1C	298	181	389	390	267	336	240	573	609	261	207	164	149	242	236	261	178	224	354	171	237	401
60891	ACVR1C	300	195	342	327	297	313	220	588	385	343	275	218	243	203	238	339	122	179	253	100	187	225
3401	ACVR1	315	120	446	501	275	122	181	206	276	386	260	288	149	205	102	167	193	137	221	150	177	217
3402	ACVR1	450	298	730	628	471	454	396	835	406	348	325	264	198	246	248	346	262	298	261	183	205	280
3403	ACVR1	486	303	673	747	382	502	403	710	614	538	237	374	166	634	183	218	224	433	195	206	242	331
3404	ACVR1	532	274	597	711	454	311	344	1250	862	693	526	612	330	260	166	457	534	471	590	255	413	519
42199	ACVR2A	328	183	414	346	435	330	311	634	499	445	270	324	294	198	185	188	231	341	335	190	306	378
42200	ACVR2A	308	134	259	242	241	263	288	396	488	226	178	129	212	222	214	132	266	205	201	208	184	307
42201	ACVR2A	486	155	408	433	408	277	292	976	413	413	291	346	300	271	289	486	282	533	465	247	326	339
42202	ACVR2A	392	101	266	425	406	367	271	845	485	412	128	233	284	230	502	219	213	287	180	133	152	345
44169	ACVR2B	253	63	119	137	190	307	120	344	284	269	223	163	183	196	167	165	47	110	215	136	185	164
44170	ACVR2B	356	119	215	227	252	230	267	703	862	487	368	358	287	121	344	150	387	311	213	170	262	259
44171	ACVR2B	374	278	496	370	214	173	178	271	506	227	231	282	131	218	87	175	186	182	213	177	198	249
44172	ACVR2B	133	60	187	185	114	120	99	366	218	90	66	33	208	157	108	75	37	85	67	93	90	122
30069	ACVRL1	262	92	206	221	154	284	225	124	388	239	224	202	142	95	97	148	146	187	297	170	209	150
30070	ACVRL1	337	86	194	151	209	267	279	448	345	192	178	181	116	51	107	179	189	272	295	124	194	225
30071	ACVRL1	208	65	143	111	252	179	103	402	385	199	166	185	39	76	78	256	134	163	92	119	92	208
30072	ACVRL1	248	72	85	162	171	158	139	231	454	221	115	66	28	99	139	89	40	144	154	159	137	200
76006	ACY1	351	149	371	222	162	165	160	639	533	519	285	292	296	220	132	202	192	239	259	201	240	222
76007	ACY1	367	113	221	183	303	317	281	351	486	466	298	256	195	395	334	230	175	208	195	255	240	292
76008	ACY1	316	151	489	313	250	216	201	520	320	128	250	164	153	118	139	282	179	297	125	174	161	213
76009	ACY1	502	332	594	595	331	424	402	1386	802	214	304	196	423	367	494	893	445	702	469	328	337	467
40041	ACY3	689	294	624	562	457	632	508	1437	677	805	585	436	553	371	616	664	517	780	406	512	509	627
40042	ACY3	144	36	92	88	120	107	90	414	76	144	129	53	123	143	111	65	65	61	89	51	35	145
40043	ACY3	132	26	87	49	108	139	58	76	223	183	106	182	142	84	63	48	63	76	93	89	83	99
40044	ACY3	308	98	245	233	270	292	287	580	372	451	125	161	136	107	134	135	182	119	202	154	176	243
49665	ACYP1	191	105	177	149	242	203	177	210	152	263	117	122	79	149	109	172	120	51	206	122	147	89
49666	ACYP1	236	95	150	224	163	252	131	386	489	228	190	69	190	192	98	88	155	85	217	117	93	276
49667	ACYP1	158	84	146	186	96	91	135	300	364	122	105	103	142	110	84	87	85	63	181	109	146	166
49668	ACYP1	487	162	434	431	693	638	394	1185	820	482	539	340	384	373	363	351	369	519	572	448	368	406
19401	ACYP2	254	164	287	251	286	280	202	442	703	416	196	291	284	385	218	283	295	326	151	233	110	275
19402	ACYP2	418	81	176	293	254	278	161	599	465	412	299	289	302	289	304	149	104	337	237	216	209	247
19403	ACYP2	314	95	218	192	219	241	278	966	520	294	276	183	159	204	195	292	155	221	252	289	155	278
19404	ACYP2	302	118	255	319	165	201	174	877	411	269	174	404	275	227	193	298	145	226	159	95	128	260
55904	ADAD1	326	178	301	353	375	266	348	719	786	364	305	331	221	179	231	272	84	152	206	229	211	317
55905	ADAD1	284	150	229	251	313	232	186	561	628	299	147	164	131	198	264	112	197	145	225	165	201	250
55906	ADAD1	289	165	363	367	315	283	320	692	680	240	233	168	196	94	217	255	409	411	312	243	283	302
55907	ADAD1	902	355	685	704	901	887	652	1572	1190	781	437	464	727	819	530	596	407	673	668	493	542	621
1533	ADAD2	133	62	70	81	88	112	58	41	209	117	129	142	95	107	169	92	52	107	67	44	81	86
1534	ADAD2	181	75	158	258	92	104	103	360	328	157	63	134	161	53	92	128	128	181	141	125	95	136
1535	ADAD2	286	104	303	313	329	258	198	580	368	359	267	361	402	320	251	70	145	191	364	178	165	248
1536	ADAD2	137	61	165	151	124	95	91	162	145	317	180	304	135	146	140	80	30	44	128	121	96	140
50789	ADAL	646	277	500	475	686	930	608	991	745	653	440	459	629	734	507	702	655	654	410	242	271	489
50790	ADAL	448	91	220	200	275	292	210	852	483	260	218	156	269	238	232	224	303	318	201	192	179	305
50791	ADAL	391	123	248	266	275	155	161	229	434	270	228	179	218	195	208	135	141	182	191	144	197	286
50792	ADAL	356	165	414	377	300	387	265	786	777	377	316	456	504	378	588	330	242	326	311	246	236	378
36329	ADAM10	151	58	130	230	135	99	56	830	612	117	73	156	102	109	67	144	74	204	96	77	86	256
36330	ADAM10	177	62	110	138	168	149	149	179	230	332	92	154	175	219	215	314	126	238	99	77	165	173
36331	ADAM10	301	131	383	279	262	185	138	410	366	417	209	369	261	172	166	271	340	350	280	147	199	243
36332	ADAM10	197	86	276	267	229	220	242	701	261	523	334	373	140	43	139	150	123	110	194	192	146	222
16167	ADAM11	152	29	155	105	76	78	75	74	138	119	33	113	186	48	102	172	73	46	127	107	132	145
16168	ADAM11	440	109	184	278	200	198	129	420	554	311	249	194	107	174	68	148	209	396	228	109	155	257
16169	ADAM11	399	154	227	420	181	268	229	473	566	284	253	188	101	73	194	372	229	371	213	201	230	253
16170	ADAM11	543	211	433	422	387	394	259	779	432	592	252	429	252	225	204	299	331	666	300	251	254	468
801	ADAM12	226	122	186	138	133	231	106	246	552	315	138	120	139	200	165	80	83	160	102	116	102	139
802	ADAM12	208	84	179	145	232	175	92	600	353	121	164	181	372	190	226	264	226	240	208	124	143	195
803	ADAM12	484	91	294	341	418	428	360	1022	627	541	433	213	264	169	397	380	234	266	333	243	296	353
804	ADAM12	133	62	231	167	85	152	130	671	209	155	49	141	208	129	191	149	135	119	142	96	97	154
62864	ADAM15	303	84	167	248	209	246	168	734	737	396	219	189	179	239	273	339	301	185	182	129	161	136
62865	ADAM15	383	54	216	184	201	185	159	388	361	82	95	23	249	166	233	154	145	183	102	160	105	344
62866	ADAM15	394	142	291	443	188	190	163	558	830	295	328	168	222	114	161	451	289	293	535	290	307	357
62867	ADAM15	466	228	568	625	629	562	495	825	1072	624	354	559	751	793	437	247	191	278	374	195	250	443
19301	ADAM17	152	38	111	80	66	166	90	74	145	146	31	121	112	106	101	252	90	85	169	141	160	154
19302	ADAM17	179	75	286	155	227	208	254	199	300	269	315	271	184	262	141	185	109	226	182	100	92	134
19303	ADAM17	358	98	217	228	342	420	299	171	418	254	161	298	314	362	380	363	266	270	307	172	162	185
19304	ADAM17	276	185	378	252	236	320	180	442	545	372	360	238	202	139	244	261	133	291	471	239	368	297
14947	ADAM18	263	111	310	145	187	266	283	398	158	290	228	235	93	79	206	131	93	227	65	108	73	253
14948	ADAM18	287	133	207	262	184	226	218	432	441	284	223	190	223	243	289	160	44	188	131	111	62	173
14949	ADAM18	103	36	126	60	56	69	52	231	155	129	176	129	178	128	61	102	113	67	74	32	23	111
14950	ADAM18	347	155	323	355	333	362	337	663	665	336	148	145	327	246	364	172	285	177	110	90	104	168
19009	ADAM19	547	170	469	324	454	535	411	1049	939	636	362	370	321	343	274	325	367	388	456	273	408	539
19010	ADAM19	156	42	81	94	48	177	104	294	203	155	94	121	113	69	31	64	70	89	123	61	161	163
19011	ADAM19	220	120	343	266	223	251	171	327	617	295	178	142	44	104	71	127	58	100	133	72	78	172
19012	ADAM19	165	130	254	185	124	64	100	284	272	253	164	208	175	142	205	181	266	137	108	91	95	193
43891	ADAM20	601	366	835	614	493	676	550	1305	1145	741	428	506	443	607	529	691	468	597	496	364	333	603
43892	ADAM20	376	145	332	340	532	405	307	428	950	655	299	345	314	294	181	375	253	275	287	185	300	465
43893	ADAM20	770	450	1023	1117	1070	1015	879	1187	1619	1488	999	883	653	767	485	787	689	995	465	384	468	775
43894	ADAM20	915	472	821	715	1074	879	733	1038	1486	1421	713	683	722	750	690	473	471	661	583	373	377	775
31433	ADAM21	276	181	248	323	413	251	319	449	585	589	238	289	230	278	289	274	182	406	313	230	194	296
31434	ADAM21	580	293	620	587	672	792	520	948	1228	871	673	415	713	320	376	778	409	708	715	399	468	563
31435	ADAM21	901	460	1090	907	882	1000	821	1420	1477	1435	1032	989	878	919	559	450	653	861	965	717	973	803
31436	ADAM21	665	264	448	466	624	568	386	539	637	741	625	306	469	549	315	336	351	396	372	209	211	331
61300	ADAM22	248	72	179	89	233	123	125	505	423	290	247	117	256	117	37	174	68	196	95	80	76	167
61301	ADAM22	353	227	353	444	267	228	206	851	610	275	226	235	328	284	263	142	101	183	358	280	283	300
61302	ADAM22	201	77	151	166	154	140	110	744	359	102	57	32	93	64	73	67	81	85	156	80	145	211
61303	ADAM22	207	63	88	119	299	292	235	190	461	322	316	236	59	111	62	7	65	124	111	52	86	152
30117	ADAM23	195	61	209	140	195	132	164	328	269	238	151	182	176	231	151	122	112	97	141	129	189	199
30118	ADAM23	187	69	63	85	204	187	186	438	330	238	313	228	136	128	147	190	198	219	113	55	66	186
30119	ADAM23	396	125	346	284	567	502	376	988	282	425	323	383	408	279	291	326	185	397	540	239	246	412
30120	ADAM23	243	90	292	227	526	252	287	374	422	311	248	259	254	190	207	230	187	196	128	125	159	279
31253	ADAM28	284	142	273	303	409	366	312	695	644	355	343	191	280	288	287	157	162	239	245	204	167	205
31254	ADAM28	215	105	356	234	344	326	188	609	535	324	186	262	321	182	174	140	199	211	177	168	201	183
31255	ADAM28	259	171	377	379	275	317	310	501	652	299	142	141	210	143	163	326	308	372	290	138	155	239
31256	ADAM28	267	142	117	272	268	299	198	756	736	312	401	343	316	206	246	280	233	261	185	113	237	294
64056	ADAM29	180	88	182	155	178	116	150	174	445	429	227	126	169	113	135	242	63	118	174	133	128	137
64057	ADAM29	386	94	299	220	273	292	320	384	490	288	309	271	177	345	271	259	234	194	308	179	199	341
64058	ADAM29	333	142	215	287	288	297	280	533	530	127	110	146	263	173	143	217	247	169	274	192	203	242
64059	ADAM29	600	362	542	539	634	607	746	1103	541	474	357	416	429	417	238	414	359	603	516	381	395	419
12871	ADAM2	228	98	202	232	234	191	144	713	866	244	141	236	193	117	296	258	290	263	186	107	143	230
12872	ADAM2	517	355	628	593	441	492	415	601	517	775	535	459	344	349	369	409	274	363	224	137	136	369
12873	ADAM2	183	121	353	204	160	200	148	407	218	434	128	200	245	158	261	197	67	152	254	104	148	247
12874	ADAM2	540	296	708	783	500	508	476	924	878	579	361	234	128	240	265	376	365	521	296	169	192	521
68116	ADAM30	95	54	80	137	50	52	45	179	156	24	21	29	29	25	16	11	32	2	91	35	76	27
68117	ADAM30	234	75	97	230	308	232	185	393	328	72	96	73	129	173	185	168	147	160	62	64	109	114
68118	ADAM30	215	73	160	189	182	148	119	568	339	153	239	237	201	167	128	225	118	208	172	175	160	202
68119	ADAM30	175	73	195	164	206	234	158	548	409	370	245	306	215	223	112	231	136	170	118	110	68	159
23201	ADAM32	416	155	382	452	495	426	397	521	477	705	628	477	280	330	371	199	222	280	171	140	150	340
23202	ADAM32	189	90	207	163	117	67	95	370	205	217	210	158	65	65	62	48	114	51	74	87	50	152
23203	ADAM32	221	112	261	194	251	225	210	470	265	248	245	310	216	130	175	185	176	110	152	79	125	209
23204	ADAM32	279	172	482	277	333	381	316	688	408	251	144	180	265	348	271	428	270	274	204	126	182	273
63896	ADAM33	163	51	76	93	175	90	121	63	202	68	79	28	107	64	65	67	39	57	113	36	60	78
63897	ADAM33	144	53	115	56	229	135	157	176	126	183	72	54	56	64	53	145	147	160	69	86	89	207
63898	ADAM33	279	108	320	205	230	261	120	405	408	187	160	135	197	285	227	371	166	320	230	144	225	250
63899	ADAM33	354	88	153	214	350	329	173	615	468	127	152	144	164	165	153	209	269	288	253	145	231	221
25857	ADAM7	528	273	644	578	454	513	338	636	1151	737	678	625	341	621	291	680	478	677	472	264	360	533
25858	ADAM7	468	221	665	438	422	376	387	865	759	769	428	631	400	305	185	461	398	525	383	212	241	537
25859	ADAM7	364	203	558	468	475	400	416	543	729	223	260	229	391	332	205	335	449	394	399	275	344	280
25860	ADAM7	406	221	539	599	799	465	358	626	888	566	352	357	371	362	268	327	572	494	354	288	387	399
41347	ADAM8	703	315	919	739	719	609	546	1279	950	804	402	676	657	502	660	571	628	625	561	560	559	594
41348	ADAM8	239	82	123	229	205	219	151	523	303	150	101	89	200	115	107	186	84	234	200	150	177	175
41349	ADAM8	252	101	137	174	216	201	138	507	319	259	105	180	183	156	193	157	180	272	176	108	108	170
41350	ADAM8	127	70	149	159	91	52	58	67	198	188	151	68	118	79	153	40	25	47	49	25	38	90
16587	ADAM9	328	89	239	317	330	351	360	422	576	258	236	191	329	398	260	194	241	163	143	138	168	259
16588	ADAM9	96	78	225	121	122	90	85	95	173	37	19	5	80	160	106	67	39	54	62	36	12	69
16589	ADAM9	224	153	322	315	320	310	228	285	432	391	177	111	162	162	133	79	111	76	137	73	48	108
16590	ADAM9	253	115	248	154	248	197	150	243	504	127	207	220	177	159	198	133	76	178	89	53	83	201
66840	ADAMDEC1	499	153	397	423	552	381	381	612	824	604	277	415	420	460	337	221	282	219	278	216	258	361
66841	ADAMDEC1	137	71	162	78	237	155	129	138	442	251	142	102	138	69	91	142	73	160	100	44	89	100
66842	ADAMDEC1	225	79	136	219	218	215	116	436	463	194	152	134	294	262	178	130	210	173	243	83	157	170
66843	ADAMDEC1	272	171	382	350	248	253	275	360	622	256	223	164	169	300	163	189	193	155	308	120	179	158
19485	ADAMTS10	612	163	337	335	399	384	161	859	809	449	367	301	365	255	174	365	299	543	361	318	359	343
19486	ADAMTS10	270	27	132	119	69	51	76	257	216	194	78	191	81	86	69	113	82	151	109	80	105	204
19487	ADAMTS10	216	58	133	152	121	76	114	29	128	300	158	177	142	48	85	141	251	154	112	87	63	84
19488	ADAMTS10	148	104	129	179	105	111	42	208	149	73	61	71	66	61	77	46	51	46	53	117	44	123
23173	ADAMTS12	249	108	151	122	192	132	147	208	241	289	299	90	49	44	47	174	222	136	203	108	141	195
23174	ADAMTS12	235	87	173	209	147	156	170	310	628	366	160	136	156	43	135	250	234	193	263	218	228	141
23175	ADAMTS12	150	73	115	174	114	120	94	350	126	63	80	58	131	154	135	134	73	148	225	108	89	90
23176	ADAMTS12	212	67	151	116	179	129	144	269	454	599	339	221	89	118	143	167	264	294	186	103	103	262
28025	ADAMTS13	536	215	461	439	268	354	343	707	812	442	319	280	495	394	287	291	592	566	538	360	524	343
28026	ADAMTS13	363	128	327	353	172	222	118	501	379	325	161	184	349	248	342	285	189	277	401	163	217	428
28027	ADAMTS13	565	140	211	353	362	328	364	443	674	284	444	389	339	303	308	531	350	378	358	229	294	535
28028	ADAMTS13	131	86	169	213	65	121	61	118	132	128	103	141	140	56	82	86	60	103	74	53	37	125
47293	ADAMTS14	269	81	238	230	236	157	66	581	393	377	254	366	123	64	171	216	170	214	235	220	186	217
47294	ADAMTS14	334	103	244	237	243	275	138	415	438	436	246	410	190	246	206	219	135	244	281	195	230	359
47295	ADAMTS14	250	141	270	269	135	190	133	291	482	227	190	98	208	94	93	186	97	82	297	131	172	257
47296	ADAMTS14	243	27	104	54	153	79	69	257	205	185	132	74	208	176	252	159	141	150	100	28	70	197
34729	ADAMTS15	319	123	348	256	262	243	205	752	649	320	197	349	297	297	319	132	159	314	238	159	181	346
34730	ADAMTS15	777	282	545	651	751	587	534	1382	1585	995	588	694	595	600	729	527	412	821	835	446	529	725
34731	ADAMTS15	605	202	466	482	521	529	500	455	1291	442	424	390	452	429	486	392	501	436	463	317	342	527
34732	ADAMTS15	764	311	1111	862	779	888	609	1981	1362	930	447	495	377	406	295	558	557	612	647	514	531	643
42307	ADAMTS16	264	66	178	212	158	178	209	381	248	288	126	99	67	67	110	115	128	81	168	152	151	160
42308	ADAMTS16	244	155	358	304	172	190	99	169	322	168	222	108	158	119	147	206	192	270	142	182	114	234
42309	ADAMTS16	387	216	478	463	339	391	326	875	990	726	524	539	468	397	258	466	266	453	409	301	300	394
42310	ADAMTS16	311	213	280	326	275	200	222	716	684	331	283	278	235	283	140	197	174	295	148	166	175	274
40081	ADAMTS17	608	141	401	476	490	577	399	1194	732	729	512	401	339	451	231	380	386	450	373	321	348	336
40082	ADAMTS17	521	210	429	493	303	554	400	747	754	630	384	673	420	494	480	445	590	436	374	327	286	451
40083	ADAMTS17	629	308	644	598	590	693	560	1382	1341	677	482	534	499	416	470	397	346	351	545	446	427	571
40084	ADAMTS17	356	81	215	165	372	251	214	923	469	486	369	371	391	308	378	399	264	319	407	204	250	386
5589	ADAMTS18	301	92	166	193	283	259	172	351	462	475	221	203	462	227	282	206	254	155	126	147	125	255
5590	ADAMTS18	378	220	330	318	308	382	287	961	709	331	203	283	317	263	196	200	221	284	292	261	243	247
5591	ADAMTS18	572	328	817	569	807	625	585	876	784	710	497	385	410	345	390	331	487	386	486	338	497	459
5592	ADAMTS18	602	325	687	653	651	659	573	1321	715	517	373	325	314	315	264	505	573	521	285	360	506	445
38797	ADAMTS19	583	236	519	511	571	525	349	962	1207	799	609	563	349	421	234	329	520	540	519	476	468	473
38798	ADAMTS19	1010	487	1052	1017	1058	1108	683	2157	1919	1191	1112	1340	653	606	595	936	627	803	974	654	797	823
38799	ADAMTS19	172	87	221	178	275	235	205	300	294	177	78	62	185	126	152	121	168	76	128	72	94	153
38800	ADAMTS19	267	148	254	284	310	327	207	568	469	265	121	138	287	286	157	175	97	188	128	174	191	261
53829	ADAMTS1	269	108	227	316	217	261	147	178	286	118	150	199	162	176	169	244	206	271	199	173	188	149
53830	ADAMTS1	338	124	200	255	414	326	218	498	676	242	188	209	130	199	129	124	129	258	245	208	176	190
53831	ADAMTS1	262	143	370	323	332	273	348	402	405	248	127	227	231	228	171	160	249	242	206	106	191	361
53832	ADAMTS1	858	471	870	1024	917	1187	742	1090	1001	819	489	522	728	824	579	851	777	641	729	466	564	706
2253	ADAMTS20	228	27	89	43	107	194	107	441	224	149	69	39	93	71	101	144	115	162	183	108	151	228
2254	ADAMTS20	185	79	225	151	399	293	164	289	260	269	82	81	181	227	120	35	159	255	98	120	104	134
2255	ADAMTS20	224	119	240	208	164	200	113	382	622	298	269	254	241	189	180	412	179	214	288	195	259	231
2256	ADAMTS20	86	39	131	121	90	105	76	27	83	37	5	21	26	47	54	55	56	65	92	55	63	41
39081	ADAMTS2	490	144	296	363	454	468	428	774	827	426	258	312	330	317	276	445	323	386	482	253	272	294
39082	ADAMTS2	582	219	381	489	459	567	315	998	563	490	465	244	547	538	283	469	522	470	418	295	314	470
39083	ADAMTS2	605	370	710	662	582	548	378	1333	973	500	531	437	277	276	231	549	544	468	571	335	578	616
39084	ADAMTS2	888	380	788	732	516	668	388	1684	1610	709	590	568	564	543	502	568	640	824	855	593	587	802
3349	ADAMTS3	163	46	102	121	156	85	118	360	172	218	183	107	98	171	75	92	173	239	98	84	45	123
3350	ADAMTS3	123	46	124	124	138	93	66	316	306	40	34	60	176	111	55	99	26	87	47	37	60	117
3351	ADAMTS3	261	81	200	156	107	169	127	510	301	97	81	91	206	116	109	154	88	173	206	121	129	166
3352	ADAMTS3	220	98	297	248	161	205	190	264	507	204	99	94	147	209	90	156	248	271	102	139	121	248
221	ADAMTS4	594	149	328	300	526	447	331	1023	499	480	390	347	411	506	391	197	221	471	348	193	190	388
222	ADAMTS4	383	136	265	172	358	436	185	384	453	379	228	251	437	289	358	228	88	176	179	82	117	221
223	ADAMTS4	261	133	212	282	219	216	122	652	265	246	110	117	225	187	183	69	131	131	159	62	80	234
224	ADAMTS4	244	80	144	88	219	185	150	381	82	81	107	83	135	227	175	127	154	109	146	91	163	189
63604	ADAMTS5	548	219	348	548	395	503	433	723	711	484	362	378	353	443	278	559	339	447	496	289	379	515
63605	ADAMTS5	742	349	666	849	625	723	506	1185	1080	983	732	545	595	688	519	308	557	644	726	614	642	544
63606	ADAMTS5	358	140	184	271	354	373	242	520	616	236	248	152	332	440	182	229	260	237	329	187	230	217
63607	ADAMTS5	201	98	269	160	233	237	204	472	276	263	118	212	151	244	111	119	118	101	267	117	227	169
67708	ADAMTS6	302	63	162	159	192	134	168	455	308	253	131	208	117	94	142	114	250	138	157	102	150	243
67709	ADAMTS6	518	234	425	404	471	462	416	440	477	558	418	365	407	190	405	311	234	443	406	264	305	338
67710	ADAMTS6	457	129	476	362	356	272	286	574	799	548	268	221	249	189	290	144	273	187	227	184	186	285
67711	ADAMTS6	442	199	350	476	410	415	361	546	995	519	462	555	377	363	241	255	221	278	257	219	274	314
13643	ADAMTS7	301	111	241	229	181	237	158	575	531	138	202	87	288	219	172	98	63	218	225	161	106	199
13644	ADAMTS7	122	14	51	47	176	148	75	309	136	118	65	57	61	13	37	57	21	132	56	18	46	26
13645	ADAMTS7	348	137	265	257	264	287	250	477	594	378	281	405	281	285	310	289	264	167	234	195	200	304
13646	ADAMTS7	87	47	135	119	177	156	125	95	95	46	24	53	21	19	34	44	40	30	53	47	95	89
26061	ADAMTS8	720	322	567	561	722	739	662	1677	1035	853	585	610	548	753	732	746	558	1004	644	514	559	515
26062	ADAMTS8	318	194	372	301	372	437	277	572	635	243	296	256	345	358	239	130	203	173	247	123	138	248
26063	ADAMTS8	434	201	425	433	525	596	304	694	453	374	309	340	365	439	219	544	439	457	487	306	333	369
26064	ADAMTS8	438	205	464	470	601	518	364	899	673	577	411	426	477	417	376	297	363	458	267	244	301	402
2173	ADAMTS9	367	119	231	208	304	271	198	596	530	175	116	225	228	168	172	150	171	307	338	158	131	384
2174	ADAMTS9	229	125	218	258	156	209	127	279	258	307	140	179	162	192	173	193	185	214	168	157	271	188
2175	ADAMTS9	373	204	319	444	530	542	469	1159	803	717	532	368	391	390	279	346	271	379	286	301	230	288
2176	ADAMTS9	458	184	428	359	455	504	387	806	635	408	344	262	200	356	155	212	309	497	333	196	208	455
47245	ADAMTSL1	227	70	152	133	195	180	82	128	220	57	71	63	281	215	155	19	49	102	150	99	97	120
47246	ADAMTSL1	318	155	438	238	312	396	233	352	599	319	218	274	469	305	347	124	284	218	265	168	202	274
47247	ADAMTSL1	246	133	328	253	216	315	231	737	335	148	96	108	291	172	162	220	180	80	169	77	162	162
47248	ADAMTSL1	198	50	206	193	220	140	122	407	375	369	184	275	155	198	77	184	127	115	191	175	193	250
46881	ADAMTSL2	219	75	147	222	286	196	107	193	296	141	111	203	92	146	125	91	39	92	106	93	88	102
46882	ADAMTSL2	295	97	265	168	218	123	225	735	412	522	366	356	208	135	166	132	144	86	209	180	143	216
46883	ADAMTSL2	146	72	82	72	103	119	58	494	86	49	63	183	73	146	133	89	78	92	105	53	159	85
46884	ADAMTSL2	296	106	140	160	285	298	208	398	227	244	240	306	272	311	330	257	252	303	101	109	86	176
6311	ADAMTSL3	252	86	220	139	274	308	145	336	274	393	275	272	289	331	192	129	227	179	141	150	136	256
6312	ADAMTSL3	92	21	23	38	58	110	55	115	110	59	70	202	63	54	21	58	21	59	58	26	22	100
6313	ADAMTSL3	137	32	109	134	261	264	175	169	104	289	156	199	77	216	89	80	96	161	161	74	131	119
6314	ADAMTSL3	224	84	100	81	394	281	309	89	366	279	257	104	80	60	58	164	129	225	240	156	236	137
45725	ADAMTSL4	502	153	336	367	355	340	230	848	586	187	174	246	353	174	372	371	297	455	226	289	275	340
45726	ADAMTSL4	545	79	279	300	472	326	255	170	373	97	53	84	302	394	392	325	184	158	203	75	137	214
45727	ADAMTSL4	595	92	308	347	383	393	297	776	345	82	105	26	254	250	136	137	262	152	198	171	197	258
45728	ADAMTSL4	423	267	509	505	493	383	347	1036	670	199	156	145	422	481	349	442	394	366	325	212	275	327
25	ADAMTSL5	317	78	136	161	244	252	111	298	448	216	94	185	168	163	202	152	187	260	200	165	156	116
26	ADAMTSL5	517	165	300	331	371	372	244	659	669	384	309	232	288	359	167	290	205	300	244	268	247	208
27	ADAMTSL5	189	85	185	115	263	273	165	286	272	239	116	85	88	116	160	117	46	91	79	68	49	106
28	ADAMTSL5	434	91	187	294	342	380	260	585	349	282	105	200	142	259	245	351	203	249	165	123	230	141
48645	ADAP1	554	270	799	941	367	318	310	1184	751	477	297	679	289	265	317	533	502	539	481	291	346	498
48646	ADAP1	111	18	119	24	112	140	69	127	167	81	37	149	62	101	55	26	12	81	46	21	35	69
48647	ADAP1	207	58	60	152	236	208	218	211	268	350	126	178	231	214	235	236	252	159	161	98	83	118
48648	ADAP1	149	72	109	76	77	63	52	150	164	60	65	71	149	126	76	187	71	64	101	115	94	89
20689	ADAP2	121	54	58	54	72	65	86	720	58	184	150	33	87	88	116	65	97	30	36	20	25	64
20690	ADAP2	332	118	224	161	296	277	312	343	232	314	263	227	150	130	153	92	230	147	243	178	224	227
20691	ADAP2	274	35	140	197	110	135	150	119	78	302	68	76	102	121	110	296	147	88	145	142	149	136
20692	ADAP2	424	92	205	171	133	237	173	594	397	270	57	94	252	243	191	217	92	94	284	222	272	295
35221	ADARB1	193	90	173	278	240	265	180	362	260	398	389	193	228	177	118	118	144	176	315	167	132	123
35222	ADARB1	367	186	368	280	268	294	350	724	608	572	326	393	251	249	352	306	257	208	359	220	259	347
35223	ADARB1	520	208	407	323	405	444	333	752	812	445	321	419	333	259	269	624	216	428	437	304	371	479
35224	ADARB1	530	312	805	612	997	776	587	1123	1231	732	469	471	669	744	707	729	546	716	527	367	479	575
70800	ADARB2	281	131	188	316	208	191	165	564	657	202	173	248	234	233	166	176	190	150	190	189	204	240
70801	ADARB2	375	122	422	354	475	371	277	401	401	296	154	194	493	403	460	140	267	374	320	228	240	241
70802	ADARB2	512	303	555	630	667	588	445	839	1019	528	358	383	549	597	364	337	452	458	420	265	339	333
70803	ADARB2	469	201	419	399	629	632	378	1006	704	337	193	199	350	394	217	523	316	594	253	256	297	366
69584	ADAR	246	28	57	30	183	164	145	448	90	355	234	237	71	49	41	49	53	70	45	32	20	173
69585	ADAR	265	66	167	172	177	215	174	426	112	179	172	136	78	174	159	6	32	66	71	13	13	194
69586	ADAR	343	97	131	165	246	393	242	519	225	176	220	223	203	51	107	107	118	233	73	60	39	202
69587	ADAR	330	41	64	77	172	299	166	85	139	201	71	164	160	147	106	26	45	85	30	24	10	126
2117	ADA	726	221	426	400	335	398	462	1085	944	742	497	508	363	331	218	386	353	369	386	395	516	488
2118	ADA	251	127	305	304	329	476	259	878	273	383	250	258	117	148	55	265	182	298	253	222	334	246
2119	ADA	249	149	244	273	187	197	161	158	418	468	278	251	252	161	181	94	54	184	207	153	182	161
2120	ADA	142	106	93	93	247	143	166	310	123	271	70	90	147	195	118	89	79	111	160	110	72	120
12687	ADAT1	184	87	184	236	100	107	117	272	233	192	129	226	208	145	99	84	168	201	179	80	117	243
12688	ADAT1	359	92	239	198	325	225	136	513	984	188	262	99	269	444	373	349	242	206	306	131	222	433
12689	ADAT1	693	377	672	635	808	611	512	1169	860	582	484	487	458	460	311	493	428	369	626	439	474	596
12690	ADAT1	192	139	323	347	230	262	235	312	831	392	262	121	100	92	134	112	82	155	206	123	164	203
71952	ADAT2	419	103	184	152	265	176	194	169	302	132	43	47	244	300	299	147	127	119	87	36	48	96
71953	ADAT2	534	55	124	115	201	263	189	345	85	226	59	119	423	403	403	68	78	137	64	50	41	41
71954	ADAT2	360	136	323	305	231	311	232	474	699	325	230	276	253	313	434	565	425	329	269	182	223	321
71955	ADAT2	590	357	641	589	624	775	528	1255	858	843	457	475	241	256	304	784	562	560	649	560	409	611
20453	ADAT3	442	82	178	181	509	516	259	212	182	424	175	141	323	246	320	91	175	117	58	37	34	47
20454	ADAT3	240	46	218	144	152	202	282	230	253	237	109	134	146	82	183	51	112	110	74	35	105	69
20455	ADAT3	687	184	579	598	415	531	397	847	964	436	390	316	421	495	404	347	313	241	203	194	277	280
20456	ADAT3	498	88	233	134	459	427	372	192	311	263	136	190	575	517	461	261	318	164	89	77	141	93
58208	ADCK1	190	67	120	219	163	215	119	199	235	133	142	172	164	90	134	153	92	114	153	122	125	136
58209	ADCK1	269	270	439	507	141	259	221	218	460	252	149	190	149	68	215	212	118	298	118	75	81	132
58210	ADCK1	118	62	110	132	95	106	86	220	103	290	191	168	109	134	69	27	166	83	77	53	107	190
58211	ADCK1	330	128	301	299	433	405	375	331	435	352	236	147	250	265	389	337	300	253	386	258	333	248
54394	ADCK2	641	184	489	546	662	692	428	1151	831	674	499	471	694	598	490	519	452	509	355	249	313	399
54395	ADCK2	497	154	343	321	216	315	209	983	643	414	323	295	290	421	247	401	168	242	376	293	363	351
54396	ADCK2	598	207	288	389	235	425	324	531	888	484	384	344	420	413	315	333	320	394	229	151	206	422
54397	ADCK2	511	183	387	352	368	487	265	491	619	637	333	335	340	381	273	554	348	392	388	197	260	329
46133	ADCK3	222	111	206	198	259	383	296	285	327	223	175	126	105	220	158	107	95	137	172	184	258	226
46134	ADCK3	133	127	158	257	140	164	105	177	167	122	41	68	29	24	89	109	77	59	127	63	77	112
46135	ADCK3	185	87	178	182	197	317	148	130	396	116	66	41	159	135	166	200	281	256	231	122	146	114
46136	ADCK3	522	197	289	328	402	420	336	556	693	512	417	415	339	323	239	494	410	643	401	289	352	452
22193	ADCK4	482	139	420	390	352	440	372	832	593	442	386	360	330	311	223	278	252	344	258	238	224	375
22194	ADCK4	311	47	129	120	143	196	97	304	301	102	102	74	176	224	138	335	195	268	112	131	79	206
22195	ADCK4	446	222	494	401	511	448	435	955	851	279	235	312	479	268	308	214	228	252	480	239	299	339
22196	ADCK4	93	49	82	77	37	97	91	224	114	269	95	82	109	38	152	111	48	72	171	79	112	79
31845	ADCK5	582	168	172	202	540	656	449	1176	484	223	133	180	317	282	263	194	342	239	327	218	255	287
31846	ADCK5	335	139	323	461	301	299	209	658	538	304	164	306	124	210	110	155	249	232	270	146	201	324
31847	ADCK5	447	142	324	368	602	484	295	749	1022	439	323	413	535	429	524	499	252	402	260	304	263	450
31848	ADCK5	854	234	492	772	796	1110	829	1771	1249	1006	674	880	900	671	890	676	495	707	653	387	425	588
34953	ADCY10	433	202	403	315	487	335	354	707	874	281	223	330	418	310	210	238	309	414	256	142	202	416
34954	ADCY10	715	230	697	470	672	604	649	1011	748	657	363	393	576	567	531	352	309	404	349	231	353	626
34955	ADCY10	576	239	399	583	635	605	491	1049	1358	614	345	308	240	322	224	404	285	376	324	270	334	494
34956	ADCY10	660	224	472	461	640	563	435	1303	835	542	373	351	438	389	506	399	377	282	324	277	288	506
1477	ADCY1	330	75	197	166	258	269	190	507	423	264	273	85	338	195	314	223	119	242	228	159	143	243
1478	ADCY1	315	164	379	279	355	297	186	607	595	281	285	271	147	183	173	297	166	352	247	176	134	268
1479	ADCY1	348	97	150	206	257	300	233	435	336	166	77	65	97	187	241	281	209	165	191	191	271	224
1480	ADCY1	650	255	705	580	650	520	448	1022	797	647	670	534	606	536	471	545	379	633	285	294	308	505
35537	ADCY2	163	53	100	125	199	153	121	291	256	175	52	145	114	151	120	132	114	89	80	73	60	152
35538	ADCY2	346	141	250	328	287	266	242	901	430	344	260	164	186	150	259	285	191	262	269	165	204	339
35539	ADCY2	305	110	199	206	301	277	240	944	499	353	131	294	229	229	211	373	376	412	290	125	252	266
35540	ADCY2	576	295	651	562	478	517	456	1058	975	650	558	654	362	389	420	446	479	569	416	336	412	499
30233	ADCY3	226	45	193	127	149	108	113	225	262	124	99	165	254	182	183	260	277	375	199	168	168	177
30234	ADCY3	337	102	210	307	235	172	149	451	518	242	171	146	168	129	204	216	135	151	290	206	208	300
30235	ADCY3	779	279	681	597	1019	898	660	888	1396	1265	790	909	779	890	893	679	470	352	454	235	434	476
30236	ADCY3	1	0	0	0	0	0	0	0	15	0	0	0	0	0	0	0	0	0	0	0	0	0
12623	ADCY4	288	106	185	211	206	192	224	233	440	308	143	207	450	211	225	181	156	265	118	121	175	171
12624	ADCY4	89	23	52	62	27	89	37	25	159	92	23	63	46	36	30	59	4	47	70	53	42	57
12625	ADCY4	102	52	106	98	102	162	121	23	111	39	7	38	24	62	51	104	34	163	122	86	49	46
12626	ADCY4	176	33	90	50	227	176	103	257	261	265	88	143	130	74	102	146	88	188	204	169	146	123
49733	ADCY5	247	83	128	136	338	238	241	400	324	357	240	330	267	295	275	105	207	192	204	131	135	175
49734	ADCY5	316	91	217	193	346	364	216	529	290	236	146	205	158	192	110	219	122	182	245	201	209	325
49735	ADCY5	519	170	334	318	254	210	153	815	711	427	300	212	208	171	186	112	124	213	267	177	200	369
49736	ADCY5	244	162	308	317	206	233	183	513	355	270	253	142	190	103	188	114	107	174	130	130	162	206
12007	ADCY6	206	64	92	40	98	101	112	108	156	137	117	81	85	134	18	180	78	172	70	56	82	178
12008	ADCY6	387	93	225	231	322	196	232	484	427	349	167	159	123	220	306	166	115	104	163	176	195	233
12009	ADCY6	156	64	104	139	42	162	53	162	251	31	71	20	81	69	81	84	87	87	76	80	31	48
12010	ADCY6	717	224	404	442	735	625	653	867	878	346	193	280	314	330	298	237	218	239	648	410	459	411
22593	ADCY7	330	94	211	116	108	129	183	739	388	357	284	216	185	154	94	184	164	288	301	197	243	199
22594	ADCY7	370	190	205	236	295	248	270	370	411	265	254	224	243	282	193	96	183	224	382	303	175	223
22595	ADCY7	105	19	43	50	80	80	84	218	148	117	115	82	69	52	26	93	35	34	96	91	189	77
22596	ADCY7	170	53	169	115	227	190	186	146	154	383	271	304	101	103	108	46	55	99	159	104	102	82
65300	ADCY8	413	82	120	133	414	521	436	633	950	329	422	320	314	334	321	368	271	337	263	223	264	332
65301	ADCY8	313	103	186	175	319	312	248	537	840	452	266	318	300	384	346	370	215	393	234	205	186	273
65302	ADCY8	265	151	302	268	188	304	191	637	652	403	181	217	153	137	67	308	155	274	305	143	237	319
65303	ADCY8	270	111	125	90	307	173	224	548	502	187	254	122	149	170	148	217	283	327	191	96	142	266
23897	ADCY9	479	226	517	370	292	322	200	966	380	423	321	294	255	385	322	211	273	286	320	223	264	258
23898	ADCY9	526	190	384	335	616	563	369	960	821	568	307	339	423	377	258	451	454	519	337	288	303	463
23899	ADCY9	327	112	242	277	211	357	290	837	690	498	212	164	259	95	179	199	200	189	230	210	202	231
23900	ADCY9	305	130	140	246	221	315	196	674	704	253	176	229	370	410	365	232	189	232	268	188	184	300
20913	ADCYAP1R1	255	151	218	152	168	192	242	286	337	492	349	283	205	107	94	329	187	237	245	209	221	245
20914	ADCYAP1R1	303	95	254	231	287	318	218	400	167	269	276	324	316	275	129	327	139	194	191	65	97	179
20915	ADCYAP1R1	205	52	102	122	217	120	131	453	218	96	61	62	149	137	73	196	77	143	184	75	85	387
20916	ADCYAP1R1	282	52	244	188	200	304	171	592	635	331	200	177	146	138	120	270	149	189	223	176	197	223
25557	ADCYAP1	173	25	102	61	110	115	137	256	106	96	21	52	194	94	187	57	98	92	139	87	86	179
25558	ADCYAP1	173	133	298	253	219	196	255	529	368	191	131	26	333	166	163	331	135	100	227	113	121	173
25559	ADCYAP1	230	183	339	412	238	171	144	437	480	238	219	133	235	314	333	268	226	209	268	189	221	157
25560	ADCYAP1	168	94	128	189	151	132	132	241	230	309	113	103	123	106	101	213	127	207	117	95	122	149
46553	ADD1	310	106	237	294	170	208	225	219	553	98	111	116	147	193	111	232	323	174	256	181	162	335
46554	ADD1	1106	447	732	950	902	867	621	1528	1648	877	599	401	652	692	736	713	503	700	953	537	623	675
46555	ADD1	804	485	1087	952	955	936	703	1493	1254	780	633	835	742	508	648	504	647	787	686	607	648	880
46556	ADD1	564	216	550	512	232	296	294	400	910	618	352	293	288	351	426	398	276	414	572	337	417	367
66388	ADD2	470	234	694	416	340	544	361	432	890	782	353	429	489	335	373	327	410	467	438	264	337	447
66389	ADD2	202	72	211	221	266	165	146	604	366	331	249	213	87	145	177	184	202	126	173	73	118	164
66390	ADD2	329	165	336	174	144	265	129	545	480	372	187	261	71	92	161	200	101	150	214	171	154	224
66391	ADD2	487	210	602	596	450	462	336	923	708	420	432	389	199	133	327	353	252	405	241	213	188	337
39789	ADD3	311	116	288	261	267	193	152	233	452	406	181	189	198	149	197	189	85	155	194	131	105	254
39790	ADD3	301	97	218	164	207	228	195	584	661	378	272	215	214	178	82	194	240	184	249	185	180	273
39791	ADD3	261	183	335	328	320	355	226	532	294	505	396	431	174	239	180	285	231	297	169	134	185	190
39792	ADD3	201	112	251	332	184	171	144	232	311	207	141	296	183	195	189	168	109	124	251	134	178	214
64452	ADGB	188	84	192	202	187	217	113	577	381	129	127	111	261	117	114	81	125	99	235	198	192	210
64453	ADGB	154	77	174	134	119	156	93	427	343	142	75	100	161	211	68	253	205	130	132	120	148	125
64454	ADGB	170	118	303	228	158	128	107	147	258	360	212	271	255	248	215	146	142	180	172	129	106	162
64455	ADGB	283	183	460	392	506	291	248	308	883	274	252	251	275	263	242	414	348	277	274	166	271	324
58480	ADGRA1	178	72	130	249	184	115	81	340	293	96	134	215	169	124	164	140	205	180	218	115	112	128
58481	ADGRA1	237	126	206	288	208	222	200	327	416	277	241	110	242	171	146	215	151	331	181	144	173	192
58482	ADGRA1	389	96	222	236	398	389	306	493	622	260	273	163	216	139	77	107	196	317	282	222	258	302
58483	ADGRA1	286	89	232	182	240	259	183	401	523	218	189	75	342	208	189	351	192	336	324	214	399	223
66268	ADGRA2	135	36	100	145	116	130	44	94	76	89	64	115	56	32	23	93	108	180	91	45	113	92
66269	ADGRA2	231	140	206	251	213	177	200	404	404	257	95	107	224	185	109	213	232	156	73	32	59	150
66270	ADGRA2	116	9	59	46	60	30	52	6	13	35	21	5	15	0	2	32	30	41	42	17	26	81
66271	ADGRA2	319	93	140	251	246	280	176	385	247	272	221	159	290	182	331	219	209	90	138	76	210	188
57000	ADGRA3	350	181	534	494	308	398	384	557	590	230	205	102	256	175	229	155	90	140	258	97	151	272
57001	ADGRA3	291	159	430	225	326	259	254	368	346	554	221	222	258	202	222	198	175	214	320	164	239	220
57002	ADGRA3	356	101	133	164	292	284	198	419	542	255	94	157	233	162	161	149	145	227	194	159	170	283
57003	ADGRA3	504	282	712	663	449	477	339	1042	899	531	410	458	391	327	421	252	335	355	430	261	266	295
49865	ADGRB1	541	177	451	549	635	566	401	1116	887	294	324	272	240	189	325	309	377	271	608	342	330	510
49866	ADGRB1	506	68	216	208	305	376	190	1019	384	160	128	94	156	290	226	247	244	245	279	191	279	344
49867	ADGRB1	427	122	236	335	420	447	433	492	651	318	152	278	311	197	187	273	310	221	178	150	168	273
49868	ADGRB1	631	241	501	515	618	756	480	1329	918	661	433	333	475	484	396	322	334	569	381	314	391	531
8039	ADGRB2	505	165	317	436	180	220	220	852	645	508	471	372	152	277	256	410	362	301	244	311	252	368
8040	ADGRB2	471	149	260	351	411	344	289	684	478	440	358	336	268	204	196	205	230	505	389	256	297	418
8041	ADGRB2	146	78	122	120	85	181	105	317	163	199	106	181	103	145	172	104	123	153	131	92	204	145
8042	ADGRB2	417	243	348	316	305	247	183	348	594	283	207	292	431	186	365	326	381	507	421	409	367	278
2213	ADGRB3	497	192	459	441	531	435	378	538	600	486	326	524	290	217	314	285	210	373	373	230	266	297
2214	ADGRB3	529	191	498	416	458	470	366	882	740	361	282	316	239	278	303	318	279	473	335	269	308	361
2215	ADGRB3	347	132	218	385	288	305	269	484	733	495	328	232	158	271	191	113	86	250	316	170	289	238
2216	ADGRB3	134	44	71	148	45	37	67	307	78	164	95	75	24	51	1	48	20	47	83	67	115	107
13611	ADGRD1	1	0	0	0	0	0	0	0	0	0	0	0	0	0	0	0	0	0	0	0	0	0
13612	ADGRD1	170	74	254	165	190	184	59	209	348	187	135	140	36	45	72	29	72	178	130	133	135	138
13613	ADGRD1	151	58	189	122	77	108	48	195	135	43	81	59	44	83	170	168	92	151	67	112	81	70
13614	ADGRD1	186	56	103	189	115	140	54	271	297	322	61	237	106	93	134	100	60	140	179	178	107	126
15603	ADGRE1	127	60	147	124	205	147	94	82	174	87	27	46	77	85	84	133	108	107	156	132	116	107
15604	ADGRE1	173	39	108	51	178	154	136	28	178	70	88	66	182	111	98	28	33	59	111	40	87	73
15605	ADGRE1	166	77	152	182	203	172	160	138	331	58	45	85	170	141	123	83	61	143	120	111	167	97
15606	ADGRE1	185	65	176	102	183	114	90	217	145	233	104	68	96	168	83	161	98	115	57	40	51	99
11495	ADGRE2	265	57	262	155	126	216	156	205	160	173	193	177	186	189	50	258	140	293	145	96	82	121
11496	ADGRE2	521	179	328	479	410	488	365	331	688	439	299	433	323	280	319	261	286	465	315	362	328	392
11497	ADGRE2	480	317	505	455	667	785	701	1447	1369	449	334	255	484	404	537	465	395	732	466	382	410	395
11498	ADGRE2	495	106	232	229	207	272	238	161	302	236	97	124	149	82	81	220	143	164	193	119	268	369
22933	ADGRE3	187	120	151	136	241	203	106	498	313	424	301	283	155	191	120	368	271	313	134	220	176	175
22934	ADGRE3	183	41	106	156	143	122	47	368	210	90	110	38	133	162	166	135	96	178	59	72	81	105
22935	ADGRE3	228	98	204	264	161	158	160	112	147	156	110	83	175	154	249	244	96	88	111	95	78	203
22936	ADGRE3	329	207	425	368	444	458	378	456	419	524	284	257	240	191	183	140	224	228	309	285	324	243
50685	ADGRE5	203	72	213	155	209	212	175	334	180	167	158	161	132	95	51	60	60	127	106	71	71	174
50686	ADGRE5	142	55	99	179	136	165	147	146	121	60	53	59	198	121	188	52	50	166	82	36	45	82
50687	ADGRE5	185	82	217	152	249	154	135	211	196	273	216	211	145	132	173	66	50	114	109	57	54	96
50688	ADGRE5	189	59	146	151	125	123	142	192	282	173	149	138	100	112	93	34	95	76	71	101	82	142
21357	ADGRF1	328	184	328	409	502	431	312	874	426	449	245	431	275	274	283	380	244	324	302	140	215	343
21358	ADGRF1	212	65	231	121	161	154	155	708	355	248	173	216	228	134	276	60	139	198	205	98	124	293
21359	ADGRF1	366	193	351	433	384	359	387	499	801	460	276	233	335	424	338	336	300	373	249	191	268	342
21360	ADGRF1	318	134	127	245	343	386	221	351	640	211	93	239	202	191	170	235	129	253	279	250	247	285
70212	ADGRF2	519	275	596	603	669	856	478	1483	855	405	204	310	425	441	402	516	297	680	542	356	476	383
70213	ADGRF2	265	165	257	277	281	265	199	241	374	200	144	232	307	304	168	231	144	361	266	214	229	177
70214	ADGRF2	374	223	441	324	405	387	395	369	677	399	317	441	500	567	529	253	246	440	390	178	144	377
70215	ADGRF2	626	295	623	570	793	632	457	1002	773	670	380	501	518	567	368	264	323	294	489	250	423	540
12707	ADGRF3	172	61	102	151	197	122	149	256	467	271	227	208	244	195	232	32	157	133	147	156	145	160
12708	ADGRF3	393	103	192	194	319	292	265	538	567	303	250	137	436	328	257	318	247	239	247	211	294	364
12709	ADGRF3	599	168	467	487	514	476	286	593	724	791	499	373	401	301	213	361	434	422	472	336	424	486
12710	ADGRF3	467	172	502	356	373	403	287	343	991	433	273	334	334	316	300	353	387	321	311	295	356	411
48041	ADGRF4	141	60	137	74	169	159	113	276	149	203	51	59	100	45	56	115	33	20	75	97	69	83
48042	ADGRF4	165	88	123	127	159	122	81	446	178	131	69	75	187	255	91	89	39	136	157	110	125	211
48043	ADGRF4	341	201	288	304	295	244	275	468	739	275	246	219	199	383	187	311	339	325	383	230	226	243
48044	ADGRF4	234	148	348	202	249	301	234	464	217	159	75	112	233	230	215	150	187	199	123	108	160	237
30521	ADGRF5	353	125	326	278	119	192	186	676	320	337	219	271	215	164	177	224	223	228	379	245	229	187
30522	ADGRF5	346	100	258	285	232	182	175	590	321	224	273	330	192	174	226	158	260	318	311	229	204	321
30523	ADGRF5	617	399	614	753	673	743	652	1029	903	862	497	439	478	404	703	400	235	525	446	352	422	640
30524	ADGRF5	515	204	455	556	495	489	311	896	667	539	447	294	478	524	401	316	115	217	260	256	307	382
3605	ADGRG1	261	82	177	226	167	167	111	544	259	370	299	201	85	29	40	39	16	78	83	154	115	227
3606	ADGRG1	185	44	111	90	109	108	109	325	243	258	108	95	109	64	56	201	130	165	151	86	98	186
3607	ADGRG1	525	219	495	433	741	785	456	1005	654	384	206	311	256	165	148	425	209	361	331	241	293	434
3608	ADGRG1	200	115	259	294	174	166	169	383	273	94	49	84	34	125	112	98	60	138	293	214	163	133
62384	ADGRG2	199	103	216	261	154	180	138	297	355	259	134	181	108	57	79	55	112	61	158	104	88	188
62385	ADGRG2	494	222	449	445	477	382	377	946	652	695	330	366	321	416	356	279	251	444	291	365	307	602
62386	ADGRG2	309	188	333	291	181	288	181	587	446	289	142	143	247	287	305	192	214	339	251	120	157	288
62387	ADGRG2	294	205	297	389	317	394	254	709	678	384	430	248	291	285	395	227	185	466	463	226	258	341
55840	ADGRG3	469	214	332	387	382	356	398	638	628	686	346	341	317	350	343	192	305	262	523	349	353	315
55841	ADGRG3	487	184	326	318	329	395	211	680	473	450	356	219	305	261	371	122	182	442	519	363	240	312
55842	ADGRG3	637	157	438	465	743	685	538	1345	686	518	252	425	432	292	283	334	355	443	393	333	327	439
55843	ADGRG3	466	171	277	423	272	247	236	629	478	262	201	207	325	263	213	423	70	267	210	157	218	346
9247	ADGRG4	163	134	232	181	106	224	188	371	310	302	102	147	56	127	62	103	144	189	190	106	190	143
9248	ADGRG4	222	81	119	134	214	187	117	355	511	296	270	231	132	75	90	85	91	126	168	116	125	308
9249	ADGRG4	304	144	294	336	281	283	410	907	591	335	204	274	248	140	95	219	172	286	301	152	199	318
9250	ADGRG4	227	63	221	116	196	151	150	326	380	95	141	130	329	277	153	142	257	240	155	148	125	228
6763	ADGRG5	154	72	189	188	132	99	93	46	266	75	95	79	75	47	109	194	91	137	161	167	101	115
6764	ADGRG5	472	186	398	334	298	288	279	597	538	583	297	362	228	156	201	114	166	250	290	285	323	274
6765	ADGRG5	242	136	301	340	177	143	107	452	449	293	270	185	131	133	111	150	222	155	188	134	147	210
6766	ADGRG5	408	171	318	333	363	277	314	442	716	641	581	486	273	329	304	469	301	392	401	219	240	323
54750	ADGRG6	425	184	345	439	370	290	252	533	909	835	447	644	327	222	251	307	345	314	193	203	194	374
54751	ADGRG6	124	90	127	154	84	89	75	410	332	318	169	139	138	140	159	114	146	53	225	63	124	170
54752	ADGRG6	166	53	120	100	48	46	49	235	260	145	197	107	89	70	68	84	99	155	81	58	48	162
54753	ADGRG6	230	108	155	195	187	201	144	361	261	40	88	134	98	46	56	122	126	247	217	142	105	169
70404	ADGRG7	595	217	385	449	584	424	370	574	406	283	441	179	315	314	253	305	302	325	367	201	340	553
70405	ADGRG7	419	126	265	281	288	453	290	593	555	473	256	199	168	95	184	230	132	130	298	119	155	275
70406	ADGRG7	351	117	289	222	364	436	334	728	485	400	185	177	358	146	311	325	277	406	181	129	199	239
70407	ADGRG7	715	338	671	636	773	720	493	1563	1242	1217	673	903	660	775	607	575	408	457	720	453	522	598
10547	ADGRL1	401	192	441	308	449	522	456	894	901	529	285	300	224	251	258	343	220	201	371	386	361	308
10548	ADGRL1	565	206	641	519	596	667	483	836	653	239	318	208	295	375	278	350	424	342	488	369	524	289
10549	ADGRL1	115	56	68	65	123	171	35	157	123	23	24	25	107	97	37	43	41	88	48	31	82	53
10550	ADGRL1	258	186	458	405	367	372	154	670	591	147	69	69	251	350	260	166	317	259	249	144	135	167
23521	ADGRL2	135	9	15	55	56	26	37	148	123	172	165	129	3	18	7	101	5	143	137	105	139	114
23522	ADGRL2	226	49	124	157	87	116	106	538	297	263	183	292	401	253	300	171	119	180	170	186	148	193
23523	ADGRL2	318	178	373	354	321	525	248	584	623	309	93	135	338	317	249	235	211	178	260	214	167	239
23524	ADGRL2	99	31	120	47	72	84	78	59	103	202	76	129	47	51	13	170	162	96	92	87	160	84
43279	ADGRL3	278	163	307	346	373	362	334	492	819	358	149	132	481	152	188	319	343	232	254	144	159	188
43280	ADGRL3	306	131	272	287	324	295	252	538	594	437	383	200	184	182	147	332	265	239	285	175	198	321
43281	ADGRL3	292	133	249	317	220	189	243	470	490	443	176	184	315	269	250	138	114	312	222	169	142	172
43282	ADGRL3	249	93	157	218	254	298	194	455	326	408	355	312	266	275	184	526	215	160	278	137	213	188
22681	ADGRL4	362	138	368	273	367	369	279	848	761	260	278	176	238	277	204	210	196	74	276	252	264	334
22682	ADGRL4	350	141	418	279	299	321	316	715	543	366	489	184	278	340	240	333	267	306	279	311	199	334
22683	ADGRL4	477	265	638	670	701	594	365	1124	1061	551	164	145	558	507	542	468	339	328	720	450	529	562
22684	ADGRL4	265	120	401	227	370	257	166	344	617	239	323	245	425	276	254	256	247	412	266	149	218	356
12435	ADGRV1	200	102	297	347	73	102	131	129	203	447	192	296	81	59	59	67	68	152	100	96	85	166
12436	ADGRV1	246	105	224	304	388	319	205	686	404	348	329	252	293	356	329	216	167	267	289	152	191	215
12437	ADGRV1	314	114	223	219	152	206	158	426	374	384	158	420	243	274	256	356	304	145	209	173	129	313
12438	ADGRV1	486	155	458	376	428	509	370	524	1266	654	352	434	410	310	352	213	214	261	443	297	352	461
75938	ADH1A	452	130	292	299	325	320	292	932	675	636	241	368	387	340	353	151	79	134	329	271	287	352
75939	ADH1A	244	97	149	234	221	188	144	224	469	71	189	51	121	192	87	68	24	133	222	117	142	303
75940	ADH1A	126	47	110	193	201	114	106	165	170	97	68	106	72	111	117	14	96	88	97	108	97	93
75941	ADH1A	197	68	154	149	153	170	100	212	356	73	36	74	99	179	117	416	132	271	80	68	121	115
56696	ADH1B	200	144	326	208	207	289	201	456	427	242	146	185	98	221	130	88	113	126	182	97	149	144
56697	ADH1B	239	94	165	182	207	363	239	406	268	223	150	348	87	126	77	257	173	375	230	159	195	150
56698	ADH1B	301	106	254	253	344	234	145	325	587	418	312	263	203	269	235	238	255	241	206	105	290	200
56699	ADH1B	274	114	147	153	335	269	268	386	496	375	265	166	246	380	267	274	273	250	292	169	178	197
4929	ADH1C	334	156	369	489	254	286	324	793	871	362	197	265	251	301	216	122	319	265	241	191	318	314
4930	ADH1C	243	161	381	315	284	288	244	528	263	430	291	218	284	260	204	213	321	299	158	164	280	235
4931	ADH1C	321	217	521	404	336	370	351	612	817	406	366	310	328	233	177	279	321	253	319	248	206	275
4932	ADH1C	244	38	147	220	224	154	88	356	165	182	81	133	135	207	38	108	142	130	89	81	142	165
18849	ADH4	239	201	330	283	107	106	119	637	267	181	144	74	130	163	168	96	138	172	225	140	120	152
18850	ADH4	206	45	117	104	177	171	159	437	219	319	259	219	134	193	165	197	181	172	179	141	228	159
18851	ADH4	201	57	176	195	264	224	195	446	250	78	154	124	68	123	52	23	106	78	78	107	148	163
18852	ADH4	199	74	118	91	259	275	170	497	211	242	128	138	261	148	119	135	203	157	270	127	119	207
34929	ADH5	119	40	81	91	39	70	41	141	55	112	91	246	124	27	92	93	158	82	86	67	76	85
34930	ADH5	163	24	46	78	125	101	165	263	248	63	55	31	147	82	89	55	40	54	68	27	42	86
34931	ADH5	166	122	162	308	122	136	116	497	262	188	109	86	156	112	221	101	153	146	84	90	67	220
34932	ADH5	219	85	288	253	177	198	158	501	197	87	87	50	183	285	143	154	97	102	149	120	77	256
36005	ADH6	570	204	445	562	383	501	449	890	921	526	481	393	580	394	344	577	231	368	375	292	341	526
36006	ADH6	798	323	615	710	764	626	568	1184	863	803	743	665	385	458	454	559	527	973	489	328	431	703
36007	ADH6	689	288	557	741	519	480	607	915	877	573	420	596	261	296	505	310	232	334	435	319	346	723
36008	ADH6	952	643	1405	1362	1408	1023	788	1989	1725	1267	912	890	979	795	684	1188	906	969	1027	914	816	768
14787	ADH7	156	98	105	174	89	118	97	79	179	318	121	94	111	166	135	39	100	71	190	140	211	124
14788	ADH7	224	141	192	200	150	208	165	183	205	339	171	186	92	173	102	230	113	191	95	122	57	142
14789	ADH7	149	77	152	188	210	94	86	411	210	169	107	110	143	135	123	112	57	66	62	41	128	134
14790	ADH7	407	165	371	324	286	259	251	849	823	336	381	218	216	75	176	423	292	293	363	269	292	335
12887	ADHFE1	378	201	390	367	294	238	211	726	813	551	400	459	206	230	221	286	133	107	353	261	202	342
12888	ADHFE1	795	285	646	661	834	794	650	940	1600	580	555	265	618	596	800	573	518	600	590	508	460	537
12889	ADHFE1	310	202	279	418	250	151	182	317	433	193	183	115	198	271	323	186	209	136	177	142	145	235
12890	ADHFE1	37	25	15	13	35	26	5	36	84	8	13	9	5	2	13	28	25	13	24	16	28	31
53745	ADI1	170	46	113	193	108	146	214	293	469	282	197	129	138	140	66	225	138	183	86	110	83	148
53746	ADI1	291	118	329	264	287	296	253	461	658	338	352	182	290	266	279	132	180	129	232	102	182	224
53747	ADI1	339	111	157	242	246	261	200	238	422	265	122	147	165	254	142	157	95	252	251	132	193	228
53748	ADI1	188	114	211	225	113	147	81	320	211	153	115	72	59	138	174	125	100	267	156	96	122	121
16139	ADIG	551	198	399	452	225	447	274	1087	473	291	227	307	308	234	358	437	363	399	295	350	322	347
16140	ADIG	388	142	368	337	341	323	282	1088	837	358	409	270	439	304	192	463	368	383	332	250	297	383
16141	ADIG	311	134	375	353	349	465	325	539	719	414	262	188	489	257	306	156	295	256	210	188	184	217
16142	ADIG	80	32	11	68	59	52	57	149	97	101	50	34	45	63	60	132	96	104	62	29	65	65
19457	ADIPOQ	161	81	174	256	152	194	176	216	279	203	95	148	154	120	134	266	251	81	93	79	69	184
19458	ADIPOQ	134	72	135	131	74	181	130	672	312	199	113	114	51	106	99	173	159	156	136	112	103	98
19459	ADIPOQ	210	63	88	149	91	54	83	339	451	109	177	97	125	85	48	62	71	130	218	140	201	139
19460	ADIPOQ	296	133	296	268	338	390	277	372	343	418	233	228	227	252	191	230	390	363	275	188	208	260
23741	ADIPOR1	463	197	519	526	851	622	550	408	429	568	222	355	187	170	243	212	129	129	74	71	108	86
23742	ADIPOR1	180	68	251	205	118	97	122	128	127	67	116	128	157	129	111	93	107	143	109	42	71	37
23743	ADIPOR1	211	54	223	141	47	52	22	54	200	93	86	59	60	47	132	36	62	34	63	44	29	32
23744	ADIPOR1	150	70	152	152	242	239	208	395	386	116	86	68	49	148	61	127	123	147	95	95	136	127
72220	ADIPOR2	460	184	472	435	459	411	351	684	786	360	130	338	120	386	319	592	536	543	448	454	467	250
72221	ADIPOR2	474	137	302	257	384	302	257	738	833	371	302	97	284	275	305	526	248	503	338	320	317	104
72222	ADIPOR2	455	131	232	228	423	410	318	1343	657	199	206	177	76	159	106	381	287	473	326	218	244	76
72223	ADIPOR2	563	158	189	283	436	368	312	786	774	449	386	393	239	323	207	389	486	567	452	349	450	143
28889	ADIRF	235	117	254	233	142	242	198	555	403	26	27	76	83	118	97	88	108	165	97	109	166	191
28890	ADIRF	181	115	85	103	59	131	57	341	214	60	58	99	43	79	73	92	76	165	176	76	63	171
28891	ADIRF	216	51	101	121	46	77	36	55	64	76	101	49	77	146	89	118	90	152	134	71	107	104
28892	ADIRF	137	107	409	271	174	207	155	305	274	290	230	276	183	167	126	219	94	173	128	61	129	168
73434	ADK	612	304	419	705	376	407	342	754	861	773	404	473	440	375	272	652	618	567	394	344	505	464
73435	ADK	583	177	415	456	491	470	288	780	917	668	484	364	372	398	339	334	426	420	326	248	287	514
73436	ADK	298	153	296	283	168	176	145	307	381	355	151	266	198	184	164	231	209	188	245	199	205	280
73437	ADK	363	116	205	320	199	224	166	748	332	575	204	276	233	142	215	213	192	336	388	238	191	352
32949	ADM2	982	296	792	807	821	760	573	764	987	828	582	642	501	567	504	755	510	503	601	484	661	824
32950	ADM2	525	151	258	363	209	194	240	558	534	554	572	269	405	364	393	272	375	350	476	403	375	444
32951	ADM2	203	58	113	130	152	160	126	227	553	153	68	61	151	232	183	160	170	169	143	111	160	167
32952	ADM2	277	97	216	226	190	160	161	337	295	319	291	267	127	144	278	262	224	203	286	190	180	256
44961	ADM5	438	171	353	265	371	395	290	803	767	324	235	237	360	415	334	303	210	425	244	205	210	241
44962	ADM5	156	56	63	60	103	121	76	110	220	79	63	120	98	153	64	61	127	136	167	135	182	70
44963	ADM5	540	120	426	425	463	483	480	791	838	577	320	372	637	547	441	331	383	332	322	258	259	348
44964	ADM5	10	13	67	25	2	0	13	21	1	0	1	0	0	0	0	1	1	16	0	0	1	4
22633	ADM	189	78	224	111	125	101	102	289	240	105	66	29	130	111	131	142	100	168	142	93	154	189
22634	ADM	183	74	100	216	216	279	312	314	262	167	109	149	161	143	87	117	81	69	88	52	60	159
22635	ADM	301	87	254	266	212	164	103	365	515	176	107	140	193	99	97	282	330	236	151	201	90	239
22636	ADM	217	75	165	125	183	120	59	475	294	158	229	176	277	258	126	17	89	48	137	109	136	175
20161	ADNP2	184	85	69	125	97	62	66	197	342	238	162	120	82	110	145	30	90	115	179	93	153	99
20162	ADNP2	337	170	243	286	301	285	220	511	422	362	220	124	242	277	161	157	217	357	276	223	244	149
20163	ADNP2	154	56	178	118	137	135	86	336	58	56	63	51	69	81	117	92	57	115	160	89	56	116
20164	ADNP2	408	189	358	455	386	284	258	358	633	549	267	308	251	279	279	305	308	323	337	234	250	261
22557	ADNP	155	73	147	219	86	112	107	434	296	145	107	94	205	166	130	158	88	304	149	153	194	80
22558	ADNP	435	162	267	252	297	218	173	535	360	266	147	109	230	288	204	99	62	165	238	219	319	209
22559	ADNP	319	56	137	118	164	281	162	289	319	229	86	194	124	110	79	363	250	326	96	100	92	136
22560	ADNP	499	253	476	411	408	431	287	641	539	337	251	187	195	259	228	240	193	223	227	222	242	130
60204	ADORA1	242	45	131	79	296	161	68	313	78	218	63	131	65	36	62	153	82	149	150	95	105	238
60205	ADORA1	302	59	135	161	314	246	168	372	55	277	164	227	415	253	283	175	110	295	153	98	92	144
60206	ADORA1	210	57	119	112	160	172	111	574	319	373	313	271	144	42	132	189	129	92	159	93	116	202
60207	ADORA1	355	94	203	165	150	116	102	557	274	461	222	417	350	340	172	273	134	214	292	127	155	287
43183	ADORA2A	186	69	122	140	213	212	135	170	414	172	74	91	141	94	31	102	28	54	98	73	50	77
43184	ADORA2A	243	71	149	143	80	112	67	214	178	342	285	243	116	150	123	56	78	78	107	59	90	190
43185	ADORA2A	275	86	307	213	166	106	133	583	312	241	199	150	87	129	91	52	42	158	198	175	142	238
43186	ADORA2A	446	117	176	274	322	294	254	930	693	253	307	151	210	204	291	400	226	386	281	170	177	307
23237	ADORA2B	3	0	0	0	1	0	0	0	0	0	0	1	0	0	0	0	0	0	0	0	3	0
23238	ADORA2B	151	91	103	168	303	205	169	331	131	107	90	71	55	82	123	221	86	191	116	60	146	115
23239	ADORA2B	532	245	582	463	622	535	351	1563	618	516	351	332	584	538	560	493	419	543	413	354	396	393
23240	ADORA2B	446	239	477	413	720	577	522	815	678	217	209	177	322	162	374	218	254	253	340	183	251	350
34941	ADORA3	577	304	986	854	496	561	446	933	600	564	384	473	407	404	309	492	571	602	523	366	573	467
34942	ADORA3	752	229	513	437	374	408	271	733	689	724	420	470	478	405	481	430	473	465	356	299	199	510
34943	ADORA3	253	181	547	375	320	362	191	579	383	340	144	329	160	119	161	308	168	223	153	180	136	189
34944	ADORA3	282	96	192	169	375	374	195	353	450	426	135	217	204	175	141	123	100	94	196	119	151	176
13803	ADO	167	64	137	116	110	146	78	281	389	101	212	54	186	213	223	129	174	167	188	78	100	151
13804	ADO	218	98	196	212	298	178	150	524	258	329	175	178	32	63	115	54	96	111	138	45	111	144
13805	ADO	142	96	195	229	97	80	59	156	114	124	151	109	102	257	59	105	118	97	70	162	94	169
13806	ADO	273	123	217	186	119	216	126	451	347	315	439	317	183	278	91	189	110	207	327	216	177	260
56824	ADPGK	490	180	402	321	467	499	375	666	302	532	392	334	362	198	222	424	142	172	375	278	303	352
56825	ADPGK	156	37	137	81	86	144	122	297	285	97	98	83	14	41	64	34	100	44	79	123	92	111
56826	ADPGK	424	250	582	449	383	302	232	917	708	622	279	348	430	318	294	738	429	455	412	226	348	351
56827	ADPGK	348	158	357	266	490	359	317	615	599	324	278	278	257	73	151	309	235	307	226	207	270	337
2385	ADPRHL1	198	87	137	150	173	138	207	220	379	104	128	191	156	139	176	191	118	150	219	176	124	162
2386	ADPRHL1	289	126	232	199	222	225	196	394	203	281	132	182	159	134	202	349	222	336	267	178	156	207
2387	ADPRHL1	294	139	363	257	380	345	313	465	194	320	227	283	324	309	142	156	362	262	219	134	180	222
2388	ADPRHL1	431	167	650	419	509	389	358	1296	713	810	439	400	354	347	375	423	275	431	347	237	301	432
52665	ADPRHL2	316	146	408	353	310	361	288	428	474	338	219	278	354	105	183	306	222	421	166	174	257	233
52666	ADPRHL2	139	74	173	50	70	12	50	50	113	153	42	62	186	206	70	145	94	102	125	60	107	112
52667	ADPRHL2	248	86	220	214	233	275	171	246	458	236	271	266	239	175	82	113	138	95	252	176	151	157
52668	ADPRHL2	254	97	127	166	126	207	75	333	257	116	50	153	111	84	148	174	116	117	144	105	144	117
61844	ADPRH	332	68	162	204	230	212	89	495	352	163	46	130	200	183	177	296	225	159	118	54	80	201
61845	ADPRH	299	215	404	279	251	306	347	211	735	295	267	150	236	204	112	86	274	239	307	192	208	309
61846	ADPRH	307	151	308	274	317	354	243	228	157	228	109	161	246	168	61	331	231	183	275	222	130	229
61847	ADPRH	642	326	632	707	714	729	560	1116	1075	538	304	218	332	372	170	390	460	505	531	403	450	553
13403	ADPRM	235	94	172	133	144	142	77	285	313	311	194	145	123	267	128	206	83	106	148	106	142	177
13404	ADPRM	453	148	237	282	545	521	500	470	660	690	343	355	261	326	350	336	384	390	282	219	190	385
13405	ADPRM	166	121	228	243	295	283	340	313	239	99	81	101	147	204	149	78	72	184	90	89	53	114
13406	ADPRM	385	223	334	415	432	459	314	1057	693	521	257	441	341	173	242	281	427	476	558	294	302	378
57168	ADRA1A	789	252	665	487	896	869	432	1457	878	861	443	582	746	587	682	596	730	773	445	365	468	660
57169	ADRA1A	643	372	824	791	757	697	570	1416	1055	793	538	678	337	511	392	376	390	639	479	390	513	504
57170	ADRA1A	186	96	188	237	183	227	175	157	283	193	163	167	117	240	126	341	92	187	162	113	127	108
57171	ADRA1A	275	102	255	299	315	309	284	657	660	521	320	129	329	377	207	127	166	289	224	135	199	189
3061	ADRA1B	166	72	107	146	169	106	114	363	271	226	288	234	43	84	99	67	59	140	82	109	74	104
3062	ADRA1B	194	79	231	107	141	138	149	329	332	174	174	82	147	188	97	162	96	192	91	127	97	156
3063	ADRA1B	413	179	518	360	334	272	299	445	691	639	402	425	209	268	310	291	187	205	403	329	430	311
3064	ADRA1B	234	141	223	242	277	305	162	225	196	190	120	145	134	79	79	180	120	136	151	98	167	237
10167	ADRA1D	111	30	67	64	114	123	82	37	132	125	44	68	30	86	44	46	41	184	99	40	52	83
10168	ADRA1D	192	116	238	229	275	223	137	389	98	298	78	117	287	266	284	103	151	151	83	124	118	112
10169	ADRA1D	219	60	131	151	227	199	159	150	448	127	73	15	158	116	137	112	50	106	148	119	101	134
10170	ADRA1D	276	129	449	308	345	379	299	332	247	279	145	139	234	174	248	125	133	140	259	178	284	238
37625	ADRA2A	494	158	239	369	296	331	344	597	574	685	311	465	498	535	656	260	295	320	376	259	265	362
37626	ADRA2A	358	167	426	390	352	397	299	640	534	608	303	459	342	339	369	352	242	394	288	266	231	236
37627	ADRA2A	192	67	104	151	145	168	150	432	188	185	97	153	128	91	98	66	93	123	136	123	180	116
37628	ADRA2A	618	272	563	519	549	515	518	957	925	531	501	436	242	379	419	515	384	376	548	395	401	535
36389	ADRA2B	525	188	395	283	502	478	359	1006	741	523	261	314	453	350	419	300	250	454	363	249	295	380
36390	ADRA2B	641	179	496	366	394	407	264	680	782	546	378	401	205	253	213	414	312	310	381	127	228	325
36391	ADRA2B	673	284	499	658	606	702	404	779	706	645	464	678	498	617	312	330	337	446	373	297	313	501
36392	ADRA2B	661	225	400	451	362	270	340	361	417	443	368	287	374	468	208	449	234	345	307	210	210	416
7543	ADRA2C	308	161	204	179	326	402	321	409	376	278	211	263	168	99	134	149	348	171	257	177	218	338
7544	ADRA2C	156	72	175	151	130	120	103	194	274	70	74	100	126	161	96	49	21	116	86	42	78	167
7545	ADRA2C	420	162	384	332	253	413	272	1078	575	724	508	406	531	437	430	292	440	461	339	186	324	262
7546	ADRA2C	98	49	153	173	152	119	80	105	147	79	103	131	47	173	81	109	37	151	221	74	63	78
38401	ADRB1	107	34	91	129	93	102	37	448	86	102	61	60	31	32	2	151	139	125	88	83	52	68
38402	ADRB1	248	99	244	302	194	283	191	191	172	231	169	140	81	57	44	262	169	360	183	102	120	209
38403	ADRB1	129	60	103	141	58	120	129	176	168	184	118	64	218	164	65	77	82	107	63	41	42	112
38404	ADRB1	108	18	202	86	70	57	54	313	158	48	94	96	113	134	109	61	24	127	202	70	174	106
34025	ADRB2	640	257	699	541	475	516	308	879	860	480	300	552	441	422	447	740	571	509	372	448	381	519
34026	ADRB2	207	137	291	243	210	314	261	371	162	70	107	142	171	136	131	125	99	202	140	64	141	217
34027	ADRB2	241	116	238	254	261	266	219	485	386	235	144	165	221	172	234	185	177	167	227	203	175	254
34028	ADRB2	614	263	554	515	836	723	617	1037	1442	469	473	584	392	240	279	384	465	340	497	354	337	676
44685	ADRB3	230	60	211	143	115	158	181	424	192	70	61	49	161	88	158	272	212	192	108	39	106	100
44686	ADRB3	301	118	245	213	239	321	213	441	251	138	142	110	303	206	205	91	107	164	150	107	123	215
44687	ADRB3	331	200	325	437	545	402	305	337	436	229	173	187	227	165	359	157	221	191	138	139	170	186
44688	ADRB3	433	142	353	248	446	382	305	705	360	383	252	350	340	487	209	277	172	216	180	131	133	219
2337	ADRBK1	184	38	77	74	111	117	111	372	224	139	92	67	213	95	102	42	70	96	106	83	117	104
2338	ADRBK1	468	151	400	375	236	296	237	382	455	343	249	258	228	229	138	276	255	232	388	180	174	572
2339	ADRBK1	478	155	441	410	427	390	351	654	745	538	413	344	321	325	318	309	186	204	217	167	239	309
2340	ADRBK1	424	165	370	309	403	447	205	738	605	500	384	293	235	224	173	275	279	476	318	195	239	397
21649	ADRBK2	358	81	67	193	288	285	231	515	613	433	251	202	290	239	314	237	164	287	194	131	200	248
21650	ADRBK2	329	155	296	300	474	463	257	417	283	340	314	230	146	218	191	483	332	483	283	164	181	279
21651	ADRBK2	301	165	295	288	80	172	82	577	620	288	135	167	159	117	161	287	328	305	200	158	142	208
21652	ADRBK2	566	347	819	659	541	479	412	742	704	475	342	321	441	448	535	230	408	446	472	377	390	435
68288	ADRM1	356	45	156	112	162	148	101	212	198	144	92	105	213	269	96	118	239	184	105	88	77	78
68289	ADRM1	587	115	268	303	378	271	240	639	155	281	214	251	304	394	261	210	172	138	201	147	142	121
68290	ADRM1	849	219	491	427	519	744	456	471	257	434	234	301	372	362	331	303	254	209	185	143	203	308
68291	ADRM1	163	47	199	152	211	109	164	130	27	22	69	26	129	48	137	124	73	98	63	58	39	33
51833	ADSL	192	20	12	19	16	33	22	17	3	11	12	22	63	45	88	22	64	1	3	6	21	13
51834	ADSL	200	21	43	56	210	81	59	53	104	63	45	30	70	175	57	120	49	82	27	11	11	27
51835	ADSL	129	3	3	5	2	4	4	1	0	24	5	0	25	9	75	2	3	18	3	1	0	2
51836	ADSL	200	19	21	42	51	79	22	8	11	14	17	3	38	102	61	2	42	33	3	1	3	25
15707	ADSSL1	440	233	478	451	328	537	353	1069	579	603	363	340	286	181	490	422	250	290	375	214	280	340
15708	ADSSL1	527	190	435	364	342	385	238	415	445	380	234	316	497	415	420	272	284	263	240	189	234	517
15709	ADSSL1	574	158	406	341	353	387	278	940	645	386	426	322	309	590	584	275	390	335	378	230	314	328
15710	ADSSL1	252	95	137	210	159	198	160	549	204	291	142	292	270	263	184	304	183	106	122	112	126	223
609	ADSS	109	23	124	74	82	161	64	180	312	42	56	38	70	165	86	5	53	81	7	1	7	44
610	ADSS	169	56	48	65	119	90	174	330	213	243	114	54	117	141	207	64	54	56	24	13	48	74
611	ADSS	91	32	54	99	78	68	63	87	196	169	78	71	73	84	189	44	46	154	15	16	20	41
612	ADSS	251	26	49	63	117	138	133	160	42	21	15	24	142	155	48	22	62	106	6	7	4	7
22377	ADTRP	254	56	158	108	172	162	112	418	114	172	119	162	114	67	67	237	87	108	154	128	116	178
22378	ADTRP	185	96	208	132	247	139	184	336	495	506	133	286	209	227	181	116	76	110	133	95	120	206
22379	ADTRP	248	188	304	407	262	230	211	434	360	268	255	159	232	259	327	131	228	138	177	153	104	234
22380	ADTRP	417	217	557	501	424	396	381	1022	717	945	598	731	321	354	254	476	308	467	386	370	505	666
43807	AEBP1	197	90	123	135	222	238	226	268	127	61	79	42	89	99	94	182	246	123	141	94	111	176
43808	AEBP1	341	87	152	120	176	264	194	452	327	419	141	155	196	190	44	94	124	173	254	153	187	224
43809	AEBP1	202	43	90	95	145	123	32	121	217	130	85	88	74	97	96	122	153	156	133	74	77	92
43810	AEBP1	667	205	478	408	509	414	393	508	547	278	197	232	269	469	322	379	224	396	490	351	379	498
10503	AEBP2	134	78	150	190	146	108	61	335	277	56	44	26	20	133	39	39	56	222	82	102	51	40
10504	AEBP2	219	97	188	215	94	118	106	452	478	260	186	270	78	91	87	63	225	273	272	103	228	112
10505	AEBP2	255	90	123	95	229	195	194	377	395	177	88	71	206	218	199	73	160	123	250	185	182	118
10506	AEBP2	148	38	75	98	87	95	80	281	144	105	113	179	122	55	23	86	132	108	92	108	121	37
46277	AEN	430	170	354	295	523	558	433	611	1209	708	333	373	310	242	533	493	312	541	420	444	473	395
46278	AEN	265	75	67	87	209	261	200	274	234	166	117	81	331	286	190	95	71	84	124	83	91	225
46279	AEN	478	166	403	396	363	490	376	865	855	509	222	221	289	225	268	390	230	473	445	201	284	378
46280	AEN	555	206	443	469	465	461	474	736	565	359	314	373	672	382	532	419	322	542	536	387	433	569
50509	AES	675	291	538	601	634	575	321	1084	1147	930	568	476	517	486	394	577	315	515	578	364	356	290
50510	AES	168	49	72	156	105	91	96	166	121	43	10	46	152	183	97	24	105	70	41	9	11	39
50511	AES	175	25	61	78	110	129	81	462	363	168	74	143	76	88	57	49	125	61	87	94	60	100
50512	AES	135	36	33	71	84	112	63	308	200	101	147	47	54	116	200	146	68	90	127	89	67	55
16163	AFAP1L1	198	39	219	84	111	55	79	381	301	156	169	141	62	122	126	155	105	170	182	120	99	156
16164	AFAP1L1	330	71	183	128	435	383	180	631	250	405	203	225	230	136	252	345	188	251	212	196	151	255
16165	AFAP1L1	258	94	185	288	437	352	250	428	161	124	105	71	360	282	198	136	252	205	126	103	118	171
16166	AFAP1L1	507	222	494	690	675	578	568	654	790	716	462	465	444	396	611	392	402	594	509	387	304	394
75994	AFAP1L2	242	117	233	186	271	242	307	332	151	173	278	161	147	122	188	212	130	192	155	95	93	205
75995	AFAP1L2	302	129	351	307	301	243	262	821	463	300	169	358	278	244	182	37	162	208	156	133	98	243
75996	AFAP1L2	561	321	587	606	464	445	378	1200	964	577	358	317	230	291	305	821	349	468	439	285	410	517
75997	AFAP1L2	302	102	166	174	220	284	261	520	301	163	142	59	187	248	139	247	119	221	283	128	195	310
65208	AFF1	325	235	505	573	355	316	275	642	503	376	282	206	514	295	325	326	126	327	229	147	155	316
65209	AFF1	560	178	443	479	511	473	359	866	829	387	223	210	249	387	386	404	189	415	460	336	293	144
65210	AFF1	285	101	195	313	131	169	110	480	301	161	80	82	128	150	159	77	89	185	174	97	111	60
65211	AFF1	217	43	88	104	179	167	233	110	301	195	82	89	205	123	205	131	90	110	69	57	123	120
21169	AFF2	331	116	602	258	403	459	248	629	676	570	386	345	259	370	227	431	520	384	403	222	271	356
21170	AFF2	440	261	574	481	537	712	460	672	1014	480	350	285	379	240	336	488	361	582	407	341	320	437
21171	AFF2	273	117	335	257	202	157	111	311	366	403	200	301	299	170	194	246	153	237	174	104	109	181
21172	AFF2	403	276	796	672	497	386	276	746	495	402	282	301	398	386	525	298	228	296	344	243	333	350
32685	AFF3	205	96	187	198	102	197	86	296	273	161	115	158	107	110	53	128	186	221	51	84	77	201
32686	AFF3	180	66	157	147	200	188	140	170	143	153	72	90	89	119	59	112	59	293	65	79	98	136
32687	AFF3	196	42	89	112	122	126	124	137	204	129	80	197	59	29	33	47	144	51	90	82	118	177
32688	AFF3	235	112	245	193	88	120	75	205	309	269	174	284	132	158	132	135	209	132	103	82	103	186
1561	AFF4	397	161	261	285	234	266	154	809	1033	223	126	228	99	158	234	473	382	252	417	215	297	436
1562	AFF4	371	221	367	476	240	278	285	659	795	492	310	305	377	166	357	257	230	271	392	382	301	252
1563	AFF4	96	27	93	49	24	48	29	78	140	17	9	95	162	114	33	68	19	32	97	81	134	83
1564	AFF4	162	40	123	89	107	94	103	322	308	110	100	87	111	91	160	136	200	241	227	93	145	165
5205	AFG3L2	282	14	19	35	99	50	40	10	20	28	32	29	114	163	87	81	66	36	17	1	7	15
5206	AFG3L2	520	77	194	247	243	164	120	614	277	420	196	243	394	347	370	167	180	394	143	89	87	133
5207	AFG3L2	420	113	209	176	242	248	220	387	462	142	67	93	202	324	247	129	272	359	172	197	168	88
5208	AFG3L2	419	12	19	16	34	35	28	54	9	60	51	64	66	48	84	73	32	30	6	8	9	10
5837	AFMID	239	135	427	301	189	178	206	320	509	215	128	242	210	212	82	121	195	328	123	124	166	124
5838	AFMID	292	116	182	276	261	325	280	399	559	262	121	105	401	265	328	382	316	245	355	180	206	184
5839	AFMID	169	67	96	61	94	89	38	208	84	83	51	20	70	46	61	114	47	84	112	130	39	124
5840	AFMID	358	196	304	282	285	278	271	438	551	448	169	145	348	395	298	213	242	248	356	296	196	536
7359	AFM	411	205	312	497	503	405	334	1014	404	546	279	280	329	445	350	429	314	241	367	207	239	339
7360	AFM	188	121	248	174	215	216	145	290	351	216	157	216	244	116	188	89	87	140	248	135	155	153
7361	AFM	247	90	244	211	333	179	227	229	193	205	91	128	168	219	164	130	118	149	112	120	105	270
7362	AFM	172	127	269	273	227	356	243	335	208	371	228	238	154	161	234	212	85	167	317	142	187	137
64372	AFP	262	173	298	250	328	320	296	750	419	350	372	387	302	268	111	191	84	157	201	151	266	269
64373	AFP	152	73	110	126	272	165	133	234	361	146	150	110	140	74	103	119	85	141	166	109	111	179
64374	AFP	243	103	250	209	223	244	239	541	351	191	169	196	236	359	117	195	163	223	121	148	119	201
64375	AFP	254	152	403	260	345	299	266	304	300	305	260	158	229	122	240	305	259	376	303	144	151	219
8555	AFTPH	305	78	268	166	305	396	303	778	363	419	328	207	260	327	225	320	178	223	161	147	175	163
8556	AFTPH	310	106	472	246	301	316	229	509	443	410	165	258	285	207	165	88	148	182	120	68	98	249
8557	AFTPH	238	59	165	117	118	190	117	413	412	162	85	126	112	111	71	169	214	120	112	59	47	142
8558	AFTPH	185	82	310	150	122	94	103	237	109	263	89	122	116	70	150	128	115	101	139	80	78	104
16947	AGAP11	355	47	138	67	161	139	164	220	173	111	57	11	147	109	160	7	55	56	15	13	17	41
16948	AGAP11	112	50	45	107	130	108	82	145	160	109	71	53	138	68	53	48	29	132	49	17	78	73
16949	AGAP11	232	113	166	108	243	262	90	447	236	286	80	142	255	106	173	223	76	180	71	108	93	235
16950	AGAP11	227	82	244	288	283	248	250	977	531	331	229	181	180	184	114	285	119	208	201	132	213	278
39625	AGAP1	725	238	616	636	863	675	493	1538	1220	665	522	545	302	251	399	308	418	473	462	215	316	471
39626	AGAP1	640	334	624	529	618	532	507	841	963	749	508	303	534	386	427	361	559	454	510	442	412	532
39627	AGAP1	286	67	156	42	255	163	153	304	214	161	94	66	126	166	93	68	88	162	217	147	160	144
39628	AGAP1	248	111	303	293	280	297	161	749	300	348	182	180	115	196	95	177	287	285	207	101	135	137
10939	AGAP2	246	79	272	231	97	83	59	209	132	304	126	78	165	23	136	109	167	126	162	122	143	113
10940	AGAP2	329	107	325	201	220	327	222	458	619	180	78	93	188	264	143	433	299	164	168	202	267	347
10941	AGAP2	182	79	181	214	195	200	241	516	160	54	109	43	68	70	62	165	118	115	140	122	130	85
10942	AGAP2	348	72	245	160	357	199	254	225	492	90	38	73	198	273	181	269	254	318	230	127	161	191
58688	AGAP3	280	85	166	90	98	236	104	279	279	171	51	185	169	318	158	214	63	178	264	200	124	173
58689	AGAP3	233	66	147	108	197	240	107	143	189	204	146	109	173	90	147	296	124	110	157	113	95	143
58690	AGAP3	280	119	269	153	407	346	306	474	530	369	320	320	224	309	301	403	272	202	378	213	307	211
58691	AGAP3	276	145	228	320	283	309	198	338	135	310	183	135	312	141	222	321	137	224	352	165	264	187
18625	AGAP4	203	21	61	29	7	7	10	316	28	92	32	5	14	0	14	13	12	28	46	12	10	51
18626	AGAP4	317	8	16	18	54	46	56	13	115	4	3	6	48	0	44	2	43	74	56	60	47	47
18627	AGAP4	181	15	15	24	50	59	34	17	11	39	8	27	42	65	16	2	1	3	3	3	5	10
18628	AGAP4	184	21	62	65	175	143	92	78	310	65	13	63	33	15	5	60	52	33	79	48	67	94
43955	AGAP5	279	107	217	213	258	303	220	328	183	444	181	111	213	81	226	53	211	165	161	96	111	84
43956	AGAP5	296	9	99	82	75	111	114	97	369	47	67	98	118	246	96	168	73	173	111	109	39	101
43957	AGAP5	659	421	895	948	816	745	545	1097	1530	724	549	405	704	512	482	594	600	537	543	396	583	484
43958	AGAP5	783	95	134	207	330	268	238	286	457	289	166	183	211	249	354	68	107	97	50	45	34	111
60796	AGAP6	493	58	150	145	205	220	155	354	83	200	76	46	73	215	57	57	73	87	84	73	42	100
60797	AGAP6	470	264	585	576	431	486	252	627	651	489	261	420	381	297	302	564	502	501	286	251	360	434
60798	AGAP6	412	30	71	52	118	54	83	155	282	8	47	4	69	77	17	60	68	79	71	36	36	49
60799	AGAP6	602	310	897	725	663	744	610	1221	1195	1072	603	775	479	455	398	574	384	437	652	535	506	601
2093	AGAP9	155	64	46	72	65	42	35	234	37	69	54	129	72	71	54	58	56	87	43	24	48	41
2094	AGAP9	144	20	56	49	30	18	5	91	55	45	18	58	8	5	17	87	8	23	24	19	21	29
2095	AGAP9	283	30	27	55	15	16	18	9	63	105	26	39	51	30	46	17	18	45	17	1	10	72
2096	AGAP9	281	43	82	79	327	277	218	194	223	24	61	5	91	144	126	127	97	112	46	41	66	75
63000	AGA	443	127	332	270	375	425	348	853	695	569	350	322	495	363	360	472	436	236	509	343	371	403
63001	AGA	537	210	455	335	450	656	472	928	600	496	359	407	359	386	354	355	284	297	456	268	278	540
63002	AGA	122	54	158	177	73	126	100	236	176	165	76	103	223	240	156	145	131	197	175	112	168	102
63003	AGA	192	80	165	173	110	128	76	270	261	49	66	143	233	198	145	205	95	202	127	76	69	215
67704	AGBL1	174	55	132	108	114	118	86	357	633	214	188	133	73	128	89	100	57	90	171	121	181	160
67705	AGBL1	168	102	231	186	237	143	153	648	151	208	169	152	98	103	101	135	92	71	183	80	75	115
67706	AGBL1	241	106	263	320	255	267	116	543	439	387	249	253	324	334	56	183	209	292	304	153	152	170
67707	AGBL1	281	178	317	360	395	215	210	417	613	353	272	279	315	185	213	232	368	185	285	252	288	240
16659	AGBL2	347	144	330	239	333	351	235	778	512	284	355	297	339	221	254	151	127	161	122	100	150	192
16660	AGBL2	700	377	703	667	838	790	598	1660	869	736	426	292	575	354	302	481	386	295	672	325	399	607
16661	AGBL2	216	54	150	136	128	186	155	204	282	218	142	99	58	60	93	91	101	132	61	56	43	171
16662	AGBL2	245	114	241	226	421	441	234	529	222	272	191	140	210	157	203	152	225	176	170	174	130	207
55156	AGBL3	256	130	308	300	210	225	53	633	363	146	98	180	162	88	76	147	162	170	135	104	148	220
55157	AGBL3	251	50	302	206	302	260	173	154	293	216	157	188	149	90	134	172	30	125	188	124	219	207
55158	AGBL3	751	307	630	526	610	651	466	1144	987	652	463	541	674	516	552	590	593	609	681	423	515	609
55159	AGBL3	403	99	396	312	564	350	410	788	532	664	545	649	281	317	367	332	249	338	424	346	295	344
54936	AGBL4	541	178	264	435	458	535	428	785	939	387	194	254	277	388	219	383	489	550	491	328	446	488
54937	AGBL4	795	346	819	750	856	819	736	1487	1447	882	554	492	540	652	670	280	500	587	581	579	528	736
54938	AGBL4	832	449	842	820	1066	1032	730	1885	1131	793	526	682	533	633	593	633	495	900	525	474	593	871
54939	AGBL4	188	83	196	136	263	203	123	305	222	164	166	75	201	138	146	241	142	217	201	104	147	162
32825	AGBL5	145	98	286	219	86	232	70	111	87	147	86	120	69	177	128	121	96	233	181	116	144	122
32826	AGBL5	236	71	123	181	200	226	193	269	206	162	269	164	136	162	206	270	195	145	141	83	155	191
32827	AGBL5	221	149	317	336	243	245	180	189	296	139	147	186	529	357	232	115	149	163	193	146	255	149
32828	AGBL5	161	14	102	74	69	78	62	66	103	133	109	63	109	64	190	96	161	133	103	58	61	62
27513	AGER	223	94	352	244	272	298	213	385	353	323	246	315	182	242	163	137	238	234	254	147	241	195
27514	AGER	426	196	403	451	343	242	217	536	293	262	181	261	265	220	159	196	230	343	278	168	259	300
27515	AGER	647	424	702	663	644	701	553	1650	1318	774	378	453	736	630	463	383	331	361	727	484	508	649
27516	AGER	472	211	356	516	423	453	452	589	584	316	291	307	237	211	320	404	291	397	386	298	270	322
46589	AGFG1	520	150	362	321	313	246	300	905	702	336	353	490	490	446	423	323	263	399	348	264	249	255
46590	AGFG1	217	74	145	170	291	272	149	256	259	188	119	141	132	119	99	207	213	250	112	111	113	128
46591	AGFG1	176	58	130	113	225	161	151	216	141	109	90	119	194	102	124	92	52	111	145	119	118	112
46592	AGFG1	295	125	216	266	136	162	153	552	519	359	165	168	161	112	154	165	79	141	248	130	202	173
48005	AGFG2	624	185	409	490	542	863	555	1261	771	685	314	444	373	242	367	533	242	541	373	335	351	291
48006	AGFG2	874	339	702	946	567	576	524	1112	877	954	676	554	462	565	523	790	713	912	689	486	446	620
48007	AGFG2	779	403	939	921	924	805	701	1447	1304	1187	804	675	493	527	461	1010	694	718	850	636	685	782
48008	AGFG2	324	116	98	141	131	262	234	467	287	157	62	36	191	173	29	143	61	58	235	125	68	166
7507	AGGF1	229	128	204	254	318	262	232	436	180	293	81	148	201	330	154	54	97	123	150	173	196	238
7508	AGGF1	120	34	71	81	81	101	86	286	217	66	16	9	92	48	36	101	36	116	66	56	70	98
7509	AGGF1	214	118	215	286	268	249	128	452	218	265	416	198	213	203	112	85	87	121	119	81	119	178
7510	AGGF1	122	76	103	87	211	254	134	243	366	163	120	132	94	190	89	129	95	50	83	55	82	145
24809	AGK	186	31	89	107	114	83	44	164	106	245	88	121	87	48	114	89	89	117	49	83	67	93
24810	AGK	158	53	150	79	95	141	97	135	156	112	43	21	107	90	28	102	67	26	89	111	88	60
24811	AGK	153	59	181	82	37	83	39	132	121	45	63	54	158	169	158	94	22	41	116	54	83	113
24812	AGK	177	116	192	195	132	150	75	219	238	100	86	37	73	157	157	102	53	77	192	144	107	162
10287	AGL	464	118	344	325	547	315	323	696	637	344	369	339	365	370	228	466	319	547	372	227	241	346
10288	AGL	212	142	318	150	207	136	128	291	213	175	221	157	59	115	96	61	64	168	135	116	101	186
10289	AGL	278	124	272	227	255	280	190	580	253	437	196	346	306	307	247	454	290	223	228	121	162	193
10290	AGL	307	198	387	517	281	224	204	504	452	393	444	297	270	199	220	142	168	245	250	220	232	257
18253	AGMAT	263	51	80	132	148	85	78	169	367	114	133	134	103	83	80	230	215	115	155	145	119	107
18254	AGMAT	4	0	0	13	0	0	0	0	0	1	0	0	0	1	0	0	0	3	3	0	4	15
18255	AGMAT	351	105	386	186	239	284	217	1009	729	418	159	264	167	142	146	203	250	256	181	172	264	243
18256	AGMAT	546	216	492	476	402	395	444	414	1128	470	135	284	298	317	236	287	412	403	413	277	309	426
52009	AGMO	257	57	154	138	109	144	117	417	812	251	141	309	300	84	117	161	194	234	185	178	188	188
52010	AGMO	232	115	427	374	164	238	253	495	501	411	262	239	247	258	127	258	189	243	149	102	225	148
52011	AGMO	367	138	392	374	342	284	213	1109	415	449	255	240	154	203	196	211	306	286	362	169	200	337
52012	AGMO	155	52	146	132	165	173	202	213	546	168	205	137	139	205	136	242	146	241	132	82	128	142
12787	AGO1	511	100	184	175	184	144	177	304	337	291	172	349	188	296	138	181	107	267	243	157	156	255
12788	AGO1	382	122	382	339	311	410	266	836	540	335	162	248	269	341	280	325	208	248	299	210	221	362
12789	AGO1	271	63	155	174	163	136	149	311	475	250	173	145	235	195	184	292	322	408	240	133	239	270
12790	AGO1	176	46	84	86	121	140	47	387	260	253	109	158	68	88	27	84	119	88	240	188	201	104
57100	AGO2	409	100	198	183	368	403	322	253	143	170	219	134	155	86	71	204	106	68	22	32	14	158
57101	AGO2	396	78	221	143	216	299	198	511	225	126	264	109	130	59	205	138	163	173	127	81	123	294
57102	AGO2	468	42	154	133	563	581	411	156	121	145	64	69	82	57	92	193	165	85	32	12	17	138
57103	AGO2	561	156	214	328	587	543	406	551	405	348	380	368	343	381	296	347	217	375	172	113	107	250
67860	AGO3	353	216	514	382	196	275	148	519	665	467	245	330	229	232	150	230	184	238	307	202	230	281
67861	AGO3	303	129	259	235	368	354	265	481	367	221	265	359	122	194	88	293	196	201	122	168	147	213
67862	AGO3	174	85	120	93	44	65	57	252	192	157	68	98	76	67	103	112	60	24	79	107	107	192
67863	AGO3	129	60	127	112	54	52	38	88	145	11	5	44	74	57	105	134	65	44	59	45	63	87
7211	AGO4	252	74	208	143	134	178	79	228	352	260	73	78	140	183	86	252	187	305	193	184	236	158
7212	AGO4	509	257	474	415	622	535	475	1083	793	553	403	392	304	297	230	318	282	535	394	350	280	414
7213	AGO4	446	166	317	267	397	223	214	279	1019	395	171	154	275	179	153	269	181	437	310	194	238	295
7214	AGO4	187	109	146	153	118	173	169	444	160	144	146	88	94	139	170	118	72	94	173	154	159	112
13231	AGPAT1	319	60	99	142	184	219	169	275	454	290	132	107	219	206	168	204	187	247	216	152	143	235
13232	AGPAT1	231	32	116	128	204	247	188	406	301	161	50	128	129	119	173	118	82	209	140	136	118	146
13233	AGPAT1	254	53	122	132	141	212	141	176	99	104	101	17	225	211	197	134	249	165	107	132	143	205
13234	AGPAT1	239	113	156	144	343	157	177	89	104	109	134	94	191	77	102	107	76	220	128	112	132	187
31565	AGPAT2	165	22	69	39	77	30	67	131	216	107	58	77	153	58	77	46	68	29	21	44	52	50
31566	AGPAT2	130	82	95	209	71	77	54	185	310	70	78	77	17	38	99	187	108	187	192	117	76	89
31567	AGPAT2	82	34	128	85	121	150	76	380	103	35	23	44	73	70	120	72	73	35	108	48	75	103
31568	AGPAT2	324	48	165	106	274	169	211	251	700	131	76	131	171	233	143	118	194	238	412	285	304	216
59932	AGPAT3	407	111	313	305	209	200	179	271	417	507	123	209	225	173	283	205	167	341	267	159	200	186
59933	AGPAT3	224	59	142	108	152	129	155	175	312	180	126	136	98	116	87	162	86	90	226	191	168	130
59934	AGPAT3	417	107	190	283	246	185	238	255	660	545	169	214	154	229	159	233	236	183	219	182	221	216
59935	AGPAT3	524	151	347	359	305	282	267	473	695	441	285	401	466	599	370	203	349	374	414	321	455	353
68444	AGPAT4	276	93	288	243	175	198	132	537	418	125	76	121	211	158	88	333	152	224	256	224	168	207
68445	AGPAT4	484	213	407	413	440	471	385	799	470	654	419	532	159	148	238	287	203	371	455	230	321	317
68446	AGPAT4	635	200	445	419	404	334	214	945	717	541	423	367	310	236	282	389	368	362	350	309	341	392
68447	AGPAT4	507	176	365	483	614	513	524	1062	668	241	418	242	424	454	368	322	456	385	483	303	345	348
59968	AGPAT5	362	127	323	221	277	305	290	659	486	343	189	200	392	308	263	237	324	278	354	279	306	359
59969	AGPAT5	342	199	492	341	215	214	169	474	553	240	145	290	265	177	200	128	73	201	169	194	152	312
59970	AGPAT5	565	241	434	414	720	840	444	648	908	671	371	594	343	402	369	390	241	496	529	326	372	507
59971	AGPAT5	665	218	413	410	468	359	413	824	571	469	397	337	424	527	411	481	331	585	353	258	323	257
14547	AGPAT6	280	46	70	53	280	126	230	261	115	147	107	103	240	126	185	15	44	113	25	18	38	47
14548	AGPAT6	274	102	139	192	322	202	189	290	164	181	171	184	201	102	142	352	281	311	124	134	142	168
14549	AGPAT6	193	22	38	68	138	200	149	253	137	151	92	85	142	80	91	77	42	55	59	30	47	77
14550	AGPAT6	195	14	12	58	189	134	81	282	64	200	220	166	61	16	45	53	5	24	12	27	25	8
32693	AGPAT9	347	202	539	493	381	391	301	514	542	340	434	233	463	484	435	393	229	312	316	233	150	390
32694	AGPAT9	867	429	939	717	764	1008	721	1147	1417	920	563	713	722	589	805	541	659	809	451	407	542	711
32695	AGPAT9	399	173	336	295	347	245	191	407	714	285	245	284	424	253	150	171	305	159	262	145	157	218
32696	AGPAT9	162	32	77	81	303	185	144	69	164	503	257	285	33	44	13	91	92	204	109	90	119	104
39293	AGPS	185	68	107	71	130	122	103	215	260	60	90	87	227	261	165	102	136	198	168	131	179	185
39294	AGPS	178	62	114	106	124	81	145	420	153	197	79	182	244	132	128	103	20	163	88	42	90	119
39295	AGPS	144	49	136	99	98	152	163	258	156	89	51	52	103	87	144	153	34	149	68	89	118	101
39296	AGPS	263	72	119	112	116	156	119	251	396	73	36	65	224	334	135	104	80	122	134	163	138	281
58888	AGR2	541	255	524	512	517	464	370	1680	1060	522	351	398	522	362	414	957	466	594	470	336	462	516
58889	AGR2	641	241	670	458	521	575	552	955	933	496	212	355	466	560	371	418	202	290	348	321	305	498
58890	AGR2	399	186	373	340	490	394	271	514	545	626	588	447	290	279	288	360	291	288	378	248	317	281
58891	AGR2	207	110	140	112	185	130	208	238	290	270	73	242	128	135	122	159	306	201	127	98	141	135
58320	AGR3	241	142	282	335	214	276	180	234	184	352	92	139	162	86	110	148	104	141	303	134	116	156
58321	AGR3	354	162	334	399	467	345	328	888	880	522	476	397	421	378	426	231	294	190	362	245	211	348
58322	AGR3	438	233	379	394	394	541	342	550	703	297	201	219	340	336	479	367	354	287	394	214	281	430
58323	AGR3	197	126	318	323	349	308	244	485	361	354	355	304	151	275	268	222	151	140	249	185	212	270
75090	AGRN	536	230	550	428	267	333	270	700	973	480	251	269	291	247	301	314	233	389	491	341	401	385
75091	AGRN	240	84	137	181	173	227	299	310	434	233	134	159	141	279	214	129	110	156	149	145	168	207
75092	AGRN	309	130	204	142	325	249	207	391	456	250	248	241	245	95	176	175	164	233	174	188	161	187
75093	AGRN	662	238	525	535	653	651	414	1045	1022	419	469	522	400	394	461	485	369	569	542	480	517	607
70672	AGRP	230	96	154	184	105	131	83	510	278	108	98	132	181	145	104	217	147	192	195	212	143	199
70673	AGRP	363	157	401	408	337	321	251	614	255	291	142	250	181	133	216	272	287	327	272	165	194	326
70674	AGRP	351	148	312	321	232	357	241	436	349	349	256	357	145	235	265	285	315	266	260	259	221	225
70675	AGRP	450	200	560	447	469	541	255	458	943	617	307	425	361	297	213	226	239	468	357	282	302	435
26557	AGTPBP1	281	110	159	218	342	268	302	503	421	455	247	184	212	237	217	273	153	256	197	155	163	194
26558	AGTPBP1	446	182	458	374	302	319	288	745	637	666	336	333	267	352	453	190	104	265	276	259	370	505
26559	AGTPBP1	694	269	560	642	558	598	356	1298	968	666	664	316	350	459	352	658	467	609	648	430	486	579
26560	AGTPBP1	327	117	320	233	497	539	420	632	472	588	292	362	97	183	210	203	216	291	158	205	162	287
45825	AGTR1	127	73	140	161	112	109	107	285	228	79	63	111	97	74	64	235	87	66	134	111	105	180
45826	AGTR1	187	49	110	143	149	172	132	324	301	52	120	97	171	50	71	86	53	79	71	53	71	145
45827	AGTR1	213	61	54	105	155	188	95	258	341	152	48	76	150	66	193	85	115	10	181	86	95	164
45828	AGTR1	274	122	347	352	436	455	194	127	322	456	300	418	295	256	199	215	211	163	233	101	142	142
30857	AGTR2	613	431	993	810	677	809	568	1691	1046	1249	651	782	532	560	652	892	660	826	620	389	540	715
30858	AGTR2	807	277	528	539	587	503	410	1787	829	729	391	667	569	565	568	526	288	654	455	437	618	653
30859	AGTR2	540	232	563	536	807	801	426	718	908	634	546	597	315	325	315	586	400	461	476	431	361	517
30860	AGTR2	586	365	702	560	826	863	568	1023	942	716	388	452	305	348	206	525	514	677	537	343	339	615
24825	AGTRAP	156	67	264	259	171	147	138	400	252	137	179	107	207	109	259	184	122	102	142	74	136	180
24826	AGTRAP	237	90	86	140	400	206	434	281	342	44	60	28	135	63	60	77	55	58	142	40	71	84
24827	AGTRAP	246	176	235	276	183	174	103	211	240	221	254	217	231	156	91	158	115	156	202	105	155	112
24828	AGTRAP	194	94	259	261	87	90	35	363	200	309	157	106	132	149	169	260	179	280	213	126	165	171
71132	AGT	280	40	91	42	180	108	118	260	249	244	150	140	151	193	77	207	106	105	135	140	117	101
71133	AGT	366	126	158	163	150	192	165	524	1224	233	124	250	144	291	186	247	184	184	267	209	182	360
71134	AGT	230	71	174	205	194	178	214	654	260	255	113	176	79	123	41	159	79	78	195	108	154	198
71135	AGT	495	257	353	533	454	562	390	668	829	402	227	196	454	243	368	428	375	518	258	223	247	414
10567	AGXT2	238	88	161	185	172	275	125	706	187	242	162	144	170	162	70	92	68	140	172	139	127	155
10568	AGXT2	231	126	279	288	194	215	228	76	425	384	151	186	210	281	192	298	221	396	306	140	168	204
10569	AGXT2	193	109	270	253	150	201	137	512	435	183	169	122	232	204	356	308	227	217	316	185	201	238
10570	AGXT2	307	62	287	213	250	189	188	447	200	116	90	105	144	134	82	225	172	211	239	121	192	174
70828	AGXT	173	32	66	38	246	128	46	248	471	141	43	54	94	19	33	77	49	56	131	100	91	134
70829	AGXT	239	74	225	192	165	214	182	270	281	310	128	203	171	88	77	123	101	253	240	173	152	172
70830	AGXT	248	75	166	107	216	195	154	260	213	273	428	218	217	152	107	226	124	216	88	83	106	205
70831	AGXT	284	140	330	214	268	321	171	482	728	369	317	369	208	154	133	167	195	222	334	215	297	195
68320	AHCTF1	524	60	113	141	304	228	192	81	59	341	88	168	154	256	154	62	22	64	70	26	43	52
68321	AHCTF1	427	86	113	188	111	159	148	301	123	39	30	37	198	213	121	102	99	141	40	23	59	44
68322	AHCTF1	489	128	165	329	272	339	174	466	588	294	208	126	235	230	128	358	202	267	302	181	147	214
68323	AHCTF1	197	41	35	105	88	69	97	148	123	146	79	42	87	204	112	49	17	166	56	15	57	41
20721	AHCYL1	154	47	65	91	143	107	62	216	111	119	103	95	116	144	71	57	98	73	146	123	150	141
20722	AHCYL1	134	17	52	73	118	64	58	88	159	38	94	122	97	83	117	27	74	137	128	158	82	131
20723	AHCYL1	469	71	162	266	198	179	128	113	202	242	190	177	184	323	221	311	333	301	525	341	337	382
20724	AHCYL1	351	63	100	111	76	98	100	110	84	146	95	71	63	78	85	262	110	119	238	137	154	236
11479	AHCYL2	338	141	185	226	173	152	219	469	236	280	116	165	157	137	100	106	172	122	222	115	108	190
11480	AHCYL2	494	147	272	319	263	292	173	486	531	192	200	168	241	321	215	159	264	447	349	245	327	379
11481	AHCYL2	346	176	378	288	413	394	245	701	346	298	156	264	202	262	290	330	234	283	334	219	232	377
11482	AHCYL2	436	206	370	538	453	407	329	478	363	357	439	550	562	320	284	312	264	599	345	234	237	206
45925	AHCY	319	12	13	17	76	53	40	8	15	6	5	2	128	137	65	81	12	26	46	47	22	29
45926	AHCY	232	7	12	60	81	86	34	10	25	27	11	17	61	57	87	17	9	98	5	12	10	9
45927	AHCY	190	178	262	444	138	140	111	339	505	245	132	114	166	110	116	172	100	239	233	119	143	242
45928	AHCY	275	8	27	51	75	33	58	6	8	143	0	16	69	38	100	19	11	41	3	2	6	9
16195	AHDC1	67	11	57	60	73	43	39	159	102	53	12	12	75	19	3	59	49	71	33	35	39	56
16196	AHDC1	555	227	469	410	419	306	249	628	1003	667	442	404	331	388	419	423	420	300	401	278	235	464
16197	AHDC1	174	89	189	211	191	109	122	444	291	239	238	124	56	30	71	108	170	196	115	52	86	105
16198	AHDC1	153	42	146	119	95	168	88	208	336	181	84	61	73	72	26	240	77	94	104	147	114	241
26193	AHI1	530	140	369	380	533	520	477	1297	903	717	360	436	362	359	380	438	374	534	375	325	356	385
26194	AHI1	227	110	338	321	178	206	129	666	271	154	142	113	161	173	128	287	92	192	286	161	177	210
26195	AHI1	451	242	470	372	346	346	257	848	527	985	690	654	297	343	228	291	317	403	453	319	367	402
26196	AHI1	143	52	60	82	185	104	91	246	228	109	36	35	116	57	182	89	122	122	98	85	58	137
20697	AHNAK2	201	79	127	172	179	149	129	187	196	177	179	70	63	112	103	184	134	211	124	109	117	110
20698	AHNAK2	200	82	250	230	409	227	181	633	728	174	90	140	223	98	234	118	253	262	191	143	176	198
20699	AHNAK2	204	147	244	331	290	285	224	239	368	343	176	249	155	153	113	147	118	93	226	207	210	201
20700	AHNAK2	102	81	92	89	127	60	64	89	179	206	114	126	4	3	29	69	32	61	109	51	81	108
57508	AHNAK	268	129	170	189	307	264	246	282	424	319	228	368	306	140	277	211	159	164	248	237	161	203
57509	AHNAK	197	99	147	128	230	215	237	148	314	232	189	248	92	55	54	155	161	146	138	115	157	207
57510	AHNAK	282	153	272	307	157	209	204	343	520	201	336	168	204	136	220	331	330	310	172	123	107	242
57511	AHNAK	236	78	195	145	249	245	143	152	468	585	256	444	165	173	146	120	100	115	142	110	164	244
19653	AHRR	279	137	330	349	252	366	317	888	505	440	169	284	152	179	224	176	194	275	300	201	121	215
19654	AHRR	604	267	713	624	636	693	533	1605	827	736	627	538	468	461	463	499	364	544	349	360	436	390
19655	AHRR	235	80	109	132	189	161	198	450	248	82	225	185	130	164	138	163	152	147	233	92	151	185
19656	AHRR	364	125	298	332	414	348	220	369	477	490	413	508	251	128	240	288	235	384	300	217	214	328
39337	AHR	679	375	922	683	733	749	584	1843	889	945	598	353	336	519	444	652	294	589	585	368	388	571
39338	AHR	681	213	624	563	887	727	508	1634	1080	458	183	200	743	725	574	534	418	551	660	390	488	567
39339	AHR	736	255	737	610	522	464	408	1596	1202	764	507	513	737	463	263	532	549	415	682	371	533	534
39340	AHR	739	342	621	764	910	759	622	1373	1410	947	628	591	701	606	528	373	287	433	555	406	405	591
51957	AHSA1	681	264	985	676	540	674	631	1183	824	638	603	746	936	671	800	390	602	698	837	838	688	489
51958	AHSA1	524	132	449	317	410	546	326	637	644	442	244	334	392	327	292	220	215	404	372	300	284	264
51959	AHSA1	655	338	803	694	625	639	550	1060	989	848	567	483	327	323	375	584	515	615	589	334	381	390
51960	AHSA1	155	54	113	70	117	70	62	237	197	40	91	124	118	75	86	105	98	132	159	93	113	99
5329	AHSA2	183	47	91	97	74	100	106	120	205	238	128	139	72	87	125	77	23	131	101	54	82	173
5330	AHSA2	496	190	394	361	259	379	264	477	648	346	176	109	385	369	381	328	460	507	259	249	268	424
5331	AHSA2	289	98	204	179	244	171	141	293	296	384	206	155	40	154	157	264	391	159	214	157	160	258
5332	AHSA2	443	203	551	485	250	378	281	866	539	458	265	271	296	295	305	394	316	392	354	268	222	448
24845	AHSG	274	94	282	224	157	194	189	769	436	203	227	180	124	215	206	94	61	184	276	196	227	227
24846	AHSG	281	97	282	251	163	245	137	408	304	140	125	141	95	104	76	190	145	125	174	146	200	213
24847	AHSG	205	78	162	151	187	191	104	283	251	113	51	200	178	162	42	112	146	159	200	90	107	185
24848	AHSG	219	102	185	212	322	267	251	265	559	347	279	197	189	193	191	300	272	297	328	135	121	209
32329	AHSP	855	388	726	786	1053	934	728	1632	1958	981	527	595	641	698	565	845	519	574	788	558	578	992
32330	AHSP	148	46	97	63	205	179	111	112	235	120	61	28	144	82	101	79	154	153	164	77	107	95
32331	AHSP	217	141	243	272	180	255	96	542	512	261	228	208	120	194	161	132	179	166	87	84	129	318
32332	AHSP	149	59	214	183	156	154	131	260	157	89	34	48	174	158	140	109	57	140	143	85	82	168
14095	AICDA	402	164	451	310	363	368	410	599	751	322	236	156	291	199	245	157	144	190	424	289	353	341
14096	AICDA	5	18	0	7	1	9	10	0	9	1	0	0	0	0	0	0	0	6	1	1	2	11
14097	AICDA	480	218	341	461	381	269	314	717	657	610	235	441	221	184	247	317	237	244	399	220	269	467
14098	AICDA	252	112	218	246	327	238	226	548	553	349	99	137	146	121	247	191	185	163	226	216	199	217
35369	AIDA	437	117	309	361	200	245	326	980	470	352	301	293	369	219	339	159	185	226	254	209	214	332
35370	AIDA	515	115	297	286	373	349	341	509	777	483	242	263	361	375	368	352	332	254	274	199	223	386
35371	AIDA	691	384	889	676	760	831	758	1905	1354	1219	393	592	613	447	531	694	510	769	653	371	432	757
35372	AIDA	624	165	411	344	542	487	397	560	503	585	269	337	383	487	292	336	200	217	192	165	168	405
73330	AIF1L	115	18	49	74	54	70	39	289	242	41	55	72	80	92	104	73	35	57	71	38	72	77
73331	AIF1L	138	28	130	39	105	78	48	192	184	84	45	26	28	31	50	89	85	7	107	30	84	108
73332	AIF1L	285	77	342	237	293	236	195	444	301	338	196	203	147	121	197	190	164	280	315	185	216	219
73333	AIF1L	353	187	283	442	324	356	268	652	505	157	186	191	226	281	195	128	229	257	275	155	173	305
71460	AIF1	505	150	319	297	409	265	358	771	642	411	219	258	489	308	294	247	252	117	299	203	305	314
71461	AIF1	420	187	406	343	502	523	332	515	846	274	163	223	355	266	370	126	298	157	280	202	220	423
71462	AIF1	295	181	242	298	478	454	312	528	658	410	168	366	208	95	195	165	115	224	194	181	193	186
71463	AIF1	233	126	304	230	230	252	138	730	631	372	296	268	185	270	119	273	164	223	249	179	238	196
26773	AIFM1	263	61	98	111	130	179	211	581	327	85	84	126	191	262	94	233	52	189	134	78	88	82
26774	AIFM1	281	51	68	75	194	194	105	65	345	120	86	100	52	141	116	70	20	121	86	83	123	76
26775	AIFM1	239	48	113	77	148	209	119	222	323	80	10	77	203	99	76	219	146	289	86	111	104	125
26776	AIFM1	337	132	303	164	355	303	359	434	396	107	104	113	184	122	164	211	344	251	243	113	149	155
52073	AIFM2	242	113	218	190	255	261	207	274	160	226	106	195	192	154	124	77	63	85	256	209	187	140
52074	AIFM2	342	176	450	509	349	257	247	541	603	427	433	391	220	283	243	224	315	354	307	204	178	213
52075	AIFM2	116	41	69	75	58	51	38	265	76	23	45	94	34	90	56	55	110	149	68	48	70	73
52076	AIFM2	133	70	129	93	114	103	89	247	172	57	22	57	100	121	86	75	37	148	84	58	59	129
25841	AIFM3	306	145	362	233	235	205	224	362	478	138	150	68	249	213	279	240	149	143	256	137	144	182
25842	AIFM3	548	265	617	519	389	415	341	721	516	646	477	458	400	571	325	295	266	425	537	443	392	508
25843	AIFM3	554	254	515	443	612	569	377	1007	897	306	245	390	369	469	410	293	219	254	217	251	327	468
25844	AIFM3	454	120	350	199	200	181	176	590	487	482	217	318	222	384	233	349	292	498	287	233	285	435
27413	AIG1	274	111	227	234	182	209	127	788	646	344	248	112	220	218	143	205	128	140	272	191	343	301
27414	AIG1	175	80	212	143	236	148	217	454	568	136	68	181	179	180	117	95	126	75	179	77	87	213
27415	AIG1	435	122	353	265	335	273	147	651	678	425	120	274	325	264	267	306	421	494	315	218	258	348
27416	AIG1	236	150	245	234	131	156	117	229	503	396	190	235	113	117	200	180	289	415	180	225	249	147
21757	AIM1L	470	166	298	287	361	335	210	186	643	362	207	317	231	307	132	343	403	450	406	291	307	372
21758	AIM1L	531	165	319	436	424	673	394	603	654	289	282	185	291	286	318	431	475	287	280	153	255	383
21759	AIM1L	484	141	266	309	302	310	218	613	635	388	357	241	157	327	186	324	404	250	329	255	282	271
21760	AIM1L	162	76	156	149	168	186	235	251	94	113	68	91	186	184	226	90	119	145	166	134	188	87
36521	AIM1	245	173	273	331	293	314	197	605	516	201	84	160	302	182	163	264	272	148	296	157	282	194
36522	AIM1	283	95	292	225	171	126	198	742	273	338	102	257	257	329	186	186	233	211	298	223	229	299
36523	AIM1	267	64	197	186	282	207	198	338	452	287	80	137	203	245	234	247	208	263	278	156	194	155
36524	AIM1	324	63	242	140	198	264	186	651	479	329	170	242	288	225	208	274	226	129	219	190	172	252
37897	AIM2	211	99	185	187	179	210	161	322	193	316	86	103	118	138	183	27	117	105	142	98	130	159
37898	AIM2	396	202	343	433	480	260	255	580	491	369	224	192	263	364	157	202	176	181	415	336	204	300
37899	AIM2	362	95	263	207	494	404	384	1015	404	328	203	311	217	268	260	58	108	236	85	147	124	327
37900	AIM2	615	228	519	704	453	324	296	963	585	808	383	406	316	373	351	469	197	540	340	248	311	624
51321	AIMP1	831	291	574	663	743	912	525	2087	1484	847	508	660	561	462	530	541	554	632	667	516	541	904
51322	AIMP1	187	97	240	119	141	165	138	191	360	253	205	225	260	218	75	180	141	169	155	111	132	206
51323	AIMP1	194	66	105	151	200	187	111	407	414	173	100	89	250	172	189	51	91	110	117	84	72	136
51324	AIMP1	254	128	246	329	388	270	210	579	394	252	201	117	323	277	208	234	212	167	200	118	158	137
16687	AIMP2	112	17	50	23	112	121	125	158	85	77	47	67	36	44	35	59	14	89	66	39	57	121
16688	AIMP2	170	27	147	133	297	236	112	174	242	191	100	176	152	133	142	276	180	190	83	121	127	94
16689	AIMP2	230	52	76	95	110	60	87	279	273	171	57	34	120	100	66	79	68	126	139	88	163	111
16690	AIMP2	248	13	14	12	78	31	62	149	75	31	0	3	77	6	40	14	10	29	92	50	50	28
65852	AIPL1	539	296	661	559	580	611	385	1000	964	840	718	587	433	283	331	658	460	335	425	296	365	595
65853	AIPL1	531	251	632	473	435	368	237	772	749	309	300	205	296	255	288	280	295	325	387	214	276	349
65854	AIPL1	264	165	315	301	307	257	200	498	474	183	252	281	163	169	207	213	255	182	238	187	184	225
65855	AIPL1	186	102	175	265	149	180	84	192	109	111	111	158	67	82	107	83	75	83	151	169	126	139
8027	AIP	708	316	749	659	655	651	490	1160	923	563	358	444	505	567	421	509	310	317	344	221	298	520
8028	AIP	658	224	577	464	320	438	247	678	876	585	483	375	455	374	335	440	396	291	622	487	339	390
8029	AIP	523	157	469	335	381	275	317	366	531	261	129	215	290	277	335	110	143	151	237	165	243	328
8030	AIP	314	124	378	403	269	277	225	495	589	327	242	303	222	165	202	187	163	309	193	171	168	252
21445	AIRE	382	141	261	236	324	272	237	550	522	564	285	206	272	338	252	392	338	396	437	303	306	326
21446	AIRE	216	104	204	153	150	126	123	427	240	231	94	179	265	170	102	151	103	170	108	111	123	111
21447	AIRE	7	0	0	11	1	1	1	0	2	75	73	30	1	1	0	1	0	1	2	0	3	3
21448	AIRE	220	67	152	141	210	194	152	252	245	94	150	212	64	135	48	248	115	70	165	114	167	128
72136	AJAP1	282	125	228	316	289	383	172	653	873	452	299	216	236	155	192	167	173	186	324	233	170	308
72137	AJAP1	198	114	174	244	175	244	158	308	376	206	175	300	288	209	190	114	207	153	182	185	162	199
72138	AJAP1	337	159	370	318	315	288	282	621	795	261	184	323	343	400	324	277	337	300	324	291	282	284
72139	AJAP1	308	216	616	587	457	422	354	690	815	397	306	296	271	215	191	289	306	372	337	295	250	353
70416	AJUBA	313	102	193	128	293	305	199	527	419	246	213	263	303	269	175	323	173	223	173	135	189	226
70417	AJUBA	324	103	228	148	194	153	148	305	428	491	295	252	311	127	97	130	171	254	346	157	265	246
70418	AJUBA	512	215	358	364	381	481	346	570	575	415	363	296	514	485	283	181	181	273	315	243	318	384
70419	AJUBA	387	157	226	316	593	404	330	332	461	211	165	81	442	287	186	274	225	269	341	195	205	361
22605	AK1	187	93	132	164	140	104	94	308	374	151	71	67	286	240	206	112	96	147	108	74	143	159
22606	AK1	634	152	450	325	422	544	482	976	825	463	264	369	380	359	374	366	359	428	518	267	309	467
22607	AK1	425	94	234	356	328	223	280	418	541	161	337	187	171	145	93	282	182	272	196	151	204	520
22608	AK1	700	328	756	788	690	839	700	1471	974	1063	564	558	468	553	701	791	513	666	386	297	329	647
38105	AK2	210	12	17	10	93	55	56	11	8	9	39	55	21	18	39	28	48	3	6	11	3	4
38106	AK2	559	9	12	24	70	70	71	15	33	63	27	2	32	67	23	21	55	31	2	1	8	21
38107	AK2	285	43	81	96	94	150	137	27	60	89	61	69	101	119	87	25	18	44	16	5	11	66
38108	AK2	887	97	166	160	468	359	347	142	134	161	101	53	360	431	452	106	119	216	43	32	36	57
70280	AK3	581	155	303	345	358	343	173	1287	845	271	184	344	555	359	495	246	293	354	526	327	478	420
70281	AK3	608	253	348	469	798	678	415	1559	806	894	430	502	588	502	537	210	367	552	732	515	509	393
70282	AK3	323	124	272	228	270	255	191	436	838	354	232	223	225	182	214	489	374	298	482	355	306	244
70283	AK3	228	138	319	199	214	289	177	820	404	264	172	146	248	296	221	204	395	215	219	175	202	225
36241	AK4	424	119	332	268	292	319	297	447	554	223	103	240	423	324	302	321	188	315	262	199	272	261
36242	AK4	670	257	419	449	509	388	396	682	951	705	594	399	371	313	521	346	402	279	297	217	231	553
36243	AK4	658	213	462	465	708	630	514	1238	674	794	547	315	529	470	626	417	229	419	326	268	316	469
36244	AK4	406	97	277	202	233	204	217	416	464	138	136	231	173	219	249	64	162	255	301	155	232	267
50321	AK5	102	68	51	71	53	68	28	343	215	123	136	84	119	147	95	112	94	147	124	92	69	125
50322	AK5	402	119	307	279	386	567	236	501	459	418	300	211	242	146	149	157	363	129	445	222	368	282
50323	AK5	245	151	355	437	333	183	149	419	474	403	210	133	269	194	188	144	89	127	152	99	103	205
50324	AK5	248	79	158	131	177	122	77	381	323	481	184	159	298	243	133	194	210	280	100	108	114	113
55868	AK6	154	28	34	32	32	16	5	20	37	5	2	8	48	8	6	4	1	9	17	40	19	24
55869	AK6	161	15	64	60	103	65	73	14	99	10	3	4	94	48	57	7	40	30	61	12	31	61
55870	AK6	163	26	51	85	127	140	68	153	36	20	52	2	72	80	88	43	21	65	39	30	22	24
55871	AK6	258	62	185	113	248	142	168	240	141	26	38	19	146	173	113	140	45	75	56	40	35	92
41029	AK7	343	161	386	271	221	213	179	344	677	564	467	405	166	128	259	165	161	201	312	198	228	302
41030	AK7	206	76	189	194	190	288	200	293	203	115	54	98	145	128	115	233	163	424	197	115	84	115
41031	AK7	223	95	177	220	234	251	196	280	170	190	108	245	171	203	93	124	157	121	87	138	97	139
41032	AK7	241	117	239	169	316	196	226	267	330	397	178	202	313	246	243	183	119	261	97	89	95	227
40409	AK8	174	38	76	126	301	188	168	138	146	51	112	55	164	80	48	34	102	163	163	79	136	79
40410	AK8	177	64	178	191	204	142	132	278	140	189	73	46	21	81	21	140	96	119	79	78	110	149
40411	AK8	124	48	91	111	109	31	59	461	436	73	117	128	108	172	119	103	82	42	108	47	110	92
40412	AK8	167	83	115	193	129	181	98	483	185	178	247	121	158	77	119	116	91	183	108	113	144	164
50437	AK9	353	120	351	274	315	307	216	526	507	100	148	67	585	363	267	180	337	282	305	248	246	239
50438	AK9	718	232	610	683	531	623	393	1209	906	868	647	424	620	661	602	306	404	570	622	347	518	580
50439	AK9	431	167	505	414	425	348	227	732	923	750	402	533	383	355	223	276	259	266	346	206	292	510
50440	AK9	681	296	744	730	651	797	640	1310	1288	962	789	587	715	683	473	720	633	539	624	531	573	731
46585	AKAP10	459	190	322	393	362	465	307	450	347	277	195	225	252	247	178	279	275	477	252	203	222	254
46586	AKAP10	630	234	552	546	498	658	499	1325	795	1084	445	660	470	576	489	228	224	306	560	400	517	451
46587	AKAP10	473	208	633	409	354	452	397	886	934	611	338	394	286	235	251	361	509	602	372	330	405	419
46588	AKAP10	674	313	775	774	730	637	719	1045	1401	733	735	661	453	276	453	376	494	425	280	308	263	527
26913	AKAP11	205	83	125	128	106	226	152	316	214	231	194	203	77	63	151	144	165	248	104	66	80	195
26914	AKAP11	148	24	131	96	132	83	71	201	348	195	140	155	149	67	64	156	41	141	100	65	59	74
26915	AKAP11	213	149	302	302	263	195	113	348	518	342	282	227	226	220	134	208	166	325	160	117	177	215
26916	AKAP11	211	60	127	138	115	180	101	350	117	170	318	234	69	115	137	157	197	110	122	71	114	189
67432	AKAP12	224	78	195	171	247	111	169	185	135	353	140	202	125	99	88	56	78	133	247	116	172	173
67433	AKAP12	184	89	146	157	81	97	115	220	369	78	66	91	130	89	139	113	180	130	149	83	90	158
67434	AKAP12	114	42	57	61	103	61	64	445	200	133	123	141	151	107	69	125	116	176	208	49	108	134
67435	AKAP12	322	81	235	217	375	259	185	303	438	220	162	264	129	120	210	116	170	237	256	152	164	194
47361	AKAP13	369	119	416	200	396	461	284	1352	1245	402	226	160	262	247	280	248	306	359	373	209	243	733
47362	AKAP13	155	83	103	256	136	125	83	423	203	290	138	89	259	171	215	105	85	101	161	132	145	340
47363	AKAP13	521	242	764	458	428	547	315	994	768	678	375	585	311	363	382	484	275	455	644	322	392	1105
47364	AKAP13	724	360	609	635	413	483	480	959	1095	799	508	462	470	489	352	535	496	557	590	442	561	926
53197	AKAP14	469	241	510	552	456	585	252	1205	604	628	257	311	290	331	342	422	233	262	336	222	351	462
53198	AKAP14	486	170	406	374	481	583	231	730	821	560	425	459	440	418	352	530	233	440	508	384	400	496
53199	AKAP14	815	307	680	606	535	682	549	1442	1128	922	488	750	354	356	397	541	512	943	604	411	537	705
53200	AKAP14	598	305	853	722	792	817	597	1497	1293	545	518	375	309	442	354	450	643	484	529	307	410	753
52861	AKAP17A	517	269	503	484	298	332	268	853	869	641	394	506	273	410	460	566	263	358	555	318	380	577
52862	AKAP17A	841	230	522	659	668	580	476	1010	857	1117	621	796	504	498	492	650	487	816	568	475	508	573
52863	AKAP17A	515	186	272	346	282	255	275	506	795	882	439	448	375	321	309	355	345	526	410	306	407	560
52864	AKAP17A	820	306	525	582	546	573	502	1546	1161	809	713	486	871	530	840	470	700	962	745	339	449	728
35137	AKAP1	177	51	237	102	174	224	82	229	196	211	148	81	65	86	86	133	193	218	190	84	145	152
35138	AKAP1	322	81	253	191	213	225	184	279	407	161	105	182	120	121	236	167	66	117	168	127	72	279
35139	AKAP1	239	47	189	94	150	88	131	172	470	225	75	72	213	86	117	160	100	129	151	132	85	173
35140	AKAP1	248	69	121	112	92	134	54	126	314	172	81	102	93	91	225	99	97	184	136	126	173	205
76374	AKAP2	249	122	159	169	210	296	144	518	734	277	171	141	217	214	257	116	203	301	248	268	232	287
76375	AKAP2	389	148	405	264	271	169	261	678	693	401	286	341	152	327	250	390	171	284	356	224	340	408
76376	AKAP2	259	182	215	211	223	201	141	646	541	142	94	171	209	204	125	137	253	176	250	166	200	284
76377	AKAP2	317	156	443	209	464	279	309	703	585	322	251	278	244	189	228	432	292	262	231	177	167	261
10967	AKAP3	154	16	67	27	45	57	81	137	173	70	80	75	111	116	143	155	32	69	110	91	130	89
10968	AKAP3	291	133	196	327	185	322	93	866	422	283	261	334	232	169	239	191	192	227	404	224	184	246
10969	AKAP3	211	110	306	165	309	239	166	438	387	388	139	298	213	144	99	345	194	183	294	163	180	272
10970	AKAP3	227	100	216	189	523	496	631	452	334	257	172	208	135	125	69	259	211	241	166	120	145	237
65188	AKAP4	211	101	290	270	201	143	94	254	341	535	314	264	110	94	128	131	180	144	154	104	246	175
65189	AKAP4	265	118	239	264	304	393	291	644	298	137	337	345	368	228	210	226	187	220	216	170	179	268
65190	AKAP4	230	118	333	291	162	174	110	450	374	279	238	226	131	217	168	177	220	277	177	123	200	187
65191	AKAP4	154	96	172	160	151	170	116	372	303	324	149	155	80	104	55	124	81	150	145	104	78	162
61220	AKAP5	256	88	176	160	157	210	152	182	249	289	330	187	288	145	137	255	136	166	117	69	54	255
61221	AKAP5	236	99	215	248	233	307	176	604	231	133	128	75	231	143	220	242	207	220	230	147	192	243
61222	AKAP5	168	75	206	239	229	111	142	209	229	131	249	184	117	125	71	136	128	261	151	109	113	193
61223	AKAP5	359	186	432	368	468	418	318	996	887	594	523	336	361	352	344	147	387	513	399	226	285	499
30905	AKAP6	495	128	394	286	379	294	293	381	527	291	250	260	241	264	285	242	267	422	406	380	311	250
30906	AKAP6	533	168	332	455	433	499	256	861	681	822	343	375	212	130	191	378	715	271	428	304	259	419
30907	AKAP6	917	288	572	613	773	812	742	1553	1139	793	439	739	623	538	553	568	411	519	619	418	540	681
30908	AKAP6	785	268	706	686	864	1076	604	1350	974	568	568	595	674	585	392	494	567	812	617	425	496	585
17279	AKAP7	141	107	221	374	134	239	208	115	102	149	26	110	80	184	126	274	90	91	190	83	89	125
17280	AKAP7	473	215	748	538	455	497	398	1315	663	517	454	414	511	370	359	314	310	446	574	296	420	427
17281	AKAP7	380	201	378	334	374	330	295	601	764	490	254	336	377	425	543	351	309	438	314	157	192	491
17282	AKAP7	461	166	508	371	559	572	419	682	900	720	394	461	316	365	215	255	364	307	515	453	410	404
34625	AKAP8L	218	69	197	147	291	230	166	205	310	136	110	69	148	132	151	215	82	69	117	116	59	180
34626	AKAP8L	265	61	154	127	211	204	179	197	374	162	137	180	42	49	62	167	51	149	151	73	112	176
34627	AKAP8L	94	23	72	51	97	53	72	114	112	44	35	68	50	16	42	45	22	107	96	82	63	37
34628	AKAP8L	302	95	206	240	363	254	273	662	449	427	323	220	236	137	127	225	182	343	309	259	158	278
46793	AKAP8	635	124	258	287	412	426	347	749	1125	413	220	165	346	372	271	248	503	443	356	283	245	393
46794	AKAP8	529	264	619	618	471	441	330	557	694	367	312	257	344	382	206	438	305	386	346	262	250	516
46795	AKAP8	611	330	405	631	669	638	459	917	880	749	588	742	674	729	524	476	510	513	504	268	410	574
[truncated: 73,522 more rows]

## Sheet: B. Brunello_KMS-12-BM
UID	Gene	Brunello	KMS-12-BM
31561	A1BG	583	1002
31562	A1BG	324	532
31563	A1BG	486	806
31564	A1BG	10	30
71760	A1CF	430	757
71761	A1CF	422	673
71762	A1CF	365	680
71763	A1CF	543	1060
2941	A2ML1	367	462
2942	A2ML1	212	433
2943	A2ML1	228	347
2944	A2ML1	391	443
19625	A2M	236	362
19626	A2M	378	666
19627	A2M	737	1024
19628	A2M	436	762
57896	A3GALT2	382	517
57897	A3GALT2	652	913
57898	A3GALT2	682	1092
57899	A3GALT2	662	746
8959	A4GALT	386	568
8960	A4GALT	49	54
8961	A4GALT	277	345
8962	A4GALT	241	491
60344	A4GNT	208	233
60345	A4GNT	173	275
60346	A4GNT	265	193
60347	A4GNT	265	597
16243	AAAS	113	80
16244	AAAS	227	172
16245	AAAS	196	97
16246	AAAS	348	267
645	AACS	355	415
646	AACS	436	562
647	AACS	449	654
648	AACS	311	317
17115	AADACL2	84	90
17116	AADACL2	132	242
17117	AADACL2	121	248
17118	AADACL2	282	338
3361	AADACL3	301	329
3362	AADACL3	411	435
3363	AADACL3	124	229
3364	AADACL3	398	790
66476	AADACL4	184	335
66477	AADACL4	245	313
66478	AADACL4	202	186
66479	AADACL4	283	280
68844	AADAC	446	573
68845	AADAC	525	937
68846	AADAC	540	683
68847	AADAC	309	406
13975	AADAT	142	157
13976	AADAT	172	241
13977	AADAT	233	482
13978	AADAT	451	684
37177	AAED1	239	193
37178	AAED1	294	318
37179	AAED1	291	274
37180	AAED1	173	292
37189	AAGAB	740	757
37190	AAGAB	260	280
37191	AAGAB	214	277
37192	AAGAB	244	289
17915	AAK1	155	159
17916	AAK1	113	161
17917	AAK1	232	372
17918	AAK1	186	286
17787	AAMDC	189	284
17788	AAMDC	393	461
17789	AAMDC	220	102
17790	AAMDC	326	413
58788	AAMP	489	390
58789	AAMP	247	195
58790	AAMP	272	91
58791	AAMP	520	121
51365	AANAT	525	750
51366	AANAT	777	1003
51367	AANAT	580	713
51368	AANAT	505	514
54330	AAR2	409	378
54331	AAR2	244	375
54332	AAR2	647	462
54333	AAR2	533	718
18069	AARD	333	375
18070	AARD	179	148
18071	AARD	123	119
18072	AARD	159	130
69216	AARS2	176	90
69217	AARS2	230	47
69218	AARS2	221	64
69219	AARS2	200	186
23381	AARSD1	201	386
23382	AARSD1	493	616
23383	AARSD1	297	342
23384	AARSD1	283	317
49533	AARS	516	237
49534	AARS	666	138
49535	AARS	528	66
49536	AARS	534	193
59812	AASDHPPT	494	511
59813	AASDHPPT	482	313
59814	AASDHPPT	352	57
59815	AASDHPPT	168	27
30097	AASDH	503	636
30098	AASDH	694	746
30099	AASDH	374	500
30100	AASDH	185	259
16503	AASS	336	571
16504	AASS	430	554
16505	AASS	403	603
16506	AASS	359	625
43203	AATF	248	278
43204	AATF	329	403
43205	AATF	446	75
43206	AATF	410	370
75650	AATK	614	600
75651	AATK	685	1049
75652	AATK	429	450
75653	AATK	225	394
12587	ABAT	343	368
12588	ABAT	144	216
12589	ABAT	127	249
12590	ABAT	170	152
40661	ABCA10	672	1349
40662	ABCA10	514	734
40663	ABCA10	103	157
40664	ABCA10	116	207
7131	ABCA12	370	653
7132	ABCA12	222	229
7133	ABCA12	154	195
7134	ABCA12	319	496
61548	ABCA13	704	1155
61549	ABCA13	434	785
61550	ABCA13	472	625
61551	ABCA13	274	325
73266	ABCA1	122	82
73267	ABCA1	348	373
73268	ABCA1	231	292
73269	ABCA1	282	349
4573	ABCA2	436	595
4574	ABCA2	120	212
4575	ABCA2	152	151
4576	ABCA2	56	64
6097	ABCA3	417	523
6098	ABCA3	195	454
6099	ABCA3	671	717
6100	ABCA3	578	1071
15123	ABCA4	174	338
15124	ABCA4	177	258
15125	ABCA4	191	315
15126	ABCA4	178	336
53681	ABCA5	78	91
53682	ABCA5	195	287
53683	ABCA5	245	266
53684	ABCA5	210	383
15435	ABCA6	229	300
15436	ABCA6	510	716
15437	ABCA6	501	1070
15438	ABCA6	375	789
2649	ABCA7	236	339
2650	ABCA7	157	151
2651	ABCA7	590	914
2652	ABCA7	241	352
36713	ABCA8	163	278
36714	ABCA8	324	497
36715	ABCA8	207	642
36716	ABCA8	225	515
14855	ABCA9	162	267
14856	ABCA9	346	500
14857	ABCA9	135	156
14858	ABCA9	337	793
45561	ABCB10	243	469
45562	ABCB10	547	743
45563	ABCB10	624	594
45564	ABCB10	840	923
41759	ABCB11	590	781
41760	ABCB11	605	797
41761	ABCB11	453	775
41762	ABCB11	201	334
36653	ABCB1	219	442
36654	ABCB1	169	343
36655	ABCB1	160	252
36656	ABCB1	652	1166
24297	ABCB4	382	528
24298	ABCB4	398	585
24299	ABCB4	193	181
24300	ABCB4	124	182
60896	ABCB5	458	862
60897	ABCB5	418	657
60898	ABCB5	2	0
60899	ABCB5	161	289
14955	ABCB6	256	275
14956	ABCB6	494	908
14957	ABCB6	216	347
14958	ABCB6	387	878
293	ABCB7	276	101
294	ABCB7	168	115
295	ABCB7	317	438
296	ABCB7	517	173
24585	ABCB8	362	644
24586	ABCB8	101	163
24587	ABCB8	285	505
24588	ABCB8	297	664
58892	ABCB9	166	97
58893	ABCB9	166	336
58894	ABCB9	280	262
58895	ABCB9	327	264
14343	ABCC10	118	337
14344	ABCC10	235	421
14345	ABCC10	294	398
14346	ABCC10	238	225
65876	ABCC11	246	309
65877	ABCC11	301	313
65878	ABCC11	352	297
65879	ABCC11	523	521
44625	ABCC12	666	893
44626	ABCC12	890	936
44627	ABCC12	510	984
44628	ABCC12	647	615
23001	ABCC1	397	593
23002	ABCC1	743	1111
23003	ABCC1	214	220
23004	ABCC1	432	568
50209	ABCC2	261	458
50210	ABCC2	216	235
50211	ABCC2	141	307
50212	ABCC2	282	544
26973	ABCC3	424	664
26974	ABCC3	460	709
26975	ABCC3	211	393
26976	ABCC3	169	125
31137	ABCC4	268	392
31138	ABCC4	427	713
31139	ABCC4	191	304
31140	ABCC4	240	270
55408	ABCC5	166	452
55409	ABCC5	234	380
55410	ABCC5	205	326
55411	ABCC5	360	669
72612	ABCC6	244	294
72613	ABCC6	252	268
72614	ABCC6	363	475
72615	ABCC6	204	228
21401	ABCC8	237	414
21402	ABCC8	167	154
21403	ABCC8	256	473
21404	ABCC8	180	222
49845	ABCC9	251	294
49846	ABCC9	368	529
49847	ABCC9	208	404
49848	ABCC9	320	466
67344	ABCD1	514	840
67345	ABCD1	436	716
67346	ABCD1	486	655
67347	ABCD1	503	1052
69148	ABCD2	419	524
69149	ABCD2	654	1078
69150	ABCD2	527	763
69151	ABCD2	636	898
49657	ABCD3	301	462
49658	ABCD3	250	621
49659	ABCD3	418	605
49660	ABCD3	258	489
20481	ABCD4	220	167
20482	ABCD4	227	497
20483	ABCD4	309	354
20484	ABCD4	407	367
29125	ABCE1	520	243
29126	ABCE1	594	152
29127	ABCE1	122	75
29128	ABCE1	280	146
73142	ABCF1	340	129
73143	ABCF1	375	237
73144	ABCF1	429	105
73145	ABCF1	289	52
20353	ABCF2	371	444
20354	ABCF2	225	332
20355	ABCF2	354	648
20356	ABCF2	505	895
17571	ABCF3	252	397
17572	ABCF3	432	451
17573	ABCF3	445	246
17574	ABCF3	342	529
16911	ABCG1	171	152
16912	ABCG1	175	281
16913	ABCG1	336	440
16914	ABCG1	281	437
36197	ABCG2	512	1079
36198	ABCG2	550	833
36199	ABCG2	501	477
36200	ABCG2	705	1163
34573	ABCG4	527	609
34574	ABCG4	573	1111
34575	ABCG4	891	1328
34576	ABCG4	79	111
31013	ABCG5	337	452
31014	ABCG5	143	216
31015	ABCG5	311	395
31016	ABCG5	326	403
42075	ABCG8	631	937
42076	ABCG8	520	488
42077	ABCG8	501	849
42078	ABCG8	605	1020
53557	ABHD10	210	270
53558	ABHD10	264	429
53559	ABHD10	321	500
53560	ABHD10	149	77
69352	ABHD11	358	113
69353	ABHD11	598	247
69354	ABHD11	346	149
69355	ABHD11	397	659
71116	ABHD12B	276	451
71117	ABHD12B	283	280
71118	ABHD12B	242	603
71119	ABHD12B	266	405
55312	ABHD12	193	237
55313	ABHD12	383	481
55314	ABHD12	384	349
55315	ABHD12	616	793
37265	ABHD13	523	606
37266	ABHD13	548	657
37267	ABHD13	653	1133
37268	ABHD13	979	1212
46905	ABHD14A	622	724
46906	ABHD14A	536	561
46907	ABHD14A	620	801
46908	ABHD14A	727	979
41105	ABHD14B	676	1039
41106	ABHD14B	994	951
41107	ABHD14B	714	1000
41108	ABHD14B	757	857
75174	ABHD15	575	636
75175	ABHD15	140	337
75176	ABHD15	104	118
75177	ABHD15	326	317
28725	ABHD16A	694	582
28726	ABHD16A	613	1011
28727	ABHD16A	525	760
28728	ABHD16A	338	331
15059	ABHD16B	164	315
15060	ABHD16B	189	215
15061	ABHD16B	293	490
15062	ABHD16B	222	339
22173	ABHD17A	209	89
22174	ABHD17A	258	150
22175	ABHD17A	611	642
22176	ABHD17A	670	331
45485	ABHD17B	592	795
45486	ABHD17B	488	587
45487	ABHD17B	591	776
45488	ABHD17B	700	1010
64112	ABHD17C	361	492
64113	ABHD17C	498	1392
64114	ABHD17C	484	956
64115	ABHD17C	402	581
9339	ABHD1	208	271
9340	ABHD1	226	363
9341	ABHD1	167	88
9342	ABHD1	257	161
50165	ABHD2	137	278
50166	ABHD2	238	310
50167	ABHD2	371	529
50168	ABHD2	246	499
30693	ABHD3	292	170
30694	ABHD3	332	637
30695	ABHD3	313	394
30696	ABHD3	197	271
59988	ABHD4	604	1023
59989	ABHD4	473	741
59990	ABHD4	187	304
59991	ABHD4	119	125
14455	ABHD5	138	276
14456	ABHD5	285	402
14457	ABHD5	155	343
14458	ABHD5	103	150
40741	ABHD6	754	884
40742	ABHD6	533	931
40743	ABHD6	151	355
40744	ABHD6	267	373
73778	ABHD8	169	271
73779	ABHD8	288	451
73780	ABHD8	563	1042
73781	ABHD8	253	307
64620	ABI1	459	549
64621	ABI1	346	520
64622	ABI1	547	840
64623	ABI1	547	1169
39757	ABI2	247	549
39758	ABI2	192	461
39759	ABI2	183	193
39760	ABI2	216	186
21705	ABI3BP	264	325
21706	ABI3BP	132	94
21707	ABI3BP	203	186
21708	ABI3BP	138	161
57420	ABI3	537	655
57421	ABI3	751	1213
57422	ABI3	550	534
57423	ABI3	656	624
48401	ABL1	356	497
48402	ABL1	387	396
48403	ABL1	712	1207
48404	ABL1	534	898
45161	ABL2	327	339
45162	ABL2	233	210
45163	ABL2	260	343
45164	ABL2	345	656
67260	ABLIM1	280	350
67261	ABLIM1	320	568
67262	ABLIM1	287	300
67263	ABLIM1	336	532
64436	ABLIM2	159	338
64437	ABLIM2	305	292
64438	ABLIM2	229	475
64439	ABLIM2	293	322
40149	ABLIM3	445	666
40150	ABLIM3	990	1937
40151	ABLIM3	738	1387
40152	ABLIM3	508	971
11911	ABO	387	692
11912	ABO	401	706
11913	ABO	157	220
11914	ABO	398	613
64648	ABRACL	198	329
64649	ABRACL	340	976
64650	ABRACL	412	503
64651	ABRACL	384	665
12059	ABRA	301	449
12060	ABRA	479	666
12061	ABRA	432	567
12062	ABRA	407	420
17559	ABR	261	559
17560	ABR	230	366
17561	ABR	204	252
17562	ABR	195	264
73522	ABT1	291	216
73523	ABT1	219	73
73524	ABT1	287	223
73525	ABT1	189	60
18181	ABTB1	127	196
18182	ABTB1	292	624
18183	ABTB1	148	173
18184	ABTB1	206	365
46201	ABTB2	371	486
46202	ABTB2	716	1254
46203	ABTB2	705	1020
46204	ABTB2	624	857
14019	ACAA1	247	375
14020	ACAA1	344	385
14021	ACAA1	212	197
14022	ACAA1	149	149
18613	ACAA2	193	286
18614	ACAA2	233	380
18615	ACAA2	193	282
18616	ACAA2	228	352
24933	ACACA	513	392
24934	ACACA	616	597
24935	ACACA	306	233
24936	ACACA	385	310
7855	ACACB	481	658
7856	ACACB	225	390
7857	ACACB	222	556
7858	ACACB	175	319
50781	ACAD10	219	233
50782	ACAD10	206	531
50783	ACAD10	126	303
50784	ACAD10	329	651
76182	ACAD11	162	160
76183	ACAD11	201	379
76184	ACAD11	246	431
76185	ACAD11	403	585
46825	ACAD8	451	643
46826	ACAD8	710	1047
46827	ACAD8	688	702
46828	ACAD8	545	586
75646	ACAD9	281	353
75647	ACAD9	429	584
75648	ACAD9	294	315
75649	ACAD9	524	240
65280	ACADL	325	410
65281	ACADL	150	154
65282	ACADL	128	234
65283	ACADL	222	208
33561	ACADM	248	224
33562	ACADM	185	161
33563	ACADM	432	665
33564	ACADM	274	386
53841	ACADSB	329	326
53842	ACADSB	196	483
53843	ACADSB	276	406
53844	ACADSB	198	345
8075	ACADS	450	497
8076	ACADS	832	856
8077	ACADS	338	543
8078	ACADS	242	261
4957	ACADVL	130	142
4958	ACADVL	288	440
4959	ACADVL	153	206
4960	ACADVL	91	170
64248	ACAN	239	256
64249	ACAN	156	295
64250	ACAN	196	281
64251	ACAN	258	316
66712	ACAP1	472	872
66713	ACAP1	566	1029
66714	ACAP1	198	317
66715	ACAP1	255	365
2881	ACAP2	404	454
2882	ACAP2	416	653
2883	ACAP2	232	332
2884	ACAP2	431	607
43907	ACAP3	505	930
43908	ACAP3	495	590
43909	ACAP3	720	962
43910	ACAP3	766	1166
26609	ACAT1	319	282
26610	ACAT1	141	208
26611	ACAT1	428	570
26612	ACAT1	121	240
54482	ACAT2	160	189
54483	ACAT2	148	253
54484	ACAT2	229	205
54485	ACAT2	256	265
10571	ACBD3	337	570
10572	ACBD3	542	1014
10573	ACBD3	382	556
10574	ACBD3	176	266
73258	ACBD4	441	543
73259	ACBD4	757	990
73260	ACBD4	248	429
73261	ACBD4	680	690
71008	ACBD5	499	602
71009	ACBD5	537	824
71010	ACBD5	562	1252
71011	ACBD5	387	584
46013	ACBD6	544	947
46014	ACBD6	697	704
46015	ACBD6	495	869
46016	ACBD6	345	592
64016	ACBD7	326	744
64017	ACBD7	341	575
64018	ACBD7	745	861
64019	ACBD7	616	792
60540	ACCSL	537	998
60541	ACCSL	314	371
60542	ACCSL	421	455
60543	ACCSL	792	1147
47397	ACCS	453	632
47398	ACCS	503	644
47399	ACCS	428	741
47400	ACCS	474	679
37341	ACD	804	655
37342	ACD	892	580
37343	ACD	506	686
37344	ACD	904	1199
13167	ACE2	354	810
13168	ACE2	226	340
13169	ACE2	212	362
13170	ACE2	596	1068
60928	ACER1	540	470
60929	ACER1	51	32
60930	ACER1	234	190
60931	ACER1	149	174
14387	ACER2	531	815
14388	ACER2	318	758
14389	ACER2	268	456
14390	ACER2	248	217
8911	ACER3	221	244
8912	ACER3	157	392
8913	ACER3	248	618
8914	ACER3	122	288
3693	ACE	175	153
3694	ACE	341	371
3695	ACE	512	561
3696	ACE	289	488
46385	ACHE	105	130
46386	ACHE	185	245
46387	ACHE	203	396
46388	ACHE	260	160
24341	ACIN1	195	265
24342	ACIN1	222	344
24343	ACIN1	337	165
24344	ACIN1	549	340
18105	ACKR1	159	337
18106	ACKR1	213	390
18107	ACKR1	183	281
18108	ACKR1	252	414
61276	ACKR2	758	1452
61277	ACKR2	482	816
61278	ACKR2	624	1380
61279	ACKR2	333	220
28897	ACKR3	543	891
28898	ACKR3	212	352
28899	ACKR3	490	866
28900	ACKR3	388	787
51701	ACKR4	575	818
51702	ACKR4	617	959
51703	ACKR4	867	1418
51704	ACKR4	813	1180
62636	ACLY	191	175
62637	ACLY	188	191
62638	ACLY	99	72
62639	ACLY	292	421
75730	ACMSD	455	605
75731	ACMSD	361	586
75732	ACMSD	112	195
75733	ACMSD	143	235
68788	ACO1	362	452
68789	ACO1	228	521
68790	ACO1	252	344
68791	ACO1	265	196
52737	ACO2	692	602
52738	ACO2	659	739
52739	ACO2	834	716
52740	ACO2	0	0
48113	ACOT11	346	368
48114	ACOT11	731	1027
48115	ACOT11	812	1054
48116	ACOT11	930	1239
41719	ACOT12	353	577
41720	ACOT12	229	244
41721	ACOT12	218	203
41722	ACOT12	373	548
75574	ACOT13	199	221
75575	ACOT13	138	147
75576	ACOT13	187	237
75577	ACOT13	382	430
22121	ACOT1	97	183
22122	ACOT1	341	753
22123	ACOT1	167	377
22124	ACOT1	479	444
44737	ACOT2	599	899
44738	ACOT2	550	933
44739	ACOT2	847	1139
44740	ACOT2	772	1256
10587	ACOT4	277	282
10588	ACOT4	377	609
10589	ACOT4	457	563
10590	ACOT4	513	857
48065	ACOT6	523	692
48066	ACOT6	613	811
48067	ACOT6	708	1374
48068	ACOT6	629	1007
9211	ACOT7	101	170
9212	ACOT7	267	489
9213	ACOT7	277	291
9214	ACOT7	258	249
55468	ACOT8	286	419
55469	ACOT8	257	482
55470	ACOT8	307	421
55471	ACOT8	301	513
33489	ACOT9	638	806
33490	ACOT9	557	779
33491	ACOT9	560	1247
33492	ACOT9	647	1224
62580	ACOX1	264	372
62581	ACOX1	475	697
62582	ACOX1	375	437
62583	ACOX1	480	650
74098	ACOX2	249	302
74099	ACOX2	541	871
74100	ACOX2	586	675
74101	ACOX2	457	560
45209	ACOX3	258	286
45210	ACOX3	407	732
45211	ACOX3	311	442
45212	ACOX3	530	903
48137	ACOXL	166	170
48138	ACOXL	187	241
48139	ACOXL	182	151
48140	ACOXL	261	520
56340	ACP1	749	1173
56341	ACP1	98	125
56342	ACP1	133	180
56343	ACP1	316	619
28097	ACP2	290	228
28098	ACP2	210	320
28099	ACP2	345	709
28100	ACP2	94	109
11799	ACP5	511	686
11800	ACP5	388	465
11801	ACP5	654	913
11802	ACP5	222	297
9115	ACP6	221	295
9116	ACP6	170	237
9117	ACP6	202	221
9118	ACP6	155	210
64536	ACPP	440	701
64537	ACPP	422	762
64538	ACPP	255	346
64539	ACPP	329	518
249	ACPT	456	390
250	ACPT	251	426
251	ACPT	379	496
252	ACPT	593	833
56476	ACRBP	215	284
56477	ACRBP	545	618
56478	ACRBP	498	578
56479	ACRBP	515	616
67768	ACRC	161	293
67769	ACRC	368	698
67770	ACRC	329	533
67771	ACRC	337	362
49129	ACR	273	420
49130	ACR	288	414
49131	ACR	337	375
49132	ACR	15	23
60164	ACRV1	702	943
60165	ACRV1	230	291
60166	ACRV1	169	290
60167	ACRV1	239	243
27161	ACSBG1	144	436
27162	ACSBG1	410	627
27163	ACSBG1	213	397
27164	ACSBG1	512	750
28737	ACSBG2	556	938
28738	ACSBG2	297	246
28739	ACSBG2	417	498
28740	ACSBG2	397	509
57800	ACSF2	304	467
57801	ACSF2	243	344
57802	ACSF2	370	395
57803	ACSF2	1102	1617
13875	ACSF3	305	680
13876	ACSF3	654	1094
13877	ACSF3	492	676
13878	ACSF3	496	672
62812	ACSL1	131	216
62813	ACSL1	226	327
62814	ACSL1	278	506
62815	ACSL1	264	365
13999	ACSL3	198	269
14000	ACSL3	370	536
14001	ACSL3	388	436
14002	ACSL3	364	487
56336	ACSL4	635	831
56337	ACSL4	579	739
56338	ACSL4	841	1248
56339	ACSL4	805	1250
35593	ACSL5	460	767
35594	ACSL5	399	613
35595	ACSL5	561	823
35596	ACSL5	260	369
44321	ACSL6	411	729
44322	ACSL6	720	1018
44323	ACSL6	584	814
44324	ACSL6	598	971
23409	ACSM1	195	299
23410	ACSM1	180	279
23411	ACSM1	233	523
23412	ACSM1	113	297
11331	ACSM2A	251	404
11332	ACSM2A	163	224
11333	ACSM2A	253	189
11334	ACSM2A	276	349
57744	ACSM2B	138	170
57745	ACSM2B	145	177
57746	ACSM2B	284	284
57747	ACSM2B	187	256
44653	ACSM3	214	282
44654	ACSM3	350	874
44655	ACSM3	470	862
44656	ACSM3	310	521
22169	ACSM4	117	297
22170	ACSM4	249	460
22171	ACSM4	415	645
22172	ACSM4	283	369
57588	ACSM5	387	487
57589	ACSM5	121	165
57590	ACSM5	250	527
57591	ACSM5	311	489
33881	ACSM6	171	348
33882	ACSM6	299	563
33883	ACSM6	183	323
33884	ACSM6	345	523
36217	ACSS1	536	1029
36218	ACSS1	200	327
36219	ACSS1	167	142
36220	ACSS1	200	369
51241	ACSS2	653	857
51242	ACSS2	741	860
51243	ACSS2	283	527
51244	ACSS2	118	298
15031	ACSS3	533	892
15032	ACSS3	111	169
15033	ACSS3	166	220
15034	ACSS3	287	335
58736	ACTA1	41	115
58737	ACTA1	222	405
58738	ACTA1	163	227
58739	ACTA1	282	344
32285	ACTA2	249	457
32286	ACTA2	168	299
32287	ACTA2	225	188
32288	ACTA2	190	266
46081	ACTBL2	138	257
46082	ACTBL2	170	334
46083	ACTBL2	203	246
46084	ACTBL2	263	411
44177	ACTB	585	605
44178	ACTB	262	258
44179	ACTB	346	331
44180	ACTB	607	1049
64872	ACTC1	315	367
64873	ACTC1	228	337
64874	ACTC1	435	600
64875	ACTC1	448	550
68768	ACTG1	777	1151
68769	ACTG1	145	221
68770	ACTG1	189	224
68771	ACTG1	202	158
54852	ACTG2	727	850
54853	ACTG2	695	699
54854	ACTG2	543	840
54855	ACTG2	592	608
44573	ACTL10	352	423
44574	ACTL10	293	413
44575	ACTL10	498	667
44576	ACTL10	889	1045
37885	ACTL6A	707	562
37886	ACTL6A	366	204
37887	ACTL6A	801	689
37888	ACTL6A	649	186
22225	ACTL6B	759	1278
22226	ACTL6B	357	539
22227	ACTL6B	228	352
22228	ACTL6B	133	161
51033	ACTL7A	828	1083
51034	ACTL7A	727	1180
51035	ACTL7A	590	611
51036	ACTL7A	236	173
4805	ACTL7B	223	266
4806	ACTL7B	459	681
4807	ACTL7B	309	230
4808	ACTL7B	291	479
46649	ACTL8	538	886
46650	ACTL8	597	685
46651	ACTL8	540	871
46652	ACTL8	620	984
43707	ACTL9	202	470
43708	ACTL9	150	108
43709	ACTL9	284	360
43710	ACTL9	165	250
44485	ACTN1	538	771
44486	ACTN1	428	508
44487	ACTN1	102	123
44488	ACTN1	162	231
62576	ACTN2	139	161
62577	ACTN2	289	319
62578	ACTN2	130	318
62579	ACTN2	472	506
67956	ACTN3	540	730
67957	ACTN3	126	114
67958	ACTN3	136	138
67959	ACTN3	230	131
15299	ACTN4	235	320
15300	ACTN4	486	642
15301	ACTN4	230	299
15302	ACTN4	236	427
57972	ACTR10	301	61
57973	ACTR10	293	199
57974	ACTR10	323	126
57975	ACTR10	368	80
37881	ACTR1A	261	106
37882	ACTR1A	414	256
37883	ACTR1A	552	303
37884	ACTR1A	303	226
23677	ACTR1B	302	649
23678	ACTR1B	168	176
23679	ACTR1B	142	209
23680	ACTR1B	158	173
37853	ACTR2	572	150
37854	ACTR2	578	186
37855	ACTR2	952	1208
37856	ACTR2	586	235
19453	ACTR3B	351	554
19454	ACTR3B	300	379
19455	ACTR3B	549	1392
19456	ACTR3B	142	180
41475	ACTR3C	519	1004
41476	ACTR3C	234	449
41477	ACTR3C	149	199
41478	ACTR3C	203	373
70612	ACTR3	442	348
70613	ACTR3	441	462
70614	ACTR3	408	397
70615	ACTR3	431	410
67928	ACTR5	303	437
67929	ACTR5	296	317
67930	ACTR5	207	287
67931	ACTR5	325	366
64708	ACTR6	223	450
64709	ACTR6	253	147
64710	ACTR6	141	30
64711	ACTR6	393	845
64544	ACTR8	527	596
64545	ACTR8	206	402
64546	ACTR8	304	386
64547	ACTR8	302	120
33701	ACTRT1	109	139
33702	ACTRT1	203	229
33703	ACTRT1	329	570
33704	ACTRT1	218	313
1285	ACTRT2	493	967
1286	ACTRT2	202	338
1287	ACTRT2	353	614
1288	ACTRT2	404	623
38577	ACTRT3	100	194
38578	ACTRT3	263	143
38579	ACTRT3	137	94
38580	ACTRT3	208	383
13655	ACVR1B	285	484
13656	ACVR1B	375	828
13657	ACVR1B	105	132
13658	ACVR1B	116	219
60888	ACVR1C	246	313
60889	ACVR1C	157	235
60890	ACVR1C	298	401
60891	ACVR1C	300	322
3401	ACVR1	315	314
3402	ACVR1	450	469
3403	ACVR1	486	539
3404	ACVR1	532	840
42199	ACVR2A	328	355
42200	ACVR2A	308	621
42201	ACVR2A	486	557
42202	ACVR2A	392	576
44169	ACVR2B	253	368
44170	ACVR2B	356	478
44171	ACVR2B	374	485
44172	ACVR2B	133	251
30069	ACVRL1	262	358
30070	ACVRL1	337	440
30071	ACVRL1	208	390
30072	ACVRL1	248	326
76006	ACY1	351	550
76007	ACY1	367	297
76008	ACY1	316	269
76009	ACY1	502	637
40041	ACY3	689	863
40042	ACY3	144	227
40043	ACY3	132	131
40044	ACY3	308	551
49665	ACYP1	191	299
49666	ACYP1	236	227
49667	ACYP1	158	213
49668	ACYP1	487	911
19401	ACYP2	254	273
19402	ACYP2	418	333
19403	ACYP2	314	401
19404	ACYP2	302	283
55904	ADAD1	326	441
55905	ADAD1	284	507
55906	ADAD1	289	503
55907	ADAD1	902	1125
1533	ADAD2	133	198
1534	ADAD2	181	269
1535	ADAD2	286	559
1536	ADAD2	137	182
50789	ADAL	646	1148
50790	ADAL	448	584
50791	ADAL	391	415
50792	ADAL	356	564
36329	ADAM10	151	239
36330	ADAM10	177	267
36331	ADAM10	301	338
36332	ADAM10	197	328
16167	ADAM11	152	202
16168	ADAM11	440	399
16169	ADAM11	399	468
16170	ADAM11	543	617
801	ADAM12	226	258
802	ADAM12	208	196
803	ADAM12	484	753
804	ADAM12	133	226
62864	ADAM15	303	597
62865	ADAM15	383	395
62866	ADAM15	394	336
62867	ADAM15	466	1025
19301	ADAM17	152	181
19302	ADAM17	179	563
19303	ADAM17	358	635
19304	ADAM17	276	568
14947	ADAM18	263	305
14948	ADAM18	287	262
14949	ADAM18	103	127
14950	ADAM18	347	637
19009	ADAM19	547	711
19010	ADAM19	156	308
19011	ADAM19	220	190
19012	ADAM19	165	280
43891	ADAM20	601	835
43892	ADAM20	376	569
43893	ADAM20	770	1430
43894	ADAM20	915	1128
31433	ADAM21	276	273
31434	ADAM21	580	1018
31435	ADAM21	901	1191
31436	ADAM21	665	581
61300	ADAM22	248	502
61301	ADAM22	353	598
61302	ADAM22	201	181
61303	ADAM22	207	265
30117	ADAM23	195	315
30118	ADAM23	187	225
30119	ADAM23	396	660
30120	ADAM23	243	446
31253	ADAM28	284	476
31254	ADAM28	215	404
31255	ADAM28	259	388
31256	ADAM28	267	430
64056	ADAM29	180	286
64057	ADAM29	386	380
64058	ADAM29	333	513
64059	ADAM29	600	826
12871	ADAM2	228	602
12872	ADAM2	517	679
12873	ADAM2	183	349
12874	ADAM2	540	762
68116	ADAM30	95	131
68117	ADAM30	234	327
68118	ADAM30	215	399
68119	ADAM30	175	381
23201	ADAM32	416	436
23202	ADAM32	189	157
23203	ADAM32	221	532
23204	ADAM32	279	343
63896	ADAM33	163	194
63897	ADAM33	144	284
63898	ADAM33	279	367
63899	ADAM33	354	504
25857	ADAM7	528	1052
25858	ADAM7	468	771
25859	ADAM7	364	683
25860	ADAM7	406	1052
41347	ADAM8	703	1167
41348	ADAM8	239	437
41349	ADAM8	252	251
41350	ADAM8	127	154
16587	ADAM9	328	515
16588	ADAM9	96	152
16589	ADAM9	224	214
16590	ADAM9	253	305
66840	ADAMDEC1	499	767
66841	ADAMDEC1	137	200
66842	ADAMDEC1	225	559
66843	ADAMDEC1	272	401
19485	ADAMTS10	612	709
19486	ADAMTS10	270	208
19487	ADAMTS10	216	331
19488	ADAMTS10	148	174
23173	ADAMTS12	249	354
23174	ADAMTS12	235	301
23175	ADAMTS12	150	251
23176	ADAMTS12	212	364
28025	ADAMTS13	536	1038
28026	ADAMTS13	363	430
28027	ADAMTS13	565	551
28028	ADAMTS13	131	217
47293	ADAMTS14	269	327
47294	ADAMTS14	334	377
47295	ADAMTS14	250	495
47296	ADAMTS14	243	250
34729	ADAMTS15	319	425
34730	ADAMTS15	777	1016
34731	ADAMTS15	605	635
34732	ADAMTS15	764	1115
42307	ADAMTS16	264	322
42308	ADAMTS16	244	515
42309	ADAMTS16	387	633
42310	ADAMTS16	311	470
40081	ADAMTS17	608	773
40082	ADAMTS17	521	982
40083	ADAMTS17	629	1094
40084	ADAMTS17	356	711
5589	ADAMTS18	301	496
5590	ADAMTS18	378	629
5591	ADAMTS18	572	714
5592	ADAMTS18	602	1163
38797	ADAMTS19	583	958
38798	ADAMTS19	1010	2018
38799	ADAMTS19	172	259
38800	ADAMTS19	267	526
53829	ADAMTS1	269	356
53830	ADAMTS1	338	462
53831	ADAMTS1	262	334
53832	ADAMTS1	858	1533
2253	ADAMTS20	228	268
2254	ADAMTS20	185	496
2255	ADAMTS20	224	439
2256	ADAMTS20	86	193
39081	ADAMTS2	490	626
39082	ADAMTS2	582	1088
39083	ADAMTS2	605	1144
39084	ADAMTS2	888	1105
3349	ADAMTS3	163	156
3350	ADAMTS3	123	199
3351	ADAMTS3	261	378
3352	ADAMTS3	220	322
221	ADAMTS4	594	635
222	ADAMTS4	383	345
223	ADAMTS4	261	315
224	ADAMTS4	244	288
63604	ADAMTS5	548	892
63605	ADAMTS5	742	1081
63606	ADAMTS5	358	555
63607	ADAMTS5	201	406
67708	ADAMTS6	302	420
67709	ADAMTS6	518	517
67710	ADAMTS6	457	502
67711	ADAMTS6	442	451
13643	ADAMTS7	301	531
13644	ADAMTS7	122	113
13645	ADAMTS7	348	541
13646	ADAMTS7	87	162
26061	ADAMTS8	720	869
26062	ADAMTS8	318	380
26063	ADAMTS8	434	718
26064	ADAMTS8	438	352
2173	ADAMTS9	367	543
2174	ADAMTS9	229	180
2175	ADAMTS9	373	558
2176	ADAMTS9	458	536
47245	ADAMTSL1	227	259
47246	ADAMTSL1	318	354
47247	ADAMTSL1	246	491
47248	ADAMTSL1	198	365
46881	ADAMTSL2	219	255
46882	ADAMTSL2	295	414
46883	ADAMTSL2	146	146
46884	ADAMTSL2	296	277
6311	ADAMTSL3	252	413
6312	ADAMTSL3	92	172
6313	ADAMTSL3	137	138
6314	ADAMTSL3	224	486
45725	ADAMTSL4	502	737
45726	ADAMTSL4	545	572
45727	ADAMTSL4	595	535
45728	ADAMTSL4	423	619
25	ADAMTSL5	317	477
26	ADAMTSL5	517	552
27	ADAMTSL5	189	302
28	ADAMTSL5	434	587
48645	ADAP1	554	792
48646	ADAP1	111	170
48647	ADAP1	207	299
48648	ADAP1	149	240
20689	ADAP2	121	190
20690	ADAP2	332	391
20691	ADAP2	274	296
20692	ADAP2	424	464
35221	ADARB1	193	317
35222	ADARB1	367	507
35223	ADARB1	520	642
35224	ADARB1	530	861
70800	ADARB2	281	732
70801	ADARB2	375	533
70802	ADARB2	512	677
70803	ADARB2	469	910
69584	ADAR	246	76
69585	ADAR	265	164
69586	ADAR	343	121
69587	ADAR	330	71
2117	ADA	726	804
2118	ADA	251	411
2119	ADA	249	255
2120	ADA	142	201
12687	ADAT1	184	260
12688	ADAT1	359	494
12689	ADAT1	693	1299
12690	ADAT1	192	476
71952	ADAT2	419	238
71953	ADAT2	534	172
71954	ADAT2	360	386
71955	ADAT2	590	946
20453	ADAT3	442	223
20454	ADAT3	240	180
20455	ADAT3	687	925
20456	ADAT3	498	349
58208	ADCK1	190	344
58209	ADCK1	269	380
58210	ADCK1	118	217
58211	ADCK1	330	271
54394	ADCK2	641	819
54395	ADCK2	497	752
54396	ADCK2	598	982
54397	ADCK2	511	652
46133	ADCK3	222	314
46134	ADCK3	133	235
46135	ADCK3	185	181
46136	ADCK3	522	683
22193	ADCK4	482	650
22194	ADCK4	311	464
22195	ADCK4	446	853
22196	ADCK4	93	94
31845	ADCK5	582	884
31846	ADCK5	335	444
31847	ADCK5	447	1070
31848	ADCK5	854	1379
34953	ADCY10	433	598
34954	ADCY10	715	954
34955	ADCY10	576	1027
34956	ADCY10	660	746
1477	ADCY1	330	404
1478	ADCY1	315	346
1479	ADCY1	348	357
1480	ADCY1	650	639
35537	ADCY2	163	121
35538	ADCY2	346	376
35539	ADCY2	305	444
35540	ADCY2	576	898
30233	ADCY3	226	398
30234	ADCY3	337	588
30235	ADCY3	779	834
30236	ADCY3	1	1
12623	ADCY4	288	444
12624	ADCY4	89	79
12625	ADCY4	102	130
12626	ADCY4	176	267
49733	ADCY5	247	356
49734	ADCY5	316	610
49735	ADCY5	519	659
49736	ADCY5	244	688
12007	ADCY6	206	237
12008	ADCY6	387	614
12009	ADCY6	156	91
12010	ADCY6	717	831
22593	ADCY7	330	387
22594	ADCY7	370	547
22595	ADCY7	105	72
22596	ADCY7	170	253
65300	ADCY8	413	828
65301	ADCY8	313	554
65302	ADCY8	265	442
65303	ADCY8	270	549
23897	ADCY9	479	589
23898	ADCY9	526	853
23899	ADCY9	327	508
23900	ADCY9	305	614
20913	ADCYAP1R1	255	314
20914	ADCYAP1R1	303	223
20915	ADCYAP1R1	205	204
20916	ADCYAP1R1	282	267
25557	ADCYAP1	173	207
25558	ADCYAP1	173	276
25559	ADCYAP1	230	291
25560	ADCYAP1	168	274
46553	ADD1	310	461
46554	ADD1	1106	1515
46555	ADD1	804	1115
46556	ADD1	564	807
66388	ADD2	470	913
66389	ADD2	202	338
66390	ADD2	329	358
66391	ADD2	487	874
39789	ADD3	311	384
39790	ADD3	301	410
39791	ADD3	261	392
39792	ADD3	201	521
64452	ADGB	188	331
64453	ADGB	154	254
64454	ADGB	170	144
64455	ADGB	283	402
58480	ADGRA1	178	372
58481	ADGRA1	237	435
58482	ADGRA1	389	529
58483	ADGRA1	286	462
66268	ADGRA2	135	244
66269	ADGRA2	231	646
66270	ADGRA2	116	63
66271	ADGRA2	319	217
57000	ADGRA3	350	479
57001	ADGRA3	291	527
57002	ADGRA3	356	444
57003	ADGRA3	504	783
49865	ADGRB1	541	705
49866	ADGRB1	506	497
49867	ADGRB1	427	522
49868	ADGRB1	631	865
8039	ADGRB2	505	586
8040	ADGRB2	471	609
8041	ADGRB2	146	227
8042	ADGRB2	417	608
2213	ADGRB3	497	622
2214	ADGRB3	529	742
2215	ADGRB3	347	571
2216	ADGRB3	134	100
13611	ADGRD1	1	0
13612	ADGRD1	170	266
13613	ADGRD1	151	152
13614	ADGRD1	186	303
15603	ADGRE1	127	252
15604	ADGRE1	173	222
15605	ADGRE1	166	330
15606	ADGRE1	185	172
11495	ADGRE2	265	337
11496	ADGRE2	521	543
11497	ADGRE2	480	769
11498	ADGRE2	495	475
22933	ADGRE3	187	282
22934	ADGRE3	183	245
22935	ADGRE3	228	190
22936	ADGRE3	329	641
50685	ADGRE5	203	235
50686	ADGRE5	142	242
50687	ADGRE5	185	151
50688	ADGRE5	189	213
21357	ADGRF1	328	344
21358	ADGRF1	212	297
21359	ADGRF1	366	545
21360	ADGRF1	318	367
70212	ADGRF2	519	903
70213	ADGRF2	265	389
70214	ADGRF2	374	556
70215	ADGRF2	626	835
12707	ADGRF3	172	306
12708	ADGRF3	393	416
12709	ADGRF3	599	727
12710	ADGRF3	467	624
48041	ADGRF4	141	180
48042	ADGRF4	165	322
48043	ADGRF4	341	567
48044	ADGRF4	234	304
30521	ADGRF5	353	408
30522	ADGRF5	346	426
30523	ADGRF5	617	1235
30524	ADGRF5	515	548
3605	ADGRG1	261	358
3606	ADGRG1	185	274
3607	ADGRG1	525	1064
3608	ADGRG1	200	270
62384	ADGRG2	199	304
62385	ADGRG2	494	624
62386	ADGRG2	309	428
62387	ADGRG2	294	433
55840	ADGRG3	469	902
55841	ADGRG3	487	717
55842	ADGRG3	637	870
55843	ADGRG3	466	734
9247	ADGRG4	163	381
9248	ADGRG4	222	259
9249	ADGRG4	304	623
9250	ADGRG4	227	275
6763	ADGRG5	154	226
6764	ADGRG5	472	575
6765	ADGRG5	242	387
6766	ADGRG5	408	596
54750	ADGRG6	425	349
54751	ADGRG6	124	187
54752	ADGRG6	166	271
54753	ADGRG6	230	266
70404	ADGRG7	595	753
70405	ADGRG7	419	445
70406	ADGRG7	351	499
70407	ADGRG7	715	974
10547	ADGRL1	401	843
10548	ADGRL1	565	979
10549	ADGRL1	115	173
10550	ADGRL1	258	383
23521	ADGRL2	135	127
23522	ADGRL2	226	463
23523	ADGRL2	318	478
23524	ADGRL2	99	374
43279	ADGRL3	278	559
43280	ADGRL3	306	448
43281	ADGRL3	292	379
43282	ADGRL3	249	257
22681	ADGRL4	362	716
22682	ADGRL4	350	565
22683	ADGRL4	477	767
22684	ADGRL4	265	541
12435	ADGRV1	200	339
12436	ADGRV1	246	349
12437	ADGRV1	314	593
12438	ADGRV1	486	772
75938	ADH1A	452	644
75939	ADH1A	244	306
75940	ADH1A	126	145
75941	ADH1A	197	356
56696	ADH1B	200	367
56697	ADH1B	239	352
56698	ADH1B	301	311
56699	ADH1B	274	391
4929	ADH1C	334	756
4930	ADH1C	243	619
4931	ADH1C	321	487
4932	ADH1C	244	375
18849	ADH4	239	456
18850	ADH4	206	233
18851	ADH4	201	401
18852	ADH4	199	288
34929	ADH5	119	156
34930	ADH5	163	139
34931	ADH5	166	264
34932	ADH5	219	333
36005	ADH6	570	835
36006	ADH6	798	929
36007	ADH6	689	1110
36008	ADH6	952	1763
14787	ADH7	156	170
14788	ADH7	224	153
14789	ADH7	149	297
14790	ADH7	407	591
12887	ADHFE1	378	444
12888	ADHFE1	795	904
12889	ADHFE1	310	548
12890	ADHFE1	37	55
53745	ADI1	170	231
53746	ADI1	291	693
53747	ADI1	339	590
53748	ADI1	188	251
16139	ADIG	551	807
16140	ADIG	388	942
16141	ADIG	311	443
16142	ADIG	80	140
19457	ADIPOQ	161	263
19458	ADIPOQ	134	250
19459	ADIPOQ	210	351
19460	ADIPOQ	296	506
23741	ADIPOR1	463	478
23742	ADIPOR1	180	299
23743	ADIPOR1	211	214
23744	ADIPOR1	150	239
72220	ADIPOR2	460	682
72221	ADIPOR2	474	614
72222	ADIPOR2	455	525
72223	ADIPOR2	563	685
28889	ADIRF	235	308
28890	ADIRF	181	402
28891	ADIRF	216	83
28892	ADIRF	137	198
73434	ADK	612	838
73435	ADK	583	1115
73436	ADK	298	344
73437	ADK	363	891
32949	ADM2	982	1854
32950	ADM2	525	577
32951	ADM2	203	231
32952	ADM2	277	502
44961	ADM5	438	583
44962	ADM5	156	321
44963	ADM5	540	832
44964	ADM5	10	5
22633	ADM	189	325
22634	ADM	183	325
22635	ADM	301	352
22636	ADM	217	203
20161	ADNP2	184	307
20162	ADNP2	337	562
20163	ADNP2	154	251
20164	ADNP2	408	867
22557	ADNP	155	296
22558	ADNP	435	193
22559	ADNP	319	225
22560	ADNP	499	295
60204	ADORA1	242	354
60205	ADORA1	302	453
60206	ADORA1	210	353
60207	ADORA1	355	512
43183	ADORA2A	186	238
43184	ADORA2A	243	386
43185	ADORA2A	275	321
43186	ADORA2A	446	861
23237	ADORA2B	3	2
23238	ADORA2B	151	187
23239	ADORA2B	532	875
23240	ADORA2B	446	958
34941	ADORA3	577	658
34942	ADORA3	752	900
34943	ADORA3	253	347
34944	ADORA3	282	296
13803	ADO	167	195
13804	ADO	218	228
13805	ADO	142	168
13806	ADO	273	490
56824	ADPGK	490	688
56825	ADPGK	156	245
56826	ADPGK	424	651
56827	ADPGK	348	482
2385	ADPRHL1	198	133
2386	ADPRHL1	289	199
2387	ADPRHL1	294	280
2388	ADPRHL1	431	598
52665	ADPRHL2	316	404
52666	ADPRHL2	139	190
52667	ADPRHL2	248	367
52668	ADPRHL2	254	365
61844	ADPRH	332	614
61845	ADPRH	299	392
61846	ADPRH	307	204
61847	ADPRH	642	1062
13403	ADPRM	235	377
13404	ADPRM	453	578
13405	ADPRM	166	336
13406	ADPRM	385	546
57168	ADRA1A	789	1281
57169	ADRA1A	643	791
57170	ADRA1A	186	248
57171	ADRA1A	275	552
3061	ADRA1B	166	173
3062	ADRA1B	194	300
3063	ADRA1B	413	493
3064	ADRA1B	234	254
10167	ADRA1D	111	131
10168	ADRA1D	192	319
10169	ADRA1D	219	369
10170	ADRA1D	276	383
37625	ADRA2A	494	621
37626	ADRA2A	358	548
37627	ADRA2A	192	226
37628	ADRA2A	618	876
36389	ADRA2B	525	812
36390	ADRA2B	641	974
36391	ADRA2B	673	932
36392	ADRA2B	661	676
7543	ADRA2C	308	486
7544	ADRA2C	156	241
7545	ADRA2C	420	549
7546	ADRA2C	98	90
38401	ADRB1	107	175
38402	ADRB1	248	326
38403	ADRB1	129	171
38404	ADRB1	108	280
34025	ADRB2	640	970
34026	ADRB2	207	299
34027	ADRB2	241	503
34028	ADRB2	614	910
44685	ADRB3	230	389
44686	ADRB3	301	318
44687	ADRB3	331	422
44688	ADRB3	433	661
2337	ADRBK1	184	173
2338	ADRBK1	468	536
2339	ADRBK1	478	600
2340	ADRBK1	424	516
21649	ADRBK2	358	551
21650	ADRBK2	329	471
21651	ADRBK2	301	491
21652	ADRBK2	566	1158
68288	ADRM1	356	279
68289	ADRM1	587	279
68290	ADRM1	849	636
68291	ADRM1	163	156
51833	ADSL	192	58
51834	ADSL	200	45
51835	ADSL	129	4
51836	ADSL	200	45
15707	ADSSL1	440	685
15708	ADSSL1	527	626
15709	ADSSL1	574	659
15710	ADSSL1	252	424
609	ADSS	109	141
610	ADSS	169	110
611	ADSS	91	137
612	ADSS	251	117
22377	ADTRP	254	290
22378	ADTRP	185	210
22379	ADTRP	248	295
22380	ADTRP	417	958
43807	AEBP1	197	221
43808	AEBP1	341	490
43809	AEBP1	202	228
43810	AEBP1	667	748
10503	AEBP2	134	133
10504	AEBP2	219	302
10505	AEBP2	255	514
10506	AEBP2	148	322
46277	AEN	430	607
46278	AEN	265	368
46279	AEN	478	814
46280	AEN	555	844
50509	AES	675	926
50510	AES	168	166
50511	AES	175	203
50512	AES	135	246
16163	AFAP1L1	198	414
16164	AFAP1L1	330	337
16165	AFAP1L1	258	360
16166	AFAP1L1	507	812
75994	AFAP1L2	242	378
75995	AFAP1L2	302	413
75996	AFAP1L2	561	706
75997	AFAP1L2	302	515
5853	AFAP1	139	381
5854	AFAP1	120	154
5855	AFAP1	253	466
5856	AFAP1	382	396
65208	AFF1	325	456
65209	AFF1	560	1138
65210	AFF1	285	440
65211	AFF1	217	130
21169	AFF2	331	827
21170	AFF2	440	784
21171	AFF2	273	385
21172	AFF2	403	734
32685	AFF3	205	194
32686	AFF3	180	179
32687	AFF3	196	297
32688	AFF3	235	315
1561	AFF4	397	660
1562	AFF4	371	656
1563	AFF4	96	160
1564	AFF4	162	288
5205	AFG3L2	282	58
5206	AFG3L2	520	394
5207	AFG3L2	420	412
5208	AFG3L2	419	61
5837	AFMID	239	379
5838	AFMID	292	469
5839	AFMID	169	200
5840	AFMID	358	595
7359	AFM	411	1011
7360	AFM	188	246
7361	AFM	247	349
7362	AFM	172	267
64372	AFP	262	421
64373	AFP	152	321
64374	AFP	243	354
64375	AFP	254	307
8555	AFTPH	305	609
8556	AFTPH	310	354
8557	AFTPH	238	318
8558	AFTPH	185	293
16947	AGAP11	355	182
16948	AGAP11	112	181
16949	AGAP11	232	347
16950	AGAP11	227	590
39625	AGAP1	725	931
39626	AGAP1	640	957
39627	AGAP1	286	485
39628	AGAP1	248	493
10939	AGAP2	246	419
10940	AGAP2	329	332
10941	AGAP2	182	356
10942	AGAP2	348	523
58688	AGAP3	280	307
58689	AGAP3	233	298
58690	AGAP3	280	368
58691	AGAP3	276	539
18625	AGAP4	203	51
18626	AGAP4	317	50
18627	AGAP4	181	46
18628	AGAP4	184	100
43955	AGAP5	279	401
43956	AGAP5	296	220
43957	AGAP5	659	1034
43958	AGAP5	783	475
60796	AGAP6	493	290
60797	AGAP6	470	694
60798	AGAP6	412	232
60799	AGAP6	602	1000
2093	AGAP9	155	116
2094	AGAP9	144	102
2095	AGAP9	283	68
2096	AGAP9	281	315
63000	AGA	443	877
63001	AGA	537	948
63002	AGA	122	239
63003	AGA	192	357
67704	AGBL1	174	262
67705	AGBL1	168	243
67706	AGBL1	241	295
67707	AGBL1	281	548
16659	AGBL2	347	465
16660	AGBL2	700	1002
16661	AGBL2	216	232
16662	AGBL2	245	310
55156	AGBL3	256	283
55157	AGBL3	251	313
55158	AGBL3	751	1361
55159	AGBL3	403	862
54936	AGBL4	541	649
54937	AGBL4	795	1339
54938	AGBL4	832	1523
54939	AGBL4	188	458
32825	AGBL5	145	156
32826	AGBL5	236	360
32827	AGBL5	221	269
32828	AGBL5	161	237
27513	AGER	223	528
27514	AGER	426	473
27515	AGER	647	1340
27516	AGER	472	737
46589	AGFG1	520	729
46590	AGFG1	217	265
46591	AGFG1	176	162
46592	AGFG1	295	373
48005	AGFG2	624	798
48006	AGFG2	874	1331
48007	AGFG2	779	1227
48008	AGFG2	324	434
7507	AGGF1	229	359
7508	AGGF1	120	230
7509	AGGF1	214	383
7510	AGGF1	122	134
24809	AGK	186	76
24810	AGK	158	89
24811	AGK	153	151
24812	AGK	177	197
10287	AGL	464	689
10288	AGL	212	274
10289	AGL	278	453
10290	AGL	307	491
18253	AGMAT	263	331
18254	AGMAT	4	1
18255	AGMAT	351	441
18256	AGMAT	546	803
52009	AGMO	257	292
52010	AGMO	232	456
52011	AGMO	367	781
52012	AGMO	155	322
12787	AGO1	511	347
12788	AGO1	382	496
12789	AGO1	271	446
12790	AGO1	176	206
57100	AGO2	409	407
57101	AGO2	396	638
57102	AGO2	468	569
57103	AGO2	561	677
67860	AGO3	353	641
67861	AGO3	303	615
67862	AGO3	174	256
67863	AGO3	129	283
7211	AGO4	252	267
7212	AGO4	509	666
7213	AGO4	446	633
7214	AGO4	187	247
13231	AGPAT1	319	247
13232	AGPAT1	231	606
13233	AGPAT1	254	281
13234	AGPAT1	239	460
31565	AGPAT2	165	178
31566	AGPAT2	130	208
31567	AGPAT2	82	173
31568	AGPAT2	324	363
59932	AGPAT3	407	375
59933	AGPAT3	224	338
59934	AGPAT3	417	497
59935	AGPAT3	524	795
68444	AGPAT4	276	572
68445	AGPAT4	484	662
68446	AGPAT4	635	971
68447	AGPAT4	507	710
59968	AGPAT5	362	571
59969	AGPAT5	342	560
59970	AGPAT5	565	883
59971	AGPAT5	665	612
14547	AGPAT6	280	152
14548	AGPAT6	274	416
14549	AGPAT6	193	175
14550	AGPAT6	195	89
32693	AGPAT9	347	451
32694	AGPAT9	867	1468
32695	AGPAT9	399	282
32696	AGPAT9	162	239
39293	AGPS	185	333
39294	AGPS	178	187
39295	AGPS	144	155
39296	AGPS	263	439
58888	AGR2	541	560
58889	AGR2	641	1182
58890	AGR2	399	627
58891	AGR2	207	182
58320	AGR3	241	282
58321	AGR3	354	482
58322	AGR3	438	632
58323	AGR3	197	376
75090	AGRN	536	743
75091	AGRN	240	310
75092	AGRN	309	530
75093	AGRN	662	1228
70672	AGRP	230	188
70673	AGRP	363	693
70674	AGRP	351	584
70675	AGRP	450	776
26557	AGTPBP1	281	319
26558	AGTPBP1	446	397
26559	AGTPBP1	694	695
26560	AGTPBP1	327	523
45825	AGTR1	127	273
45826	AGTR1	187	308
45827	AGTR1	213	199
45828	AGTR1	274	436
30857	AGTR2	613	1101
30858	AGTR2	807	1153
30859	AGTR2	540	1037
30860	AGTR2	586	841
24825	AGTRAP	156	383
24826	AGTRAP	237	266
24827	AGTRAP	246	436
24828	AGTRAP	194	427
71132	AGT	280	151
71133	AGT	366	438
71134	AGT	230	273
71135	AGT	495	608
10567	AGXT2	238	342
10568	AGXT2	231	246
10569	AGXT2	193	313
10570	AGXT2	307	434
70828	AGXT	173	128
70829	AGXT	239	327
70830	AGXT	248	267
70831	AGXT	284	254
68320	AHCTF1	524	118
68321	AHCTF1	427	342
68322	AHCTF1	489	408
68323	AHCTF1	197	99
20721	AHCYL1	154	304
20722	AHCYL1	134	286
20723	AHCYL1	469	497
20724	AHCYL1	351	452
11479	AHCYL2	338	317
11480	AHCYL2	494	846
11481	AHCYL2	346	574
11482	AHCYL2	436	669
45925	AHCY	319	139
45926	AHCY	232	36
45927	AHCY	190	284
45928	AHCY	275	154
16195	AHDC1	67	86
16196	AHDC1	555	629
16197	AHDC1	174	262
16198	AHDC1	153	255
26193	AHI1	530	1026
26194	AHI1	227	410
26195	AHI1	451	648
26196	AHI1	143	222
20697	AHNAK2	201	159
20698	AHNAK2	200	265
20699	AHNAK2	204	151
20700	AHNAK2	102	71
57508	AHNAK	268	500
57509	AHNAK	197	314
57510	AHNAK	282	275
57511	AHNAK	236	371
19653	AHRR	279	474
19654	AHRR	604	785
19655	AHRR	235	132
19656	AHRR	364	357
39337	AHR	679	1113
39338	AHR	681	810
39339	AHR	736	910
39340	AHR	739	1186
51957	AHSA1	681	936
51958	AHSA1	524	469
51959	AHSA1	655	759
51960	AHSA1	155	171
5329	AHSA2	183	229
5330	AHSA2	496	493
5331	AHSA2	289	385
5332	AHSA2	443	589
24845	AHSG	274	202
24846	AHSG	281	582
24847	AHSG	205	160
24848	AHSG	219	292
32329	AHSP	855	1674
32330	AHSP	148	202
32331	AHSP	217	557
32332	AHSP	149	193
14095	AICDA	402	483
14096	AICDA	5	2
14097	AICDA	480	774
14098	AICDA	252	426
35369	AIDA	437	448
35370	AIDA	515	449
35371	AIDA	691	1425
35372	AIDA	624	657
73330	AIF1L	115	123
73331	AIF1L	138	185
73332	AIF1L	285	329
73333	AIF1L	353	452
71460	AIF1	505	713
71461	AIF1	420	602
71462	AIF1	295	464
71463	AIF1	233	476
26773	AIFM1	263	340
26774	AIFM1	281	326
26775	AIFM1	239	360
26776	AIFM1	337	353
52073	AIFM2	242	292
52074	AIFM2	342	712
52075	AIFM2	116	172
52076	AIFM2	133	180
25841	AIFM3	306	420
25842	AIFM3	548	898
25843	AIFM3	554	839
25844	AIFM3	454	921
27413	AIG1	274	488
27414	AIG1	175	422
27415	AIG1	435	598
27416	AIG1	236	356
21757	AIM1L	470	417
21758	AIM1L	531	656
21759	AIM1L	484	705
21760	AIM1L	162	237
36521	AIM1	245	342
36522	AIM1	283	296
36523	AIM1	267	395
36524	AIM1	324	370
37897	AIM2	211	317
37898	AIM2	396	551
37899	AIM2	362	490
37900	AIM2	615	570
51321	AIMP1	831	1012
51322	AIMP1	187	221
51323	AIMP1	194	161
51324	AIMP1	254	420
16687	AIMP2	112	325
16688	AIMP2	170	278
16689	AIMP2	230	274
16690	AIMP2	248	42
65852	AIPL1	539	745
65853	AIPL1	531	615
65854	AIPL1	264	549
65855	AIPL1	186	134
8027	AIP	708	638
8028	AIP	658	710
8029	AIP	523	507
8030	AIP	314	534
21445	AIRE	382	495
21446	AIRE	216	320
21447	AIRE	7	1
21448	AIRE	220	344
72136	AJAP1	282	611
72137	AJAP1	198	318
72138	AJAP1	337	398
72139	AJAP1	308	600
70416	AJUBA	313	545
70417	AJUBA	324	508
70418	AJUBA	512	653
70419	AJUBA	387	506
22605	AK1	187	404
22606	AK1	634	872
22607	AK1	425	644
22608	AK1	700	1056
38105	AK2	210	56
38106	AK2	559	109
38107	AK2	285	112
38108	AK2	887	163
70280	AK3	581	926
70281	AK3	608	772
70282	AK3	323	440
70283	AK3	228	375
36241	AK4	424	430
36242	AK4	670	563
36243	AK4	658	664
36244	AK4	406	483
50321	AK5	102	195
50322	AK5	402	373
50323	AK5	245	410
50324	AK5	248	299
55868	AK6	154	31
55869	AK6	161	80
55870	AK6	163	107
55871	AK6	258	153
41029	AK7	343	568
41030	AK7	206	204
41031	AK7	223	365
41032	AK7	241	422
40409	AK8	174	261
40410	AK8	177	140
40411	AK8	124	125
40412	AK8	167	389
50437	AK9	353	545
50438	AK9	718	741
50439	AK9	431	606
50440	AK9	681	1112
46585	AKAP10	459	675
46586	AKAP10	630	1175
46587	AKAP10	473	577
46588	AKAP10	674	1285
26913	AKAP11	205	256
26914	AKAP11	148	127
26915	AKAP11	213	365
26916	AKAP11	211	331
67432	AKAP12	224	376
67433	AKAP12	184	381
67434	AKAP12	114	273
67435	AKAP12	322	362
47361	AKAP13	369	854
47362	AKAP13	155	285
47363	AKAP13	521	696
47364	AKAP13	724	1029
53197	AKAP14	469	674
53198	AKAP14	486	1034
53199	AKAP14	815	1015
53200	AKAP14	598	1162
52861	AKAP17A	517	908
52862	AKAP17A	841	1323
52863	AKAP17A	515	686
52864	AKAP17A	820	1371
35137	AKAP1	177	179
35138	AKAP1	322	347
35139	AKAP1	239	361
35140	AKAP1	248	418
76374	AKAP2	249	368
76375	AKAP2	389	461
76376	AKAP2	259	359
[truncated: 74,442 more rows]

## Sheet: C. GECKO_BC3_BJAB
UID	Gene	BC-3_Day0_Rep1	BC-3_Day0_Rep2	BC-3_Day0_Rep3	BC-3_Day14_Rep1	BC-3_Day14_Rep2	BC-3_Day14_Rep3	BJAB_Day0_Rep1	BJAB_Day0_Rep2	BJAB_Day0_Rep3	BJAB_Day14_Rep1	BJAB_Day14_Rep2	BJAB_Day14_Rep3
HGLibA_00001	A1BG	151	168	183	206	93	63	156	146	43	56	16	31
HGLibA_00002	A1BG	142	145	190	274	121	285	161	78	65	17	86	26
HGLibA_00003	A1BG	258	323	369	284	219	201	206	297	113	125	32	77
HGLibB_00001	A1BG	404	503	464	829	310	469	404	391	209	52	106	344
HGLibB_00002	A1BG	384	465	585	304	224	242	342	376	201	426	208	250
HGLibB_00003	A1BG	329	354	368	531	260	265	311	319	163	245	170	111
HGLibA_00004	A1CF	71	83	87	21	69	40	67	47	69	45	49	61
HGLibA_00005	A1CF	191	199	172	153	110	158	127	152	89	106	123	53
HGLibA_00006	A1CF	113	132	168	107	149	64	133	131	47	149	48	65
HGLibB_00004	A1CF	172	155	171	199	170	121	139	215	67	46	83	57
HGLibB_00005	A1CF	63	62	78	53	49	55	60	50	74	68	94	92
HGLibB_00006	A1CF	90	78	77	154	70	77	85	58	24	19	52	40
HGLibA_00007	A2M	58	63	70	104	56	29	51	57	30	52	43	29
HGLibA_00008	A2M	147	157	165	100	77	102	71	202	62	153	119	52
HGLibA_00009	A2M	120	167	191	351	151	64	140	127	71	54	89	122
HGLibB_00007	A2M	218	239	263	316	200	121	215	202	92	251	100	65
HGLibB_00008	A2M	292	361	396	262	292	231	309	297	171	206	75	74
HGLibB_00009	A2M	265	275	307	336	240	228	283	236	157	128	98	245
HGLibA_00010	A2ML1	64	79	65	120	69	50	50	87	36	87	57	39
HGLibA_00011	A2ML1	293	286	323	193	160	147	238	267	104	192	184	137
HGLibA_00012	A2ML1	160	209	201	103	202	156	138	179	81	106	170	119
HGLibB_00010	A2ML1	110	101	107	117	51	76	119	103	59	59	75	72
HGLibB_00011	A2ML1	317	452	339	545	273	305	352	238	114	260	120	207
HGLibB_00012	A2ML1	257	190	233	355	178	256	152	206	103	169	93	58
HGLibA_00013	A3GALT2	51	62	76	113	68	4	24	90	22	26	16	57
HGLibA_00014	A3GALT2	114	116	162	164	113	138	85	173	29	1	90	21
HGLibA_00015	A3GALT2	54	62	50	65	62	39	68	32	38	20	56	9
HGLibB_00013	A3GALT2	313	300	328	338	303	302	253	256	134	64	196	224
HGLibB_00014	A3GALT2	39	63	73	165	36	46	62	42	13	47	11	44
HGLibB_00015	A3GALT2	72	103	123	66	58	37	52	81	26	43	0	28
HGLibA_00016	A4GALT	174	171	207	389	189	247	125	130	129	107	138	118
HGLibA_00017	A4GALT	158	249	218	441	163	150	180	151	69	165	79	88
HGLibA_00018	A4GALT	246	311	281	570	261	154	168	353	106	249	325	222
HGLibB_00016	A4GALT	106	141	149	175	44	90	78	146	45	38	12	145
HGLibB_00017	A4GALT	51	66	73	77	52	216	79	90	44	32	0	45
HGLibB_00018	A4GALT	196	209	224	404	116	126	141	135	56	13	172	48
HGLibA_00019	A4GNT	160	181	212	242	184	132	156	124	120	92	160	109
HGLibA_00020	A4GNT	38	55	42	124	6	13	31	65	27	0	22	9
HGLibA_00021	A4GNT	205	265	232	336	116	150	200	204	105	243	52	65
HGLibB_00019	A4GNT	99	97	133	290	85	82	105	121	52	51	98	87
HGLibB_00020	A4GNT	94	131	142	162	58	70	86	106	52	4	27	61
HGLibB_00021	A4GNT	130	115	140	150	81	63	106	98	59	54	62	42
HGLibA_00022	AAAS	143	174	200	135	84	156	103	108	86	115	150	22
HGLibA_00023	AAAS	68	105	102	105	59	88	101	91	43	27	90	92
HGLibA_00024	AAAS	58	78	113	58	32	23	78	53	22	17	30	48
HGLibB_00022	AAAS	63	85	78	104	65	50	37	99	48	18	87	17
HGLibB_00023	AAAS	175	177	193	311	129	199	148	179	101	126	51	170
HGLibB_00024	AAAS	97	113	103	145	57	103	85	100	43	81	63	37
HGLibA_00025	AACS	136	154	172	228	130	81	121	201	72	27	44	43
HGLibA_00026	AACS	146	227	263	318	92	174	122	214	89	169	112	172
HGLibA_00027	AACS	128	179	164	256	108	131	105	162	76	126	76	30
HGLibB_00025	AACS	116	134	162	154	144	109	141	90	53	70	158	76
HGLibB_00026	AACS	192	255	222	300	195	151	173	198	81	237	116	203
HGLibB_00027	AACS	83	54	79	252	29	96	78	64	49	24	95	51
HGLibA_00028	AADAC	235	202	231	292	139	72	208	152	109	167	80	95
HGLibA_00029	AADAC	51	59	45	125	56	46	54	70	10	144	14	58
HGLibA_00030	AADAC	40	75	71	53	54	45	44	68	36	0	47	52
HGLibB_00028	AADAC	145	131	191	140	88	112	131	134	76	40	139	9
HGLibB_00029	AADAC	124	179	202	417	129	110	112	125	88	215	147	125
HGLibB_00030	AADAC	18	29	34	68	11	1	22	24	19	9	15	15
HGLibA_00031	AADACL2	57	96	69	86	88	48	62	64	30	18	53	15
HGLibA_00032	AADACL2	293	304	324	231	182	277	262	207	160	133	223	238
HGLibA_00033	AADACL2	198	222	258	363	189	136	209	224	86	108	128	52
HGLibB_00031	AADACL2	399	384	407	704	236	250	225	451	133	393	212	278
HGLibB_00032	AADACL2	296	343	374	480	242	200	273	349	204	101	435	153
HGLibB_00033	AADACL2	327	408	430	715	230	370	335	336	143	156	232	76
HGLibA_00034	AADACL3	132	156	192	131	30	51	82	144	55	26	64	64
HGLibA_00035	AADACL3	146	139	176	159	85	115	137	69	59	52	51	52
HGLibA_00036	AADACL3	62	63	45	175	130	83	53	103	17	1	12	42
HGLibB_00034	AADACL3	69	74	92	120	101	57	56	57	58	1	7	25
HGLibB_00035	AADACL3	328	403	466	389	232	264	253	260	130	71	326	209
HGLibB_00036	AADACL3	97	107	129	59	88	210	153	108	41	7	23	45
HGLibA_00037	AADACL4	165	201	193	165	124	75	106	113	59	106	46	139
HGLibA_00038	AADACL4	140	167	139	142	66	89	165	134	48	97	43	38
HGLibA_00039	AADACL4	222	310	255	168	114	277	130	228	107	60	36	57
HGLibB_00037	AADACL4	191	179	214	323	146	127	151	220	61	113	84	95
HGLibB_00038	AADACL4	206	226	287	328	156	140	186	236	106	120	131	122
HGLibB_00039	AADACL4	109	104	143	193	88	77	115	129	53	128	110	36
HGLibA_00040	AADAT	283	335	329	356	276	267	195	240	148	69	180	120
HGLibA_00041	AADAT	62	124	118	74	63	40	106	97	43	26	39	84
HGLibA_00042	AADAT	37	39	37	61	25	31	30	28	11	45	54	5
HGLibB_00040	AADAT	119	158	137	281	149	102	98	125	53	27	44	50
HGLibB_00041	AADAT	327	423	468	681	375	267	381	423	248	96	181	219
HGLibB_00042	AADAT	329	373	467	503	220	184	280	325	139	189	218	149
HGLibA_00043	AAED1	76	108	102	149	84	67	74	132	49	207	97	19
HGLibA_00044	AAED1	151	110	117	183	153	44	116	75	54	10	37	43
HGLibA_00045	AAED1	14	15	13	10	21	9	21	38	5	12	5	0
HGLibB_00043	AAED1	111	154	126	140	92	109	93	98	83	18	51	50
HGLibB_00044	AAED1	93	126	136	109	126	67	76	95	42	52	58	106
HGLibB_00045	AAED1	57	54	60	81	116	52	32	50	25	64	1	47
HGLibA_00046	AAGAB	251	268	278	242	265	169	162	188	104	107	60	117
HGLibA_00047	AAGAB	241	284	319	251	92	180	210	267	179	37	52	27
HGLibA_00048	AAGAB	103	151	137	40	44	15	101	103	66	56	68	26
HGLibB_00046	AAGAB	167	273	214	90	57	162	222	194	94	32	127	43
HGLibB_00047	AAGAB	135	158	133	137	105	53	95	116	46	24	37	23
HGLibB_00048	AAGAB	130	141	167	243	157	209	151	132	86	183	96	102
HGLibA_00049	AAK1	82	154	130	155	140	93	78	163	59	70	105	63
HGLibA_00050	AAK1	88	87	92	85	76	81	61	111	35	48	21	14
HGLibA_00051	AAK1	159	174	182	303	156	144	185	165	89	75	81	102
HGLibB_00049	AAK1	16	12	22	14	0	11	14	21	7	17	1	0
HGLibB_00050	AAK1	84	100	79	53	19	89	45	91	39	36	1	73
HGLibB_00051	AAK1	40	45	45	39	62	58	35	50	25	1	110	42
HGLibA_00052	AAMDC	7	3	4	8	2	0	7	8	1	0	0	2
HGLibA_00053	AAMDC	213	195	229	213	126	178	159	210	73	28	92	92
HGLibA_00054	AAMDC	78	91	76	70	23	33	69	70	33	31	34	95
HGLibB_00052	AAMDC	247	307	330	453	155	259	251	202	140	54	0	83
HGLibB_00053	AAMDC	268	305	313	504	242	223	235	237	163	122	117	149
HGLibB_00054	AAMDC	374	394	455	398	372	418	257	325	180	0	105	107
HGLibA_00055	AAMP	57	90	73	27	30	4	66	44	32	0	9	13
HGLibA_00056	AAMP	44	47	73	25	21	18	32	24	29	17	34	18
HGLibA_00057	AAMP	174	237	191	217	167	109	203	240	97	77	79	71
HGLibB_00055	AAMP	396	486	593	642	223	265	371	323	222	249	251	80
HGLibB_00056	AAMP	100	134	133	8	8	18	102	119	45	1	0	3
HGLibB_00057	AAMP	535	641	669	310	362	137	478	704	266	45	135	33
HGLibA_00058	AANAT	114	114	163	209	104	71	145	135	26	167	85	61
HGLibA_00059	AANAT	163	203	202	395	134	130	112	177	80	72	177	103
HGLibA_00060	AANAT	61	104	85	88	49	19	61	71	34	17	72	25
HGLibB_00058	AANAT	248	354	254	380	176	148	194	275	130	172	119	177
HGLibB_00059	AANAT	96	103	92	94	72	45	37	94	48	1	48	43
HGLibB_00060	AANAT	52	54	65	109	25	31	76	39	66	16	239	58
HGLibA_00061	AAR2	70	89	120	92	51	68	45	113	24	0	7	37
HGLibA_00062	AAR2	189	270	289	219	267	216	222	268	125	141	184	197
HGLibA_00063	AAR2	13	29	27	13	20	25	19	25	8	2	28	15
HGLibB_00061	AAR2	119	120	118	146	126	200	90	143	73	14	68	42
HGLibB_00062	AAR2	112	184	167	238	124	109	192	154	69	275	86	19
HGLibB_00063	AAR2	322	394	395	561	143	530	315	371	156	37	72	142
HGLibA_00064	AARD	42	54	48	126	19	28	33	48	22	26	68	4
HGLibA_00065	AARD	138	134	163	414	128	52	146	99	72	7	177	53
HGLibA_00066	AARD	112	137	148	178	130	159	46	99	55	45	60	21
HGLibB_00064	AARD	91	94	133	107	74	102	86	114	64	53	45	51
HGLibB_00065	AARD	48	47	61	15	15	39	49	36	34	70	9	78
HGLibB_00066	AARD	334	401	431	388	211	316	266	272	205	144	213	242
HGLibA_00067	AARS	126	148	168	62	6	39	86	173	59	0	1	0
HGLibA_00068	AARS	20	29	25	16	13	22	36	14	12	22	19	5
HGLibA_00069	AARS	220	313	369	533	315	234	164	206	131	142	156	344
HGLibB_00067	AARS	159	156	174	67	57	37	136	160	85	25	18	63
HGLibB_00068	AARS	172	202	199	177	181	77	181	181	88	236	34	104
HGLibB_00069	AARS	144	113	140	273	85	25	72	80	43	0	37	1
HGLibA_00070	AARS2	351	403	437	190	105	61	324	290	162	194	85	14
HGLibA_00071	AARS2	33	44	58	3	2	27	45	26	14	0	0	0
HGLibA_00072	AARS2	161	151	136	192	96	97	132	134	60	157	108	61
HGLibB_00070	AARS2	156	206	219	282	52	114	147	202	91	12	50	0
HGLibB_00071	AARS2	153	175	159	215	112	114	133	187	52	108	27	86
HGLibB_00072	AARS2	198	267	191	379	149	130	148	140	114	8	148	99
HGLibA_00073	AARSD1	72	65	76	89	29	56	56	53	45	25	21	8
HGLibA_00074	AARSD1	180	226	222	379	133	130	195	176	86	84	119	91
HGLibA_00075	AARSD1	161	181	167	83	43	100	117	147	88	20	81	136
HGLibB_00073	AARSD1	243	230	243	449	154	220	215	205	119	43	53	118
HGLibB_00074	AARSD1	166	230	298	241	136	118	195	420	87	44	76	85
HGLibB_00075	AARSD1	246	353	270	380	166	165	213	266	142	97	222	130
HGLibA_00076	AASDH	190	213	270	237	138	179	181	156	67	159	144	63
HGLibA_00077	AASDH	185	232	252	362	126	202	157	109	81	87	89	64
HGLibA_00078	AASDH	124	135	132	141	96	87	102	105	31	8	136	105
HGLibB_00076	AASDH	127	165	217	251	150	106	149	166	79	111	249	184
HGLibB_00077	AASDH	15	12	18	5	4	18	18	10	4	0	1	26
HGLibB_00078	AASDH	196	289	313	347	181	126	183	262	98	47	121	150
HGLibA_00079	AASDHPPT	222	275	349	324	69	105	297	231	127	69	108	5
HGLibA_00080	AASDHPPT	171	185	256	112	47	121	161	185	90	68	17	16
HGLibA_00081	AASDHPPT	223	265	234	238	200	77	241	178	110	0	71	50
HGLibB_00079	AASDHPPT	159	152	191	120	51	56	140	152	85	15	89	1
HGLibB_00080	AASDHPPT	32	32	49	10	8	0	18	44	18	7	9	5
HGLibB_00081	AASDHPPT	179	172	200	336	132	108	186	147	121	38	96	68
HGLibA_00082	AASS	55	44	56	82	30	57	49	58	15	64	94	16
HGLibA_00083	AASS	94	73	93	107	70	94	70	55	45	43	5	36
HGLibA_00084	AASS	67	59	77	74	61	44	48	112	32	0	86	35
HGLibB_00082	AASS	36	57	38	177	52	44	41	37	13	15	35	8
HGLibB_00083	AASS	179	214	195	234	82	79	118	160	92	160	118	121
HGLibB_00084	AASS	91	136	137	156	99	64	87	86	31	167	64	87
HGLibA_00085	AATF	37	52	51	10	29	0	33	33	12	5	0	1
HGLibA_00086	AATF	125	169	142	237	114	78	110	146	69	47	108	52
HGLibA_00087	AATF	83	132	158	93	31	87	131	119	48	22	27	55
HGLibB_00085	AATF	260	262	279	156	120	101	291	156	128	49	171	50
HGLibB_00086	AATF	193	196	243	345	130	189	172	125	121	198	221	238
HGLibB_00087	AATF	46	47	47	44	15	3	28	35	24	0	3	1
HGLibA_00088	AATK	22	36	45	55	9	49	21	35	22	0	35	0
HGLibA_00089	AATK	55	50	77	190	24	0	57	53	30	0	190	34
HGLibA_00090	AATK	283	396	379	455	310	371	275	307	150	123	144	183
HGLibB_00088	AATK	292	344	302	459	241	366	188	280	106	124	276	126
HGLibB_00089	AATK	132	187	220	264	119	208	112	178	94	194	135	55
HGLibB_00090	AATK	380	331	331	610	304	183	302	290	143	63	238	93
HGLibA_00091	ABAT	79	84	85	140	45	88	78	107	35	28	101	0
HGLibA_00092	ABAT	214	223	234	250	158	117	145	191	57	150	184	43
HGLibA_00093	ABAT	215	303	254	513	249	152	150	196	91	218	196	149
HGLibB_00091	ABAT	250	307	284	412	199	144	207	292	117	120	17	132
HGLibB_00092	ABAT	67	60	57	97	60	66	66	60	29	28	78	72
HGLibB_00093	ABAT	24	19	22	4	14	24	32	16	3	9	8	0
HGLibA_00094	ABCA1	103	122	138	184	66	50	80	178	35	35	61	111
HGLibA_00095	ABCA1	280	381	372	579	229	197	313	298	143	213	286	402
HGLibA_00096	ABCA1	30	66	45	39	6	48	23	56	21	6	44	10
HGLibB_00094	ABCA1	142	161	134	173	182	57	89	123	46	55	88	32
HGLibB_00095	ABCA1	512	535	493	776	572	473	504	571	270	318	186	134
HGLibB_00096	ABCA1	594	809	725	1195	691	543	512	685	342	463	630	413
HGLibA_00097	ABCA10	167	131	169	620	122	166	133	141	74	25	92	26
HGLibA_00098	ABCA10	166	273	186	381	141	213	147	201	103	80	129	99
HGLibA_00099	ABCA10	193	305	264	397	216	207	197	173	72	156	113	134
HGLibB_00097	ABCA10	194	222	70	247	262	156	244	190	83	101	53	146
HGLibB_00098	ABCA10	81	95	108	295	76	75	95	93	45	49	95	65
HGLibB_00099	ABCA10	77	104	84	143	114	104	72	90	44	38	92	51
HGLibA_00100	ABCA12	94	86	93	92	44	39	83	94	22	64	12	0
HGLibA_00101	ABCA12	234	229	242	337	161	159	144	177	60	130	63	108
HGLibA_00102	ABCA12	57	62	58	109	42	49	53	37	17	17	112	22
HGLibB_00100	ABCA12	369	372	408	377	351	265	309	325	128	223	230	188
HGLibB_00101	ABCA12	154	104	170	274	118	56	106	112	68	30	57	51
HGLibB_00102	ABCA12	115	170	128	195	87	122	104	123	79	55	44	146
HGLibA_00103	ABCA13	164	170	231	271	86	133	167	120	76	60	178	161
HGLibA_00104	ABCA13	208	227	298	232	185	148	125	231	110	68	119	53
HGLibA_00105	ABCA13	64	77	101	110	69	43	64	79	52	27	41	10
HGLibB_00103	ABCA13	139	257	237	283	186	110	154	130	65	38	92	60
HGLibB_00104	ABCA13	137	120	149	162	131	50	90	103	70	45	25	13
HGLibB_00105	ABCA13	59	60	75	106	33	13	91	67	8	2	76	2
HGLibA_00106	ABCA2	115	162	169	151	128	141	144	180	61	112	87	98
HGLibA_00107	ABCA2	91	66	89	64	59	87	42	84	32	34	1	19
HGLibA_00108	ABCA2	49	59	55	57	16	24	15	49	27	0	1	31
HGLibB_00106	ABCA2	67	85	80	75	64	71	91	58	14	120	19	32
HGLibB_00107	ABCA2	102	103	105	212	59	85	82	131	36	74	14	42
HGLibB_00108	ABCA2	298	405	405	435	208	282	274	291	149	121	183	50
HGLibA_00109	ABCA3	257	289	334	360	90	157	290	207	98	176	122	151
HGLibA_00110	ABCA3	41	76	36	50	12	3	66	50	21	15	0	13
HGLibA_00111	ABCA3	101	67	129	56	44	76	121	127	38	24	62	37
HGLibB_00109	ABCA3	333	450	412	548	275	433	263	461	223	264	145	160
HGLibB_00110	ABCA3	420	502	528	616	477	342	527	431	214	211	402	325
HGLibB_00111	ABCA3	29	79	55	81	38	59	50	50	44	0	37	0
HGLibA_00112	ABCA4	149	137	140	245	73	64	96	98	47	125	21	70
HGLibA_00113	ABCA4	120	152	150	187	146	88	101	158	83	132	89	98
HGLibA_00114	ABCA4	168	231	247	407	250	134	130	194	90	103	16	62
HGLibB_00112	ABCA4	185	200	197	253	68	96	142	148	96	104	155	25
HGLibB_00113	ABCA4	89	107	137	151	58	82	94	95	42	23	39	59
HGLibB_00114	ABCA4	71	68	79	147	79	55	93	63	25	70	52	34
HGLibA_00115	ABCA5	203	215	259	272	171	98	172	292	123	78	140	92
HGLibA_00116	ABCA5	39	36	62	48	33	34	31	35	8	25	40	22
HGLibA_00117	ABCA5	208	252	241	265	226	148	168	222	106	64	104	42
HGLibB_00115	ABCA5	357	418	376	436	207	233	253	294	176	118	172	98
HGLibB_00116	ABCA5	32	31	33	153	65	38	9	39	13	6	5	8
HGLibB_00117	ABCA5	359	394	431	529	371	363	242	469	170	181	471	189
HGLibA_00118	ABCA6	166	154	137	199	145	106	107	112	43	127	12	76
HGLibA_00119	ABCA6	67	50	115	215	133	29	63	89	27	103	87	12
HGLibA_00120	ABCA6	68	86	102	135	60	54	86	50	34	36	13	38
HGLibB_00118	ABCA6	182	208	231	426	126	113	147	263	64	236	285	67
HGLibB_00119	ABCA6	65	57	65	77	53	33	59	33	31	34	70	10
HGLibB_00120	ABCA6	143	206	232	297	176	130	228	190	98	137	182	68
HGLibA_00121	ABCA7	50	61	40	86	35	26	84	34	34	44	21	0
HGLibA_00122	ABCA7	154	199	197	245	97	155	62	191	48	133	99	71
HGLibA_00123	ABCA7	171	213	195	247	128	129	213	211	134	29	230	168
HGLibB_00121	ABCA7	60	55	58	55	48	43	37	67	39	57	24	8
HGLibB_00122	ABCA7	128	192	180	202	132	82	113	179	79	108	410	60
HGLibB_00123	ABCA7	317	423	416	388	325	218	315	253	159	82	325	286
HGLibA_00124	ABCA8	203	206	238	415	170	237	161	183	105	126	117	140
HGLibA_00125	ABCA8	94	108	89	106	87	114	131	118	43	56	35	34
HGLibA_00126	ABCA8	208	199	195	360	179	159	159	136	80	85	128	82
HGLibB_00124	ABCA8	92	93	104	45	89	82	73	83	43	24	33	29
HGLibB_00125	ABCA8	251	254	276	340	265	263	230	250	134	69	303	155
HGLibB_00126	ABCA8	87	112	135	167	132	105	78	88	40	63	21	33
HGLibA_00127	ABCA9	346	408	354	524	311	146	226	317	171	94	261	147
HGLibA_00128	ABCA9	61	64	62	66	102	66	12	58	5	0	44	20
HGLibA_00129	ABCA9	16	13	9	34	12	3	43	9	5	1	0	4
HGLibB_00127	ABCA9	32	28	29	54	28	11	24	17	8	0	26	22
HGLibB_00128	ABCA9	125	147	141	229	126	124	114	98	62	49	41	56
HGLibB_00129	ABCA9	101	125	85	129	71	52	76	73	53	41	27	66
HGLibA_00130	ABCB1	43	89	75	57	63	119	56	15	45	24	10	20
HGLibA_00131	ABCB1	118	149	146	172	138	128	81	109	47	39	85	70
HGLibA_00132	ABCB1	36	49	44	123	20	12	47	61	17	167	14	53
HGLibB_00130	ABCB1	122	132	92	80	148	94	81	133	72	167	99	7
HGLibB_00131	ABCB1	201	284	286	415	229	167	126	228	75	133	67	144
HGLibB_00132	ABCB1	77	126	105	135	94	67	54	62	49	74	85	0
HGLibA_00133	ABCB10	140	162	209	256	193	136	207	159	85	84	106	22
HGLibA_00134	ABCB10	151	181	165	178	159	146	131	150	61	76	5	124
HGLibA_00135	ABCB10	202	243	263	512	183	169	163	149	121	37	149	118
HGLibB_00133	ABCB10	79	93	164	172	147	99	102	92	62	15	10	39
HGLibB_00134	ABCB10	128	126	124	356	182	142	92	147	92	104	93	92
HGLibB_00135	ABCB10	198	254	207	210	161	180	165	253	110	89	146	134
HGLibA_00136	ABCB11	34	19	31	34	23	2	16	43	13	46	8	17
HGLibA_00137	ABCB11	112	122	148	243	108	50	108	161	111	19	113	158
HGLibA_00138	ABCB11	45	53	52	70	19	49	30	39	29	0	34	30
HGLibB_00136	ABCB11	118	130	107	197	97	112	106	124	62	73	58	108
HGLibB_00137	ABCB11	58	34	34	85	14	48	29	33	22	30	7	33
HGLibB_00138	ABCB11	85	78	82	102	50	76	95	100	36	27	143	29
HGLibA_00139	ABCB4	156	159	172	141	110	134	191	126	76	126	291	160
HGLibA_00140	ABCB4	173	165	175	215	72	167	109	198	28	66	156	45
HGLibA_00141	ABCB4	220	243	193	197	184	204	151	222	106	232	131	33
HGLibB_00139	ABCB4	125	116	139	108	75	47	99	84	41	98	388	55
HGLibB_00140	ABCB4	110	104	136	93	77	74	71	81	62	100	94	81
HGLibB_00141	ABCB4	94	111	115	109	47	92	87	152	49	40	106	81
HGLibA_00142	ABCB5	118	144	114	324	218	95	54	174	46	18	239	112
HGLibA_00143	ABCB5	115	156	158	170	82	89	135	136	46	122	128	168
HGLibA_00144	ABCB5	180	214	264	184	126	193	199	154	79	139	142	105
HGLibB_00142	ABCB5	122	131	212	386	134	237	159	97	87	107	133	152
HGLibB_00143	ABCB5	165	216	183	190	202	95	139	128	93	18	41	111
HGLibB_00144	ABCB5	31	12	20	36	9	10	23	5	7	0	7	3
HGLibA_00145	ABCB6	306	389	353	648	237	285	178	310	212	36	454	160
HGLibA_00146	ABCB6	213	196	210	314	251	74	134	162	100	44	62	30
HGLibA_00147	ABCB6	222	260	311	395	103	170	196	240	163	102	204	205
HGLibB_00145	ABCB6	476	535	568	817	518	185	435	512	211	336	291	204
HGLibB_00146	ABCB6	199	230	271	414	178	206	191	221	90	109	68	134
HGLibB_00147	ABCB6	300	340	444	627	337	291	394	362	162	435	179	181
HGLibA_00148	ABCB7	353	395	381	196	214	101	261	369	148	77	69	18
HGLibA_00149	ABCB7	36	53	51	35	24	38	48	22	27	0	0	0
HGLibA_00150	ABCB7	196	146	191	97	36	41	96	149	121	57	27	16
HGLibB_00148	ABCB7	299	296	271	251	168	139	247	279	145	70	100	79
HGLibB_00149	ABCB7	148	164	113	451	124	54	183	93	62	0	50	9
HGLibB_00150	ABCB7	67	76	102	90	46	48	50	91	39	0	25	0
HGLibA_00151	ABCB8	219	273	247	194	174	153	172	248	104	61	109	36
HGLibA_00152	ABCB8	233	276	280	510	224	131	194	213	96	111	219	72
HGLibA_00153	ABCB8	115	110	90	174	73	50	77	77	37	212	78	11
HGLibB_00151	ABCB8	260	331	372	282	132	282	226	343	126	185	130	44
HGLibB_00152	ABCB8	139	114	123	151	49	98	146	99	30	50	56	23
HGLibB_00153	ABCB8	387	436	518	622	569	210	313	428	202	40	148	281
HGLibA_00154	ABCB9	99	186	161	213	63	93	134	111	52	106	93	46
HGLibA_00155	ABCB9	203	285	263	167	231	150	228	266	109	98	164	136
HGLibA_00156	ABCB9	101	122	123	226	81	58	160	124	111	24	21	26
HGLibB_00154	ABCB9	326	366	425	826	407	218	183	383	207	144	216	259
HGLibB_00155	ABCB9	301	320	324	275	162	184	217	271	147	248	154	70
HGLibB_00156	ABCB9	489	603	495	621	368	358	358	455	263	145	276	556
HGLibA_00157	ABCC1	153	233	194	408	174	85	135	146	65	103	100	96
HGLibA_00158	ABCC1	89	141	112	229	143	97	89	55	30	34	73	67
HGLibA_00159	ABCC1	42	47	102	67	23	78	28	43	30	26	14	85
HGLibB_00157	ABCC1	75	117	106	217	69	66	95	108	59	75	221	80
HGLibB_00158	ABCC1	119	125	122	261	143	54	119	165	63	132	57	58
HGLibB_00159	ABCC1	193	216	193	322	166	148	216	233	61	66	50	51
HGLibA_00160	ABCC10	284	362	303	510	270	292	165	268	130	125	239	153
HGLibA_00161	ABCC10	161	165	246	345	140	148	96	136	86	164	135	111
HGLibA_00162	ABCC10	190	234	224	532	294	134	158	275	94	60	94	137
HGLibB_00160	ABCC10	62	53	64	34	13	45	66	48	16	32	44	22
HGLibB_00161	ABCC10	189	252	294	142	167	144	289	265	129	55	193	97
HGLibB_00162	ABCC10	254	267	264	291	205	161	305	261	133	260	78	203
HGLibA_00163	ABCC11	160	209	216	198	251	139	80	106	89	28	176	27
HGLibA_00164	ABCC11	224	246	273	372	286	237	123	230	88	80	188	96
HGLibA_00165	ABCC11	162	177	178	397	85	128	82	146	92	81	74	95
HGLibB_00163	ABCC11	148	162	138	364	115	167	124	187	62	279	90	45
HGLibB_00164	ABCC11	66	92	118	179	71	51	63	91	65	16	51	85
HGLibB_00165	ABCC11	186	232	232	244	154	117	180	265	99	161	287	18
HGLibA_00166	ABCC12	152	176	213	170	132	195	110	127	53	49	116	73
HGLibA_00167	ABCC12	166	231	233	434	138	121	153	196	82	230	123	176
HGLibA_00168	ABCC12	214	258	288	327	187	193	140	221	115	255	156	34
HGLibB_00166	ABCC12	333	369	389	354	225	194	244	270	149	178	170	163
HGLibB_00167	ABCC12	181	211	203	173	173	145	127	190	95	186	133	196
HGLibB_00168	ABCC12	97	113	101	249	64	63	101	139	35	47	41	42
HGLibA_00169	ABCC2	57	58	72	151	51	88	40	39	22	8	12	5
HGLibA_00170	ABCC2	33	27	14	27	8	0	21	19	9	27	20	0
HGLibA_00171	ABCC2	145	139	159	134	184	139	151	96	36	0	51	151
HGLibB_00169	ABCC2	104	175	165	172	117	99	115	202	78	60	74	111
HGLibB_00170	ABCC2	325	471	375	618	283	321	326	369	166	146	216	226
HGLibB_00171	ABCC2	278	335	307	278	268	215	172	240	140	104	259	123
HGLibA_00172	ABCC3	53	59	62	54	32	68	48	60	22	39	4	28
HGLibA_00173	ABCC3	55	85	62	123	60	56	52	57	28	10	87	0
HGLibA_00174	ABCC3	174	244	200	276	128	122	128	208	67	138	84	17
HGLibB_00172	ABCC3	44	53	49	46	8	30	20	42	18	30	6	12
HGLibB_00173	ABCC3	106	161	141	147	58	122	134	142	90	90	51	106
HGLibB_00174	ABCC3	120	117	154	341	167	98	104	154	55	111	44	40
HGLibA_00175	ABCC4	68	80	88	67	57	42	62	71	34	46	32	43
HGLibA_00176	ABCC4	130	147	144	174	103	94	130	112	90	154	128	79
HGLibA_00177	ABCC4	148	159	202	283	203	115	175	124	98	45	172	77
HGLibB_00175	ABCC4	350	428	425	465	296	425	367	285	138	135	147	87
HGLibB_00176	ABCC4	147	207	154	231	183	128	214	205	72	141	121	171
HGLibB_00177	ABCC4	37	58	67	43	31	65	33	38	16	0	33	10
HGLibA_00178	ABCC5	97	110	80	64	92	80	91	56	43	26	184	53
HGLibA_00179	ABCC5	63	85	105	131	52	20	132	45	23	0	141	33
HGLibA_00180	ABCC5	154	143	217	161	77	93	123	149	47	53	72	56
HGLibB_00178	ABCC5	105	104	161	105	120	106	159	104	46	67	94	3
HGLibB_00179	ABCC5	179	184	183	281	143	143	156	193	74	43	118	5
HGLibB_00180	ABCC5	198	244	238	250	111	167	132	144	86	17	144	66
HGLibA_00181	ABCC6	242	240	281	104	198	77	192	229	133	73	56	50
HGLibA_00182	ABCC6	117	150	148	54	38	49	113	151	56	56	56	8
HGLibA_00183	ABCC6	131	175	145	109	74	62	132	137	67	111	30	18
HGLibB_00181	ABCC6	282	408	354	508	212	197	276	318	135	134	106	179
HGLibB_00182	ABCC6	422	503	533	452	409	390	465	415	239	114	176	417
HGLibB_00183	ABCC6	118	171	183	177	91	65	120	108	52	190	17	32
HGLibA_00184	ABCC8	87	73	69	225	37	57	61	87	22	0	35	42
HGLibA_00185	ABCC8	366	464	492	657	310	255	414	350	224	240	479	192
HGLibA_00186	ABCC8	117	125	116	107	78	49	113	126	29	0	80	83
HGLibB_00184	ABCC8	375	397	409	645	332	272	260	394	159	128	356	191
HGLibB_00185	ABCC8	347	408	424	368	400	338	435	403	146	61	140	146
HGLibB_00186	ABCC8	542	557	595	683	361	283	477	465	222	341	226	188
HGLibA_00187	ABCC9	160	179	231	290	178	215	155	218	106	179	111	122
HGLibA_00188	ABCC9	90	94	112	143	57	80	60	83	50	48	127	34
HGLibA_00189	ABCC9	29	33	24	26	30	17	27	20	12	0	66	0
HGLibB_00187	ABCC9	98	134	122	196	97	81	88	92	38	20	110	38
HGLibB_00188	ABCC9	196	250	264	396	203	221	281	199	97	148	210	146
HGLibB_00189	ABCC9	169	135	126	260	148	87	126	140	68	33	180	49
HGLibA_00190	ABCD1	62	126	118	160	59	74	61	71	52	109	35	0
HGLibA_00191	ABCD1	196	223	214	96	132	186	156	193	71	188	63	100
HGLibA_00192	ABCD1	90	73	132	152	108	111	135	132	45	42	56	4
HGLibB_00190	ABCD1	69	83	103	41	32	69	65	93	33	22	0	45
HGLibB_00191	ABCD1	116	180	191	140	89	84	136	216	78	15	121	74
HGLibB_00192	ABCD1	218	312	287	278	232	334	254	249	106	114	248	138
HGLibA_00193	ABCD2	143	193	228	200	152	176	209	161	68	111	95	76
HGLibA_00194	ABCD2	219	230	236	229	170	103	152	234	86	96	333	178
HGLibA_00195	ABCD2	44	63	52	62	21	24	60	31	13	0	81	33
HGLibB_00193	ABCD2	337	400	379	529	162	225	351	351	140	33	134	138
HGLibB_00194	ABCD2	67	80	89	121	42	30	54	44	42	103	60	63
HGLibB_00195	ABCD2	125	141	166	212	122	93	144	183	57	19	94	47
HGLibA_00196	ABCD3	203	238	265	290	248	160	232	173	79	72	131	66
HGLibA_00197	ABCD3	189	155	173	106	85	114	169	120	75	1	152	56
HGLibA_00198	ABCD3	82	112	104	188	71	36	73	131	31	0	85	29
HGLibB_00196	ABCD3	116	139	126	167	78	58	67	92	48	3	66	42
HGLibB_00197	ABCD3	156	178	160	229	126	147	139	189	71	217	136	58
HGLibB_00198	ABCD3	25	47	40	41	50	30	41	27	5	6	8	0
HGLibA_00199	ABCD4	266	293	262	219	271	78	194	237	88	186	144	73
HGLibA_00200	ABCD4	195	256	274	384	189	120	130	189	138	122	209	27
HGLibA_00201	ABCD4	51	41	55	75	33	42	81	70	22	82	16	0
HGLibB_00199	ABCD4	310	381	322	376	215	383	233	246	176	59	195	132
HGLibB_00200	ABCD4	226	302	290	399	137	157	239	168	96	15	71	80
HGLibB_00201	ABCD4	70	128	79	122	58	20	66	83	45	8	20	18
HGLibA_00202	ABCE1	146	134	151	196	203	95	120	143	69	136	183	65
HGLibA_00203	ABCE1	321	344	321	177	134	187	414	298	116	60	144	79
HGLibA_00204	ABCE1	48	78	42	7	7	4	19	38	23	0	1	31
HGLibB_00202	ABCE1	174	198	155	118	121	87	100	146	76	26	65	22
HGLibB_00203	ABCE1	233	222	235	350	229	192	209	248	96	105	104	81
HGLibB_00204	ABCE1	187	186	235	219	215	123	156	189	90	25	96	46
HGLibA_00205	ABCF1	33	30	42	13	50	36	19	23	16	6	33	8
HGLibA_00206	ABCF1	88	127	107	104	51	88	91	90	60	39	31	16
HGLibA_00207	ABCF1	155	213	187	242	104	45	132	96	68	53	0	169
HGLibB_00205	ABCF1	102	94	112	140	90	71	88	110	46	58	5	24
HGLibB_00206	ABCF1	90	102	83	94	66	49	56	127	57	76	21	35
HGLibB_00207	ABCF1	83	97	114	120	81	40	111	73	39	28	33	66
HGLibA_00208	ABCF2	98	87	92	122	101	61	26	74	35	41	43	51
HGLibA_00209	ABCF2	76	105	116	75	164	72	39	41	27	73	31	22
HGLibA_00210	ABCF2	165	192	194	201	60	56	130	198	93	134	146	74
HGLibB_00208	ABCF2	29	25	23	23	53	28	25	24	16	8	8	14
HGLibB_00209	ABCF2	132	172	210	312	200	256	118	244	70	102	59	160
HGLibB_00210	ABCF2	187	261	290	397	213	186	170	295	106	156	282	179
HGLibA_00211	ABCF3	170	227	271	239	121	175	169	189	83	79	169	57
HGLibA_00212	ABCF3	209	272	309	182	144	154	192	272	91	287	335	117
HGLibA_00213	ABCF3	81	111	114	171	100	106	74	56	39	19	131	88
HGLibB_00211	ABCF3	559	715	697	906	484	325	521	554	252	369	448	453
HGLibB_00212	ABCF3	236	241	227	327	183	173	164	206	93	349	157	79
HGLibB_00213	ABCF3	126	106	112	165	57	32	89	99	60	63	39	50
HGLibA_00214	ABCG1	235	292	280	290	155	172	227	240	96	182	147	279
HGLibA_00215	ABCG1	52	81	76	109	81	40	29	59	30	91	92	78
HGLibA_00216	ABCG1	66	76	89	76	62	40	39	38	35	11	33	37
HGLibB_00214	ABCG1	76	112	110	94	62	35	56	125	30	81	47	10
HGLibB_00215	ABCG1	212	278	295	328	102	222	259	250	128	102	93	44
HGLibB_00216	ABCG1	158	169	202	133	121	108	223	159	88	149	128	15
HGLibA_00217	ABCG2	126	144	125	198	88	93	80	167	83	47	70	84
HGLibA_00218	ABCG2	98	119	94	232	41	39	112	110	37	145	44	65
HGLibA_00219	ABCG2	299	314	334	379	203	220	206	293	137	139	176	130
HGLibB_00217	ABCG2	23	25	43	34	45	5	31	13	6	0	0	17
HGLibB_00218	ABCG2	230	251	342	391	225	133	217	237	73	136	239	78
HGLibB_00219	ABCG2	87	82	89	86	71	24	54	88	71	11	64	29
HGLibA_00220	ABCG4	485	623	696	614	477	464	313	450	249	138	413	150
HGLibA_00221	ABCG4	87	93	91	129	62	78	58	83	30	168	49	22
HGLibA_00222	ABCG4	298	333	380	410	257	285	258	245	122	138	106	129
HGLibB_00220	ABCG4	118	144	130	119	123	85	142	65	98	13	45	0
HGLibB_00221	ABCG4	508	670	622	1011	594	483	370	509	272	313	285	280
HGLibB_00222	ABCG4	127	161	180	274	116	158	118	183	80	52	129	59
HGLibA_00223	ABCG5	50	51	82	132	50	22	44	80	40	17	80	34
HGLibA_00224	ABCG5	37	42	40	34	29	6	22	27	9	43	51	11
HGLibA_00225	ABCG5	80	128	120	106	79	35	99	55	54	32	9	91
HGLibB_00223	ABCG5	234	291	257	348	235	271	189	179	122	334	163	51
HGLibB_00224	ABCG5	219	308	277	471	200	125	171	260	146	139	190	137
HGLibB_00225	ABCG5	140	181	168	339	115	250	166	201	63	104	174	229
HGLibA_00226	ABCG8	51	60	55	97	41	43	58	64	22	46	68	67
HGLibA_00227	ABCG8	78	75	68	184	118	86	61	90	27	36	116	16
HGLibA_00228	ABCG8	106	115	107	119	79	49	84	93	46	17	87	36
HGLibB_00226	ABCG8	81	115	95	77	61	101	91	83	44	17	61	9
HGLibB_00227	ABCG8	175	182	211	177	111	134	193	154	93	68	97	80
HGLibB_00228	ABCG8	111	122	108	159	91	70	89	100	50	27	243	61
HGLibA_00229	ABHD1	34	45	41	0	13	47	66	43	34	8	2	10
HGLibA_00230	ABHD1	118	170	145	335	67	87	178	141	61	68	109	36
HGLibA_00231	ABHD1	42	58	79	156	68	59	59	38	33	41	14	45
HGLibB_00229	ABHD1	138	180	144	113	106	165	97	162	90	13	113	59
HGLibB_00230	ABHD1	182	247	246	267	133	125	122	157	120	43	181	90
HGLibB_00231	ABHD1	113	166	144	195	191	111	81	130	32	8	101	70
HGLibA_00232	ABHD10	52	42	43	57	38	27	12	13	16	1	42	1
HGLibA_00233	ABHD10	48	72	46	69	34	92	34	66	22	16	11	10
HGLibA_00234	ABHD10	110	150	132	108	79	90	71	132	53	51	24	132
HGLibB_00232	ABHD10	61	79	57	77	97	68	48	72	24	48	11	25
HGLibB_00233	ABHD10	160	182	252	317	96	98	148	132	92	69	71	117
HGLibB_00234	ABHD10	242	292	224	115	82	159	143	217	93	204	143	54
HGLibA_00235	ABHD11	121	146	132	69	105	58	61	104	37	13	87	190
HGLibA_00236	ABHD11	49	67	77	13	20	55	67	62	19	83	57	14
HGLibA_00237	ABHD11	135	113	117	16	12	31	82	74	43	50	71	54
HGLibB_00235	ABHD11	254	255	260	197	99	142	188	180	134	141	105	131
HGLibB_00236	ABHD11	483	562	574	660	330	427	480	426	261	322	189	227
HGLibB_00237	ABHD11	233	323	285	248	104	176	255	362	105	106	163	132
HGLibA_00238	ABHD12	201	243	231	271	52	171	129	289	98	89	102	99
HGLibA_00239	ABHD12	138	125	163	232	144	135	174	115	82	97	138	132
HGLibA_00240	ABHD12	348	375	380	607	387	215	290	307	138	143	151	61
HGLibB_00238	ABHD12	107	119	146	204	107	85	119	156	61	25	14	24
HGLibB_00239	ABHD12	241	329	266	393	179	158	213	300	141	181	158	214
HGLibB_00240	ABHD12	441	457	514	983	473	300	345	418	233	94	151	146
HGLibA_00241	ABHD12B	243	210	218	380	170	130	177	182	95	6	227	31
HGLibA_00242	ABHD12B	280	370	323	539	279	253	170	242	129	213	176	121
HGLibA_00243	ABHD12B	114	134	146	169	104	40	87	157	29	0	52	82
HGLibB_00241	ABHD12B	101	149	165	195	79	123	95	73	34	0	133	155
HGLibB_00242	ABHD12B	180	205	188	281	123	98	219	146	88	66	287	59
HGLibB_00243	ABHD12B	116	151	141	171	115	64	118	72	74	17	104	34
HGLibA_00244	ABHD13	68	83	103	69	110	71	93	92	55	45	30	75
HGLibA_00245	ABHD13	63	52	66	102	41	83	44	57	33	9	24	39
HGLibA_00246	ABHD13	203	235	241	547	153	182	199	248	63	117	190	251
HGLibB_00244	ABHD13	58	97	67	110	72	39	29	33	24	0	65	109
HGLibB_00245	ABHD13	457	491	515	936	246	311	487	514	238	162	363	287
HGLibB_00246	ABHD13	64	34	28	38	38	19	24	70	18	0	12	0
HGLibA_00247	ABHD14A	28	42	37	41	6	8	22	34	11	32	0	21
HGLibA_00248	ABHD14A	166	221	169	203	108	180	96	180	60	47	119	29
HGLibA_00249	ABHD14A	60	116	118	114	49	28	66	68	52	0	26	31
HGLibB_00247	ABHD14A	93	129	165	116	85	137	100	68	62	88	68	40
HGLibB_00248	ABHD14A	188	275	208	260	189	113	151	164	103	38	132	125
HGLibB_00249	ABHD14A	134	147	197	155	109	103	125	177	82	35	111	39
HGLibA_00250	ABHD14B	263	356	329	396	233	142	250	200	161	178	118	31
HGLibA_00251	ABHD14B	261	318	321	284	290	173	211	309	108	153	110	76
HGLibA_00252	ABHD14B	66	103	119	200	93	50	64	214	43	9	13	46
HGLibB_00250	ABHD14B	319	275	282	383	307	178	236	260	142	161	195	171
HGLibB_00251	ABHD14B	30	25	13	116	30	39	49	23	19	32	0	0
HGLibB_00252	ABHD14B	66	129	112	149	48	59	111	100	49	120	81	1
HGLibA_00253	ABHD15	159	154	158	136	101	143	140	135	74	471	77	77
HGLibA_00254	ABHD15	64	62	103	85	19	36	41	89	18	44	1	0
HGLibA_00255	ABHD15	73	87	100	46	35	36	91	59	34	66	39	39
HGLibB_00253	ABHD15	212	305	269	364	107	78	173	267	122	147	44	52
HGLibB_00254	ABHD15	57	117	102	110	93	77	50	51	54	127	43	38
HGLibB_00255	ABHD15	154	151	144	135	106	100	174	184	89	130	103	173
HGLibA_00256	ABHD16A	23	68	44	16	5	23	8	14	7	0	0	0
HGLibA_00257	ABHD16A	98	109	101	143	40	162	86	131	47	25	84	70
HGLibA_00258	ABHD16A	239	179	290	270	134	100	213	172	73	15	100	216
HGLibB_00256	ABHD16A	124	196	152	383	103	116	142	184	43	253	81	41
HGLibB_00257	ABHD16A	122	157	142	123	109	68	77	152	75	86	147	67
HGLibB_00258	ABHD16A	98	109	116	137	94	87	66	127	53	0	108	50
HGLibA_00259	ABHD16B	82	112	118	119	96	64	122	110	35	26	31	49
HGLibA_00260	ABHD16B	439	454	503	751	525	364	365	470	206	154	339	74
HGLibA_00261	ABHD16B	241	231	269	228	130	176	246	165	91	48	115	148
HGLibB_00259	ABHD16B	356	366	431	452	267	414	198	366	132	76	118	176
HGLibB_00260	ABHD16B	201	163	277	246	158	267	246	173	107	57	82	281
HGLibB_00261	ABHD16B	148	151	185	247	89	103	127	152	65	21	15	16
HGLibA_00262	ABHD17A	24	18	35	14	17	14	19	38	9	29	18	9
HGLibA_00263	ABHD17A	11	18	11	5	18	0	33	24	4	33	0	1
HGLibA_00264	ABHD17A	254	275	355	186	179	51	190	253	112	23	83	167
HGLibB_00262	ABHD17A	323	377	469	262	163	171	212	284	159	22	239	100
HGLibB_00263	ABHD17A	223	343	325	553	194	226	348	218	156	445	119	239
HGLibB_00264	ABHD17A	212	261	240	154	55	41	300	251	57	14	119	8
HGLibA_00265	ABHD17B	75	105	111	132	80	71	61	88	27	0	28	24
HGLibA_00266	ABHD17B	31	59	43	81	34	12	37	52	18	14	19	30
HGLibA_00267	ABHD17B	124	160	151	236	117	126	88	161	37	41	41	76
HGLibB_00265	ABHD17B	210	268	257	483	204	142	77	175	134	152	233	94
HGLibB_00266	ABHD17B	163	171	166	204	70	132	120	100	103	32	64	103
HGLibB_00267	ABHD17B	114	89	91	113	117	68	105	71	49	17	50	44
HGLibA_00268	ABHD17C	118	148	138	189	93	162	74	128	36	157	40	137
HGLibA_00269	ABHD17C	186	270	208	209	174	175	180	221	97	377	69	129
HGLibA_00270	ABHD17C	66	109	88	65	109	44	74	68	45	192	69	181
HGLibB_00268	ABHD17C	85	100	102	117	35	56	100	93	55	143	65	113
HGLibB_00269	ABHD17C	166	215	245	313	148	172	125	160	78	120	57	34
HGLibB_00270	ABHD17C	58	62	77	188	80	39	93	75	10	20	49	12
HGLibA_00271	ABHD2	74	64	77	42	73	67	54	74	24	1	52	103
HGLibA_00272	ABHD2	407	441	423	658	265	255	200	328	194	239	170	105
HGLibA_00273	ABHD2	71	110	102	184	107	114	103	86	45	42	98	59
HGLibB_00271	ABHD2	277	345	426	625	319	330	304	287	140	151	201	162
HGLibB_00272	ABHD2	262	322	288	306	184	184	239	263	148	336	140	124
HGLibB_00273	ABHD2	238	264	264	455	180	89	112	255	72	284	151	12
HGLibA_00274	ABHD3	183	200	165	458	131	80	113	139	75	115	93	95
HGLibA_00275	ABHD3	323	280	341	384	273	246	228	322	115	211	179	231
HGLibA_00276	ABHD3	173	174	213	292	127	87	137	160	82	45	111	95
HGLibB_00274	ABHD3	475	552	613	913	520	358	388	541	331	263	504	610
HGLibB_00275	ABHD3	120	136	168	102	147	144	189	122	64	57	204	20
HGLibB_00276	ABHD3	112	91	94	11	55	63	112	94	57	0	7	56
HGLibA_00277	ABHD4	262	289	391	466	243	203	253	274	122	85	308	53
HGLibA_00278	ABHD4	132	156	150	166	91	125	139	111	66	25	169	122
HGLibA_00279	ABHD4	190	223	173	258	170	93	162	146	92	63	50	101
HGLibB_00277	ABHD4	304	384	370	331	247	276	268	328	137	354	200	91
HGLibB_00278	ABHD4	100	119	144	174	83	49	83	104	54	65	14	28
HGLibB_00279	ABHD4	284	302	337	280	188	285	285	265	129	97	188	98
HGLibA_00280	ABHD5	77	81	100	156	53	29	62	76	24	59	88	31
HGLibA_00281	ABHD5	124	138	175	142	156	154	146	150	57	73	85	133
HGLibA_00282	ABHD5	99	139	149	102	93	118	63	111	51	28	97	7
HGLibB_00280	ABHD5	174	206	271	452	243	168	185	140	77	159	114	80
HGLibB_00281	ABHD5	65	114	66	86	56	48	43	70	36	70	85	143
HGLibB_00282	ABHD5	78	119	109	133	124	73	61	100	50	55	59	65
HGLibA_00283	ABHD6	78	131	84	38	63	47	58	111	57	25	8	52
HGLibA_00284	ABHD6	46	68	65	124	65	60	39	48	24	21	49	50
HGLibA_00285	ABHD6	89	106	110	72	49	46	55	68	62	37	3	116
HGLibB_00283	ABHD6	95	74	129	36	58	88	61	78	23	33	0	22
HGLibB_00284	ABHD6	93	94	92	224	148	37	81	150	42	61	170	23
HGLibB_00285	ABHD6	7	11	5	26	12	17	2	28	4	0	43	4
HGLibA_00286	ABHD8	314	463	488	781	288	335	280	502	133	168	60	170
HGLibA_00287	ABHD8	104	75	68	188	72	66	63	67	56	117	58	17
HGLibA_00288	ABHD8	82	106	83	153	38	63	58	91	64	0	17	39
HGLibB_00286	ABHD8	201	259	240	413	296	192	289	242	110	236	225	138
HGLibB_00287	ABHD8	317	354	374	461	345	245	375	319	126	258	411	307
HGLibB_00288	ABHD8	170	240	236	194	104	79	135	160	91	81	282	137
HGLibA_00289	ABI1	175	261	291	220	234	201	209	165	114	380	94	154
HGLibA_00290	ABI1	239	268	253	218	169	290	164	225	141	186	111	160
HGLibA_00291	ABI1	170	122	166	315	118	123	166	124	68	100	92	30
HGLibB_00289	ABI1	84	90	87	121	53	84	84	73	44	8	51	65
HGLibB_00290	ABI1	94	145	119	58	114	67	144	82	50	5	108	31
HGLibB_00291	ABI1	186	217	230	276	177	229	172	185	81	130	162	85
HGLibA_00292	ABI2	167	175	168	391	179	121	166	172	75	87	91	219
HGLibA_00293	ABI2	133	159	176	180	86	84	98	157	72	158	154	45
HGLibA_00294	ABI2	105	122	102	63	71	77	110	154	87	53	51	81
HGLibB_00292	ABI2	329	396	449	494	247	202	261	421	161	276	301	221
HGLibB_00293	ABI2	167	188	227	361	205	195	133	205	69	175	171	194
HGLibB_00294	ABI2	66	104	90	138	98	35	82	66	39	58	67	75
HGLibA_00295	ABI3	60	81	66	80	49	47	62	44	37	11	45	0
HGLibA_00296	ABI3	128	205	190	278	191	127	122	185	98	73	70	70
HGLibA_00297	ABI3	118	211	195	126	122	103	87	188	54	48	49	84
HGLibB_00295	ABI3	140	176	136	153	78	135	170	133	67	202	197	135
HGLibB_00296	ABI3	41	44	79	81	48	52	22	54	22	5	1	1
HGLibB_00297	ABI3	103	91	97	73	52	53	68	60	36	0	4	0
HGLibA_00298	ABI3BP	118	166	190	211	63	142	145	106	52	82	86	40
HGLibA_00299	ABI3BP	38	59	66	50	56	48	69	47	13	157	0	102
HGLibA_00300	ABI3BP	175	253	173	158	159	156	162	203	92	91	197	179
HGLibB_00298	ABI3BP	156	123	149	163	123	54	96	102	74	97	106	22
HGLibB_00299	ABI3BP	235	281	342	332	326	301	310	204	125	148	256	268
HGLibB_00300	ABI3BP	93	76	75	126	46	80	69	79	40	46	39	25
HGLibA_00301	ABL1	175	220	206	177	148	177	138	197	75	152	55	131
HGLibA_00302	ABL1	392	418	435	863	311	466	271	318	138	222	215	168
HGLibA_00303	ABL1	104	86	99	70	74	98	55	110	48	121	73	22
HGLibB_00301	ABL1	92	89	87	85	53	61	71	99	50	102	39	16
HGLibB_00302	ABL1	555	628	677	583	373	352	574	564	289	250	258	255
HGLibB_00303	ABL1	66	74	67	71	39	44	88	83	34	14	24	97
HGLibA_00304	ABL2	283	328	297	455	126	190	171	248	131	131	273	167
HGLibA_00305	ABL2	90	125	149	220	72	211	99	123	39	60	155	55
HGLibA_00306	ABL2	910	1124	1089	1623	620	943	835	894	358	508	835	336
HGLibB_00304	ABL2	164	233	210	224	148	197	139	163	103	52	49	76
HGLibB_00305	ABL2	161	189	201	262	149	108	161	182	81	95	109	85
HGLibB_00306	ABL2	371	431	348	619	242	248	355	407	186	63	316	321
HGLibA_00307	ABLIM1	54	92	87	160	41	21	68	43	28	29	89	26
HGLibA_00308	ABLIM1	131	149	174	264	96	119	71	229	77	78	89	104
HGLibA_00309	ABLIM1	260	311	365	424	270	265	274	260	168	95	45	103
HGLibB_00307	ABLIM1	265	326	282	445	233	293	331	302	181	81	102	50
HGLibB_00308	ABLIM1	174	237	224	211	160	319	173	179	53	25	64	73
HGLibB_00309	ABLIM1	319	318	325	450	252	217	212	311	180	119	186	132
HGLibA_00310	ABLIM2	127	154	174	287	91	114	158	125	82	14	102	77
HGLibA_00311	ABLIM2	103	133	144	149	114	98	129	124	54	83	27	32
HGLibA_00312	ABLIM2	116	129	143	275	70	121	80	166	59	58	136	53
HGLibB_00310	ABLIM2	223	215	259	260	180	174	160	256	109	29	330	175
HGLibB_00311	ABLIM2	50	71	59	129	23	49	58	50	25	11	16	18
HGLibB_00312	ABLIM2	134	216	216	355	104	121	119	143	72	168	104	105
HGLibA_00313	ABLIM3	183	251	221	324	206	183	130	158	87	62	147	138
HGLibA_00314	ABLIM3	61	57	59	11	54	47	50	67	28	6	20	33
HGLibA_00315	ABLIM3	193	230	174	220	87	113	161	160	91	71	176	113
HGLibB_00313	ABLIM3	111	177	172	238	119	129	99	100	64	98	52	121
HGLibB_00314	ABLIM3	346	424	415	691	334	204	284	344	216	258	242	262
HGLibB_00315	ABLIM3	138	193	170	309	80	170	108	132	71	48	70	57
HGLibA_00316	ABO	81	106	129	177	110	107	83	88	76	81	24	56
HGLibA_00317	ABO	52	59	68	63	39	50	35	46	21	0	5	35
HGLibA_00318	ABO	116	127	119	158	86	112	131	126	59	229	62	37
HGLibB_00316	ABO	208	249	302	306	226	291	145	257	149	146	264	155
HGLibB_00317	ABO	114	134	163	342	134	106	107	168	85	81	24	25
HGLibB_00318	ABO	162	209	199	276	189	175	133	153	112	14	161	37
HGLibA_00319	ABP1	87	140	120	134	87	69	103	82	48	91	124	58
HGLibA_00320	ABP1	138	141	157	301	86	79	126	177	64	71	60	89
HGLibA_00321	ABP1	120	213	223	288	157	83	162	132	67	68	35	143
HGLibB_00319	ABP1	284	287	264	359	213	178	173	313	101	95	87	268
HGLibB_00320	ABP1	70	123	105	99	100	60	79	91	43	0	88	34
HGLibB_00321	ABP1	246	338	339	349	342	211	317	314	149	121	228	161
HGLibA_00322	ABR	61	77	96	82	98	39	81	39	37	20	21	34
HGLibA_00323	ABR	184	204	163	224	149	244	112	128	49	200	18	38
HGLibA_00324	ABR	175	181	224	149	102	214	142	175	85	53	33	109
HGLibB_00322	ABR	62	62	69	96	37	52	39	78	24	20	5	50
HGLibB_00323	ABR	261	366	331	529	273	140	233	323	181	76	152	177
HGLibB_00324	ABR	16	27	26	16	24	27	30	22	10	27	1	0
HGLibA_00325	ABRA	188	191	152	191	110	70	160	120	63	124	111	80
HGLibA_00326	ABRA	147	140	122	94	98	104	120	146	61	93	39	35
HGLibA_00327	ABRA	217	314	266	407	387	187	212	309	125	205	200	136
HGLibB_00325	ABRA	479	547	603	542	384	440	339	551	239	183	414	281
HGLibB_00326	ABRA	29	40	41	97	29	23	66	39	17	17	3	0
HGLibB_00327	ABRA	108	168	100	206	102	55	121	136	35	69	33	53
HGLibA_00328	ABRACL	58	70	69	119	52	98	43	71	35	40	67	65
HGLibA_00329	ABRACL	75	71	60	54	53	52	49	73	17	8	19	19
HGLibA_00330	ABRACL	42	70	54	50	22	42	52	36	21	65	8	23
HGLibB_00328	ABRACL	122	142	201	206	99	146	155	158	67	136	103	184
HGLibB_00329	ABRACL	76	93	85	70	98	49	54	103	58	25	55	42
HGLibB_00330	ABRACL	136	162	138	196	111	42	154	129	70	70	93	63
HGLibA_00331	ABT1	359	458	459	348	249	155	278	353	153	108	161	22
HGLibA_00332	ABT1	134	75	103	5	13	12	95	108	45	17	9	10
HGLibA_00333	ABT1	82	109	140	64	35	58	69	103	67	1	64	19
HGLibB_00331	ABT1	83	150	122	1114	57	94	70	134	49	165	147	13
HGLibB_00332	ABT1	280	347	382	113	115	53	333	313	159	23	60	0
HGLibB_00333	ABT1	148	163	210	144	26	54	112	195	80	13	14	21
HGLibA_00334	ABTB1	87	133	99	66	93	69	69	103	64	22	20	45
HGLibA_00335	ABTB1	102	185	164	221	68	46	110	115	65	78	27	42
HGLibA_00336	ABTB1	264	385	351	337	246	110	167	341	164	177	284	132
HGLibB_00334	ABTB1	129	146	164	203	154	62	117	119	57	12	17	28
HGLibB_00335	ABTB1	78	111	109	180	80	102	88	86	44	3	134	84
HGLibB_00336	ABTB1	46	34	27	62	23	37	52	67	30	216	67	12
HGLibA_00337	ABTB2	175	181	230	457	109	147	147	161	64	66	389	191
HGLibA_00338	ABTB2	237	320	314	539	329	358	158	143	155	209	290	30
HGLibA_00339	ABTB2	158	199	212	296	222	160	166	143	103	149	60	93
HGLibB_00337	ABTB2	383	405	433	722	351	376	274	376	165	189	161	148
HGLibB_00338	ABTB2	321	316	334	429	184	152	234	317	104	188	714	219
HGLibB_00339	ABTB2	215	246	238	308	223	152	242	249	112	34	250	114
HGLibA_00340	ACAA1	126	141	167	135	115	153	67	97	68	63	219	31
HGLibA_00341	ACAA1	131	123	100	142	64	107	88	62	50	101	105	66
HGLibA_00342	ACAA1	139	189	187	264	124	83	105	94	78	32	55	64
HGLibB_00340	ACAA1	193	187	184	485	234	155	121	108	55	61	137	261
HGLibB_00341	ACAA1	302	339	303	307	140	179	272	249	152	276	284	117
HGLibB_00342	ACAA1	110	93	101	61	110	75	139	140	54	111	87	90
HGLibA_00343	ACAA2	37	32	46	19	26	33	55	54	20	16	9	27
HGLibA_00344	ACAA2	126	146	111	152	89	118	112	105	48	60	14	42
HGLibA_00345	ACAA2	68	61	85	73	81	55	58	118	42	56	15	66
HGLibB_00343	ACAA2	284	226	332	311	243	184	200	245	126	80	231	286
HGLibB_00344	ACAA2	113	123	139	136	84	70	105	126	76	83	9	63
HGLibB_00345	ACAA2	113	133	121	149	98	85	95	109	44	58	30	77
HGLibA_00346	ACACA	184	189	205	435	196	115	178	110	64	77	99	133
HGLibA_00347	ACACA	114	127	150	225	62	115	95	174	81	39	55	50
HGLibA_00348	ACACA	104	94	65	125	59	57	74	49	36	13	25	0
HGLibB_00346	ACACA	267	379	310	293	141	203	234	292	162	129	48	77
HGLibB_00347	ACACA	287	275	336	540	311	226	312	308	172	174	339	225
HGLibB_00348	ACACA	236	279	225	317	152	131	229	246	92	165	27	159
HGLibA_00349	ACACB	271	309	208	373	191	258	222	309	147	72	154	228
HGLibA_00350	ACACB	68	84	103	127	104	22	71	71	39	38	14	27
HGLibA_00351	ACACB	277	346	275	508	293	161	254	197	167	100	111	296
HGLibB_00349	ACACB	289	312	289	396	190	121	206	373	140	132	122	51
HGLibB_00350	ACACB	282	358	374	491	156	223	304	303	192	134	334	96
HGLibB_00351	ACACB	416	476	497	624	323	482	346	394	181	163	276	343
HGLibA_00352	ACAD10	148	164	159	208	125	84	172	148	90	56	126	77
HGLibA_00353	ACAD10	56	74	86	126	131	49	48	92	32	53	58	45
HGLibA_00354	ACAD10	78	49	57	87	86	35	54	64	31	40	81	34
HGLibB_00352	ACAD10	254	345	268	399	164	196	147	181	120	151	387	382
HGLibB_00353	ACAD10	492	517	648	755	522	336	427	417	229	391	330	263
HGLibB_00354	ACAD10	442	585	543	727	486	392	369	509	194	209	213	255
HGLibA_00355	ACAD11	165	172	214	310	190	119	116	183	62	124	200	101
HGLibA_00356	ACAD11	79	85	66	103	59	41	113	71	30	54	5	93
HGLibA_00357	ACAD11	264	288	308	477	291	214	200	375	127	61	104	146
HGLibB_00355	ACAD11	928	976	1006	1640	1037	480	687	1023	392	458	669	526
HGLibB_00356	ACAD11	123	116	109	182	73	52	96	123	60	60	80	23
HGLibB_00357	ACAD11	343	462	393	435	287	437	227	362	195	385	239	217
HGLibA_00358	ACAD8	91	118	93	220	75	55	85	85	56	26	21	73
HGLibA_00359	ACAD8	79	109	106	248	97	26	140	94	75	70	112	93
HGLibA_00360	ACAD8	149	153	190	142	74	83	144	144	69	52	93	0
HGLibB_00358	ACAD8	120	151	139	279	150	104	67	77	90	277	128	174
HGLibB_00359	ACAD8	665	769	840	996	444	454	566	625	353	453	753	302
HGLibB_00360	ACAD8	40	66	47	164	28	74	35	79	40	80	20	39
HGLibA_00361	ACAD9	241	309	240	400	183	228	236	253	138	358	271	139
HGLibA_00362	ACAD9	114	158	122	183	97	87	52	104	52	28	90	118
HGLibA_00363	ACAD9	79	116	141	160	60	30	69	58	50	46	18	15
HGLibB_00361	ACAD9	189	197	255	247	202	160	135	184	97	54	194	98
HGLibB_00362	ACAD9	47	77	78	39	51	56	55	62	24	37	2	10
HGLibB_00363	ACAD9	77	107	97	40	44	48	45	100	42	1	53	26
HGLibA_00364	ACADL	208	225	237	205	232	80	117	330	101	76	157	80
HGLibA_00365	ACADL	48	48	68	54	48	59	30	42	22	17	13	4
HGLibA_00366	ACADL	43	71	78	51	37	69	47	85	29	1	36	18
HGLibB_00364	ACADL	521	659	680	1132	628	523	385	630	257	577	347	260
HGLibB_00365	ACADL	101	115	148	150	115	52	80	97	63	35	64	29
HGLibB_00366	ACADL	141	158	220	247	114	93	115	163	65	51	26	18
HGLibA_00367	ACADM	151	152	224	286	97	118	151	87	60	187	7	42
HGLibA_00368	ACADM	73	97	81	121	66	43	67	33	40	41	44	5
HGLibA_00369	ACADM	109	124	130	165	112	85	55	120	56	32	64	86
HGLibB_00367	ACADM	178	194	147	439	154	123	109	152	88	100	27	126
HGLibB_00368	ACADM	248	291	292	385	198	206	276	218	142	96	143	201
HGLibB_00369	ACADM	39	39	63	48	39	24	44	36	25	17	39	4
HGLibA_00370	ACADS	132	123	186	110	127	112	99	94	63	72	102	50
HGLibA_00371	ACADS	171	200	240	199	75	84	241	138	75	48	152	86
HGLibA_00372	ACADS	229	301	328	258	198	204	231	308	110	95	156	108
HGLibB_00370	ACADS	270	262	283	573	224	195	246	239	172	190	180	230
HGLibB_00371	ACADS	153	185	155	218	67	55	83	107	58	124	120	57
HGLibB_00372	ACADS	87	120	131	138	59	59	82	98	31	15	38	42
HGLibA_00373	ACADSB	185	199	185	306	120	89	122	163	127	65	294	73
HGLibA_00374	ACADSB	113	178	146	210	125	196	147	120	57	64	10	0
HGLibA_00375	ACADSB	106	117	145	125	63	80	105	96	61	47	169	73
HGLibB_00373	ACADSB	374	414	391	532	322	229	283	332	155	66	297	218
HGLibB_00374	ACADSB	219	305	329	463	273	204	254	219	123	229	75	239
HGLibB_00375	ACADSB	198	227	210	284	234	139	58	192	71	53	162	88
HGLibA_00376	ACADVL	38	44	67	63	26	77	32	25	13	15	11	28
HGLibA_00377	ACADVL	21	30	17	18	2	4	29	25	17	0	1	4
HGLibA_00378	ACADVL	128	112	120	120	63	50	92	95	46	29	18	19
HGLibB_00376	ACADVL	70	62	87	83	53	48	42	89	51	16	45	39
HGLibB_00377	ACADVL	65	87	122	140	52	76	72	87	37	77	11	36
HGLibB_00378	ACADVL	66	82	85	65	56	38	48	64	32	12	31	46
HGLibA_00379	ACAN	144	182	142	99	112	82	97	163	75	43	185	84
HGLibA_00380	ACAN	123	153	145	284	97	75	127	153	67	79	131	84
HGLibA_00381	ACAN	143	179	213	266	88	85	76	117	59	53	219	51
HGLibB_00379	ACAN	28	84	63	92	3	102	64	48	30	10	15	27
HGLibB_00380	ACAN	190	171	170	318	168	239	108	160	92	53	78	207
HGLibB_00381	ACAN	38	32	22	50	18	22	37	33	14	5	3	10
HGLibA_00382	ACAP1	239	342	353	395	193	153	199	270	123	259	289	196
HGLibA_00383	ACAP1	68	124	97	66	65	70	81	96	45	28	0	0
HGLibA_00384	ACAP1	95	95	105	119	65	63	84	91	39	31	3	30
HGLibB_00382	ACAP1	264	352	368	479	328	272	230	333	154	416	245	212
HGLibB_00383	ACAP1	340	444	411	473	201	285	324	346	180	155	348	178
HGLibB_00384	ACAP1	702	961	850	1303	699	622	674	723	357	331	494	259
HGLibA_00385	ACAP2	287	271	367	498	209	239	239	260	150	58	216	67
HGLibA_00386	ACAP2	53	37	42	51	85	54	34	58	21	43	26	10
HGLibA_00387	ACAP2	272	342	409	412	166	134	236	382	127	139	162	76
HGLibB_00385	ACAP2	367	450	443	345	451	413	245	377	176	229	411	306
HGLibB_00386	ACAP2	40	55	56	44	67	56	19	68	27	59	14	104
HGLibB_00387	ACAP2	92	74	72	132	97	68	42	63	19	15	48	25
HGLibA_00388	ACAP3	127	80	107	15	40	19	70	94	33	1	67	78
HGLibA_00389	ACAP3	312	346	364	381	279	135	256	297	176	315	206	76
HGLibA_00390	ACAP3	143	204	168	176	90	88	157	151	102	104	158	90
HGLibB_00388	ACAP3	87	82	71	59	40	39	33	70	40	4	1	45
HGLibB_00389	ACAP3	121	158	189	271	167	84	120	100	67	43	74	19
HGLibB_00390	ACAP3	333	383	362	449	265	1028	334	369	143	202	307	435
HGLibA_00391	ACAT1	280	327	308	642	429	197	257	313	138	177	218	150
HGLibA_00392	ACAT1	153	137	160	137	102	50	149	145	88	66	73	51
HGLibA_00393	ACAT1	253	262	243	373	307	125	193	191	98	191	141	70
HGLibB_00391	ACAT1	529	652	645	832	476	725	459	535	285	226	223	434
HGLibB_00392	ACAT1	160	184	142	198	126	84	94	134	66	122	16	95
HGLibB_00393	ACAT1	84	91	78	163	71	78	64	79	47	61	64	71
HGLibA_00394	ACAT2	146	164	163	151	184	93	126	195	64	84	31	129
HGLibA_00395	ACAT2	190	243	249	296	159	344	162	89	69	33	198	213
HGLibA_00396	ACAT2	353	487	506	482	280	268	375	368	192	235	593	267
HGLibB_00394	ACAT2	258	306	229	475	186	149	190	188	160	170	94	31
HGLibB_00395	ACAT2	106	188	173	251	139	137	95	137	71	71	86	102
HGLibB_00396	ACAT2	195	212	185	292	261	200	120	187	89	107	224	93
HGLibA_00397	ACBD3	138	154	140	228	134	105	98	140	83	74	126	105
HGLibA_00398	ACBD3	28	39	25	81	24	15	25	70	9	21	20	0
HGLibA_00399	ACBD3	40	61	74	51	41	44	56	38	17	30	0	24
HGLibB_00397	ACBD3	83	66	79	54	40	85	50	50	45	60	17	6
HGLibB_00398	ACBD3	108	144	126	168	125	60	91	165	54	54	1	60
HGLibB_00399	ACBD3	164	225	194	217	100	82	123	169	78	68	6	41
HGLibA_00400	ACBD4	148	123	138	188	94	66	83	136	57	14	67	84
HGLibA_00401	ACBD4	64	80	91	80	56	70	63	96	32	41	53	26
HGLibA_00402	ACBD4	152	211	224	247	166	190	157	137	124	66	86	96
HGLibB_00400	ACBD4	93	108	101	154	57	52	55	90	70	44	31	14
HGLibB_00401	ACBD4	104	140	194	165	86	136	90	132	57	6	14	12
HGLibB_00402	ACBD4	148	187	166	259	129	157	129	140	105	12	172	118
HGLibA_00403	ACBD5	103	178	146	115	119	91	82	145	54	0	107	4
HGLibA_00404	ACBD5	313	393	394	514	318	149	328	358	145	131	248	263
HGLibA_00405	ACBD5	90	121	120	101	77	35	111	82	50	2	23	40
HGLibB_00403	ACBD5	324	336	324	380	236	193	316	187	112	130	110	193
HGLibB_00404	ACBD5	76	69	93	113	94	33	87	86	54	67	88	16
HGLibB_00405	ACBD5	151	161	190	308	204	142	141	130	51	95	113	84
HGLibA_00406	ACBD6	48	54	74	48	37	30	15	98	22	34	44	48
HGLibA_00407	ACBD6	42	51	30	30	15	10	42	37	13	24	176	0
HGLibA_00408	ACBD6	43	39	42	52	35	35	74	28	18	60	13	38
HGLibB_00406	ACBD6	214	218	213	136	167	172	166	238	86	168	123	189
HGLibB_00407	ACBD6	122	134	114	132	151	102	106	125	75	76	33	84
HGLibB_00408	ACBD6	90	97	126	104	97	84	137	60	65	1	137	149
HGLibA_00409	ACBD7	121	122	97	228	65	54	100	103	62	69	119	48
HGLibA_00410	ACBD7	202	241	237	291	251	183	158	183	109	167	178	95
HGLibA_00411	ACBD7	133	146	134	152	147	98	58	106	34	17	12	76
HGLibB_00409	ACBD7	56	65	47	39	68	52	54	38	35	8	7	21
HGLibB_00410	ACBD7	101	118	110	289	60	106	109	131	41	29	75	61
HGLibB_00411	ACBD7	109	68	63	91	78	68	57	64	40	36	16	30
HGLibA_00412	ACCS	53	60	53	91	63	28	46	33	37	84	140	52
HGLibA_00413	ACCS	271	291	303	490	338	160	220	323	105	76	418	149
HGLibA_00414	ACCS	130	107	133	141	82	75	147	200	62	10	112	27
HGLibB_00412	ACCS	570	642	501	794	568	492	440	466	261	330	490	581
HGLibB_00413	ACCS	41	54	44	56	41	32	42	35	39	4	12	7
HGLibB_00414	ACCS	105	125	119	228	62	66	54	126	73	113	123	133
HGLibA_00415	ACCSL	232	215	299	408	192	153	162	183	119	168	173	155
HGLibA_00416	ACCSL	78	120	81	152	109	89	56	55	34	120	35	27
HGLibA_00417	ACCSL	47	49	42	5	10	8	37	50	11	44	78	2
HGLibB_00415	ACCSL	329	358	384	516	284	193	275	451	186	181	213	187
HGLibB_00416	ACCSL	230	327	287	386	238	194	202	286	142	83	161	116
HGLibB_00417	ACCSL	163	152	184	122	86	177	165	203	54	43	70	54
HGLibA_00418	ACD	58	60	65	96	65	25	29	64	25	90	106	63
HGLibA_00419	ACD	115	128	107	192	60	18	85	147	58	259	47	44
HGLibA_00420	ACD	80	100	175	54	79	133	151	142	52	28	157	108
HGLibB_00418	ACD	91	90	108	152	73	63	93	83	30	46	74	111
HGLibB_00419	ACD	215	266	321	272	169	177	166	252	111	131	71	41
HGLibB_00420	ACD	112	82	136	169	30	24	113	93	40	55	46	41
HGLibA_00421	ACE	82	81	159	152	63	34	60	71	38	19	21	11
HGLibA_00422	ACE	97	91	143	152	30	60	120	104	32	38	18	114
HGLibA_00423	ACE	100	116	113	218	64	95	87	101	71	150	87	9
HGLibB_00421	ACE	138	143	147	150	113	71	98	159	43	11	114	10
HGLibB_00422	ACE	152	203	241	274	95	117	158	149	87	325	12	72
HGLibB_00423	ACE	88	88	68	168	81	92	107	105	36	107	180	3
HGLibA_00424	ACE2	87	124	147	109	78	53	115	103	77	131	102	30
HGLibA_00425	ACE2	302	319	295	312	261	214	286	309	130	232	199	187
HGLibA_00426	ACE2	273	360	331	472	353	227	285	348	148	178	326	77
HGLibB_00424	ACE2	134	127	122	297	70	91	124	135	71	14	136	73
HGLibB_00425	ACE2	430	414	519	437	310	325	419	250	230	225	372	288
HGLibB_00426	ACE2	59	50	69	144	47	29	59	33	16	15	6	36
HGLibA_00427	ACER1	294	298	337	408	251	158	274	231	151	69	171	146
HGLibA_00428	ACER1	90	110	98	159	116	86	93	88	60	7	53	13
HGLibA_00429	ACER1	144	167	221	114	135	91	195	218	78	29	125	200
HGLibB_00427	ACER1	109	145	157	255	78	82	189	197	71	91	183	45
HGLibB_00428	ACER1	256	376	349	293	227	201	251	272	139	111	81	143
HGLibB_00429	ACER1	473	574	672	934	393	397	460	608	275	393	328	344
HGLibA_00430	ACER2	110	107	153	182	109	56	95	83	48	24	148	6
HGLibA_00431	ACER2	33	19	28	48	31	37	33	31	14	19	17	0
HGLibA_00432	ACER2	165	153	152	214	144	108	90	118	94	125	119	123
HGLibB_00430	ACER2	568	638	764	853	578	589	505	640	320	352	513	349
HGLibB_00431	ACER2	62	68	76	64	75	36	38	72	14	9	91	26
HGLibB_00432	ACER2	159	136	212	215	49	121	118	123	69	102	37	116
HGLibA_00433	ACER3	147	172	201	172	150	111	131	186	78	117	74	8
HGLibA_00434	ACER3	142	144	126	192	126	78	112	105	68	45	80	55
HGLibA_00435	ACER3	67	44	82	65	72	51	29	49	33	5	26	12
HGLibB_00433	ACER3	224	306	379	313	263	271	223	215	143	124	151	177
HGLibB_00434	ACER3	189	214	132	332	162	230	156	203	56	92	209	137
HGLibB_00435	ACER3	287	311	379	485	266	213	246	197	164	43	127	170
HGLibA_00436	ACHE	168	210	163	147	180	138	135	136	120	119	172	126
HGLibA_00437	ACHE	104	129	128	122	93	78	85	90	51	31	92	68
HGLibA_00438	ACHE	134	132	165	199	95	130	81	114	46	27	81	49
HGLibB_00436	ACHE	207	276	281	487	242	194	221	178	143	65	140	102
HGLibB_00437	ACHE	203	307	269	389	146	97	260	245	111	99	163	127
HGLibB_00438	ACHE	257	302	304	358	255	187	255	331	138	167	234	154
HGLibA_00439	ACIN1	213	304	302	336	214	220	142	265	80	49	110	104
HGLibA_00440	ACIN1	86	102	115	183	75	78	61	90	62	16	112	76
HGLibA_00441	ACIN1	119	143	139	140	74	156	82	109	47	155	49	55
HGLibB_00439	ACIN1	128	191	178	195	283	176	139	164	95	122	65	57
HGLibB_00440	ACIN1	102	112	120	228	78	54	129	109	62	59	127	77
HGLibB_00441	ACIN1	132	136	144	209	171	114	97	170	111	185	12	51
HGLibA_00442	ACKR2	286	287	326	420	182	202	222	277	159	94	220	65
HGLibA_00443	ACKR2	180	205	232	279	169	159	163	191	69	47	115	68
HGLibA_00444	ACKR2	416	663	561	451	454	423	466	494	246	237	405	188
HGLibB_00442	ACKR2	166	210	193	256	142	156	59	149	108	3	215	52
HGLibB_00443	ACKR2	113	122	96	72	92	60	91	82	37	23	39	0
HGLibB_00444	ACKR2	235	247	297	507	222	220	186	268	97	25	113	106
HGLibA_00445	ACKR3	226	299	250	333	181	126	169	247	102	258	261	138
HGLibA_00446	ACKR3	295	389	397	325	291	252	288	203	132	198	258	265
HGLibA_00447	ACKR3	152	179	190	254	137	173	110	136	55	87	111	71
HGLibB_00445	ACKR3	165	189	178	146	166	150	103	133	57	41	186	131
HGLibB_00446	ACKR3	121	127	151	302	107	47	148	170	66	24	44	92
HGLibB_00447	ACKR3	210	244	215	367	101	109	204	180	59	64	65	145
HGLibA_00448	ACKR4	49	58	82	134	83	69	58	75	36	61	69	19
HGLibA_00449	ACKR4	126	132	115	203	62	40	85	119	58	115	113	89
HGLibA_00450	ACKR4	116	170	203	359	114	120	110	131	40	24	58	11
HGLibB_00448	ACKR4	196	210	187	388	113	144	161	213	92	43	101	75
HGLibB_00449	ACKR4	105	94	99	96	72	72	92	95	50	82	72	28
HGLibB_00450	ACKR4	78	73	82	54	126	35	60	88	38	53	68	78
HGLibA_00451	ACLY	79	115	107	75	26	33	87	130	47	52	27	98
HGLibA_00452	ACLY	130	126	109	126	87	107	97	106	55	33	51	28
HGLibA_00453	ACLY	296	397	361	702	238	294	237	301	142	264	270	147
HGLibB_00451	ACLY	390	457	565	658	237	238	381	403	207	154	52	54
HGLibB_00452	ACLY	113	162	132	67	64	47	98	83	31	0	1	27
HGLibB_00453	ACLY	500	636	573	817	474	441	493	561	263	346	371	354
HGLibA_00454	ACMSD	245	228	239	354	111	154	149	182	82	70	67	83
HGLibA_00455	ACMSD	200	226	178	363	250	189	191	231	93	31	194	123
HGLibA_00456	ACMSD	103	152	169	176	126	86	116	99	56	135	42	40
HGLibB_00454	ACMSD	74	107	101	143	78	161	97	55	23	41	41	36
HGLibB_00455	ACMSD	69	62	81	179	25	76	90	48	32	20	95	43
HGLibB_00456	ACMSD	348	393	430	551	251	178	288	348	192	333	183	124
HGLibA_00457	ACN9	220	209	218	333	240	140	247	198	104	244	59	97
HGLibA_00458	ACN9	142	137	147	29	203	83	131	120	50	22	189	97
HGLibA_00459	ACN9	68	101	105	185	41	65	91	45	46	172	36	17
HGLibB_00457	ACN9	247	232	269	249	185	237	222	216	103	170	175	115
HGLibB_00458	ACN9	58	80	64	139	35	28	70	92	47	11	43	34
HGLibB_00459	ACN9	101	89	81	75	108	129	89	100	46	37	114	44
HGLibA_00460	ACO1	107	154	152	97	57	90	109	166	87	34	21	84
HGLibA_00461	ACO1	39	31	20	34	18	7	15	33	12	0	27	0
HGLibA_00462	ACO1	348	384	460	497	390	343	244	313	176	247	208	494
HGLibB_00460	ACO1	55	36	54	95	47	20	56	70	22	25	37	53
HGLibB_00461	ACO1	118	163	143	176	108	155	124	101	55	104	92	81
HGLibB_00462	ACO1	419	414	371	485	302	244	288	373	183	106	308	298
HGLibA_00463	ACO2	60	89	119	108	30	51	72	74	30	32	19	39
HGLibA_00464	ACO2	152	177	171	204	94	244	104	269	40	1	55	49
HGLibA_00465	ACO2	88	115	110	95	53	73	47	60	34	17	5	33
HGLibB_00463	ACO2	282	359	363	84	140	86	311	289	144	1	41	6
HGLibB_00464	ACO2	294	330	413	259	298	192	198	300	156	62	51	89
HGLibB_00465	ACO2	57	78	78	81	30	43	40	73	45	50	10	41
HGLibA_00466	ACOT1	264	340	327	737	165	160	249	248	143	65	314	62
HGLibA_00467	ACOT1	233	288	265	433	200	175	157	234	104	141	310	149
HGLibA_00468	ACOT1	84	96	102	206	98	140	64	111	55	34	33	39
HGLibB_00466	ACOT1	202	201	231	308	191	185	150	194	104	138	88	49
HGLibB_00467	ACOT1	464	497	481	720	336	434	388	350	204	327	542	330
HGLibB_00468	ACOT1	308	374	371	623	352	263	212	319	128	125	338	161
HGLibA_00469	ACOT11	205	228	259	310	167	121	184	175	89	12	175	150
HGLibA_00470	ACOT11	85	102	139	95	85	173	120	138	34	46	58	72
HGLibA_00471	ACOT11	192	254	182	316	122	84	162	255	86	212	72	130
HGLibB_00469	ACOT11	28	59	60	39	45	88	11	43	28	21	1	1
HGLibB_00470	ACOT11	151	259	179	324	164	235	135	234	81	51	254	125
HGLibB_00471	ACOT11	305	407	400	435	318	362	308	316	155	140	91	183
HGLibA_00472	ACOT12	70	101	69	80	33	28	56	107	32	0	59	28
HGLibA_00473	ACOT12	31	36	37	38	71	6	28	57	17	12	3	0
HGLibA_00474	ACOT12	55	79	54	23	25	46	49	39	9	1	1	13
HGLibB_00472	ACOT12	262	338	355	434	315	223	234	319	156	68	208	100
HGLibB_00473	ACOT12	239	326	316	453	288	222	265	317	126	100	119	58
HGLibB_00474	ACOT12	252	370	356	486	201	173	258	312	150	72	155	244
HGLibA_00475	ACOT13	45	31	40	57	32	47	23	36	17	1	9	0
HGLibA_00476	ACOT13	69	65	97	117	72	131	48	50	27	28	21	69
HGLibA_00477	ACOT13	76	99	100	122	86	70	45	54	55	0	85	11
HGLibB_00475	ACOT13	227	285	292	397	212	175	230	290	93	171	126	63
HGLibB_00476	ACOT13	234	263	304	307	200	146	189	250	138	78	149	163
HGLibB_00477	ACOT13	234	216	320	370	157	212	196	261	85	113	85	112
HGLibA_00478	ACOT2	28	45	25	96	14	14	30	18	11	55	16	1
HGLibA_00479	ACOT2	86	76	79	88	74	49	94	72	28	58	90	37
HGLibA_00480	ACOT2	188	165	159	203	152	87	89	135	43	98	109	114
HGLibB_00478	ACOT2	228	235	310	410	210	180	233	163	100	237	179	37
HGLibB_00479	ACOT2	160	199	184	299	272	131	186	258	79	24	217	86
HGLibB_00480	ACOT2	217	278	276	251	218	247	175	243	106	80	110	64
HGLibA_00481	ACOT4	41	52	31	13	34	25	11	10	25	51	16	25
HGLibA_00482	ACOT4	96	48	84	189	97	44	50	73	42	25	5	140
HGLibA_00483	ACOT4	24	45	33	60	14	8	29	37	14	0	45	43
HGLibB_00481	ACOT4	140	183	125	198	49	51	111	124	40	73	145	21
HGLibB_00482	ACOT4	158	160	152	131	90	65	85	142	47	27	51	86
HGLibB_00483	ACOT4	218	260	323	584	160	335	210	293	120	127	151	139
HGLibA_00484	ACOT6	202	230	211	205	255	120	165	196	111	117	103	101
HGLibA_00485	ACOT6	121	97	123	116	103	79	120	73	47	14	31	13
HGLibA_00486	ACOT6	70	88	82	167	44	69	75	42	24	133	49	64
HGLibB_00484	ACOT6	86	101	121	276	131	75	66	103	45	65	56	34
HGLibB_00485	ACOT6	367	399	414	626	351	352	348	341	130	203	380	249
HGLibB_00486	ACOT6	61	68	41	98	107	58	37	75	19	23	14	9
HGLibA_00487	ACOT7	94	133	140	81	71	90	94	121	58	28	133	96
HGLibA_00488	ACOT7	210	257	291	351	203	224	189	164	133	145	91	126
HGLibA_00489	ACOT7	289	323	365	499	154	198	208	278	103	91	111	299
HGLibB_00487	ACOT7	255	320	343	469	298	307	197	309	108	58	319	184
HGLibB_00488	ACOT7	80	106	149	166	58	40	93	132	52	15	66	73
HGLibB_00489	ACOT7	105	151	156	128	96	120	110	130	53	47	104	41
HGLibA_00490	ACOT8	103	112	118	145	67	63	65	59	45	35	101	22
HGLibA_00491	ACOT8	60	104	102	108	42	68	85	49	14	20	104	51
HGLibA_00492	ACOT8	361	503	519	930	317	257	315	469	213	166	235	220
HGLibB_00490	ACOT8	300	318	372	666	280	247	375	354	138	265	339	242
HGLibB_00491	ACOT8	222	271	291	463	298	227	240	199	139	82	181	150
HGLibB_00492	ACOT8	159	223	259	534	272	227	154	181	107	62	406	170
HGLibA_00493	ACOT9	156	228	208	265	176	85	169	178	85	56	138	96
HGLibA_00494	ACOT9	21	20	30	33	11	22	30	28	16	18	17	5
HGLibA_00495	ACOT9	178	198	229	290	154	88	121	122	101	213	119	256
HGLibB_00493	ACOT9	82	98	110	125	67	137	73	96	68	42	88	136
HGLibB_00494	ACOT9	86	107	89	158	124	76	93	66	57	7	26	70
HGLibB_00495	ACOT9	234	310	345	246	333	338	204	185	142	249	262	249
HGLibA_00496	ACOX1	75	116	127	127	63	28	92	141	71	39	53	106
HGLibA_00497	ACOX1	74	98	63	102	53	30	96	45	28	46	9	82
HGLibA_00498	ACOX1	70	45	72	93	33	40	83	54	42	25	15	59
HGLibB_00496	ACOX1	203	272	260	287	104	45	139	165	83	105	50	79
HGLibB_00497	ACOX1	183	205	219	295	69	83	151	164	84	51	111	209
HGLibB_00498	ACOX1	288	275	351	253	184	99	217	295	108	129	176	86
HGLibA_00499	ACOX2	81	100	127	133	51	54	101	107	52	34	139	49
HGLibA_00500	ACOX2	157	224	253	258	212	60	169	206	87	88	159	125
HGLibA_00501	ACOX2	149	187	167	274	153	96	176	124	95	100	72	41
HGLibB_00499	ACOX2	478	531	525	473	396	310	353	347	200	130	273	179
HGLibB_00500	ACOX2	142	144	151	143	163	98	115	144	64	63	119	79
HGLibB_00501	ACOX2	452	460	498	662	324	323	366	431	193	288	427	330
HGLibA_00502	ACOX3	139	142	171	460	71	146	175	101	76	26	0	53
HGLibA_00503	ACOX3	120	156	156	143	105	91	151	133	75	130	52	68
HGLibA_00504	ACOX3	18	38	48	19	6	20	23	35	10	0	0	17
HGLibB_00502	ACOX3	60	134	119	105	121	65	78	49	21	57	39	86
HGLibB_00503	ACOX3	399	456	482	558	329	285	364	387	227	178	97	172
HGLibB_00504	ACOX3	394	467	510	664	445	257	448	398	184	257	180	263
HGLibA_00505	ACOXL	87	109	116	150	119	163	70	137	63	0	83	12
HGLibA_00506	ACOXL	178	162	171	63	142	114	187	137	77	33	78	10
HGLibA_00507	ACOXL	156	167	154	379	102	72	124	119	56	36	20	114
HGLibB_00505	ACOXL	129	194	138	121	90	99	121	144	91	84	69	17
HGLibB_00506	ACOXL	212	204	199	301	175	155	173	148	94	53	87	119
HGLibB_00507	ACOXL	121	156	210	193	67	68	123	159	74	3	71	42
HGLibA_00508	ACP1	79	83	107	62	179	23	111	78	20	0	10	18
HGLibA_00509	ACP1	100	144	96	197	126	48	122	88	61	39	59	20
HGLibA_00510	ACP1	78	125	82	189	86	74	99	80	29	23	126	27
HGLibB_00508	ACP1	89	92	78	90	59	47	79	49	24	21	80	91
HGLibB_00509	ACP1	126	125	130	269	85	91	80	103	61	58	14	88
HGLibB_00510	ACP1	188	224	221	349	216	179	194	188	71	149	159	59
HGLibA_00511	ACP2	223	282	308	291	97	241	210	291	127	117	193	57
HGLibA_00512	ACP2	113	84	138	208	57	53	118	108	33	57	20	81
HGLibA_00513	ACP2	31	16	34	29	5	22	44	40	7	0	0	31
HGLibB_00511	ACP2	248	260	257	420	149	157	315	332	137	94	65	166
HGLibB_00512	ACP2	146	251	230	250	127	97	169	238	127	49	157	100
HGLibB_00513	ACP2	100	84	103	84	96	43	120	126	43	36	2	45
HGLibA_00514	ACP5	59	98	96	121	123	66	39	75	66	21	58	135
HGLibA_00515	ACP5	44	80	135	106	29	38	66	86	32	2	68	58
HGLibA_00516	ACP5	75	126	92	105	66	47	82	77	53	65	16	51
HGLibB_00514	ACP5	117	155	176	173	136	116	125	112	86	28	61	76
HGLibB_00515	ACP5	42	30	28	131	2	3	25	49	20	11	13	53
HGLibB_00516	ACP5	154	209	243	446	192	81	142	181	91	200	128	105
HGLibA_00517	ACP6	159	233	193	165	103	163	137	182	86	113	73	137
HGLibA_00518	ACP6	166	191	184	174	133	121	134	229	78	148	67	53
HGLibA_00519	ACP6	216	233	244	262	118	96	122	210	89	74	195	104
HGLibB_00517	ACP6	286	418	389	336	295	155	278	317	173	332	186	211
HGLibB_00518	ACP6	849	1064	1165	1806	687	675	697	790	476	442	564	452
HGLibB_00519	ACP6	258	303	335	311	285	235	269	425	120	141	132	152
HGLibA_00520	ACPL2	78	71	52	14	100	46	26	69	25	6	54	17
HGLibA_00521	ACPL2	188	306	231	333	182	119	189	234	101	63	67	107
HGLibA_00522	ACPL2	107	130	125	74	52	47	83	90	37	11	110	16
HGLibB_00520	ACPL2	295	255	279	241	231	123	162	269	144	104	294	144
HGLibB_00521	ACPL2	54	103	106	273	41	55	44	100	36	93	15	55
HGLibB_00522	ACPL2	75	86	94	224	27	65	68	69	43	34	20	10
HGLibA_00523	ACPP	109	139	150	107	133	61	116	130	47	40	110	66
HGLibA_00524	ACPP	18	25	46	40	64	16	42	57	15	85	0	43
HGLibA_00525	ACPP	342	381	400	511	260	195	262	299	206	68	236	155
HGLibB_00523	ACPP	307	294	396	361	350	323	321	215	142	95	218	196
HGLibB_00524	ACPP	142	161	182	247	184	142	165	208	78	214	74	93
HGLibB_00525	ACPP	132	116	162	74	115	125	89	193	32	68	111	26
HGLibA_00526	ACPT	157	152	191	193	125	255	129	131	85	55	140	66
HGLibA_00527	ACPT	109	127	121	106	70	100	115	120	37	33	97	23
HGLibA_00528	ACPT	128	151	131	394	154	80	145	116	80	13	24	24
HGLibB_00526	ACPT	125	158	174	222	96	126	133	128	85	50	105	177
HGLibB_00527	ACPT	127	140	160	170	69	140	126	146	39	99	11	197
HGLibB_00528	ACPT	214	261	266	449	204	247	159	243	98	83	172	167
HGLibA_00529	ACR	72	100	116	113	55	30	97	76	41	45	125	82
HGLibA_00530	ACR	261	247	380	155	164	191	205	259	138	130	27	68
HGLibA_00531	ACR	61	100	107	113	73	43	78	120	61	21	77	33
HGLibB_00529	ACR	141	143	129	124	76	102	87	84	62	48	57	136
HGLibB_00530	ACR	77	136	106	98	48	39	103	92	43	41	19	18
HGLibB_00531	ACR	24	29	37	22	14	17	26	21	8	8	14	15
HGLibA_00532	ACRBP	115	122	123	198	66	76	160	156	51	13	84	37
HGLibA_00533	ACRBP	101	132	96	203	72	50	33	44	42	120	59	5
HGLibA_00534	ACRBP	28	55	46	81	41	11	31	41	11	94	149	7
HGLibB_00532	ACRBP	252	265	305	347	276	136	204	240	154	75	240	116
HGLibB_00533	ACRBP	348	493	428	435	279	414	226	386	181	79	575	99
HGLibB_00534	ACRBP	234	251	230	515	348	241	214	304	138	138	123	235
HGLibA_00535	ACRC	177	179	163	317	114	231	163	179	77	107	149	31
HGLibA_00536	ACRC	47	35	67	110	20	42	26	36	35	11	14	131
HGLibA_00537	ACRC	245	286	285	506	297	178	250	223	135	101	118	62
HGLibB_00535	ACRC	189	238	220	293	139	138	203	185	116	232	113	139
HGLibB_00536	ACRC	175	228	264	447	100	179	177	136	91	302	188	100
HGLibA_00538	ACRV1	202	203	167	301	56	119	115	92	63	34	71	25
HGLibA_00539	ACRV1	128	158	143	345	106	101	56	148	91	78	101	43
HGLibA_00540	ACRV1	185	284	218	361	184	198	88	189	60	139	84	118
HGLibB_00537	ACRV1	299	359	427	654	389	326	255	391	146	206	343	208
HGLibB_00538	ACRV1	78	92	115	163	57	73	82	115	42	0	30	38
HGLibB_00539	ACRV1	301	365	345	650	289	268	295	317	144	129	214	184
HGLibA_00541	ACSBG1	50	109	129	74	81	75	73	45	57	16	125	37
HGLibA_00542	ACSBG1	194	217	220	381	169	120	210	170	102	165	44	200
HGLibA_00543	ACSBG1	324	386	387	516	279	155	244	308	171	146	227	125
HGLibB_00540	ACSBG1	718	685	812	1173	388	444	631	569	312	164	466	221
HGLibB_00541	ACSBG1	310	350	344	307	261	315	227	312	132	197	257	155
HGLibB_00542	ACSBG1	16	17	24	36	15	26	15	19	11	13	10	20
HGLibA_00544	ACSBG2	384	413	400	473	319	254	266	415	191	211	316	311
HGLibA_00545	ACSBG2	219	242	269	768	297	211	219	199	114	176	95	62
HGLibA_00546	ACSBG2	66	52	87	62	46	34	65	41	40	88	62	30
HGLibB_00543	ACSBG2	94	111	112	127	78	45	63	125	80	45	70	55
HGLibB_00544	ACSBG2	16	5	13	16	11	4	4	5	3	0	22	13
HGLibB_00545	ACSBG2	346	389	464	612	432	294	408	396	166	215	302	304
HGLibA_00547	ACSF2	59	92	86	222	49	22	53	65	36	75	21	39
HGLibA_00548	ACSF2	199	250	256	220	141	146	165	231	107	75	118	113
HGLibA_00549	ACSF2	73	59	93	78	59	14	75	24	41	104	26	23
HGLibB_00546	ACSF2	328	334	362	334	327	250	310	353	150	83	103	198
HGLibB_00547	ACSF2	195	265	169	207	63	70	118	193	91	207	127	99
HGLibB_00548	ACSF2	114	154	102	69	41	73	102	134	59	67	106	36
HGLibA_00550	ACSF3	121	118	133	128	104	133	120	87	55	76	66	81
HGLibA_00551	ACSF3	114	183	173	176	93	111	120	158	96	41	95	81
HGLibA_00552	ACSF3	69	68	65	157	109	61	76	99	41	50	93	58
HGLibB_00549	ACSF3	139	196	197	208	124	141	151	172	68	62	83	172
HGLibB_00550	ACSF3	170	193	205	157	81	112	128	216	72	158	124	122
HGLibB_00551	ACSF3	142	278	298	222	202	303	210	228	70	121	64	97
HGLibA_00553	ACSL1	282	313	303	275	278	301	216	251	140	145	195	112
HGLibA_00554	ACSL1	201	203	254	363	87	115	170	215	142	136	116	129
HGLibA_00555	ACSL1	179	165	204	246	100	87	151	164	79	24	15	61
HGLibB_00552	ACSL1	142	186	191	178	107	101	144	216	74	43	25	80
HGLibB_00553	ACSL1	33	39	38	54	37	31	31	18	36	1	9	37
HGLibB_00554	ACSL1	141	211	201	243	145	111	123	177	100	29	43	47
HGLibA_00556	ACSL3	165	213	162	308	89	126	155	217	107	84	365	58
HGLibA_00557	ACSL3	92	85	100	58	29	25	82	105	31	1	59	6
HGLibA_00558	ACSL3	196	186	201	137	92	67	119	238	106	47	85	22
HGLibB_00555	ACSL3	243	225	290	402	218	138	248	191	152	14	260	182
HGLibB_00556	ACSL3	305	431	297	513	390	249	245	249	138	130	294	265
HGLibB_00557	ACSL3	132	125	139	90	36	85	107	85	33	87	135	49
HGLibA_00559	ACSL4	95	85	85	97	28	42	49	56	47	18	43	31
HGLibA_00560	ACSL4	127	131	138	60	34	46	60	97	69	63	83	71
HGLibA_00561	ACSL4	158	186	213	351	160	148	174	168	139	38	163	206
HGLibB_00558	ACSL4	82	102	70	106	34	31	67	86	44	60	50	35
HGLibB_00559	ACSL4	226	245	255	194	188	240	218	219	104	157	180	138
HGLibB_00560	ACSL4	198	215	311	138	88	136	175	202	94	163	115	176
HGLibA_00562	ACSL5	203	243	268	323	195	143	151	173	138	100	209	165
HGLibA_00563	ACSL5	57	62	78	69	30	11	98	48	40	63	10	61
HGLibA_00564	ACSL5	239	269	266	366	354	189	184	188	118	237	147	104
HGLibB_00561	ACSL5	204	192	251	333	127	132	207	142	136	121	81	152
HGLibB_00562	ACSL5	140	116	113	180	189	152	106	138	60	67	201	31
HGLibB_00563	ACSL5	201	252	273	212	196	127	201	161	88	122	110	46
HGLibA_00565	ACSL6	124	188	159	332	99	58	136	155	67	97	215	79
HGLibA_00566	ACSL6	163	149	156	142	89	90	152	163	75	129	25	37
HGLibA_00567	ACSL6	172	207	173	264	147	94	176	121	58	82	89	45
HGLibB_00564	ACSL6	85	150	143	270	76	91	70	104	67	27	47	96
HGLibB_00565	ACSL6	128	158	178	109	131	104	138	144	66	69	57	60
HGLibB_00566	ACSL6	62	69	67	158	53	43	88	46	23	0	0	31
HGLibA_00568	ACSM1	283	325	323	331	281	348	277	205	181	174	184	102
HGLibA_00569	ACSM1	162	231	232	208	362	199	225	223	85	64	128	136
HGLibA_00570	ACSM1	45	51	49	50	19	52	12	56	20	25	3	0
HGLibB_00567	ACSM1	239	331	309	220	203	210	314	245	159	182	298	49
HGLibB_00568	ACSM1	103	97	94	28	76	74	91	83	53	73	4	24
HGLibB_00569	ACSM1	181	182	261	248	182	121	157	156	112	102	156	176
HGLibA_00571	ACSM2A	157	213	175	334	202	53	208	170	86	200	34	168
HGLibA_00572	ACSM2A	179	284	221	143	124	213	169	175	126	164	105	71
HGLibA_00573	ACSM2A	135	200	133	261	150	178	86	155	70	104	144	170
HGLibB_00570	ACSM2A	175	217	237	197	164	151	197	211	80	72	161	51
HGLibB_00571	ACSM2A	291	239	285	260	116	139	221	275	120	72	237	115
HGLibB_00572	ACSM2A	75	98	77	117	36	44	61	101	49	37	33	14
HGLibA_00574	ACSM2B	147	149	175	204	162	254	114	145	71	14	51	86
HGLibA_00575	ACSM2B	194	216	267	246	171	161	138	199	108	62	116	112
HGLibA_00576	ACSM2B	85	98	100	169	45	85	19	111	28	12	97	93
HGLibB_00573	ACSM2B	502	531	555	684	508	415	391	512	239	350	346	277
HGLibB_00574	ACSM2B	460	640	584	568	454	405	420	475	259	716	290	265
HGLibB_00575	ACSM2B	442	504	558	780	514	372	332	439	219	419	119	259
HGLibA_00577	ACSM3	170	229	205	227	174	94	177	173	92	42	177	22
HGLibA_00578	ACSM3	203	235	245	407	144	217	188	313	98	142	75	123
HGLibA_00579	ACSM3	224	252	302	331	237	182	152	165	130	158	82	144
HGLibB_00576	ACSM3	237	274	230	345	200	152	175	203	160	189	205	76
HGLibB_00577	ACSM3	74	119	131	142	39	44	60	96	36	16	20	15
HGLibB_00578	ACSM3	70	134	116	158	94	56	90	91	57	205	51	73
HGLibA_00580	ACSM4	139	199	128	154	126	81	175	176	93	35	163	89
HGLibA_00581	ACSM4	198	237	257	321	159	93	155	165	107	144	136	58
HGLibA_00582	ACSM4	298	408	333	446	219	260	165	341	162	128	86	103
HGLibB_00579	ACSM4	412	370	389	561	458	363	325	394	168	69	105	83
HGLibB_00580	ACSM4	59	97	101	61	52	39	49	76	37	20	12	7
HGLibB_00581	ACSM4	66	53	75	73	33	37	59	45	27	15	27	24
HGLibA_00583	ACSM5	77	102	99	221	109	115	134	94	20	199	21	12
HGLibA_00584	ACSM5	204	190	199	350	159	110	158	196	96	122	189	123
HGLibA_00585	ACSM5	96	83	99	160	76	25	117	69	32	22	34	59
HGLibB_00582	ACSM5	23	24	39	16	28	28	6	34	16	36	32	17
HGLibB_00583	ACSM5	470	571	510	759	344	386	415	350	265	165	525	249
HGLibB_00584	ACSM5	36	34	65	65	35	9	27	41	42	22	13	19
HGLibA_00586	ACSS1	72	125	104	131	53	66	86	92	51	82	30	20
HGLibA_00587	ACSS1	120	112	100	126	120	36	105	123	42	156	46	23
HGLibA_00588	ACSS1	51	86	91	92	34	95	28	77	44	78	43	4
HGLibB_00585	ACSS1	412	479	583	836	497	293	395	646	193	240	190	250
HGLibB_00586	ACSS1	80	123	133	169	67	90	142	80	28	0	36	64
HGLibB_00587	ACSS1	185	238	256	390	135	216	244	203	97	195	107	66
HGLibA_00589	ACSS2	200	226	269	316	124	117	174	215	125	58	90	150
HGLibA_00590	ACSS2	209	265	309	275	180	105	287	236	93	94	19	460
HGLibA_00591	ACSS2	96	121	122	224	77	74	102	87	46	6	95	83
HGLibB_00588	ACSS2	73	120	76	76	27	34	37	46	34	97	40	263
HGLibB_00589	ACSS2	165	195	215	229	140	90	108	149	89	109	24	133
HGLibB_00590	ACSS2	69	91	85	104	73	50	41	36	41	23	98	61
HGLibA_00592	ACSS3	193	204	225	190	170	218	229	183	110	188	103	57
HGLibA_00593	ACSS3	37	40	42	57	4	77	26	35	19	4	14	45
HGLibA_00594	ACSS3	38	43	51	40	27	29	36	16	27	0	74	0
HGLibB_00591	ACSS3	217	219	216	367	135	183	170	194	126	142	179	30
HGLibB_00592	ACSS3	45	36	46	48	22	32	36	43	15	26	16	38
HGLibB_00593	ACSS3	112	152	188	131	81	87	168	210	77	91	85	113
HGLibA_00595	ACTA1	320	371	362	497	317	164	256	309	123	185	91	84
HGLibA_00596	ACTA1	247	322	311	581	214	236	157	273	142	100	88	83
HGLibA_00597	ACTA1	129	230	171	290	133	127	121	106	73	35	99	35
HGLibB_00594	ACTA1	78	144	125	125	44	81	124	139	68	0	33	24
HGLibB_00595	ACTA1	288	275	399	685	253	214	319	365	115	376	136	370
HGLibB_00596	ACTA1	87	132	131	102	68	103	72	161	30	48	47	58
HGLibA_00598	ACTA2	153	233	267	444	132	194	153	167	76	59	138	64
HGLibA_00599	ACTA2	49	68	83	98	34	53	47	50	59	1	89	44
HGLibA_00600	ACTA2	19	21	33	15	25	10	34	12	8	0	6	40
HGLibB_00597	ACTA2	146	184	184	210	72	98	152	148	61	73	97	150
HGLibB_00598	ACTA2	145	139	138	202	103	96	122	112	55	141	129	141
HGLibB_00599	ACTA2	377	497	533	586	322	227	317	491	191	282	328	451
HGLibA_00601	ACTB	73	113	74	162	62	87	44	76	58	58	74	9
HGLibA_00602	ACTB	24	43	39	23	11	14	19	31	30	18	2	1
HGLibA_00603	ACTB	373	523	512	676	303	273	345	426	230	78	149	194
HGLibB_00600	ACTB	68	106	81	169	68	64	104	132	51	21	10	3
HGLibB_00601	ACTB	492	533	545	582	435	333	424	390	247	243	236	324
HGLibB_00602	ACTB	48	78	58	70	78	23	51	80	16	0	69	19
HGLibA_00604	ACTBL2	143	229	207	421	201	112	144	170	71	77	187	89
HGLibA_00605	ACTBL2	116	190	158	125	110	117	112	114	66	84	115	39
HGLibA_00606	ACTBL2	332	433	459	713	397	393	302	296	210	425	476	141
HGLibB_00603	ACTBL2	332	388	418	401	213	200	313	308	199	194	195	223
HGLibB_00604	ACTBL2	207	289	228	250	181	249	187	176	105	92	80	67
HGLibB_00605	ACTBL2	252	289	299	328	214	118	151	186	80	316	212	102
HGLibA_00607	ACTC1	134	173	155	280	111	269	126	97	56	120	73	8
HGLibA_00608	ACTC1	152	154	133	188	99	143	129	184	83	134	38	177
HGLibA_00609	ACTC1	125	138	132	242	201	101	77	120	64	30	66	121
HGLibB_00606	ACTC1	119	189	157	211	83	120	102	184	53	62	31	108
HGLibB_00607	ACTC1	98	138	87	85	135	103	69	120	57	14	17	3
HGLibB_00608	ACTC1	404	435	377	471	558	341	352	361	246	149	130	123
HGLibA_00610	ACTG1	255	297	250	334	218	146	205	175	109	114	146	38
HGLibA_00611	ACTG1	331	337	343	422	411	261	222	241	99	104	375	81
HGLibA_00612	ACTG1	43	49	54	25	17	3	48	9	14	0	38	1
HGLibB_00609	ACTG1	123	146	184	251	42	106	120	83	78	33	104	196
HGLibB_00610	ACTG1	67	63	94	91	38	15	65	80	34	44	21	0
HGLibB_00611	ACTG1	183	204	277	274	141	130	163	288	80	70	245	62
HGLibA_00613	ACTG2	270	281	295	429	239	132	225	208	109	51	134	81
HGLibA_00614	ACTG2	189	226	247	432	223	157	141	219	70	361	128	88
HGLibA_00615	ACTG2	144	183	153	152	79	34	141	196	75	39	50	72
HGLibB_00612	ACTG2	3	14	17	1	11	2	3	3	2	1	0	0
HGLibB_00613	ACTG2	173	225	260	362	103	76	231	235	148	186	201	63
HGLibB_00614	ACTG2	83	91	117	89	34	68	80	139	42	73	7	8
HGLibA_00616	ACTL10	162	181	157	268	197	75	176	129	85	24	119	114
HGLibA_00617	ACTL10	23	41	20	4	18	37	51	11	13	0	0	7
HGLibA_00618	ACTL10	253	405	466	679	259	209	272	291	156	132	460	143
HGLibB_00615	ACTL10	123	167	164	211	108	81	224	148	74	83	100	34
HGLibB_00616	ACTL10	118	134	163	148	65	78	121	99	50	13	83	18
HGLibB_00617	ACTL10	161	165	188	242	148	85	126	181	105	15	88	125
HGLibA_00619	ACTL6A	104	177	112	51	25	14	86	86	74	63	71	0
HGLibA_00620	ACTL6A	230	273	243	207	70	50	210	161	153	105	118	27
HGLibA_00621	ACTL6A	287	289	307	347	185	233	253	246	154	213	156	98
HGLibB_00618	ACTL6A	145	207	184	143	113	74	93	121	85	76	25	16
HGLibB_00619	ACTL6A	356	297	367	249	275	158	261	315	108	133	149	189
HGLibB_00620	ACTL6A	576	628	639	759	579	427	432	502	214	206	251	263
HGLibA_00622	ACTL6B	55	79	87	125	75	66	76	62	62	13	37	35
HGLibA_00623	ACTL6B	363	424	432	468	185	181	200	343	189	127	129	190
HGLibA_00624	ACTL6B	123	79	133	153	82	85	93	140	50	31	118	24
HGLibB_00621	ACTL6B	149	231	182	153	89	172	171	195	95	96	94	99
HGLibB_00622	ACTL6B	118	162	155	275	113	124	94	127	64	15	35	144
HGLibB_00623	ACTL6B	138	184	189	90	119	87	127	196	96	2	79	23
HGLibA_00625	ACTL7A	321	400	362	420	316	323	279	535	161	209	492	283
HGLibA_00626	ACTL7A	169	250	214	220	188	179	156	241	109	221	296	113
HGLibA_00627	ACTL7A	131	241	195	272	177	143	169	137	96	72	112	8
HGLibB_00624	ACTL7A	94	88	87	94	75	75	68	89	47	7	65	37
HGLibB_00625	ACTL7A	156	216	274	316	123	50	187	258	92	21	231	78
HGLibB_00626	ACTL7A	311	313	371	463	302	348	245	328	160	110	168	222
HGLibA_00628	ACTL7B	70	98	90	93	47	29	81	88	53	0	107	41
HGLibA_00629	ACTL7B	159	183	179	96	101	85	147	160	85	132	95	97
HGLibA_00630	ACTL7B	163	168	194	177	179	131	80	197	78	101	141	53
HGLibB_00627	ACTL7B	257	237	298	308	286	244	176	287	132	220	219	67
HGLibB_00628	ACTL7B	490	494	567	1052	424	468	506	459	204	303	285	121
HGLibB_00629	ACTL7B	235	354	302	439	153	153	250	225	176	210	107	128
HGLibA_00631	ACTL8	82	98	103	194	67	91	64	95	50	129	31	195
HGLibA_00632	ACTL8	86	149	190	90	77	96	105	138	49	21	79	33
HGLibA_00633	ACTL8	25	31	30	108	24	27	20	33	5	0	35	38
HGLibB_00630	ACTL8	24	40	45	49	7	12	34	2	27	28	0	40
HGLibB_00631	ACTL8	105	137	150	355	127	75	159	132	78	93	229	105
HGLibB_00632	ACTL8	82	98	94	97	71	169	79	62	41	20	80	22
HGLibA_00634	ACTL9	149	148	142	122	115	146	76	126	80	134	77	57
HGLibA_00635	ACTL9	27	37	40	52	23	17	42	47	28	16	11	119
HGLibA_00636	ACTL9	27	33	61	32	18	20	31	37	24	0	1	44
HGLibB_00633	ACTL9	306	371	430	629	209	213	257	322	152	230	74	320
HGLibB_00634	ACTL9	406	433	327	403	287	195	336	347	151	265	96	247
HGLibB_00635	ACTL9	312	388	404	429	215	204	266	301	146	91	155	209
HGLibA_00637	ACTN1	64	118	157	99	74	42	95	133	59	58	83	89
HGLibA_00638	ACTN1	301	304	359	495	231	293	247	336	145	152	186	307
HGLibA_00639	ACTN1	74	116	92	248	88	186	55	100	41	31	105	32
HGLibB_00636	ACTN1	136	160	192	170	75	82	144	131	66	70	110	159
HGLibB_00637	ACTN1	46	48	57	94	23	25	61	64	25	47	9	3
HGLibB_00638	ACTN1	285	322	339	582	263	187	206	243	127	140	189	58
HGLibA_00640	ACTN2	148	158	153	202	134	94	120	132	85	291	39	17
HGLibA_00641	ACTN2	72	86	68	66	60	117	63	53	29	0	8	1
HGLibA_00642	ACTN2	271	351	351	426	225	259	228	356	182	209	199	67
HGLibB_00639	ACTN2	264	364	338	405	223	306	237	218	135	186	234	49
HGLibB_00640	ACTN2	64	68	74	39	51	82	68	62	33	37	30	39
HGLibB_00641	ACTN2	236	273	292	400	238	167	137	195	64	110	410	246
HGLibA_00643	ACTN4	220	295	354	464	207	219	210	337	194	22	159	112
HGLibA_00644	ACTN4	65	135	109	121	20	41	120	95	42	1	40	10
HGLibA_00645	ACTN4	22	33	33	70	30	12	8	20	6	0	12	15
HGLibB_00642	ACTN4	183	163	220	356	175	81	187	139	97	60	33	3
HGLibB_00643	ACTN4	373	441	449	327	221	257	317	346	164	214	372	172
HGLibB_00644	ACTN4	622	770	661	1263	566	504	665	572	278	168	636	573
HGLibA_00646	ACTR10	39	35	51	88	25	42	28	34	22	34	7	38
HGLibA_00647	ACTR10	135	118	177	241	142	184	140	78	61	74	35	63
HGLibA_00648	ACTR10	28	37	36	24	9	44	58	24	26	4	1	1
HGLibB_00645	ACTR10	59	64	76	88	76	39	80	43	12	54	8	32
HGLibB_00646	ACTR10	52	31	42	62	17	16	23	52	23	0	10	32
HGLibB_00647	ACTR10	123	138	136	135	41	32	134	114	51	21	65	47
HGLibA_00649	ACTR1A	255	356	331	282	174	81	290	225	126	142	140	30
HGLibA_00650	ACTR1A	75	112	135	123	58	236	95	165	50	111	27	51
HGLibA_00651	ACTR1A	197	251	281	265	225	131	199	179	118	182	142	118
HGLibB_00648	ACTR1A	147	170	151	133	59	70	158	195	62	65	56	60
HGLibB_00649	ACTR1A	102	134	164	246	65	71	112	154	88	57	128	103
HGLibB_00650	ACTR1A	63	116	96	88	39	66	100	86	28	29	30	15
HGLibA_00652	ACTR1B	51	43	77	42	41	30	82	32	17	18	25	24
HGLibA_00653	ACTR1B	91	129	140	214	109	95	117	77	56	39	17	10
HGLibA_00654	ACTR1B	33	43	30	30	38	16	29	41	5	0	85	10
HGLibB_00651	ACTR1B	96	131	156	280	146	47	113	83	55	36	0	8
HGLibB_00652	ACTR1B	111	115	154	92	78	97	105	130	65	29	13	32
HGLibB_00653	ACTR1B	30	24	47	8	39	6	33	16	12	26	8	0
HGLibA_00655	ACTR2	32	22	23	21	5	5	26	24	6	8	0	2
HGLibA_00656	ACTR2	193	245	234	288	95	73	204	262	90	108	198	51
HGLibA_00657	ACTR2	41	58	40	40	26	37	40	39	17	0	43	16
HGLibB_00654	ACTR2	177	258	266	244	98	231	141	250	127	131	129	57
HGLibB_00655	ACTR2	54	71	96	117	13	14	68	34	45	0	11	0
HGLibB_00656	ACTR2	97	106	85	139	48	98	71	88	37	47	32	2
HGLibA_00658	ACTR3	85	92	141	28	47	87	133	116	32	140	21	1
HGLibA_00659	ACTR3	109	149	131	161	62	51	147	94	49	97	23	64
HGLibA_00660	ACTR3	173	171	168	207	142	144	130	127	83	41	94	19
HGLibB_00657	ACTR3	167	254	206	269	105	168	198	201	81	142	69	25
HGLibB_00658	ACTR3	317	313	331	329	170	156	198	285	93	73	129	163
HGLibB_00659	ACTR3	36	57	52	38	20	13	34	40	15	0	62	15
HGLibA_00661	ACTR3B	301	345	368	340	269	111	203	402	139	81	95	50
HGLibA_00662	ACTR3B	172	199	159	249	146	168	148	177	75	65	101	76
HGLibA_00663	ACTR3B	189	269	278	923	353	123	217	236	146	149	193	168
HGLibB_00660	ACTR3B	78	75	56	126	122	72	54	52	24	13	23	36
HGLibB_00661	ACTR3B	240	270	316	213	174	188	246	215	110	149	110	114
HGLibB_00662	ACTR3B	311	362	365	363	164	149	279	298	156	261	270	148
HGLibA_00664	ACTR3C	176	256	239	315	214	116	121	154	74	163	216	319
HGLibA_00665	ACTR3C	304	311	383	332	153	127	277	311	152	267	281	145
HGLibA_00666	ACTR3C	207	329	268	233	158	182	135	154	88	1	170	178
HGLibB_00663	ACTR3C	165	231	228	223	146	79	117	134	95	29	39	18
HGLibB_00664	ACTR3C	168	193	218	253	139	91	129	171	93	63	63	164
HGLibB_00665	ACTR3C	154	168	201	190	107	86	186	140	56	0	62	49
HGLibA_00667	ACTR5	274	344	344	238	256	171	209	225	116	56	97	46
HGLibA_00668	ACTR5	142	178	181	297	145	69	126	123	51	65	132	68
HGLibA_00669	ACTR5	129	112	150	81	141	94	110	129	51	93	21	63
HGLibB_00666	ACTR5	164	256	213	377	185	197	171	232	90	102	119	115
HGLibB_00667	ACTR5	410	430	393	788	393	221	343	331	203	124	150	178
HGLibB_00668	ACTR5	432	461	645	863	453	414	408	427	244	383	192	243
HGLibA_00670	ACTR6	62	55	62	57	35	33	37	41	27	0	0	1
HGLibA_00671	ACTR6	277	338	319	229	56	35	175	341	125	0	183	7
HGLibA_00672	ACTR6	161	139	125	247	140	98	132	136	64	59	41	15
HGLibB_00669	ACTR6	285	267	280	264	217	155	263	168	109	297	195	84
HGLibB_00670	ACTR6	204	258	252	144	32	76	181	147	84	37	101	17
HGLibB_00671	ACTR6	107	131	121	92	77	131	101	131	82	75	147	60
HGLibA_00673	ACTR8	119	148	180	121	115	64	168	172	109	0	72	137
HGLibA_00674	ACTR8	234	256	239	325	157	78	192	236	119	225	63	47
HGLibA_00675	ACTR8	131	145	161	181	23	45	122	148	54	19	60	50
HGLibB_00672	ACTR8	246	308	291	243	119	105	203	209	128	70	69	35
HGLibB_00673	ACTR8	92	65	90	131	135	60	99	110	37	0	94	6
HGLibB_00674	ACTR8	93	92	126	113	54	68	75	69	36	8	8	7
HGLibA_00676	ACTRT1	75	85	106	122	90	31	93	96	38	0	38	22
HGLibA_00677	ACTRT1	52	52	59	39	54	38	8	21	14	9	80	42
HGLibA_00678	ACTRT1	171	167	183	376	158	161	176	129	43	105	92	57
HGLibB_00675	ACTRT1	667	803	879	1071	722	717	555	779	355	490	630	313
HGLibB_00676	ACTRT1	101	151	223	210	136	211	137	113	55	9	127	22
HGLibB_00677	ACTRT1	209	275	293	252	251	349	219	164	104	47	406	182
HGLibA_00679	ACTRT2	14	14	15	14	0	7	3	5	2	0	0	0
HGLibA_00680	ACTRT2	104	128	139	237	156	48	136	105	68	22	62	170
HGLibA_00681	ACTRT2	159	182	189	286	144	195	163	203	66	24	119	52
HGLibB_00678	ACTRT2	354	593	605	700	330	350	341	294	253	291	195	276
HGLibB_00679	ACTRT2	19	17	41	38	24	14	20	21	27	19	30	10
HGLibB_00680	ACTRT2	21	28	42	108	21	25	25	35	24	21	31	51
HGLibA_00682	ACTRT3	145	225	266	238	186	151	193	142	104	251	219	66
HGLibA_00683	ACTRT3	15	22	24	1	7	0	15	18	26	0	1	21
HGLibA_00684	ACTRT3	105	135	145	156	70	124	95	91	44	18	77	205
HGLibB_00681	ACTRT3	342	351	431	448	235	282	248	365	128	114	145	204
HGLibB_00682	ACTRT3	147	143	156	262	88	93	123	144	75	83	70	70
HGLibB_00683	ACTRT3	180	216	185	288	90	99	102	185	73	53	99	41
HGLibA_00685	ACVR1	307	323	351	485	371	221	358	351	127	114	282	118
HGLibA_00686	ACVR1	120	167	194	150	108	117	103	189	77	185	70	118
HGLibA_00687	ACVR1	118	135	136	217	125	135	111	140	95	107	17	76
HGLibB_00684	ACVR1	165	234	188	167	166	52	183	222	84	46	99	132
HGLibB_00685	ACVR1	507	567	534	777	456	360	436	423	269	574	341	173
HGLibB_00686	ACVR1	295	290	336	517	333	219	259	448	142	63	327	151
HGLibA_00688	ACVR1B	398	440	489	438	302	369	267	450	175	180	269	296
HGLibA_00689	ACVR1B	204	224	247	411	204	129	268	149	123	36	148	109
HGLibA_00690	ACVR1B	49	13	34	19	18	12	15	46	14	0	2	75
HGLibB_00687	ACVR1B	286	297	284	377	210	195	231	237	151	238	335	154
HGLibB_00688	ACVR1B	281	306	299	408	149	207	210	225	122	112	121	113
HGLibB_00689	ACVR1B	210	241	277	642	172	243	216	282	102	143	110	60
HGLibA_00691	ACVR1C	83	120	161	137	92	105	115	95	78	239	116	122
HGLibA_00692	ACVR1C	503	484	634	706	333	406	342	452	225	160	312	249
HGLibA_00693	ACVR1C	276	297	315	205	202	152	259	243	108	207	58	166
HGLibB_00690	ACVR1C	192	196	211	476	187	245	158	191	81	19	54	162
HGLibB_00691	ACVR1C	182	250	224	356	117	98	157	164	111	136	178	76
HGLibB_00692	ACVR1C	144	156	168	144	85	47	121	131	32	0	102	90
HGLibA_00694	ACVR2A	257	288	325	412	300	144	228	314	151	91	230	273
HGLibA_00695	ACVR2A	154	217	218	322	169	135	185	165	53	17	56	150
HGLibA_00696	ACVR2A	163	175	170	162	138	57	143	127	75	114	150	125
HGLibB_00693	ACVR2A	185	256	238	656	134	193	149	151	87	48	59	81
HGLibB_00694	ACVR2A	374	408	429	484	388	337	238	359	183	219	214	206
HGLibB_00695	ACVR2A	120	119	108	98	133	75	92	103	64	35	105	22
HGLibA_00697	ACVR2B	7	6	3	33	8	3	18	15	5	0	0	5
HGLibA_00698	ACVR2B	105	132	135	194	104	75	92	139	38	1	109	94
HGLibA_00699	ACVR2B	177	264	215	253	134	154	170	252	156	125	98	159
HGLibB_00696	ACVR2B	142	125	140	100	93	75	81	127	54	6	6	78
HGLibB_00697	ACVR2B	118	131	164	256	122	155	60	79	52	2	21	61
HGLibB_00698	ACVR2B	186	183	195	428	209	197	157	130	93	69	124	47
HGLibA_00700	ACVRL1	139	195	221	345	187	204	137	151	67	60	43	140
HGLibA_00701	ACVRL1	283	355	333	364	308	206	298	348	115	203	232	143
HGLibA_00702	ACVRL1	94	167	152	191	59	92	133	171	47	60	70	155
HGLibB_00699	ACVRL1	155	211	170	184	133	100	98	142	65	45	135	88
HGLibB_00700	ACVRL1	188	208	280	361	174	235	270	168	87	56	81	59
HGLibB_00701	ACVRL1	46	80	58	73	33	19	62	90	66	27	28	35
HGLibA_00703	ACY1	93	99	134	170	56	129	161	103	40	0	0	54
HGLibA_00704	ACY1	92	96	135	296	113	154	108	101	37	17	45	107
HGLibA_00705	ACY1	65	56	85	135	70	13	78	76	40	72	54	35
HGLibB_00702	ACY1	26	31	21	7	36	13	34	10	7	0	19	10
HGLibB_00703	ACY1	66	84	76	73	114	37	73	102	36	42	40	18
HGLibB_00704	ACY1	253	297	288	379	284	140	190	354	96	115	134	6
HGLibA_00706	ACY3	64	56	60	151	53	80	41	71	22	149	69	0
HGLibA_00707	ACY3	96	112	106	120	77	39	77	83	24	10	11	38
HGLibA_00708	ACY3	59	74	62	46	76	70	63	41	46	23	59	49
HGLibB_00705	ACY3	438	556	454	616	291	189	362	448	191	157	404	235
HGLibB_00706	ACY3	180	218	249	242	189	134	184	222	84	183	65	244
HGLibB_00707	ACY3	112	143	169	155	153	130	113	183	62	105	63	28
HGLibA_00709	ACYP1	129	131	148	164	126	164	111	148	53	139	31	65
HGLibA_00710	ACYP1	154	170	189	252	142	123	99	191	79	100	31	29
HGLibA_00711	ACYP1	140	144	146	218	179	162	73	191	98	84	103	92
HGLibB_00708	ACYP1	69	139	89	106	88	59	55	124	52	166	51	15
HGLibB_00709	ACYP1	102	109	83	72	82	44	91	63	19	32	35	47
HGLibA_00712	ACYP2	242	345	308	362	142	134	223	225	104	152	151	131
HGLibA_00713	ACYP2	126	190	156	244	73	58	83	141	78	0	113	56
HGLibA_00714	ACYP2	30	29	40	57	33	24	26	31	15	25	75	26
HGLibB_00710	ACYP2	296	378	314	533	210	240	241	376	160	259	395	238
HGLibB_00711	ACYP2	38	20	32	3	18	0	3	22	5	0	0	14
HGLibB_00712	ACYP2	206	269	298	467	311	305	170	218	130	46	276	92
HGLibA_00715	ADA	150	141	213	333	147	124	103	130	50	192	48	0
HGLibA_00716	ADA	223	232	243	444	190	166	141	219	96	86	187	128
HGLibA_00717	ADA	58	52	64	32	15	10	96	72	45	39	52	0
HGLibB_00713	ADA	156	173	179	176	66	184	129	146	59	43	167	100
HGLibB_00714	ADA	72	113	105	352	86	14	91	63	60	113	33	44
HGLibB_00715	ADA	138	127	124	100	85	97	137	111	63	16	130	64
HGLibA_00718	ADAD1	217	278	254	637	186	179	213	222	99	39	220	143
HGLibA_00719	ADAD1	108	77	97	164	50	88	105	141	42	90	127	8
HGLibA_00720	ADAD1	19	19	27	34	45	37	36	25	8	49	2	0
HGLibB_00716	ADAD1	359	428	401	437	330	221	409	375	211	210	163	162
HGLibB_00717	ADAD1	242	282	255	492	211	176	215	235	81	241	114	180
HGLibB_00718	ADAD1	140	144	115	194	97	132	94	106	55	53	159	59
HGLibA_00721	ADAD2	103	126	123	198	96	47	69	91	29	1	57	41
HGLibA_00722	ADAD2	221	233	252	278	122	298	187	133	77	218	159	49
HGLibA_00723	ADAD2	104	124	98	98	80	113	128	95	39	31	21	64
HGLibB_00719	ADAD2	226	331	314	309	352	205	283	295	145	170	185	340
HGLibB_00720	ADAD2	90	81	64	79	77	51	58	65	50	12	48	34
HGLibB_00721	ADAD2	133	188	214	210	111	275	162	208	125	49	97	5
HGLibA_00724	ADAL	151	242	216	390	142	128	212	218	77	83	134	133
HGLibA_00725	ADAL	213	266	235	232	300	259	226	253	124	11	193	71
HGLibA_00726	ADAL	52	45	48	78	16	33	36	41	13	33	31	3
HGLibB_00722	ADAL	193	184	216	345	164	69	176	205	112	55	92	97
HGLibB_00723	ADAL	54	45	50	48	55	22	30	41	25	58	22	20
HGLibB_00724	ADAL	15	16	23	13	13	29	13	11	18	3	13	15
HGLibA_00727	ADAM10	37	72	28	170	9	12	67	56	8	0	6	1
HGLibA_00728	ADAM10	83	83	86	74	45	138	68	32	36	7	24	128
HGLibA_00729	ADAM10	106	120	121	85	56	39	99	145	32	27	25	18
HGLibB_00725	ADAM10	181	177	196	191	142	152	130	186	80	3	90	125
HGLibB_00726	ADAM10	323	312	348	553	199	244	305	329	162	203	99	184
HGLibB_00727	ADAM10	63	63	102	75	77	47	51	48	25	8	3	17
HGLibA_00730	ADAM11	229	237	259	229	132	197	177	176	80	122	167	28
HGLibA_00731	ADAM11	116	112	136	281	51	87	57	183	61	47	82	43
HGLibA_00732	ADAM11	98	123	140	162	38	72	107	152	71	139	61	2
HGLibB_00728	ADAM11	133	116	145	76	147	88	88	117	65	94	45	71
HGLibB_00729	ADAM11	216	289	292	435	273	134	125	289	115	66	259	68
HGLibB_00730	ADAM11	241	264	193	220	137	191	212	211	96	140	85	78
HGLibA_00733	ADAM12	231	254	279	559	261	148	230	271	138	165	244	91
HGLibA_00734	ADAM12	165	213	174	385	206	191	95	150	73	345	96	105
HGLibA_00735	ADAM12	60	107	98	103	56	89	94	101	23	125	48	1
HGLibB_00731	ADAM12	94	107	116	151	70	55	82	105	37	25	96	82
HGLibB_00732	ADAM12	168	199	233	253	89	119	185	220	72	207	167	47
HGLibB_00733	ADAM12	189	210	201	224	172	70	159	182	108	153	117	89
HGLibA_00736	ADAM15	60	63	77	96	50	86	62	48	40	0	41	100
HGLibA_00737	ADAM15	64	90	86	85	57	42	102	88	34	41	56	49
HGLibA_00738	ADAM15	150	152	210	211	149	119	127	121	97	38	221	37
HGLibB_00734	ADAM15	525	747	703	1588	580	509	503	603	258	590	438	308
HGLibB_00735	ADAM15	80	102	144	163	61	56	104	132	43	29	57	32
HGLibB_00736	ADAM15	220	225	270	311	128	114	238	194	105	61	138	190
HGLibA_00739	ADAM17	254	263	283	394	232	129	222	217	131	68	315	322
HGLibA_00740	ADAM17	108	95	78	107	79	75	95	92	34	15	56	12
HGLibA_00741	ADAM17	304	361	319	372	172	238	258	268	158	94	218	57
HGLibB_00737	ADAM17	210	258	246	341	193	132	176	181	90	53	163	49
HGLibB_00738	ADAM17	408	383	368	530	311	286	294	308	154	305	333	96
HGLibB_00739	ADAM17	48	65	51	47	57	35	37	32	17	30	5	23
HGLibA_00742	ADAM18	156	192	207	281	156	321	182	195	131	42	167	155
HGLibA_00743	ADAM18	174	224	221	454	261	94	148	133	82	108	69	101
HGLibA_00744	ADAM18	160	176	126	288	152	185	156	120	40	90	145	88
HGLibB_00740	ADAM18	89	102	137	106	97	77	91	67	56	16	71	113
HGLibB_00741	ADAM18	48	66	74	81	65	83	37	32	30	74	43	32
HGLibB_00742	ADAM18	429	500	565	580	348	260	389	363	230	371	141	189
HGLibA_00745	ADAM19	267	322	284	428	158	158	270	219	157	211	113	100
HGLibA_00746	ADAM19	257	200	254	354	92	170	207	209	106	175	57	98
HGLibA_00747	ADAM19	8	18	15	1	12	6	13	8	12	67	1	0
HGLibB_00743	ADAM19	127	112	117	300	123	45	93	85	70	63	50	46
HGLibB_00744	ADAM19	135	140	172	199	106	134	149	132	83	151	70	102
HGLibB_00745	ADAM19	154	225	237	280	181	210	129	124	88	57	141	230
HGLibA_00748	ADAM2	37	49	77	89	19	53	32	53	26	15	19	60
HGLibA_00749	ADAM2	74	92	87	83	77	34	64	117	50	23	39	25
HGLibA_00750	ADAM2	18	21	28	48	30	43	38	34	18	0	18	15
HGLibB_00746	ADAM2	60	84	116	105	84	97	58	110	47	19	35	43
HGLibB_00747	ADAM2	67	82	77	127	89	71	78	77	36	56	71	63
HGLibB_00748	ADAM2	44	32	36	35	31	33	53	41	19	34	6	12
HGLibA_00751	ADAM20	127	138	165	160	100	123	82	120	52	42	6	97
HGLibA_00752	ADAM20	79	51	109	208	62	72	85	110	37	20	27	31
HGLibA_00753	ADAM20	208	219	223	282	154	62	187	254	102	87	104	53
HGLibB_00749	ADAM20	56	55	45	111	60	30	46	57	14	47	124	26
HGLibB_00750	ADAM20	320	336	319	476	329	273	235	282	168	92	305	244
HGLibB_00751	ADAM20	133	109	115	328	123	47	32	108	44	45	105	114
HGLibA_00754	ADAM21	95	120	135	176	146	48	191	118	51	8	44	41
HGLibA_00755	ADAM21	175	226	205	329	134	122	143	242	107	70	52	139
HGLibA_00756	ADAM21	33	38	35	29	28	21	33	34	10	11	0	61
HGLibB_00752	ADAM21	212	280	257	439	268	182	178	255	127	24	162	115
HGLibB_00753	ADAM21	107	145	127	144	92	75	105	126	74	10	120	88
HGLibB_00754	ADAM21	125	184	160	255	102	133	99	203	60	58	278	182
HGLibA_00757	ADAM22	144	125	124	232	90	92	114	127	73	77	83	70
HGLibA_00758	ADAM22	64	99	104	99	60	50	106	141	38	74	138	24
HGLibA_00759	ADAM22	173	254	198	171	128	168	169	164	110	37	82	85
HGLibB_00755	ADAM22	180	226	209	316	116	141	204	94	79	32	30	53
HGLibB_00756	ADAM22	142	150	133	227	83	97	100	79	91	43	109	60
HGLibB_00757	ADAM22	63	125	105	142	93	45	37	90	37	96	68	24
HGLibA_00760	ADAM23	58	54	46	64	30	43	69	64	37	18	24	12
HGLibA_00761	ADAM23	96	146	104	116	79	80	65	68	51	92	26	19
HGLibA_00762	ADAM23	239	251	283	347	254	214	251	209	135	26	74	75
HGLibB_00758	ADAM23	124	136	124	73	91	84	97	64	47	116	64	82
HGLibB_00759	ADAM23	196	203	223	192	121	78	124	150	96	139	104	170
HGLibB_00760	ADAM23	86	116	127	97	62	45	84	172	67	35	50	43
HGLibA_00763	ADAM28	111	136	127	214	90	88	111	126	62	106	128	112
HGLibA_00764	ADAM28	116	145	143	133	64	92	110	85	34	47	33	33
HGLibA_00765	ADAM28	82	120	91	140	126	109	78	93	28	75	97	79
HGLibB_00761	ADAM28	228	266	271	225	169	120	203	220	111	184	291	145
HGLibB_00762	ADAM28	37	53	50	82	41	31	62	42	20	0	14	10
HGLibB_00763	ADAM28	667	721	741	844	570	556	620	709	385	279	336	358
HGLibA_00766	ADAM29	120	147	152	111	89	133	118	175	40	67	57	0
HGLibA_00767	ADAM29	167	161	206	318	225	106	103	213	53	156	51	91
HGLibA_00768	ADAM29	73	53	76	104	61	79	83	108	33	57	0	25
HGLibB_00764	ADAM29	203	255	187	268	180	101	184	255	116	104	109	151
HGLibB_00765	ADAM29	264	289	319	490	255	197	166	343	146	129	129	143
HGLibB_00766	ADAM29	100	126	106	86	122	84	71	89	43	96	45	41
HGLibA_00769	ADAM30	76	84	96	129	51	29	94	31	25	57	25	9
HGLibA_00770	ADAM30	51	89	77	73	56	43	54	61	22	17	12	17
HGLibA_00771	ADAM30	318	312	390	462	280	241	333	337	120	190	166	37
HGLibB_00767	ADAM30	73	124	116	151	67	58	83	136	50	68	60	26
HGLibB_00768	ADAM30	269	314	333	500	222	212	211	268	117	54	298	131
HGLibB_00769	ADAM30	490	702	752	1519	480	496	424	454	214	303	558	353
HGLibA_00772	ADAM32	176	219	257	295	150	189	179	219	92	75	145	96
HGLibA_00773	ADAM32	752	929	977	1239	703	545	657	822	349	936	481	424
HGLibA_00774	ADAM32	116	139	114	170	95	104	99	123	48	54	42	154
HGLibB_00770	ADAM32	259	314	336	601	291	300	343	318	129	166	126	236
HGLibB_00771	ADAM32	125	144	139	128	106	80	71	89	58	19	144	174
HGLibB_00772	ADAM32	103	120	157	123	118	73	86	83	58	54	124	63
HGLibA_00775	ADAM33	247	314	364	529	391	231	210	247	151	210	254	224
HGLibA_00776	ADAM33	233	261	286	463	191	147	253	187	139	117	163	129
HGLibA_00777	ADAM33	16	41	33	22	17	24	44	32	10	48	23	9
HGLibB_00773	ADAM33	356	334	376	508	181	193	274	364	126	200	79	263
HGLibB_00774	ADAM33	194	209	220	309	195	149	186	147	90	125	82	64
HGLibB_00775	ADAM33	147	158	154	299	119	87	180	123	83	46	57	81
HGLibA_00778	ADAM7	83	109	131	174	33	130	61	132	60	35	122	13
HGLibA_00779	ADAM7	188	231	245	284	162	100	188	223	85	211	89	127
HGLibA_00780	ADAM7	75	79	73	69	48	70	60	56	33	3	2	146
HGLibB_00776	ADAM7	35	48	48	37	44	15	35	38	36	0	68	75
HGLibB_00777	ADAM7	157	125	206	263	140	182	108	171	90	47	119	56
HGLibB_00778	ADAM7	191	284	290	311	172	141	188	180	139	118	72	225
HGLibA_00781	ADAM8	67	65	68	23	52	48	50	69	27	24	65	17
HGLibA_00782	ADAM8	131	181	126	82	130	230	113	106	57	216	89	50
HGLibA_00783	ADAM8	81	153	154	103	92	49	116	87	63	38	94	91
HGLibB_00779	ADAM8	340	329	446	466	254	186	311	260	194	206	236	144
HGLibB_00780	ADAM8	812	1052	988	1425	657	530	761	1010	461	440	491	376
HGLibB_00781	ADAM8	154	212	172	289	93	122	144	187	61	21	100	142
HGLibA_00784	ADAM9	46	57	41	98	43	2	26	17	25	57	4	0
HGLibA_00785	ADAM9	143	176	175	250	145	90	97	121	104	141	168	28
HGLibA_00786	ADAM9	39	54	52	50	41	31	45	49	23	13	3	49
HGLibB_00782	ADAM9	203	232	149	288	180	180	200	148	70	134	91	122
HGLibB_00783	ADAM9	135	159	182	202	135	125	155	167	88	57	104	73
HGLibB_00784	ADAM9	84	54	63	67	52	62	39	41	38	2	32	5
HGLibA_00787	ADAMDEC1	168	183	154	235	193	236	173	174	88	46	195	239
HGLibA_00788	ADAMDEC1	74	66	75	245	60	47	55	80	45	87	69	64
HGLibA_00789	ADAMDEC1	131	161	148	114	129	61	81	139	70	14	157	63
HGLibB_00785	ADAMDEC1	140	178	157	246	103	134	134	212	50	157	85	183
HGLibB_00786	ADAMDEC1	71	94	64	140	24	34	67	64	18	12	22	5
HGLibB_00787	ADAMDEC1	277	311	324	578	204	278	279	315	155	103	103	85
HGLibA_00790	ADAMTS1	134	173	167	241	111	89	145	147	76	137	122	128
HGLibA_00791	ADAMTS1	327	347	380	495	320	382	231	286	138	221	260	141
HGLibA_00792	ADAMTS1	118	130	176	300	86	133	55	190	91	36	81	26
HGLibB_00788	ADAMTS1	227	324	296	730	222	151	232	245	108	181	242	450
HGLibB_00789	ADAMTS1	238	262	280	337	245	215	255	208	94	215	88	43
HGLibB_00790	ADAMTS1	171	206	192	400	252	262	218	171	110	80	224	117
HGLibA_00793	ADAMTS10	147	181	196	151	128	86	160	130	107	126	99	96
HGLibA_00794	ADAMTS10	197	208	250	196	111	54	148	158	71	35	352	90
HGLibA_00795	ADAMTS10	224	264	258	178	227	152	202	218	118	89	309	130
HGLibB_00791	ADAMTS10	121	162	183	154	45	69	88	128	53	49	73	32
HGLibB_00792	ADAMTS10	155	140	185	207	60	140	139	149	98	69	117	43
HGLibB_00793	ADAMTS10	17	14	29	9	13	1	42	21	10	44	24	0
HGLibA_00796	ADAMTS12	47	66	94	55	18	30	21	28	29	17	11	26
HGLibA_00797	ADAMTS12	140	152	158	211	200	106	116	113	67	57	67	64
HGLibA_00798	ADAMTS12	68	85	115	145	66	57	83	106	36	92	65	51
HGLibB_00794	ADAMTS12	281	352	408	669	362	341	268	304	128	186	177	122
HGLibB_00795	ADAMTS12	241	279	267	435	300	157	285	226	106	28	353	288
HGLibB_00796	ADAMTS12	86	73	75	96	132	40	57	62	27	32	160	15
HGLibA_00799	ADAMTS13	276	354	349	452	324	250	249	253	125	126	135	203
HGLibA_00800	ADAMTS13	395	452	566	837	288	258	401	374	204	403	348	293
HGLibA_00801	ADAMTS13	120	155	176	409	90	62	96	80	104	74	53	58
HGLibB_00797	ADAMTS13	506	624	562	1121	407	465	482	491	251	70	201	374
HGLibB_00798	ADAMTS13	145	212	250	225	114	141	189	154	102	50	18	71
HGLibB_00799	ADAMTS13	146	128	129	270	120	126	84	132	57	106	95	60
HGLibA_00802	ADAMTS14	117	160	150	216	126	135	153	102	71	102	105	16
HGLibA_00803	ADAMTS14	93	118	124	336	94	66	66	93	63	37	15	21
HGLibA_00804	ADAMTS14	43	42	49	70	28	30	26	37	20	0	21	57
HGLibB_00800	ADAMTS14	189	265	261	195	146	151	235	247	89	118	253	90
HGLibB_00801	ADAMTS14	354	481	358	637	444	260	263	208	178	146	307	256
HGLibB_00802	ADAMTS14	299	299	338	494	317	168	274	328	113	239	155	122
HGLibA_00805	ADAMTS15	56	57	52	51	40	64	42	80	15	25	44	29
HGLibA_00806	ADAMTS15	238	276	242	328	345	249	121	154	99	78	85	86
HGLibA_00807	ADAMTS15	9	11	15	18	17	1	1	9	4	12	0	14
HGLibB_00803	ADAMTS15	370	455	488	736	406	288	442	403	194	244	142	137
HGLibB_00804	ADAMTS15	129	159	191	110	118	181	188	138	77	39	63	43
HGLibB_00805	ADAMTS15	95	60	60	153	37	13	75	37	45	26	40	47
HGLibA_00808	ADAMTS16	46	27	59	72	6	24	28	48	19	35	0	4
HGLibA_00809	ADAMTS16	199	261	289	331	144	360	277	192	127	153	146	106
HGLibA_00810	ADAMTS16	120	105	132	176	64	160	80	130	63	74	80	76
HGLibB_00806	ADAMTS16	192	195	173	203	179	91	135	136	66	21	137	37
HGLibB_00807	ADAMTS16	140	209	244	267	128	149	169	154	76	112	217	86
HGLibB_00808	ADAMTS16	40	29	53	44	20	50	21	30	13	20	3	10
HGLibA_00811	ADAMTS17	151	173	115	98	119	154	138	100	70	133	38	82
HGLibA_00812	ADAMTS17	398	540	538	362	273	364	300	386	203	256	199	391
HGLibA_00813	ADAMTS17	14	14	13	5	68	3	1	14	2	12	31	0
HGLibB_00809	ADAMTS17	369	383	515	781	419	365	321	391	141	242	615	142
HGLibB_00810	ADAMTS17	33	21	54	66	51	38	56	13	11	7	5	39
HGLibB_00811	ADAMTS17	282	351	325	661	289	197	282	329	93	30	143	397
HGLibA_00814	ADAMTS18	62	85	63	70	59	29	47	59	24	11	75	58
HGLibA_00815	ADAMTS18	147	157	231	324	142	171	151	191	102	86	210	111
HGLibA_00816	ADAMTS18	54	40	76	59	47	77	53	74	34	5	41	0
HGLibB_00812	ADAMTS18	35	60	48	117	42	45	54	33	27	5	61	13
HGLibB_00813	ADAMTS18	21	18	26	35	6	16	12	32	4	1	0	1
HGLibB_00814	ADAMTS18	72	73	71	106	55	61	42	101	37	27	261	76
HGLibA_00817	ADAMTS19	165	217	265	423	163	130	187	188	96	63	102	29
HGLibA_00818	ADAMTS19	244	350	318	384	186	311	285	247	140	149	349	194
HGLibA_00819	ADAMTS19	126	126	123	113	70	64	72	58	40	5	100	27
HGLibB_00815	ADAMTS19	119	191	127	184	81	66	69	133	51	32	83	113
HGLibB_00816	ADAMTS19	295	243	272	200	168	161	165	179	109	36	84	222
HGLibB_00817	ADAMTS19	263	304	284	327	291	265	230	255	118	84	146	198
HGLibA_00820	ADAMTS2	67	69	84	72	63	42	81	146	48	26	93	31
HGLibA_00821	ADAMTS2	124	152	133	197	100	136	113	206	63	16	137	20
HGLibA_00822	ADAMTS2	133	121	152	243	151	34	195	132	60	50	13	115
HGLibB_00818	ADAMTS2	241	257	344	301	243	244	311	300	147	131	104	225
HGLibB_00819	ADAMTS2	295	438	370	720	421	312	293	322	157	71	188	276
HGLibB_00820	ADAMTS2	105	103	94	228	70	38	123	51	52	30	35	48
HGLibA_00823	ADAMTS20	309	454	424	645	327	500	256	398	164	204	33	279
HGLibA_00824	ADAMTS20	32	24	38	58	9	19	36	21	6	31	34	0
HGLibA_00825	ADAMTS20	178	268	242	207	137	128	168	283	73	80	172	230
HGLibB_00821	ADAMTS20	45	100	76	100	59	56	56	51	31	37	12	59
HGLibB_00822	ADAMTS20	267	276	373	357	239	318	273	287	167	242	279	361
HGLibB_00823	ADAMTS20	90	103	76	108	81	43	58	70	35	20	99	38
HGLibA_00826	ADAMTS3	133	180	189	213	98	94	131	184	81	65	87	78
HGLibA_00827	ADAMTS3	53	65	37	105	62	22	44	83	11	9	38	35
HGLibA_00828	ADAMTS3	149	140	156	171	132	49	169	139	78	121	106	233
HGLibB_00824	ADAMTS3	196	185	185	262	125	195	148	182	64	116	92	50
HGLibB_00825	ADAMTS3	98	96	105	156	37	118	36	57	32	54	47	46
HGLibB_00826	ADAMTS3	31	29	43	51	8	12	43	25	15	0	33	1
HGLibA_00829	ADAMTS4	169	159	142	173	70	108	128	168	83	2	64	52
HGLibA_00830	ADAMTS4	214	336	287	432	241	183	253	239	137	143	129	177
HGLibA_00831	ADAMTS4	64	71	64	120	26	22	30	75	20	32	36	11
HGLibB_00827	ADAMTS4	103	102	130	124	56	46	59	95	60	64	35	35
HGLibB_00828	ADAMTS4	373	522	469	440	273	405	377	329	162	303	345	323
HGLibB_00829	ADAMTS4	180	206	248	304	225	150	168	162	126	62	86	67
HGLibA_00832	ADAMTS5	36	58	65	34	27	40	25	20	18	28	69	57
HGLibA_00833	ADAMTS5	146	129	172	79	118	69	110	128	108	152	54	110
HGLibA_00834	ADAMTS5	152	208	168	341	72	109	139	174	46	64	202	73
HGLibB_00830	ADAMTS5	183	237	257	425	195	168	173	193	99	79	130	160
HGLibB_00831	ADAMTS5	247	238	288	397	258	125	196	184	92	135	141	84
HGLibB_00832	ADAMTS5	860	939	982	1302	732	660	604	757	409	579	473	411
HGLibA_00835	ADAMTS6	29	20	35	22	50	7	34	50	10	20	0	10
HGLibA_00836	ADAMTS6	22	32	29	42	28	18	8	31	4	14	36	14
HGLibA_00837	ADAMTS6	93	121	154	139	96	126	135	118	55	46	28	45
HGLibB_00833	ADAMTS6	229	271	255	631	219	142	201	140	87	60	15	27
HGLibB_00834	ADAMTS6	204	227	242	290	132	159	149	190	101	103	28	91
HGLibB_00835	ADAMTS6	195	297	245	352	219	209	204	171	86	77	185	90
HGLibA_00838	ADAMTS7	96	67	88	291	37	24	104	75	48	11	46	45
HGLibA_00839	ADAMTS7	67	81	92	172	50	52	61	52	46	1	39	47
HGLibA_00840	ADAMTS7	11	23	15	43	11	0	0	15	3	0	11	3
HGLibB_00836	ADAMTS7	72	118	75	0	72	28	73	40	15	10	7	19
HGLibB_00837	ADAMTS7	176	251	217	336	131	306	127	150	85	59	133	25
HGLibB_00838	ADAMTS7	56	63	93	56	61	26	80	94	32	50	105	47
HGLibA_00841	ADAMTS8	152	170	246	228	205	101	178	203	85	460	172	31
HGLibA_00842	ADAMTS8	255	333	337	475	314	163	255	277	156	156	258	167
HGLibA_00843	ADAMTS8	54	65	111	147	31	54	69	19	28	0	49	0
HGLibB_00839	ADAMTS8	139	244	186	300	113	147	139	108	93	130	171	52
HGLibB_00840	ADAMTS8	107	178	141	358	88	91	87	141	51	40	112	5
HGLibB_00841	ADAMTS8	163	225	252	217	200	160	162	208	116	86	86	72
HGLibA_00844	ADAMTS9	78	81	74	60	72	41	77	46	33	83	27	49
HGLibA_00845	ADAMTS9	89	117	111	154	56	72	74	141	38	36	31	13
HGLibA_00846	ADAMTS9	406	467	480	532	234	335	297	367	175	91	325	339
HGLibB_00842	ADAMTS9	198	282	247	373	247	242	218	212	82	71	130	111
HGLibB_00843	ADAMTS9	156	201	247	171	163	154	101	207	101	108	61	137
HGLibB_00844	ADAMTS9	90	98	133	84	87	69	47	70	30	9	122	15
HGLibA_00847	ADAMTSL1	254	396	310	316	226	281	198	306	118	74	171	110
HGLibA_00848	ADAMTSL1	137	126	154	230	89	89	105	73	102	27	35	32
HGLibA_00849	ADAMTSL1	81	87	134	116	47	48	82	59	31	0	1	4
HGLibB_00845	ADAMTSL1	162	210	244	234	139	142	182	213	83	116	62	94
HGLibB_00846	ADAMTSL1	570	668	715	872	631	599	574	713	302	521	387	317
HGLibB_00847	ADAMTSL1	82	88	115	228	87	99	52	123	39	120	64	20
HGLibA_00850	ADAMTSL2	139	165	153	205	70	105	162	111	54	77	188	20
HGLibA_00851	ADAMTSL2	203	271	288	144	270	158	259	289	119	234	187	177
HGLibA_00852	ADAMTSL2	210	195	166	223	102	95	138	142	110	97	122	89
HGLibB_00848	ADAMTSL2	304	384	450	399	398	276	440	428	207	223	217	345
HGLibB_00849	ADAMTSL2	160	200	219	296	134	132	133	141	100	234	42	105
HGLibB_00850	ADAMTSL2	99	125	97	122	50	27	67	78	66	143	75	60
HGLibA_00853	ADAMTSL3	63	61	58	103	32	66	58	62	31	32	149	22
HGLibA_00854	ADAMTSL3	23	24	29	4	3	20	38	15	10	0	5	4
HGLibA_00855	ADAMTSL3	111	106	150	222	40	64	64	111	55	34	92	67
HGLibB_00851	ADAMTSL3	170	181	227	317	98	179	173	146	62	158	153	89
HGLibB_00852	ADAMTSL3	131	182	183	350	74	67	90	124	60	76	98	66
HGLibB_00853	ADAMTSL3	885	1068	961	1447	642	854	838	1009	423	254	549	384
HGLibA_00856	ADAMTSL4	319	357	417	275	212	243	282	431	144	64	175	212
HGLibA_00857	ADAMTSL4	33	20	26	15	47	25	31	37	7	23	0	29
HGLibA_00858	ADAMTSL4	295	277	308	334	237	266	188	351	113	76	115	169
HGLibB_00854	ADAMTSL4	117	133	166	170	34	69	89	128	37	36	97	101
HGLibB_00855	ADAMTSL4	109	127	170	203	130	86	146	114	62	99	5	48
HGLibB_00856	ADAMTSL4	284	252	318	355	237	193	265	237	134	109	153	99
HGLibA_00859	ADAMTSL5	141	107	83	158	38	23	67	80	41	0	35	2
HGLibA_00860	ADAMTSL5	55	53	49	112	16	42	28	76	25	1	27	53
HGLibA_00861	ADAMTSL5	105	105	126	132	38	14	88	66	60	138	23	25
HGLibB_00857	ADAMTSL5	561	602	636	350	274	383	361	512	234	493	368	167
HGLibB_00858	ADAMTSL5	249	303	262	264	210	151	190	265	135	149	88	69
HGLibB_00859	ADAMTSL5	59	72	65	67	18	34	32	54	30	39	66	44
HGLibA_00862	ADAP1	46	71	31	78	36	42	33	42	29	32	64	34
HGLibA_00863	ADAP1	277	343	344	579	159	276	281	271	143	199	291	259
HGLibA_00864	ADAP1	146	221	190	210	190	92	141	89	72	147	29	44
HGLibB_00860	ADAP1	143	109	139	82	75	143	78	114	54	148	150	69
HGLibB_00861	ADAP1	100	94	127	93	117	67	93	85	75	49	104	103
HGLibB_00862	ADAP1	285	422	405	481	410	323	219	405	186	179	318	276
HGLibA_00865	ADAP2	31	27	62	16	24	31	22	44	16	23	53	10
HGLibA_00866	ADAP2	79	103	87	74	30	28	51	70	43	10	56	25
HGLibA_00867	ADAP2	73	56	86	137	43	82	66	95	27	97	27	56
HGLibB_00863	ADAP2	462	562	486	827	345	446	536	433	216	242	357	300
HGLibB_00864	ADAP2	307	360	378	372	269	266	285	277	168	110	131	183
HGLibB_00865	ADAP2	111	124	124	113	72	56	74	107	46	40	40	76
HGLibA_00868	ADAR	161	208	227	138	92	118	164	164	87	56	133	60
HGLibA_00869	ADAR	347	468	402	543	196	315	313	296	135	60	137	262
HGLibA_00870	ADAR	114	111	153	186	108	133	95	167	69	4	182	46
HGLibB_00866	ADAR	266	335	298	290	226	176	287	239	82	90	103	90
HGLibB_00867	ADAR	154	173	146	124	53	122	130	116	49	48	88	30
HGLibB_00868	ADAR	203	265	277	356	180	194	264	245	86	93	111	120
HGLibA_00871	ADARB1	123	154	133	291	117	100	51	106	80	47	33	110
HGLibA_00872	ADARB1	169	156	160	204	130	139	123	199	65	57	97	132
HGLibA_00873	ADARB1	207	269	261	343	223	171	212	184	138	75	388	294
HGLibB_00869	ADARB1	391	558	536	770	480	285	403	440	286	223	507	309
HGLibB_00870	ADARB1	317	285	362	490	304	211	246	315	135	145	77	130
HGLibB_00871	ADARB1	180	228	210	152	125	179	121	147	133	55	137	41
HGLibA_00874	ADARB2	42	49	66	109	28	28	43	39	15	7	39	35
HGLibA_00875	ADARB2	197	260	245	279	216	246	123	189	107	128	398	270
HGLibA_00876	ADARB2	104	130	142	258	124	100	105	96	61	82	19	114
HGLibB_00872	ADARB2	173	211	225	210	131	100	186	197	99	16	86	98
HGLibB_00873	ADARB2	155	192	201	235	141	147	113	190	88	66	91	48
HGLibB_00874	ADARB2	137	207	221	293	117	147	317	230	83	26	170	102
HGLibA_00877	ADAT1	130	157	178	353	136	198	113	219	104	219	154	128
HGLibA_00878	ADAT1	89	95	113	242	97	148	38	85	44	119	48	64
HGLibA_00879	ADAT1	23	27	46	49	48	33	29	34	10	29	73	8
HGLibB_00875	ADAT1	223	297	315	334	228	229	230	244	118	50	159	103
HGLibB_00876	ADAT1	63	42	72	146	85	52	72	57	41	112	47	12
HGLibB_00877	ADAT1	627	716	860	1303	808	618	688	694	431	176	498	279
HGLibA_00880	ADAT2	121	168	123	87	50	62	65	85	50	17	136	68
HGLibA_00881	ADAT2	233	252	221	248	240	131	172	252	131	270	132	127
HGLibA_00882	ADAT2	33	74	82	79	29	34	70	93	32	118	39	18
HGLibB_00878	ADAT2	371	489	459	613	292	333	328	376	167	116	150	76
HGLibB_00879	ADAT2	161	219	187	273	187	184	145	218	100	61	46	32
HGLibB_00880	ADAT2	63	64	72	39	52	31	71	62	24	21	0	16
HGLibA_00883	ADAT3	193	244	193	390	58	230	198	170	125	52	141	57
HGLibA_00884	ADAT3	121	169	133	172	81	66	123	137	92	46	23	58
HGLibA_00885	ADAT3	97	87	90	133	26	27	70	129	40	11	79	0
HGLibB_00881	ADAT3	227	365	322	528	104	101	220	367	122	23	136	100
HGLibB_00882	ADAT3	22	23	40	33	8	19	21	32	8	3	16	21
HGLibB_00883	ADAT3	137	149	182	131	67	87	179	126	90	138	70	0
HGLibA_00886	ADC	123	105	160	233	110	43	49	58	38	55	39	109
HGLibA_00887	ADC	278	307	333	545	178	242	187	247	176	77	61	129
HGLibA_00888	ADC	107	159	124	142	145	62	84	113	55	139	30	30
HGLibB_00884	ADC	281	374	386	385	299	254	313	240	140	348	93	324
HGLibB_00885	ADC	263	365	287	364	255	260	255	345	119	209	128	72
HGLibB_00886	ADC	170	174	172	224	119	206	97	165	37	37	62	19
HGLibA_00889	ADCK1	192	252	290	431	267	125	126	282	125	111	190	132
HGLibA_00890	ADCK1	97	112	147	40	62	166	89	110	33	6	33	40
HGLibA_00891	ADCK1	151	222	195	270	149	169	155	153	80	8	160	150
HGLibB_00887	ADCK1	139	173	168	188	103	142	78	139	50	54	118	47
HGLibB_00888	ADCK1	107	87	146	223	66	69	77	68	48	42	25	111
HGLibB_00889	ADCK1	78	141	104	149	88	53	84	113	44	70	308	15
HGLibA_00892	ADCK2	211	222	197	398	150	168	146	133	57	136	224	87
HGLibA_00893	ADCK2	127	154	182	159	154	210	59	172	79	58	96	207
HGLibA_00894	ADCK2	374	406	425	730	297	363	362	274	200	168	304	145
HGLibB_00890	ADCK2	71	69	97	101	75	54	70	72	36	19	86	30
HGLibB_00891	ADCK2	158	177	153	208	170	113	150	138	84	50	77	71
HGLibB_00892	ADCK2	165	251	207	199	145	74	170	115	105	66	49	97
HGLibA_00895	ADCK3	228	209	265	235	230	119	158	204	110	237	202	97
HGLibA_00896	ADCK3	44	74	70	135	40	17	82	92	34	27	75	33
HGLibA_00897	ADCK3	65	86	73	175	67	45	18	48	26	129	88	16
HGLibB_00893	ADCK3	370	332	463	605	283	241	193	414	164	158	129	217
HGLibB_00894	ADCK3	157	206	244	205	190	231	168	171	59	141	100	104
HGLibB_00895	ADCK3	6	7	17	21	3	4	5	2	11	26	20	0
HGLibA_00898	ADCK4	91	126	124	178	100	109	96	105	63	39	42	16
HGLibA_00899	ADCK4	165	211	188	159	145	96	135	144	122	39	72	90
HGLibA_00900	ADCK4	110	147	131	192	113	94	85	96	52	193	127	106
HGLibB_00896	ADCK4	240	253	246	326	158	218	290	288	103	49	267	35
HGLibB_00897	ADCK4	69	71	83	31	40	28	39	59	31	28	8	15
HGLibB_00898	ADCK4	333	441	431	620	369	271	379	350	159	659	176	345
HGLibA_00901	ADCK5	95	123	137	140	54	49	101	140	61	49	93	45
HGLibA_00902	ADCK5	207	303	268	271	221	178	218	228	119	22	219	31
HGLibA_00903	ADCK5	85	79	127	114	54	89	115	75	43	10	90	108
HGLibB_00899	ADCK5	87	85	53	75	97	56	45	69	45	9	28	30
HGLibB_00900	ADCK5	297	412	334	494	218	239	238	329	125	193	105	156
HGLibB_00901	ADCK5	767	911	986	1505	952	872	716	917	445	195	662	463
HGLibA_00904	ADCY1	84	103	121	131	48	77	80	82	28	93	95	6
HGLibA_00905	ADCY1	238	310	258	267	287	174	201	178	109	182	239	186
HGLibA_00906	ADCY1	75	109	110	100	60	81	87	104	71	0	13	25
HGLibB_00902	ADCY1	169	169	169	257	115	71	107	154	87	117	64	28
HGLibB_00903	ADCY1	228	237	262	304	213	228	228	246	107	196	214	82
HGLibB_00904	ADCY1	185	172	183	325	86	145	171	154	100	82	70	3
HGLibA_00907	ADCY10	108	155	116	239	173	215	63	156	40	119	20	1
HGLibA_00908	ADCY10	67	80	79	196	74	42	61	50	32	60	29	88
HGLibA_00909	ADCY10	69	106	143	138	60	142	54	79	48	56	56	30
HGLibB_00905	ADCY10	303	366	330	476	309	301	322	318	138	204	219	288
HGLibB_00906	ADCY10	214	230	311	327	179	179	213	255	125	153	363	147
HGLibB_00907	ADCY10	45	55	42	131	50	65	68	72	25	41	33	2
HGLibA_00910	ADCY2	215	243	244	348	145	296	137	244	79	177	102	105
HGLibA_00911	ADCY2	164	193	178	353	111	95	155	141	80	139	187	99
HGLibA_00912	ADCY2	68	75	98	120	59	66	79	98	19	39	100	16
HGLibB_00908	ADCY2	271	395	301	417	312	203	243	347	160	218	271	312
HGLibB_00909	ADCY2	431	550	538	639	493	376	364	494	181	202	390	363
HGLibB_00910	ADCY2	116	146	163	215	109	84	168	96	38	69	86	74
HGLibA_00913	ADCY3	152	173	148	232	162	149	100	133	75	147	79	32
HGLibA_00914	ADCY3	199	215	189	325	205	174	136	218	70	30	51	135
HGLibA_00915	ADCY3	85	119	138	208	48	57	129	123	37	54	72	66
HGLibB_00911	ADCY3	51	76	34	118	41	36	17	34	8	24	44	0
HGLibB_00912	ADCY3	211	254	230	327	171	114	221	281	84	47	151	108
HGLibB_00913	ADCY3	361	427	458	489	240	298	303	344	210	165	253	222
HGLibA_00916	ADCY4	46	37	83	79	18	31	48	62	42	5	9	40
HGLibA_00917	ADCY4	9	7	3	2	2	4	1	4	0	0	0	36
HGLibA_00918	ADCY4	169	232	183	347	166	219	175	202	108	140	152	103
HGLibB_00914	ADCY4	84	96	112	107	92	128	60	99	73	116	30	29
HGLibB_00915	ADCY4	75	81	97	111	44	27	48	125	55	0	80	0
HGLibB_00916	ADCY4	198	180	198	343	126	190	227	149	65	115	41	48
HGLibA_00919	ADCY5	34	55	76	33	29	24	71	98	46	62	36	9
HGLibA_00920	ADCY5	120	158	180	187	115	124	132	135	69	122	123	11
HGLibA_00921	ADCY5	168	169	174	250	92	110	161	161	82	10	178	47
HGLibB_00917	ADCY5	253	396	385	469	260	322	235	238	141	267	345	66
HGLibB_00918	ADCY5	206	281	282	343	140	77	155	163	127	43	250	125
HGLibB_00919	ADCY5	234	358	332	320	248	210	198	266	135	120	88	365
HGLibA_00922	ADCY6	209	282	257	372	181	286	207	188	110	84	87	108
HGLibA_00923	ADCY6	137	123	154	169	107	56	100	133	35	38	39	10
HGLibA_00924	ADCY6	109	139	87	152	118	70	81	133	28	92	61	56
HGLibB_00920	ADCY6	367	427	413	739	354	304	344	523	251	468	452	231
HGLibB_00921	ADCY6	244	361	345	550	219	238	347	271	139	236	103	203
HGLibB_00922	ADCY6	66	69	106	55	39	42	67	74	24	73	89	26
HGLibA_00925	ADCY7	85	69	79	114	55	9	61	59	33	48	8	58
HGLibA_00926	ADCY7	40	39	51	229	28	43	70	39	23	91	83	0
HGLibA_00927	ADCY7	186	203	248	311	197	228	151	160	110	13	190	41
HGLibB_00923	ADCY7	203	251	293	261	205	161	218	283	123	20	204	17
HGLibB_00924	ADCY7	124	219	199	316	149	87	144	125	69	69	26	38
HGLibB_00925	ADCY7	157	254	252	183	126	141	163	150	90	112	108	122
HGLibA_00928	ADCY8	383	504	452	765	330	345	396	266	171	145	205	265
HGLibA_00929	ADCY8	231	237	294	313	124	149	188	266	87	59	158	290
HGLibA_00930	ADCY8	98	98	126	265	135	79	93	78	56	102	50	25
HGLibB_00926	ADCY8	405	519	610	803	310	278	434	453	214	222	337	148
HGLibB_00927	ADCY8	78	89	91	9	96	62	20	68	35	11	15	100
HGLibB_00928	ADCY8	266	339	319	417	219	175	289	250	153	150	156	137
HGLibA_00931	ADCY9	230	225	306	295	240	304	233	224	144	527	451	82
HGLibA_00932	ADCY9	503	602	623	546	330	500	311	592	233	799	296	306
HGLibA_00933	ADCY9	91	137	116	203	81	78	113	122	50	163	27	90
HGLibB_00929	ADCY9	122	126	182	150	74	97	92	58	67	48	88	41
HGLibB_00930	ADCY9	140	181	146	180	137	71	89	141	74	69	382	64
HGLibB_00931	ADCY9	272	283	264	353	170	236	258	264	101	106	97	105
HGLibA_00934	ADCYAP1	79	85	66	148	59	68	40	82	42	34	12	7
HGLibA_00935	ADCYAP1	150	116	140	85	101	65	90	98	73	70	64	34
HGLibA_00936	ADCYAP1	110	96	114	180	75	98	72	105	45	45	84	85
HGLibB_00932	ADCYAP1	232	227	261	240	101	99	195	270	85	37	178	165
HGLibB_00933	ADCYAP1	93	156	140	148	65	84	121	83	35	53	181	27
HGLibB_00934	ADCYAP1	133	170	200	169	165	117	102	164	84	49	143	128
HGLibA_00937	ADCYAP1R1	87	76	122	199	49	18	88	162	63	39	5	18
HGLibA_00938	ADCYAP1R1	33	30	27	54	8	26	5	22	9	0	21	44
HGLibA_00939	ADCYAP1R1	135	116	135	125	118	51	75	82	61	26	152	77
HGLibB_00935	ADCYAP1R1	134	124	152	210	67	112	178	136	77	59	104	30
HGLibB_00936	ADCYAP1R1	368	495	398	593	373	371	259	385	168	283	234	326
HGLibB_00937	ADCYAP1R1	331	327	360	614	226	271	253	325	160	144	410	265
HGLibA_00940	ADD1	142	174	173	165	106	76	135	98	61	18	41	89
HGLibA_00941	ADD1	445	575	559	618	469	304	321	430	186	239	208	427
HGLibA_00942	ADD1	177	183	194	211	142	148	131	176	90	99	95	39
HGLibB_00938	ADD1	151	179	208	165	78	73	97	165	89	101	84	40
HGLibB_00939	ADD1	43	78	40	35	23	45	63	50	29	43	32	20
HGLibB_00940	ADD1	444	514	553	949	338	422	292	449	177	334	414	171
HGLibA_00943	ADD2	240	309	292	385	243	200	149	203	95	63	344	123
HGLibA_00944	ADD2	160	282	196	414	110	97	127	213	122	53	61	127
HGLibA_00945	ADD2	297	338	319	445	244	190	254	344	156	160	293	201
HGLibB_00941	ADD2	318	385	416	352	454	249	287	299	190	85	301	152
HGLibB_00942	ADD2	78	152	110	140	53	45	112	108	44	14	100	76
HGLibB_00943	ADD2	173	209	236	472	91	189	162	233	119	20	149	109
HGLibA_00946	ADD3	214	280	322	265	189	173	183	208	120	59	156	80
HGLibA_00947	ADD3	220	229	279	234	216	301	206	209	113	50	99	31
HGLibA_00948	ADD3	143	124	158	978	83	110	97	169	54	97	38	31
HGLibB_00944	ADD3	416	484	527	608	380	264	377	515	213	233	353	291
HGLibB_00945	ADD3	175	144	201	199	91	146	188	181	68	105	75	114
HGLibB_00946	ADD3	76	103	77	172	37	51	67	63	54	25	67	1
HGLibA_00949	ADH1A	122	136	140	245	128	64	117	101	49	68	124	98
HGLibA_00950	ADH1A	69	74	58	13	93	86	67	33	62	0	68	55
HGLibA_00951	ADH1A	210	262	263	240	243	120	283	229	92	111	47	43
HGLibB_00947	ADH1A	37	71	48	63	60	33	38	70	15	88	56	6
HGLibB_00948	ADH1A	65	99	93	180	82	31	82	96	35	7	80	53
HGLibB_00949	ADH1A	93	161	124	73	134	78	118	184	69	51	33	88
HGLibA_00952	ADH1B	349	468	444	569	232	211	290	404	175	231	303	240
HGLibA_00953	ADH1B	375	318	318	365	334	136	231	300	176	108	147	66
HGLibA_00954	ADH1B	201	408	369	342	236	195	186	222	111	51	170	68
HGLibB_00950	ADH1B	220	250	317	459	213	246	210	219	98	207	82	250
HGLibB_00951	ADH1B	107	150	133	143	124	94	105	165	48	83	42	120
HGLibB_00952	ADH1B	186	213	203	636	164	183	133	213	95	5	160	121
HGLibA_00955	ADH4	160	209	169	274	172	123	146	164	62	117	72	93
HGLibA_00956	ADH4	320	366	351	444	243	177	266	297	164	66	89	312
HGLibA_00957	ADH4	111	89	151	164	40	26	88	115	51	40	51	112
HGLibB_00953	ADH4	119	189	117	189	142	65	137	109	73	143	144	46
HGLibB_00954	ADH4	189	177	245	222	137	104	161	261	122	85	139	14
HGLibB_00955	ADH4	86	109	114	146	107	96	87	120	59	58	24	68
HGLibA_00958	ADH5	210	227	294	396	182	337	194	230	92	109	156	143
HGLibA_00959	ADH5	60	56	42	80	40	20	47	39	38	28	37	18
HGLibA_00960	ADH5	106	167	142	150	74	101	60	161	52	29	30	61
HGLibB_00956	ADH5	146	166	151	231	139	127	140	173	115	54	92	122
HGLibB_00957	ADH5	60	88	105	125	35	27	56	29	29	17	27	11
HGLibB_00958	ADH5	50	108	77	57	28	94	60	31	38	0	31	24
HGLibA_00961	ADH6	97	151	98	83	45	83	77	79	30	47	99	30
HGLibA_00962	ADH6	145	143	145	126	68	75	120	136	79	115	79	71
HGLibA_00963	ADH6	57	68	88	54	51	54	66	52	34	8	44	19
HGLibB_00959	ADH6	61	96	117	158	42	61	130	57	53	39	21	36
HGLibB_00960	ADH6	125	147	171	147	66	160	113	138	43	33	51	61
HGLibB_00961	ADH6	163	110	162	278	154	140	96	217	72	31	26	37
HGLibA_00964	ADH7	75	104	126	131	127	39	69	91	36	55	75	30
HGLibA_00965	ADH7	109	119	97	263	30	77	76	104	34	4	125	143
HGLibA_00966	ADH7	57	56	51	66	42	60	27	40	28	55	24	24
HGLibB_00962	ADH7	185	171	211	292	150	143	127	151	66	57	74	45
HGLibB_00963	ADH7	215	292	228	229	116	190	219	252	82	251	204	129
HGLibB_00964	ADH7	217	320	245	567	190	194	172	258	147	180	185	120
HGLibA_00967	ADHFE1	61	74	70	38	31	33	63	56	22	10	95	12
HGLibA_00968	ADHFE1	154	244	238	256	175	84	140	159	47	33	131	0
HGLibA_00969	ADHFE1	12	20	24	16	20	9	8	15	16	0	0	0
HGLibB_00965	ADHFE1	29	45	49	74	64	29	31	57	21	0	0	19
HGLibB_00966	ADHFE1	16	20	25	41	3	35	22	21	6	6	5	19
HGLibB_00967	ADHFE1	150	133	149	173	127	76	100	123	72	94	35	6
HGLibA_00970	ADI1	125	136	116	315	110	111	127	99	69	10	48	23
HGLibA_00971	ADI1	164	230	187	249	172	89	161	168	118	120	162	136
HGLibA_00972	ADI1	83	98	110	100	62	54	96	83	40	13	55	48
HGLibB_00968	ADI1	120	168	143	234	144	113	90	98	41	27	69	118
HGLibB_00969	ADI1	48	53	44	57	31	23	78	52	16	62	56	4
HGLibB_00970	ADI1	66	89	141	135	38	84	48	69	28	50	25	26
HGLibA_00973	ADIG	191	303	228	346	151	98	184	214	91	74	105	196
HGLibA_00974	ADIG	39	59	57	104	74	38	46	31	35	67	14	33
HGLibA_00975	ADIG	223	231	206	385	208	156	185	204	89	233	154	30
HGLibB_00971	ADIG	64	97	108	78	50	29	63	71	37	31	21	56
HGLibB_00972	ADIG	162	224	209	182	209	176	216	157	91	77	176	45
HGLibB_00973	ADIG	224	230	226	251	216	210	158	171	104	67	135	154
HGLibA_00976	ADIPOQ	46	74	107	105	52	24	83	72	27	158	58	12
HGLibA_00977	ADIPOQ	113	178	173	402	118	152	115	128	89	66	68	116
HGLibA_00978	ADIPOQ	237	252	232	229	162	120	162	158	73	143	198	217
HGLibB_00974	ADIPOQ	246	271	245	304	186	199	133	237	97	75	149	148
HGLibB_00975	ADIPOQ	13	22	24	13	9	20	10	18	14	34	0	0
HGLibB_00976	ADIPOQ	295	395	387	468	321	300	287	276	120	56	118	300
HGLibA_00979	ADIPOR1	148	166	168	250	178	61	175	163	59	33	174	124
HGLibA_00980	ADIPOR1	94	146	108	136	84	134	66	108	78	53	46	21
HGLibA_00981	ADIPOR1	80	120	76	95	84	32	54	50	26	61	6	27
HGLibB_00977	ADIPOR1	40	46	86	86	47	34	25	59	18	19	80	33
HGLibB_00978	ADIPOR1	16	32	22	31	20	9	25	13	14	1	0	23
HGLibB_00979	ADIPOR1	232	238	290	314	188	115	182	155	94	94	73	35
HGLibA_00982	ADIPOR2	165	162	190	224	61	81	123	118	46	95	85	44
HGLibA_00983	ADIPOR2	446	510	535	438	128	207	488	429	237	76	413	360
HGLibA_00984	ADIPOR2	151	179	127	185	110	79	116	104	37	27	34	70
HGLibB_00980	ADIPOR2	252	371	361	585	285	165	241	353	199	142	281	137
HGLibB_00981	ADIPOR2	407	448	548	824	456	347	468	401	274	365	333	262
HGLibB_00982	ADIPOR2	75	53	79	50	21	49	73	41	27	14	92	66
HGLibA_00985	ADIRF	71	100	78	129	81	65	89	56	55	9	31	64
HGLibA_00986	ADIRF	204	223	287	300	176	103	221	193	117	107	223	31
HGLibA_00987	ADIRF	175	186	222	229	204	93	182	157	104	44	146	36
HGLibB_00983	ADIRF	101	122	162	245	159	105	122	107	63	49	156	24
HGLibB_00984	ADIRF	286	344	309	344	171	212	222	301	155	191	117	105
HGLibB_00985	ADIRF	131	164	174	261	113	117	117	159	80	65	132	62
HGLibA_00988	ADK	71	94	76	195	67	78	50	58	18	0	5	100
HGLibA_00989	ADK	86	100	144	73	28	83	112	118	61	46	40	102
HGLibA_00990	ADK	102	178	123	154	113	59	100	165	79	34	171	34
HGLibB_00986	ADK	150	212	210	204	88	90	197	173	74	71	73	113
HGLibB_00987	ADK	106	114	106	104	126	55	92	87	59	46	62	67
HGLibB_00988	ADK	82	89	81	59	57	58	53	92	27	11	28	0
HGLibA_00991	ADM	124	118	160	35	109	160	83	124	51	12	55	58
HGLibA_00992	ADM	383	519	468	817	450	294	449	328	223	220	385	126
HGLibA_00993	ADM	269	297	367	578	241	247	243	240	130	106	105	256
HGLibB_00989	ADM	246	386	341	140	294	325	237	269	103	126	103	65
HGLibB_00990	ADM	153	165	195	222	91	186	135	133	76	348	150	57
HGLibB_00991	ADM	105	141	144	151	66	137	109	137	69	51	163	26
HGLibA_00994	ADM2	88	77	127	218	54	112	64	66	41	80	63	98
HGLibA_00995	ADM2	23	24	19	1	56	8	28	31	19	29	15	0
HGLibA_00996	ADM2	48	63	65	85	43	32	38	64	37	18	7	56
HGLibB_00992	ADM2	114	147	165	195	97	93	81	108	63	108	159	110
HGLibB_00993	ADM2	497	500	477	687	303	268	336	475	186	67	209	295
HGLibB_00994	ADM2	73	85	82	162	55	39	37	64	33	46	123	6
HGLibA_00997	ADM5	51	76	99	39	63	85	64	86	53	59	52	10
HGLibA_00998	ADM5	167	275	286	201	212	105	262	246	110	1	94	57
HGLibA_00999	ADM5	10	4	9	4	0	10	14	18	2	0	2	1
HGLibB_00995	ADM5	392	485	453	521	451	438	547	462	188	219	326	270
HGLibB_00996	ADM5	73	138	178	143	84	72	75	100	70	48	26	110
HGLibB_00997	ADM5	16	28	24	43	19	16	9	39	4	0	0	0
HGLibA_01000	ADNP	50	25	75	97	20	8	27	53	6	0	14	39
HGLibA_01001	ADNP	190	213	253	148	123	79	162	112	62	194	164	80
HGLibA_01002	ADNP	107	155	132	103	56	101	134	114	49	47	104	4
[truncated: 121,412 more rows]

## Sheet: D. GECKO_BCBL-1
UID	Gene	BCBL-1_Day0_Rep1	BCBL-1_Day0_Rep2	BCBL-1_Day0_Rep3	BCBL-1_Day14_Rep1	BCBL-1_Day14_Rep2	BCBL-1_Day14_Rep3
HGLibA_00001	A1BG	99	196	141	96	86	221
HGLibA_00002	A1BG	100	269	166	222	158	151
HGLibA_00003	A1BG	150	516	371	382	210	288
HGLibB_00001	A1BG	329	872	742	751	251	650
HGLibB_00002	A1BG	211	602	517	252	117	481
HGLibB_00003	A1BG	192	579	379	296	259	296
HGLibA_00004	A1CF	46	99	101	49	26	76
HGLibA_00005	A1CF	125	334	195	219	105	188
HGLibA_00006	A1CF	86	192	124	101	100	109
HGLibB_00004	A1CF	85	279	130	92	76	112
HGLibB_00005	A1CF	39	102	56	66	49	60
HGLibB_00006	A1CF	35	97	73	46	31	72
HGLibA_00007	A2M	36	71	71	61	24	85
HGLibA_00008	A2M	93	301	150	79	70	215
HGLibA_00009	A2M	101	229	182	125	120	96
HGLibB_00007	A2M	133	337	282	234	109	292
HGLibB_00008	A2M	195	541	327	353	152	500
HGLibB_00009	A2M	151	429	289	263	177	301
HGLibA_00010	A2ML1	49	119	54	72	33	74
HGLibA_00011	A2ML1	166	440	326	187	140	296
HGLibA_00012	A2ML1	124	305	206	152	164	193
HGLibB_00010	A2ML1	66	147	89	75	72	110
HGLibB_00011	A2ML1	244	455	345	405	201	423
HGLibB_00012	A2ML1	128	399	236	228	146	300
HGLibA_00013	A3GALT2	40	66	57	77	42	34
HGLibA_00014	A3GALT2	84	222	136	167	54	232
HGLibA_00015	A3GALT2	35	155	49	38	69	113
HGLibB_00013	A3GALT2	178	456	295	257	142	351
HGLibB_00014	A3GALT2	14	70	48	63	22	44
HGLibB_00015	A3GALT2	57	113	103	61	52	84
HGLibA_00016	A4GALT	124	306	184	238	139	304
HGLibA_00017	A4GALT	121	274	246	257	119	190
HGLibA_00018	A4GALT	161	409	287	282	53	212
HGLibB_00016	A4GALT	73	203	158	173	90	128
HGLibB_00017	A4GALT	58	83	71	72	43	96
HGLibB_00018	A4GALT	124	297	239	273	64	203
HGLibA_00019	A4GNT	159	319	221	170	117	196
HGLibA_00020	A4GNT	32	80	46	14	15	34
HGLibA_00021	A4GNT	98	330	238	245	112	151
HGLibB_00019	A4GNT	42	163	92	86	107	106
HGLibB_00020	A4GNT	59	190	130	109	37	65
HGLibB_00021	A4GNT	76	134	126	63	57	110
HGLibA_00022	AAAS	109	262	162	156	50	55
HGLibA_00023	AAAS	57	127	93	118	36	155
HGLibA_00024	AAAS	49	149	69	66	26	70
HGLibB_00022	AAAS	46	137	69	38	36	106
HGLibB_00023	AAAS	98	256	158	176	141	221
HGLibB_00024	AAAS	69	118	80	79	41	141
HGLibA_00025	AACS	82	207	131	111	87	137
HGLibA_00026	AACS	133	333	194	130	59	283
HGLibA_00027	AACS	92	256	172	86	55	168
HGLibB_00025	AACS	66	216	140	115	60	199
HGLibB_00026	AACS	125	338	222	168	128	240
HGLibB_00027	AACS	52	128	119	164	55	78
HGLibA_00028	AADAC	85	259	170	238	93	168
HGLibA_00029	AADAC	31	65	48	40	11	49
HGLibA_00030	AADAC	38	85	54	22	65	53
HGLibB_00028	AADAC	90	314	179	143	103	207
HGLibB_00029	AADAC	93	232	193	202	77	279
HGLibB_00030	AADAC	8	34	28	26	6	55
HGLibA_00031	AADACL2	38	89	71	85	41	91
HGLibA_00032	AADACL2	162	492	267	276	108	318
HGLibA_00033	AADACL2	135	368	257	267	165	230
HGLibB_00031	AADACL2	227	479	342	442	157	383
HGLibB_00032	AADACL2	189	544	369	336	168	272
HGLibB_00033	AADACL2	196	667	439	414	255	383
HGLibA_00034	AADACL3	79	171	118	135	103	166
HGLibA_00035	AADACL3	80	244	174	212	63	82
HGLibA_00036	AADACL3	47	138	62	25	26	45
HGLibB_00034	AADACL3	50	123	66	44	52	66
HGLibB_00035	AADACL3	270	527	402	223	171	363
HGLibB_00036	AADACL3	65	127	145	108	75	128
HGLibA_00037	AADACL4	95	228	181	175	92	89
HGLibA_00038	AADACL4	88	217	121	107	63	136
HGLibA_00039	AADACL4	163	365	245	294	170	185
HGLibB_00037	AADACL4	119	364	254	137	141	290
HGLibB_00038	AADACL4	146	374	237	351	119	352
HGLibB_00039	AADACL4	83	192	124	86	106	90
HGLibA_00040	AADAT	173	469	291	129	141	417
HGLibA_00041	AADAT	57	159	85	90	53	85
HGLibA_00042	AADAT	29	65	30	30	24	46
HGLibB_00040	AADAT	79	194	128	122	54	119
HGLibB_00041	AADAT	190	696	432	497	249	412
HGLibB_00042	AADAT	191	510	341	388	196	468
HGLibA_00043	AAED1	69	121	114	54	77	97
HGLibA_00044	AAED1	66	180	144	130	56	163
HGLibA_00045	AAED1	11	36	21	16	6	12
HGLibB_00043	AAED1	77	233	119	136	47	134
HGLibB_00044	AAED1	79	176	104	74	48	99
HGLibB_00045	AAED1	19	83	65	54	27	47
HGLibA_00046	AAGAB	107	372	250	217	143	261
HGLibA_00047	AAGAB	153	438	277	107	81	133
HGLibA_00048	AAGAB	71	161	150	59	17	29
HGLibB_00046	AAGAB	144	332	237	116	70	129
HGLibB_00047	AAGAB	79	242	136	101	40	92
HGLibB_00048	AAGAB	86	220	161	125	74	186
HGLibA_00049	AAK1	66	189	144	181	127	206
HGLibA_00050	AAK1	50	119	96	77	44	50
HGLibA_00051	AAK1	104	290	230	226	58	206
HGLibB_00049	AAK1	6	27	12	15	13	14
HGLibB_00050	AAK1	55	107	89	63	49	75
HGLibB_00051	AAK1	29	38	69	57	50	22
HGLibA_00052	AAMDC	1	17	7	2	14	6
HGLibA_00053	AAMDC	111	301	213	208	122	248
HGLibA_00054	AAMDC	45	133	60	49	30	97
HGLibB_00052	AAMDC	164	423	267	226	106	246
HGLibB_00053	AAMDC	180	401	301	163	150	179
HGLibB_00054	AAMDC	265	496	459	322	117	318
HGLibA_00055	AAMP	40	108	57	60	15	38
HGLibA_00056	AAMP	38	73	56	41	13	36
HGLibA_00057	AAMP	128	344	236	150	70	149
HGLibB_00055	AAMP	248	685	457	457	164	457
HGLibB_00056	AAMP	61	129	97	9	13	23
HGLibB_00057	AAMP	331	855	508	237	207	206
HGLibA_00058	AANAT	66	166	122	105	101	186
HGLibA_00059	AANAT	110	318	232	224	159	114
HGLibA_00060	AANAT	55	88	73	106	58	85
HGLibB_00058	AANAT	151	402	257	240	124	171
HGLibB_00059	AANAT	45	141	86	74	25	63
HGLibB_00060	AANAT	45	118	66	91	31	58
HGLibA_00061	AAR2	58	124	90	68	57	62
HGLibA_00062	AAR2	146	387	273	327	192	511
HGLibA_00063	AAR2	10	44	18	39	19	15
HGLibB_00061	AAR2	94	146	123	140	75	134
HGLibB_00062	AAR2	86	268	217	129	52	239
HGLibB_00063	AAR2	254	638	403	200	134	437
HGLibA_00064	AARD	33	72	57	42	45	53
HGLibA_00065	AARD	78	195	138	115	73	149
HGLibA_00066	AARD	72	141	121	75	42	117
HGLibB_00064	AARD	62	136	90	90	69	149
HGLibB_00065	AARD	38	74	68	31	23	179
HGLibB_00066	AARD	198	539	336	234	230	345
HGLibA_00067	AARS	95	259	167	17	15	54
HGLibA_00068	AARS	30	59	27	1	8	17
HGLibA_00069	AARS	195	490	327	361	158	632
HGLibB_00067	AARS	85	188	201	65	56	61
HGLibB_00068	AARS	106	296	204	117	117	198
HGLibB_00069	AARS	54	184	121	30	53	104
HGLibA_00070	AARS2	220	613	389	148	86	177
HGLibA_00071	AARS2	30	57	34	3	1	3
HGLibA_00072	AARS2	91	173	143	101	45	169
HGLibB_00070	AARS2	97	324	217	105	50	37
HGLibB_00071	AARS2	98	263	141	114	105	259
HGLibB_00072	AARS2	119	301	179	119	106	169
HGLibA_00073	AARSD1	52	82	67	46	53	63
HGLibA_00074	AARSD1	127	289	192	212	106	246
HGLibA_00075	AARSD1	102	259	173	104	88	186
HGLibB_00073	AARSD1	179	349	267	246	127	279
HGLibB_00074	AARSD1	153	370	270	160	134	229
HGLibB_00075	AARSD1	122	494	300	236	137	237
HGLibA_00076	AASDH	122	364	256	161	74	204
HGLibA_00077	AASDH	117	322	230	216	76	152
HGLibA_00078	AASDH	41	212	120	106	58	111
HGLibB_00076	AASDH	102	221	175	100	68	141
HGLibB_00077	AASDH	12	17	10	1	15	4
HGLibB_00078	AASDH	142	397	228	147	134	198
HGLibA_00079	AASDHPPT	172	450	337	108	83	256
HGLibA_00080	AASDHPPT	106	312	199	124	69	106
HGLibA_00081	AASDHPPT	125	323	252	128	72	101
HGLibB_00079	AASDHPPT	88	237	165	113	59	85
HGLibB_00080	AASDHPPT	17	50	30	10	5	4
HGLibB_00081	AASDHPPT	114	254	191	113	91	203
HGLibA_00082	AASS	41	57	64	68	29	59
HGLibA_00083	AASS	51	172	83	72	55	89
HGLibA_00084	AASS	27	104	82	66	39	128
HGLibB_00082	AASS	22	61	42	49	36	53
HGLibB_00083	AASS	94	275	144	183	79	155
HGLibB_00084	AASS	68	189	134	85	93	168
HGLibA_00085	AATF	27	100	46	5	1	11
HGLibA_00086	AATF	74	274	149	194	87	200
HGLibA_00087	AATF	80	178	115	23	24	50
HGLibB_00085	AATF	131	419	221	82	51	136
HGLibB_00086	AATF	132	321	247	314	136	256
HGLibB_00087	AATF	32	83	40	11	0	26
HGLibA_00088	AATK	18	39	39	28	10	40
HGLibA_00089	AATK	38	69	99	26	19	58
HGLibA_00090	AATK	190	462	376	438	129	415
HGLibB_00088	AATK	206	437	291	312	135	353
HGLibB_00089	AATK	145	342	223	198	131	307
HGLibB_00090	AATK	223	542	474	414	142	292
HGLibA_00091	ABAT	78	162	114	106	51	110
HGLibA_00092	ABAT	127	335	185	174	90	282
HGLibA_00093	ABAT	153	403	321	242	162	225
HGLibB_00091	ABAT	147	434	257	142	106	185
HGLibB_00092	ABAT	37	101	55	40	33	20
HGLibB_00093	ABAT	16	19	27	11	9	4
HGLibA_00094	ABCA1	77	195	113	140	50	51
HGLibA_00095	ABCA1	198	623	402	205	217	354
HGLibA_00096	ABCA1	23	81	60	109	39	81
HGLibB_00094	ABCA1	53	198	152	94	57	98
HGLibB_00095	ABCA1	417	909	623	602	364	839
HGLibB_00096	ABCA1	433	1111	728	499	400	751
HGLibA_00097	ABCA10	92	255	188	137	109	160
HGLibA_00098	ABCA10	93	275	181	193	94	238
HGLibA_00099	ABCA10	126	318	204	136	144	463
HGLibB_00097	ABCA10	115	318	215	303	139	379
HGLibB_00098	ABCA10	58	132	104	92	52	130
HGLibB_00099	ABCA10	51	123	74	110	48	128
HGLibA_00100	ABCA12	39	137	91	44	26	117
HGLibA_00101	ABCA12	150	357	185	197	83	328
HGLibA_00102	ABCA12	35	86	55	32	21	53
HGLibB_00100	ABCA12	216	518	384	378	170	441
HGLibB_00101	ABCA12	66	237	145	101	84	83
HGLibB_00102	ABCA12	87	175	156	106	68	176
HGLibA_00103	ABCA13	102	239	226	224	93	225
HGLibA_00104	ABCA13	135	275	250	96	81	242
HGLibA_00105	ABCA13	69	106	91	65	46	133
HGLibB_00103	ABCA13	130	319	221	195	87	311
HGLibB_00104	ABCA13	74	189	132	114	46	204
HGLibB_00105	ABCA13	53	130	59	75	80	114
HGLibA_00106	ABCA2	91	200	130	131	70	151
HGLibA_00107	ABCA2	53	139	78	38	86	24
HGLibA_00108	ABCA2	14	84	36	48	9	17
HGLibB_00106	ABCA2	51	150	59	82	46	69
HGLibB_00107	ABCA2	41	145	97	60	30	58
HGLibB_00108	ABCA2	228	557	375	368	236	557
HGLibA_00109	ABCA3	198	382	311	261	135	162
HGLibA_00110	ABCA3	31	73	45	69	15	26
HGLibA_00111	ABCA3	45	172	100	38	45	82
HGLibB_00109	ABCA3	270	694	481	453	346	452
HGLibB_00110	ABCA3	302	693	513	368	244	545
HGLibB_00111	ABCA3	41	74	61	40	31	121
HGLibA_00112	ABCA4	81	217	144	101	56	127
HGLibA_00113	ABCA4	83	226	132	193	86	216
HGLibA_00114	ABCA4	108	323	229	204	76	137
HGLibB_00112	ABCA4	110	301	185	113	116	199
HGLibB_00113	ABCA4	69	182	139	84	42	58
HGLibB_00114	ABCA4	42	86	73	54	41	62
HGLibA_00115	ABCA5	121	293	204	241	115	181
HGLibA_00116	ABCA5	18	50	28	29	16	12
HGLibA_00117	ABCA5	117	290	164	222	69	186
HGLibB_00115	ABCA5	203	531	324	355	175	480
HGLibB_00116	ABCA5	24	51	43	32	16	53
HGLibB_00117	ABCA5	273	569	459	285	162	546
HGLibA_00118	ABCA6	70	239	121	99	76	152
HGLibA_00119	ABCA6	48	116	95	96	46	43
HGLibA_00120	ABCA6	51	142	95	67	33	114
HGLibB_00118	ABCA6	124	317	237	204	153	223
HGLibB_00119	ABCA6	35	94	54	81	48	56
HGLibB_00120	ABCA6	112	302	212	115	110	248
HGLibA_00121	ABCA7	29	82	42	82	52	70
HGLibA_00122	ABCA7	84	212	182	106	61	147
HGLibA_00123	ABCA7	149	345	201	88	95	221
HGLibB_00121	ABCA7	31	88	53	69	10	23
HGLibB_00122	ABCA7	94	267	166	92	116	188
HGLibB_00123	ABCA7	185	646	401	261	187	344
HGLibA_00124	ABCA8	106	321	237	216	117	175
HGLibA_00125	ABCA8	62	169	109	93	35	143
HGLibA_00126	ABCA8	103	301	230	190	139	212
HGLibB_00124	ABCA8	35	107	82	76	48	110
HGLibB_00125	ABCA8	141	429	246	190	118	259
HGLibB_00126	ABCA8	70	141	118	122	56	124
HGLibA_00127	ABCA9	215	542	360	312	188	514
HGLibA_00128	ABCA9	33	67	74	84	20	33
HGLibA_00129	ABCA9	14	18	31	17	1	23
HGLibB_00127	ABCA9	13	38	23	22	31	51
HGLibB_00128	ABCA9	83	185	141	158	57	140
HGLibB_00129	ABCA9	78	130	88	119	84	74
HGLibA_00130	ABCB1	27	131	52	80	30	62
HGLibA_00131	ABCB1	61	242	175	109	66	150
HGLibA_00132	ABCB1	18	88	40	85	36	23
HGLibB_00130	ABCB1	70	179	133	44	62	79
HGLibB_00131	ABCB1	154	373	296	253	148	356
HGLibB_00132	ABCB1	72	160	115	93	54	140
HGLibA_00133	ABCB10	130	286	231	195	105	193
HGLibA_00134	ABCB10	99	298	166	152	73	123
HGLibA_00135	ABCB10	154	346	300	405	211	419
HGLibB_00133	ABCB10	66	183	96	135	50	138
HGLibB_00134	ABCB10	74	260	170	120	121	150
HGLibB_00135	ABCB10	123	324	211	162	122	176
HGLibA_00136	ABCB11	19	40	30	13	29	19
HGLibA_00137	ABCB11	116	199	147	193	45	253
HGLibA_00138	ABCB11	26	61	47	29	8	36
HGLibB_00136	ABCB11	70	171	112	106	82	150
HGLibB_00137	ABCB11	31	45	40	23	33	48
HGLibB_00138	ABCB11	51	114	113	158	84	93
HGLibA_00139	ABCB4	114	316	190	187	103	167
HGLibA_00140	ABCB4	106	267	103	109	53	113
HGLibA_00141	ABCB4	88	360	261	192	144	194
HGLibB_00139	ABCB4	75	193	149	122	76	126
HGLibB_00140	ABCB4	39	122	124	207	68	124
HGLibB_00141	ABCB4	60	135	100	97	72	114
HGLibA_00142	ABCB5	89	243	133	110	41	149
HGLibA_00143	ABCB5	97	266	163	136	103	224
HGLibA_00144	ABCB5	104	319	187	220	61	148
HGLibB_00142	ABCB5	108	334	178	197	155	294
HGLibB_00143	ABCB5	81	233	181	186	57	211
HGLibB_00144	ABCB5	18	17	20	14	21	26
HGLibA_00145	ABCB6	231	458	348	331	160	282
HGLibA_00146	ABCB6	104	276	158	132	54	99
HGLibA_00147	ABCB6	143	345	290	247	141	317
HGLibB_00145	ABCB6	278	898	610	662	310	378
HGLibB_00146	ABCB6	134	385	215	141	116	182
HGLibB_00147	ABCB6	247	589	454	329	234	476
HGLibA_00148	ABCB7	247	574	387	238	110	238
HGLibA_00149	ABCB7	28	73	56	3	10	26
HGLibA_00150	ABCB7	117	362	180	82	51	79
HGLibB_00148	ABCB7	145	415	308	153	93	183
HGLibB_00149	ABCB7	67	161	126	63	57	23
HGLibB_00150	ABCB7	47	148	75	26	23	37
HGLibA_00151	ABCB8	143	379	233	217	76	324
HGLibA_00152	ABCB8	172	366	278	212	87	229
HGLibA_00153	ABCB8	56	95	109	58	64	54
HGLibB_00151	ABCB8	135	391	312	264	155	312
HGLibB_00152	ABCB8	79	181	94	65	46	106
HGLibB_00153	ABCB8	300	734	400	489	457	447
HGLibA_00154	ABCB9	66	241	178	127	14	90
HGLibA_00155	ABCB9	155	485	237	225	135	297
HGLibA_00156	ABCB9	78	178	107	99	44	112
HGLibB_00154	ABCB9	207	670	420	461	201	358
HGLibB_00155	ABCB9	206	459	326	143	137	253
HGLibB_00156	ABCB9	350	994	637	588	341	617
HGLibA_00157	ABCC1	124	250	205	159	85	124
HGLibA_00158	ABCC1	46	126	96	151	58	132
HGLibA_00159	ABCC1	33	100	71	56	45	64
HGLibB_00157	ABCC1	72	183	136	57	104	166
HGLibB_00158	ABCC1	95	157	139	100	49	156
HGLibB_00159	ABCC1	106	373	197	184	147	243
HGLibA_00160	ABCC10	188	463	371	328	239	302
HGLibA_00161	ABCC10	101	263	184	154	132	234
HGLibA_00162	ABCC10	137	354	287	309	139	278
HGLibB_00160	ABCC10	44	113	41	10	20	79
HGLibB_00161	ABCC10	153	332	287	145	112	294
HGLibB_00162	ABCC10	140	414	307	233	125	340
HGLibA_00163	ABCC11	125	252	236	178	82	250
HGLibA_00164	ABCC11	140	383	248	177	110	168
HGLibA_00165	ABCC11	102	280	178	248	87	128
HGLibB_00163	ABCC11	80	244	126	118	85	181
HGLibB_00164	ABCC11	60	153	88	38	31	96
HGLibB_00165	ABCC11	127	347	233	190	127	245
HGLibA_00166	ABCC12	118	227	154	184	82	139
HGLibA_00167	ABCC12	96	307	194	260	94	227
HGLibA_00168	ABCC12	148	342	254	186	102	245
HGLibB_00166	ABCC12	193	492	312	244	250	197
HGLibB_00167	ABCC12	137	350	165	199	70	243
HGLibB_00168	ABCC12	55	153	75	72	56	261
HGLibA_00169	ABCC2	42	78	41	56	39	98
HGLibA_00170	ABCC2	12	34	15	3	9	18
HGLibA_00171	ABCC2	86	263	172	179	82	173
HGLibB_00169	ABCC2	115	266	154	124	103	185
HGLibB_00170	ABCC2	251	603	429	348	201	592
HGLibB_00171	ABCC2	215	474	327	177	117	266
HGLibA_00172	ABCC3	31	90	68	115	15	107
HGLibA_00173	ABCC3	29	143	62	89	31	110
HGLibA_00174	ABCC3	108	268	169	156	116	318
HGLibB_00172	ABCC3	10	68	29	19	13	31
HGLibB_00173	ABCC3	86	157	158	40	37	73
HGLibB_00174	ABCC3	68	174	121	122	75	179
HGLibA_00175	ABCC4	29	99	47	58	50	50
HGLibA_00176	ABCC4	117	255	143	204	112	234
HGLibA_00177	ABCC4	110	274	280	135	100	260
HGLibB_00175	ABCC4	178	572	382	240	214	374
HGLibB_00176	ABCC4	122	257	188	148	151	237
HGLibB_00177	ABCC4	28	88	43	27	21	35
HGLibA_00178	ABCC5	65	163	134	68	95	68
HGLibA_00179	ABCC5	43	134	127	49	50	149
HGLibA_00180	ABCC5	95	271	163	152	52	155
HGLibB_00178	ABCC5	69	172	136	98	50	125
HGLibB_00179	ABCC5	98	309	195	120	61	156
HGLibB_00180	ABCC5	99	249	180	149	141	193
HGLibA_00181	ABCC6	106	346	248	138	54	123
HGLibA_00182	ABCC6	118	311	167	126	30	180
HGLibA_00183	ABCC6	77	237	162	110	43	96
HGLibB_00181	ABCC6	244	555	415	303	153	440
HGLibB_00182	ABCC6	286	682	522	380	220	319
HGLibB_00183	ABCC6	81	244	136	46	86	94
HGLibA_00184	ABCC8	35	95	64	98	38	101
HGLibA_00185	ABCC8	286	722	463	308	203	402
HGLibA_00186	ABCC8	73	182	110	184	62	64
HGLibB_00184	ABCC8	208	671	406	265	250	345
HGLibB_00185	ABCC8	246	641	394	306	175	400
HGLibB_00186	ABCC8	320	743	491	500	293	499
HGLibA_00187	ABCC9	137	329	207	229	163	218
HGLibA_00188	ABCC9	51	163	74	70	31	87
HGLibA_00189	ABCC9	19	34	27	27	20	30
HGLibB_00187	ABCC9	62	218	130	97	99	157
HGLibB_00188	ABCC9	132	377	211	275	81	234
HGLibB_00189	ABCC9	76	186	170	158	73	225
HGLibA_00190	ABCD1	69	173	117	129	70	96
HGLibA_00191	ABCD1	91	262	185	128	88	223
HGLibA_00192	ABCD1	73	144	128	116	45	156
HGLibB_00190	ABCD1	44	142	72	65	13	81
HGLibB_00191	ABCD1	121	218	168	104	66	149
HGLibB_00192	ABCD1	187	620	278	287	148	354
HGLibA_00193	ABCD2	114	376	224	222	81	218
HGLibA_00194	ABCD2	132	418	234	405	170	332
HGLibA_00195	ABCD2	26	94	42	30	30	49
HGLibB_00193	ABCD2	214	541	390	253	169	352
HGLibB_00194	ABCD2	48	107	79	92	47	143
HGLibB_00195	ABCD2	58	205	153	168	106	89
HGLibA_00196	ABCD3	127	302	185	289	147	323
HGLibA_00197	ABCD3	87	204	177	157	91	276
HGLibA_00198	ABCD3	60	172	134	34	25	97
HGLibB_00196	ABCD3	59	166	101	60	60	103
HGLibB_00197	ABCD3	90	233	144	141	121	179
HGLibB_00198	ABCD3	19	54	36	36	11	57
HGLibA_00199	ABCD4	153	343	313	169	116	218
HGLibA_00200	ABCD4	135	397	180	137	103	202
HGLibA_00201	ABCD4	29	79	51	89	25	52
HGLibB_00199	ABCD4	198	446	251	274	178	328
HGLibB_00200	ABCD4	124	344	217	233	99	190
HGLibB_00201	ABCD4	37	131	88	76	45	63
HGLibA_00202	ABCE1	70	238	140	98	50	117
HGLibA_00203	ABCE1	179	449	375	183	190	273
HGLibA_00204	ABCE1	29	69	46	20	2	22
HGLibB_00202	ABCE1	96	252	174	81	38	105
HGLibB_00203	ABCE1	148	347	281	277	211	248
HGLibB_00204	ABCE1	120	307	239	120	83	109
HGLibA_00205	ABCF1	16	47	28	23	14	48
HGLibA_00206	ABCF1	47	171	81	43	28	41
HGLibA_00207	ABCF1	85	228	176	140	54	120
HGLibB_00205	ABCF1	65	146	107	91	29	91
HGLibB_00206	ABCF1	41	147	100	49	23	72
HGLibB_00207	ABCF1	66	146	101	40	27	57
HGLibA_00208	ABCF2	40	150	111	113	24	111
HGLibA_00209	ABCF2	49	135	58	109	56	118
HGLibA_00210	ABCF2	111	286	234	179	74	203
HGLibB_00208	ABCF2	20	50	37	17	19	29
HGLibB_00209	ABCF2	89	219	165	153	118	203
HGLibB_00210	ABCF2	167	339	262	166	158	260
HGLibA_00211	ABCF3	143	341	197	110	93	167
HGLibA_00212	ABCF3	174	455	311	230	94	242
HGLibA_00213	ABCF3	28	187	125	53	31	75
HGLibB_00211	ABCF3	370	996	659	516	273	599
HGLibB_00212	ABCF3	139	397	268	279	155	296
HGLibB_00213	ABCF3	68	122	99	87	54	83
HGLibA_00214	ABCG1	166	440	234	216	200	267
HGLibA_00215	ABCG1	44	131	69	31	73	103
HGLibA_00216	ABCG1	40	77	45	60	25	127
HGLibB_00214	ABCG1	70	196	97	61	67	111
HGLibB_00215	ABCG1	163	351	248	277	124	248
HGLibB_00216	ABCG1	93	251	225	99	71	192
HGLibA_00217	ABCG2	85	170	104	102	61	117
HGLibA_00218	ABCG2	54	175	68	31	66	75
HGLibA_00219	ABCG2	184	508	306	267	184	336
HGLibB_00217	ABCG2	22	42	38	28	11	8
HGLibB_00218	ABCG2	137	326	221	191	139	222
HGLibB_00219	ABCG2	65	115	104	57	34	123
HGLibA_00220	ABCG4	378	949	716	432	257	756
HGLibA_00221	ABCG4	78	249	124	153	136	149
HGLibA_00222	ABCG4	202	409	370	245	155	398
HGLibB_00220	ABCG4	85	206	131	114	139	136
HGLibB_00221	ABCG4	375	806	668	598	377	785
HGLibB_00222	ABCG4	100	235	162	161	122	102
HGLibA_00223	ABCG5	41	130	81	96	53	72
HGLibA_00224	ABCG5	22	29	27	42	37	46
HGLibA_00225	ABCG5	52	142	95	60	24	103
HGLibB_00223	ABCG5	130	362	272	170	149	224
HGLibB_00224	ABCG5	168	400	280	288	141	294
HGLibB_00225	ABCG5	82	272	164	144	41	168
HGLibA_00226	ABCG8	38	90	83	39	19	51
HGLibA_00227	ABCG8	43	111	87	73	69	107
HGLibA_00228	ABCG8	59	112	76	81	40	51
HGLibB_00226	ABCG8	84	157	87	60	42	44
HGLibB_00227	ABCG8	135	327	194	107	100	223
HGLibB_00228	ABCG8	74	146	91	65	60	71
HGLibA_00229	ABHD1	15	60	44	27	6	53
HGLibA_00230	ABHD1	86	248	141	137	92	174
HGLibA_00231	ABHD1	36	45	36	32	34	69
HGLibB_00229	ABHD1	98	247	163	89	68	154
HGLibB_00230	ABHD1	145	374	225	167	124	222
HGLibB_00231	ABHD1	86	210	147	95	26	134
HGLibA_00232	ABHD10	31	52	22	30	12	20
HGLibA_00233	ABHD10	37	96	40	35	11	66
HGLibA_00234	ABHD10	85	235	147	115	65	175
HGLibB_00232	ABHD10	35	123	62	48	71	120
HGLibB_00233	ABHD10	113	306	147	94	44	189
HGLibB_00234	ABHD10	114	328	247	210	85	180
HGLibA_00235	ABHD11	71	158	115	66	48	114
HGLibA_00236	ABHD11	23	131	101	56	36	37
HGLibA_00237	ABHD11	80	183	123	60	20	33
HGLibB_00235	ABHD11	156	495	270	166	139	237
HGLibB_00236	ABHD11	318	756	558	407	178	445
HGLibB_00237	ABHD11	157	341	302	121	129	238
HGLibA_00238	ABHD12	148	305	251	248	91	273
HGLibA_00239	ABHD12	102	287	176	227	125	206
HGLibA_00240	ABHD12	208	546	390	205	279	391
HGLibB_00238	ABHD12	101	290	194	174	79	200
HGLibB_00239	ABHD12	126	431	360	289	188	392
HGLibB_00240	ABHD12	331	873	486	520	302	488
HGLibA_00241	ABHD12B	107	402	268	132	118	259
HGLibA_00242	ABHD12B	167	428	359	312	189	297
HGLibA_00243	ABHD12B	60	186	130	45	25	69
HGLibB_00241	ABHD12B	66	137	138	126	88	207
HGLibB_00242	ABHD12B	115	241	189	142	101	158
HGLibB_00243	ABHD12B	68	222	137	130	109	66
HGLibA_00244	ABHD13	57	205	133	73	55	171
HGLibA_00245	ABHD13	50	89	50	43	36	48
HGLibA_00246	ABHD13	138	361	215	198	124	230
HGLibB_00244	ABHD13	41	93	55	69	36	109
HGLibB_00245	ABHD13	297	732	515	494	296	512
HGLibB_00246	ABHD13	34	90	34	2	33	46
HGLibA_00247	ABHD14A	20	54	39	24	7	31
HGLibA_00248	ABHD14A	89	187	171	131	70	193
HGLibA_00249	ABHD14A	72	101	79	70	100	141
HGLibB_00247	ABHD14A	82	209	88	96	52	136
HGLibB_00248	ABHD14A	143	363	228	162	140	241
HGLibB_00249	ABHD14A	97	226	169	131	64	151
HGLibA_00250	ABHD14B	180	468	259	221	187	292
HGLibA_00251	ABHD14B	208	607	323	252	99	206
HGLibA_00252	ABHD14B	46	143	76	72	91	66
HGLibB_00250	ABHD14B	190	543	331	145	157	244
HGLibB_00251	ABHD14B	16	38	31	27	7	5
HGLibB_00252	ABHD14B	45	153	109	56	46	39
HGLibA_00253	ABHD15	91	263	163	218	79	277
HGLibA_00254	ABHD15	52	114	84	2	18	62
HGLibA_00255	ABHD15	41	96	103	89	19	67
HGLibB_00253	ABHD15	123	385	270	184	61	289
HGLibB_00254	ABHD15	47	96	143	92	36	35
HGLibB_00255	ABHD15	134	273	183	128	45	235
HGLibA_00256	ABHD16A	25	39	32	33	25	57
HGLibA_00257	ABHD16A	49	159	96	141	47	108
HGLibA_00258	ABHD16A	135	353	235	197	105	201
HGLibB_00256	ABHD16A	105	309	185	171	198	222
HGLibB_00257	ABHD16A	92	204	129	106	81	139
HGLibB_00258	ABHD16A	76	138	83	135	145	175
HGLibA_00259	ABHD16B	76	205	122	107	74	101
HGLibA_00260	ABHD16B	279	697	595	659	268	694
HGLibA_00261	ABHD16B	146	421	215	140	129	192
HGLibB_00259	ABHD16B	197	590	362	323	193	323
HGLibB_00260	ABHD16B	148	387	291	246	139	263
HGLibB_00261	ABHD16B	105	288	209	116	89	271
HGLibA_00262	ABHD17A	12	67	31	3	39	8
HGLibA_00263	ABHD17A	12	14	15	38	6	7
HGLibA_00264	ABHD17A	189	444	292	74	39	100
HGLibB_00262	ABHD17A	230	562	416	156	112	284
HGLibB_00263	ABHD17A	224	527	298	512	260	430
HGLibB_00264	ABHD17A	156	359	162	135	44	74
HGLibA_00265	ABHD17B	50	144	107	142	76	128
HGLibA_00266	ABHD17B	26	86	52	44	11	21
HGLibA_00267	ABHD17B	80	179	169	164	88	202
HGLibB_00265	ABHD17B	132	448	266	283	149	410
HGLibB_00266	ABHD17B	99	298	127	113	122	158
HGLibB_00267	ABHD17B	61	115	112	68	62	97
HGLibA_00268	ABHD17C	87	206	166	177	66	185
HGLibA_00269	ABHD17C	142	356	202	158	97	125
HGLibA_00270	ABHD17C	61	110	59	89	64	65
HGLibB_00268	ABHD17C	46	156	73	44	43	112
HGLibB_00269	ABHD17C	103	282	198	131	99	179
HGLibB_00270	ABHD17C	39	123	72	50	19	105
HGLibA_00271	ABHD2	32	133	75	129	71	109
HGLibA_00272	ABHD2	243	641	353	359	132	336
HGLibA_00273	ABHD2	54	128	99	228	50	194
HGLibB_00271	ABHD2	185	520	364	235	213	534
HGLibB_00272	ABHD2	183	421	243	171	185	301
HGLibB_00273	ABHD2	130	357	287	197	224	276
HGLibA_00274	ABHD3	105	285	198	138	120	160
HGLibA_00275	ABHD3	190	498	338	290	144	398
HGLibA_00276	ABHD3	91	292	175	139	83	224
HGLibB_00274	ABHD3	323	831	591	473	383	833
HGLibB_00275	ABHD3	106	177	118	182	44	163
HGLibB_00276	ABHD3	35	156	81	106	38	74
HGLibA_00277	ABHD4	133	537	284	267	199	350
HGLibA_00278	ABHD4	95	284	167	85	71	145
HGLibA_00279	ABHD4	133	283	222	262	99	238
HGLibB_00277	ABHD4	217	492	346	291	175	660
HGLibB_00278	ABHD4	87	253	107	86	65	190
HGLibB_00279	ABHD4	208	500	398	277	157	274
HGLibA_00280	ABHD5	50	71	88	53	51	133
HGLibA_00281	ABHD5	102	299	125	130	74	191
HGLibA_00282	ABHD5	51	196	112	116	104	154
HGLibB_00280	ABHD5	129	262	219	121	98	214
HGLibB_00281	ABHD5	35	100	67	149	73	72
HGLibB_00282	ABHD5	67	177	124	149	74	110
HGLibA_00283	ABHD6	43	189	68	74	26	145
HGLibA_00284	ABHD6	39	80	62	10	40	87
HGLibA_00285	ABHD6	64	176	88	164	26	188
HGLibB_00283	ABHD6	46	136	103	40	55	166
HGLibB_00284	ABHD6	68	124	117	48	11	34
HGLibB_00285	ABHD6	8	15	6	5	3	26
HGLibA_00286	ABHD8	256	679	453	451	250	801
HGLibA_00287	ABHD8	75	75	125	111	91	116
HGLibA_00288	ABHD8	63	230	100	48	29	63
HGLibB_00286	ABHD8	155	364	283	256	155	382
HGLibB_00287	ABHD8	221	600	441	371	228	371
HGLibB_00288	ABHD8	124	281	195	124	84	305
HGLibA_00289	ABI1	170	275	250	225	108	282
HGLibA_00290	ABI1	154	342	238	227	133	334
HGLibA_00291	ABI1	84	207	129	146	148	146
HGLibB_00289	ABI1	57	158	86	80	56	86
HGLibB_00290	ABI1	86	192	103	72	58	75
HGLibB_00291	ABI1	142	267	202	155	116	282
HGLibA_00292	ABI2	108	316	210	150	152	103
HGLibA_00293	ABI2	80	198	175	132	91	127
HGLibA_00294	ABI2	83	211	133	76	81	172
HGLibB_00292	ABI2	216	539	346	394	199	427
HGLibB_00293	ABI2	118	364	208	238	150	241
HGLibB_00294	ABI2	41	135	89	55	42	92
HGLibA_00295	ABI3	38	142	94	102	60	70
HGLibA_00296	ABI3	102	301	206	154	102	162
HGLibA_00297	ABI3	83	166	143	109	57	159
HGLibB_00295	ABI3	89	145	167	206	123	197
HGLibB_00296	ABI3	40	84	23	63	28	71
HGLibB_00297	ABI3	44	125	83	52	38	54
HGLibA_00298	ABI3BP	101	212	171	120	59	118
HGLibA_00299	ABI3BP	54	80	51	46	17	69
HGLibA_00300	ABI3BP	102	270	216	241	94	273
HGLibB_00298	ABI3BP	106	257	161	111	93	135
HGLibB_00299	ABI3BP	170	360	358	209	165	377
HGLibB_00300	ABI3BP	52	115	79	60	47	59
HGLibA_00301	ABL1	118	311	212	309	79	195
HGLibA_00302	ABL1	198	634	533	573	280	598
HGLibA_00303	ABL1	79	125	100	47	38	144
HGLibB_00301	ABL1	56	158	112	79	65	102
HGLibB_00302	ABL1	313	960	608	355	303	663
HGLibB_00303	ABL1	56	119	91	70	21	21
HGLibA_00304	ABL2	180	435	277	179	146	176
HGLibA_00305	ABL2	75	238	153	74	24	99
HGLibA_00306	ABL2	599	1496	1027	688	426	997
HGLibB_00304	ABL2	114	250	185	128	80	157
HGLibB_00305	ABL2	118	320	164	144	85	186
HGLibB_00306	ABL2	218	596	482	350	252	472
HGLibA_00307	ABLIM1	50	147	93	41	68	106
HGLibA_00308	ABLIM1	99	225	172	156	136	288
HGLibA_00309	ABLIM1	147	540	330	304	152	392
HGLibB_00307	ABLIM1	182	416	334	250	187	199
HGLibB_00308	ABLIM1	126	263	211	86	79	150
HGLibB_00309	ABLIM1	210	452	358	332	196	264
HGLibA_00310	ABLIM2	110	248	135	277	145	265
HGLibA_00311	ABLIM2	39	157	94	86	71	46
HGLibA_00312	ABLIM2	90	229	134	76	63	195
HGLibB_00310	ABLIM2	127	345	203	246	115	344
HGLibB_00311	ABLIM2	28	105	53	48	40	18
HGLibB_00312	ABLIM2	78	243	181	151	102	155
HGLibA_00313	ABLIM3	119	331	214	117	94	190
HGLibA_00314	ABLIM3	38	102	40	78	26	33
HGLibA_00315	ABLIM3	132	276	200	255	173	318
HGLibB_00313	ABLIM3	85	240	172	180	129	185
HGLibB_00314	ABLIM3	228	605	383	477	258	662
HGLibB_00315	ABLIM3	113	195	153	107	73	104
HGLibA_00316	ABO	70	190	105	102	66	126
HGLibA_00317	ABO	39	59	30	29	19	82
HGLibA_00318	ABO	77	170	131	159	53	252
HGLibB_00316	ABO	144	473	273	239	259	283
HGLibB_00317	ABO	87	235	138	143	77	135
HGLibB_00318	ABO	105	271	177	259	117	241
HGLibA_00319	ABP1	64	148	126	67	60	121
HGLibA_00320	ABP1	99	253	156	111	97	132
HGLibA_00321	ABP1	104	248	184	165	72	251
HGLibB_00319	ABP1	159	354	346	278	163	335
HGLibB_00320	ABP1	50	131	95	181	82	140
HGLibB_00321	ABP1	179	477	341	361	200	314
HGLibA_00322	ABR	49	108	77	78	42	58
HGLibA_00323	ABR	99	265	177	243	95	143
HGLibA_00324	ABR	139	255	172	148	49	143
HGLibB_00322	ABR	34	95	80	51	31	50
HGLibB_00323	ABR	193	549	381	470	167	410
HGLibB_00324	ABR	17	32	18	7	20	7
HGLibA_00325	ABRA	97	170	149	69	70	139
HGLibA_00326	ABRA	58	188	113	98	46	203
HGLibA_00327	ABRA	138	433	254	288	164	509
HGLibB_00325	ABRA	316	819	597	678	245	839
HGLibB_00326	ABRA	20	59	39	28	25	21
HGLibB_00327	ABRA	56	131	135	113	128	102
HGLibA_00328	ABRACL	61	93	79	106	28	51
HGLibA_00329	ABRACL	39	83	61	48	40	141
HGLibA_00330	ABRACL	46	61	52	52	19	152
HGLibB_00328	ABRACL	114	219	155	84	107	195
HGLibB_00329	ABRACL	40	139	90	51	29	73
HGLibB_00330	ABRACL	82	217	151	88	93	106
HGLibA_00331	ABT1	274	645	386	191	105	352
HGLibA_00332	ABT1	93	152	152	9	14	58
HGLibA_00333	ABT1	88	190	93	19	44	42
HGLibB_00331	ABT1	65	170	75	114	60	102
HGLibB_00332	ABT1	215	457	343	6	5	76
HGLibB_00333	ABT1	98	316	189	44	50	65
HGLibA_00334	ABTB1	77	203	101	90	26	121
HGLibA_00335	ABTB1	72	181	163	60	89	121
HGLibA_00336	ABTB1	240	519	311	314	172	292
HGLibB_00334	ABTB1	79	234	136	102	41	126
HGLibB_00335	ABTB1	52	170	105	182	47	179
HGLibB_00336	ABTB1	27	82	60	29	86	50
HGLibA_00337	ABTB2	188	392	225	127	130	415
HGLibA_00338	ABTB2	181	428	329	296	142	208
HGLibA_00339	ABTB2	116	267	197	239	121	295
HGLibB_00337	ABTB2	217	576	407	297	202	758
HGLibB_00338	ABTB2	180	420	374	475	190	395
HGLibB_00339	ABTB2	162	354	254	130	137	257
HGLibA_00340	ACAA1	84	189	109	185	113	168
HGLibA_00341	ACAA1	52	201	92	67	107	93
HGLibA_00342	ACAA1	80	213	121	123	105	135
HGLibB_00340	ACAA1	69	275	170	92	103	204
HGLibB_00341	ACAA1	179	437	311	267	91	344
HGLibB_00342	ACAA1	65	204	149	111	44	77
HGLibA_00343	ACAA2	27	80	43	35	14	60
HGLibA_00344	ACAA2	72	172	122	70	49	82
HGLibA_00345	ACAA2	55	111	100	123	56	98
HGLibB_00343	ACAA2	166	370	302	263	182	360
HGLibB_00344	ACAA2	69	212	176	82	36	175
HGLibB_00345	ACAA2	63	141	89	91	59	126
HGLibA_00346	ACACA	112	290	224	116	155	181
HGLibA_00347	ACACA	95	201	120	190	62	74
HGLibA_00348	ACACA	57	128	116	69	20	121
HGLibB_00346	ACACA	170	444	320	207	121	218
HGLibB_00347	ACACA	193	523	352	339	188	391
HGLibB_00348	ACACA	101	374	232	115	100	94
HGLibA_00349	ACACB	192	445	261	327	141	297
HGLibA_00350	ACACB	57	97	97	74	46	114
HGLibA_00351	ACACB	185	538	353	340	156	428
HGLibB_00349	ACACB	133	483	313	295	169	339
HGLibB_00350	ACACB	205	542	362	268	189	314
HGLibB_00351	ACACB	299	672	555	430	238	531
HGLibA_00352	ACAD10	83	173	174	60	42	166
HGLibA_00353	ACAD10	45	153	85	76	12	127
HGLibA_00354	ACAD10	51	80	74	69	66	99
HGLibB_00352	ACAD10	189	380	281	301	168	218
HGLibB_00353	ACAD10	367	828	619	453	322	605
HGLibB_00354	ACAD10	275	779	458	382	170	457
HGLibA_00355	ACAD11	117	327	214	125	105	201
HGLibA_00356	ACAD11	35	105	69	29	56	45
HGLibA_00357	ACAD11	166	446	331	239	97	396
HGLibB_00355	ACAD11	499	1411	987	815	589	1246
HGLibB_00356	ACAD11	74	153	122	108	66	81
HGLibB_00357	ACAD11	230	747	498	336	209	498
HGLibA_00358	ACAD8	69	177	82	109	46	118
HGLibA_00359	ACAD8	60	129	105	81	60	96
HGLibA_00360	ACAD8	93	226	141	149	111	188
HGLibB_00358	ACAD8	74	226	155	107	67	158
HGLibB_00359	ACAD8	473	1123	774	784	522	919
HGLibB_00360	ACAD8	37	95	67	49	9	30
HGLibA_00361	ACAD9	172	369	260	260	221	359
HGLibA_00362	ACAD9	80	213	131	79	58	60
HGLibA_00363	ACAD9	90	182	85	49	51	52
HGLibB_00361	ACAD9	118	346	182	223	83	77
HGLibB_00362	ACAD9	65	122	37	26	28	105
HGLibB_00363	ACAD9	41	198	133	73	22	30
HGLibA_00364	ACADL	129	300	230	213	150	283
HGLibA_00365	ACADL	29	75	56	27	34	79
HGLibA_00366	ACADL	43	106	91	49	59	94
HGLibB_00364	ACADL	391	1057	624	640	454	694
HGLibB_00365	ACADL	79	168	106	144	65	133
HGLibB_00366	ACADL	67	224	132	107	39	122
HGLibA_00367	ACADM	81	273	143	144	109	130
HGLibA_00368	ACADM	62	126	73	62	37	82
HGLibA_00369	ACADM	65	148	126	59	24	110
HGLibB_00367	ACADM	81	280	212	160	86	173
HGLibB_00368	ACADM	190	433	218	243	159	250
HGLibB_00369	ACADM	35	78	42	64	22	58
HGLibA_00370	ACADS	94	226	168	122	86	194
HGLibA_00371	ACADS	128	294	196	131	111	141
HGLibA_00372	ACADS	166	422	283	297	135	328
HGLibB_00370	ACADS	190	515	351	324	118	315
HGLibB_00371	ACADS	76	204	137	262	88	209
HGLibB_00372	ACADS	76	175	100	137	49	87
HGLibA_00373	ACADSB	117	296	202	314	136	335
HGLibA_00374	ACADSB	85	244	169	107	66	179
HGLibA_00375	ACADSB	70	192	100	105	87	56
HGLibB_00373	ACADSB	179	607	344	312	219	490
HGLibB_00374	ACADSB	182	465	256	226	109	230
HGLibB_00375	ACADSB	109	338	193	243	97	317
HGLibA_00376	ACADVL	28	71	24	17	5	20
HGLibA_00377	ACADVL	9	19	24	7	18	31
HGLibA_00378	ACADVL	78	196	150	82	57	74
HGLibB_00376	ACADVL	45	127	55	77	32	76
HGLibB_00377	ACADVL	47	146	99	64	51	121
HGLibB_00378	ACADVL	48	156	60	61	36	50
HGLibA_00379	ACAN	110	233	210	170	124	153
HGLibA_00380	ACAN	77	290	162	115	71	114
HGLibA_00381	ACAN	116	286	167	145	89	157
HGLibB_00379	ACAN	32	75	52	67	27	84
HGLibB_00380	ACAN	94	288	202	202	87	165
HGLibB_00381	ACAN	20	47	26	36	9	44
HGLibA_00382	ACAP1	194	458	330	179	135	219
HGLibA_00383	ACAP1	59	153	116	119	28	143
HGLibA_00384	ACAP1	51	155	81	41	38	86
HGLibB_00382	ACAP1	199	405	298	175	133	313
HGLibB_00383	ACAP1	266	558	458	248	229	411
HGLibB_00384	ACAP1	492	1380	824	638	259	950
HGLibA_00385	ACAP2	170	494	263	218	146	264
HGLibA_00386	ACAP2	15	51	47	27	15	26
HGLibA_00387	ACAP2	206	443	334	394	158	242
HGLibB_00385	ACAP2	282	594	438	249	203	498
HGLibB_00386	ACAP2	26	71	60	75	27	68
HGLibB_00387	ACAP2	47	85	84	73	35	84
HGLibA_00388	ACAP3	64	163	110	30	45	55
HGLibA_00389	ACAP3	179	479	358	165	198	309
HGLibA_00390	ACAP3	109	303	203	139	71	107
HGLibB_00388	ACAP3	45	115	73	30	24	134
HGLibB_00389	ACAP3	100	202	128	112	126	186
HGLibB_00390	ACAP3	223	527	303	339	181	409
HGLibA_00391	ACAT1	196	489	353	299	235	404
HGLibA_00392	ACAT1	110	199	137	123	85	134
HGLibA_00393	ACAT1	163	334	264	267	142	234
HGLibB_00391	ACAT1	402	874	659	634	321	759
HGLibB_00392	ACAT1	113	302	151	205	112	171
HGLibB_00393	ACAT1	50	130	90	54	35	51
HGLibA_00394	ACAT2	102	250	182	244	99	135
HGLibA_00395	ACAT2	156	365	303	242	103	259
HGLibA_00396	ACAT2	238	600	407	481	384	755
HGLibB_00394	ACAT2	118	329	186	207	136	247
HGLibB_00395	ACAT2	98	287	133	133	110	160
HGLibB_00396	ACAT2	80	265	198	130	90	185
HGLibA_00397	ACBD3	105	256	148	159	85	98
HGLibA_00398	ACBD3	32	52	44	25	48	107
HGLibA_00399	ACBD3	30	94	74	46	13	40
HGLibB_00397	ACBD3	38	102	71	30	28	61
HGLibB_00398	ACBD3	72	173	132	77	56	124
HGLibB_00399	ACBD3	105	288	202	180	76	185
HGLibA_00400	ACBD4	78	171	193	100	82	139
HGLibA_00401	ACBD4	63	101	72	55	43	85
HGLibA_00402	ACBD4	128	274	174	110	88	65
HGLibB_00400	ACBD4	66	124	129	83	102	53
HGLibB_00401	ACBD4	80	194	149	123	102	191
HGLibB_00402	ACBD4	78	237	181	215	112	216
HGLibA_00403	ACBD5	93	186	160	159	76	132
HGLibA_00404	ACBD5	215	661	436	352	142	608
HGLibA_00405	ACBD5	65	174	78	113	100	128
HGLibB_00403	ACBD5	199	550	344	301	206	292
HGLibB_00404	ACBD5	58	158	102	102	62	125
HGLibB_00405	ACBD5	93	223	143	119	73	103
HGLibA_00406	ACBD6	34	127	65	20	17	0
HGLibA_00407	ACBD6	23	71	37	5	1	78
HGLibA_00408	ACBD6	36	88	48	3	5	34
HGLibB_00406	ACBD6	106	291	201	157	152	414
HGLibB_00407	ACBD6	62	176	127	110	49	95
HGLibB_00408	ACBD6	47	138	66	108	44	92
HGLibA_00409	ACBD7	88	168	132	134	62	185
HGLibA_00410	ACBD7	172	325	201	226	118	239
HGLibA_00411	ACBD7	81	176	90	147	77	164
HGLibB_00409	ACBD7	40	58	54	70	45	47
HGLibB_00410	ACBD7	96	239	116	52	68	171
HGLibB_00411	ACBD7	59	131	63	9	61	34
HGLibA_00412	ACCS	43	81	61	54	42	116
HGLibA_00413	ACCS	186	400	300	314	211	354
HGLibA_00414	ACCS	95	205	154	106	80	197
HGLibB_00412	ACCS	360	797	667	667	327	805
HGLibB_00413	ACCS	34	107	51	51	32	81
HGLibB_00414	ACCS	64	167	85	55	57	95
HGLibA_00415	ACCSL	124	314	198	143	118	230
HGLibA_00416	ACCSL	61	150	100	67	42	108
HGLibA_00417	ACCSL	18	83	73	9	12	19
HGLibB_00415	ACCSL	223	522	304	281	169	321
HGLibB_00416	ACCSL	161	430	263	287	142	223
HGLibB_00417	ACCSL	72	253	147	80	51	163
HGLibA_00418	ACD	54	123	75	48	16	105
HGLibA_00419	ACD	76	153	121	65	64	119
HGLibA_00420	ACD	77	177	124	120	81	237
HGLibB_00418	ACD	51	163	81	110	83	100
HGLibB_00419	ACD	167	482	218	159	118	168
HGLibB_00420	ACD	66	187	118	85	45	75
HGLibA_00421	ACE	47	188	77	78	92	98
HGLibA_00422	ACE	77	228	139	31	72	136
HGLibA_00423	ACE	83	166	112	95	68	70
HGLibB_00421	ACE	81	166	117	116	51	90
HGLibB_00422	ACE	97	305	211	91	69	275
HGLibB_00423	ACE	43	144	89	86	66	124
HGLibA_00424	ACE2	77	194	109	96	49	68
HGLibA_00425	ACE2	163	377	385	289	138	459
HGLibA_00426	ACE2	135	530	450	292	278	403
HGLibB_00424	ACE2	72	206	110	81	51	83
HGLibB_00425	ACE2	258	752	433	438	353	504
HGLibB_00426	ACE2	25	73	53	40	41	34
HGLibA_00427	ACER1	212	538	385	362	173	451
HGLibA_00428	ACER1	60	191	112	127	55	131
HGLibA_00429	ACER1	138	326	214	180	90	160
HGLibB_00427	ACER1	75	205	115	118	87	241
HGLibB_00428	ACER1	171	425	370	192	164	206
HGLibB_00429	ACER1	395	882	661	686	381	980
HGLibA_00430	ACER2	93	155	149	76	52	102
HGLibA_00431	ACER2	31	42	25	40	0	51
HGLibA_00432	ACER2	95	225	178	153	95	138
HGLibB_00430	ACER2	353	947	699	743	361	729
HGLibB_00431	ACER2	38	87	59	63	14	74
HGLibB_00432	ACER2	94	228	168	87	63	104
HGLibA_00433	ACER3	114	307	204	125	68	199
HGLibA_00434	ACER3	78	164	162	106	77	167
HGLibA_00435	ACER3	51	97	74	62	31	97
HGLibB_00433	ACER3	138	400	312	312	123	295
HGLibB_00434	ACER3	103	235	145	155	109	203
HGLibB_00435	ACER3	183	413	235	260	139	389
HGLibA_00436	ACHE	116	352	227	150	122	192
HGLibA_00437	ACHE	65	196	118	89	37	116
HGLibA_00438	ACHE	86	235	153	98	67	256
HGLibB_00436	ACHE	112	335	212	203	158	371
HGLibB_00437	ACHE	156	337	287	76	60	193
HGLibB_00438	ACHE	222	515	363	257	211	217
HGLibA_00439	ACIN1	133	387	276	209	93	219
HGLibA_00440	ACIN1	56	172	114	131	80	110
HGLibA_00441	ACIN1	80	267	131	81	30	78
HGLibB_00439	ACIN1	91	242	195	136	108	255
HGLibB_00440	ACIN1	71	199	117	138	112	120
HGLibB_00441	ACIN1	82	203	160	134	73	82
HGLibA_00442	ACKR2	206	456	344	206	145	391
HGLibA_00443	ACKR2	118	303	190	119	101	163
HGLibA_00444	ACKR2	336	927	652	402	231	523
HGLibB_00442	ACKR2	127	186	190	103	45	133
HGLibB_00443	ACKR2	53	148	92	165	53	137
HGLibB_00444	ACKR2	176	380	274	337	154	204
HGLibA_00445	ACKR3	176	353	226	215	135	307
HGLibA_00446	ACKR3	205	485	384	321	170	430
HGLibA_00447	ACKR3	113	274	180	129	78	135
HGLibB_00445	ACKR3	89	262	101	106	108	122
HGLibB_00446	ACKR3	63	286	161	100	55	123
HGLibB_00447	ACKR3	115	292	217	109	74	229
HGLibA_00448	ACKR4	51	100	71	56	52	75
HGLibA_00449	ACKR4	64	164	102	123	65	229
HGLibA_00450	ACKR4	88	211	173	159	51	119
HGLibB_00448	ACKR4	122	286	227	224	82	281
HGLibB_00449	ACKR4	59	152	120	53	29	74
HGLibB_00450	ACKR4	37	95	79	78	73	89
HGLibA_00451	ACLY	61	171	118	37	19	27
HGLibA_00452	ACLY	83	203	132	79	56	64
HGLibA_00453	ACLY	213	626	464	402	252	547
HGLibB_00451	ACLY	264	735	502	314	286	496
HGLibB_00452	ACLY	71	209	109	46	45	42
HGLibB_00453	ACLY	376	865	635	829	323	982
HGLibA_00454	ACMSD	116	334	242	158	103	205
HGLibA_00455	ACMSD	125	308	217	255	192	152
HGLibA_00456	ACMSD	84	165	102	92	55	161
HGLibB_00454	ACMSD	59	128	90	78	70	139
HGLibB_00455	ACMSD	46	156	79	56	43	60
HGLibB_00456	ACMSD	228	534	461	491	246	504
HGLibA_00457	ACN9	155	406	245	196	163	288
HGLibA_00458	ACN9	99	202	167	96	62	149
HGLibA_00459	ACN9	62	139	100	88	53	99
HGLibB_00457	ACN9	150	343	227	159	136	308
HGLibB_00458	ACN9	42	118	60	37	19	49
HGLibB_00459	ACN9	69	158	113	88	47	62
HGLibA_00460	ACO1	63	242	170	98	77	59
HGLibA_00461	ACO1	18	56	15	33	33	42
HGLibA_00462	ACO1	183	582	488	390	275	441
HGLibB_00460	ACO1	20	60	39	42	53	69
HGLibB_00461	ACO1	71	184	141	67	58	159
HGLibB_00462	ACO1	244	624	406	359	277	484
HGLibA_00463	ACO2	37	184	104	48	23	48
HGLibA_00464	ACO2	128	248	212	35	35	113
HGLibA_00465	ACO2	51	132	69	63	16	41
HGLibB_00463	ACO2	199	414	354	96	33	111
HGLibB_00464	ACO2	184	404	316	162	142	333
HGLibB_00465	ACO2	39	108	77	55	58	82
HGLibA_00466	ACOT1	201	529	304	205	225	314
HGLibA_00467	ACOT1	151	405	306	331	117	357
HGLibA_00468	ACOT1	60	182	95	47	55	102
HGLibB_00466	ACOT1	131	317	208	226	148	299
HGLibB_00467	ACOT1	254	800	534	472	244	588
HGLibB_00468	ACOT1	186	542	344	542	234	358
HGLibA_00469	ACOT11	149	388	225	175	173	243
HGLibA_00470	ACOT11	93	229	133	175	72	90
HGLibA_00471	ACOT11	110	268	201	220	88	249
HGLibB_00469	ACOT11	42	116	50	46	2	18
HGLibB_00470	ACOT11	96	331	196	335	187	382
HGLibB_00471	ACOT11	232	561	426	395	292	561
HGLibA_00472	ACOT12	46	143	112	58	180	55
HGLibA_00473	ACOT12	17	61	34	15	21	17
HGLibA_00474	ACOT12	14	71	38	9	2	27
HGLibB_00472	ACOT12	214	545	341	277	119	283
HGLibB_00473	ACOT12	158	463	315	220	215	268
HGLibB_00474	ACOT12	174	489	297	223	206	313
HGLibA_00475	ACOT13	25	54	27	46	8	12
HGLibA_00476	ACOT13	59	101	73	33	16	87
HGLibA_00477	ACOT13	62	120	95	82	47	33
HGLibB_00475	ACOT13	121	375	271	165	189	269
HGLibB_00476	ACOT13	158	462	271	227	94	288
HGLibB_00477	ACOT13	194	387	297	264	144	258
[truncated: 122,026 more rows]

## Sheet: E. Brunello library
gene_id	Position of Base After Cut (1-based)	Strand	UID	sgRNA Target Sequence
[truncated: 76,441 more rows]

[truncated: 1 more sheets: F. GeCKOlibrary2]
