# Supplementary material for: Gene essentiality landscape and druggable oncogenic dependencies in herpesviral primary effusion lymphoma
Source: Nat Commun. 2018 Aug 15;9:3263. doi: 10.1038/s41467-018-05506-9 (PMC6093911; doi:10.1038/s41467-018-05506-9)
Supplement: Supplementary file 5 — Supplementary Data 3 [file 41467_2018_5506_MOESM5_ESM.xlsx]

## Sheet: Genes_removed
Gene	max_neighborhood_score	crispr_score	chr	start	end	Cell_Line	Sanger_CN
MAN2B2	13	0.340924	chr4	6578329	6610889	APK1	NA
MRFAP1	14	0.597847	chr4	6642606	6642797	APK1	NA
S100P	14	0.530618	chr4	6695662	6698656	APK1	NA
MRFAP1L1	14	-0.47759	chr4	6711148	6711339	APK1	NA
BLOC1S4	14	0.310058	chr4	6718057	6718332	APK1	NA
KIAA0232	15	0.638779	chr4	6863041	6864825	APK1	NA
TBC1D14	15	0.607086	chr4	6925390	7000865	APK1	NA
CCDC96	15	0.0385856	chr4	7043813	7044509	APK1	NA
TADA2B	15	-1.1542	chr4	7055914	7056321	APK1	NA
GRPEL1	15	-4.44601	chr4	7062817	7065940	APK1	NA
PSAPL1	15	0.681116	chr4	7435807	7436515	APK1	NA
SORCS2	15	0.569728	chr4	7677854	7716051	APK1	NA
AFAP1	15	0.294036	chr4	7802218	7840385	APK1	NA
ABLIM2	15	0.321861	chr4	8031412	8079389	APK1	NA
SH3TC1	15	0.374805	chr4	8216292	8229726	APK1	NA
HTRA3	15	0.379239	chr4	8284186	8288478	APK1	NA
ACOX3	15	0.363687	chr4	8391409	8418111	APK1	NA
TRMT44	15	0.315482	chr4	8442962	8465815	APK1	NA
GPR78	15	0.477618	chr4	8582819	8583252	APK1	NA
CPZ	15	0.29928	chr4	8603165	8608556	APK1	NA
HMX1	15	0.0292912	chr4	8869795	8873142	APK1	NA
LOC650293	15	0.441833	chr4	8951505	8951773	APK1	NA
USP17L10	15	0.0223475	chr4	9212480	9213202	APK1	NA
USP17L18	15	-1.90741	chr4	9217114	9250388	APK1	NA
USP17L11	15	-3.19159	chr4	9217441	9260411	APK1	NA
USP17L20	15	-1.37336	chr4	9218187	9270617	APK1	NA
USP17L12	15	-0.568451	chr4	9222084	9265532	APK1	NA
USP17L21	15	-0.182381	chr4	9222086	9265417	APK1	NA
USP17L13	15	-0.198618	chr4	9226773	9227481	APK1	NA
USP17L15	15	-2.05099	chr4	9236452	9237196	APK1	NA
USP17L17	15	-2.23973	chr4	9246023	9246639	APK1	NA
USP17L19	15	-1.94806	chr4	9255434	9256038	APK1	NA
USP17L22	15	-3.00816	chr4	9260190	9270279	APK1	NA
USP17L28	15	-2.45709	chr4	9327016	9365816	APK1	NA
USP17L25	15	-3.08257	chr4	9327061	9365714	APK1	NA
USP17L26	15	-2.20583	chr4	9327102	9365531	APK1	NA
USP17L24	15	-1.29027	chr4	9327110	9365548	APK1	NA
USP17L27	15	-2.53186	chr4	9327115	9365527	APK1	NA
USP17L29	15	-2.28454	chr4	9327297	9365789	APK1	NA
USP17L30	15	-3.88858	chr4	9327325	9365830	APK1	NA
USP17L5	15	-1.95001	chr4	9327326	9365804	APK1	NA
DEFB131	15	0.376257	chr4	9446291	9452108	APK1	NA
DRD5	15	0.244626	chr4	9783906	9784383	APK1	NA
SLC2A9	15	0.435689	chr4	9909905	9982323	APK1	NA
WDR1	15	-1.60278	chr4	10084677	10090343	APK1	NA
ZNF518B	15	0.253953	chr4	10445992	10447500	APK1	NA
CLNK	15	0.321693	chr4	10533881	10586569	APK1	NA
HS3ST1	15	0.179704	chr4	11401106	11401504	APK1	NA
RAB28	15	0.611335	chr4	13462385	13481146	APK1	NA
NKX3-2	14	0.29932	chr4	13544092	13545984	APK1	NA
BOD1L1	14	-0.0415621	chr4	13603166	13616389	APK1	NA
CPEB2	14	-0.0402961	chr4	15004450	15005823	APK1	NA
C1QTNF7	14	0.107067	chr4	15437421	15444099	APK1	NA
CC2D2A	14	0.382673	chr4	15512970	15554926	APK1	NA
FBXL5	14	0.383814	chr4	15627434	15638294	APK1	NA
FAM200B	14	0.416904	chr4	15689119	15689755	APK1	NA
BST1	14	0.470806	chr4	15707210	15716956	APK1	NA
CD38	14	0.56681	chr4	15780152	15826549	APK1	NA
FGFBP1	14	0.723287	chr4	15937796	15938147	APK1	NA
FGFBP2	14	0.573985	chr4	15964404	15964625	APK1	NA
PROM1	14	0.522056	chr4	16002132	16035039	APK1	NA
TAPT1	14	0.560064	chr4	16189850	16227929	APK1	NA
LDB2	14	0.560902	chr4	16587528	16900055	APK1	NA
QDPR	13	0.578816	chr4	17493945	17510976	APK1	NA
NOTCH2NL	13	-2.23886	chr1	145273301	145281437	BC1	3
NBPF14	13	-1.77197	chr1	145297613	148329065	BC1	3
NBPF10	13	-2.67737	chr1	145298238	145365436	BC1	3
HFE2	13	-0.537216	chr1	145415352	145416449	BC1	3
TXNIP	13	0.3538	chr1	145438932	145440426	BC1	3
POLR3GL	13	0.231089	chr1	145457566	145460187	BC1	3
ANKRD34A	13	0.478836	chr1	145473419	145474248	BC1	3
LIX1L	13	0.0918591	chr1	145477210	145497425	BC1	3
RBM8A	13	-2.31901	chr1	145508191	145508606	BC1	3
PEX11B	13	-1.27284	chr1	145518060	145522569	BC1	3
ITGA10	13	-0.448412	chr1	145530324	145535888	BC1	3
ANKRD35	13	0.202158	chr1	145557088	145561867	BC1	3
PIAS3	13	0.00390166	chr1	145578222	145581243	BC1	3
NUDT17	13	-0.522338	chr1	145587443	145589255	BC1	3
POLR3C	13	-3.67773	chr1	145597550	145608617	BC1	3
RNF115	13	0.327642	chr1	145650520	145683650	BC1	3
CD160	13	0.0139191	chr1	145704084	145704344	BC1	3
PDZK1	13	0.200125	chr1	145747114	145756428	BC1	3
GPR89A	13	-1.83133	chr1	145788768	145816682	BC1	3
NBPF11	13	-2.1997	chr1	146046291	147599208	BC1	3
NBPF12	13	-0.616255	chr1	146397431	146418249	BC1	3
PRKAB2	13	0.399969	chr1	146638133	146643577	BC1	3
FMO5	13	-0.269469	chr1	146672908	146696525	BC1	3
CHD1L	13	-0.127334	chr1	146727487	146747805	BC1	3
BCL9	13	0.822391	chr1	147084941	147092219	BC1	3
ACP6	13	0.073873	chr1	147126372	147142012	BC1	3
GJA5	13	-0.442347	chr1	147230751	147231308	BC1	3
GJA8	13	-0.284512	chr1	147380203	147380653	BC1	3
GPR89B	13	-2.04921	chr1	147415581	147442128	BC1	3
PPIAL4F	13	-1.71434	chr1	147954903	148806581	BC1	3
PPIAL4A	13	-2.10423	chr1	147955115	147955267	BC1	3
PPIAL4D	13	-1.11197	chr1	148202017	148806533	BC1	3
PPIAL4E	13	-2.0608	chr1	148202223	148806327	BC1	3
NBPF15	13	-1.72822	chr1	148579678	148589827	BC1	3
FCGR1A	13	-1.4647	chr1	149755651	149761760	BC1	3
HIST2H2BF	13	-1.09976	chr1	149783655	149783860	BC1	3
HIST2H3D	13	-2.81641	chr1	149785058	149785210	BC1	3
HIST2H3A	13	-2.50019	chr1	149812488	149824457	BC1	3
HIST2H3C	13	-3.27959	chr1	149812507	149824438	BC1	3
HIST2H2AA4	13	-2.50209	chr1	149814078	149822867	BC1	3
HIST2H2AA3	13	-1.14576	chr1	149814097	149822848	BC1	3
NBPF20	13	-2.39961	chr1	144180356	146463573	BC5	NA
NBPF8	13	0.236759	chr1	144617167	148343694	BC5	NA
NBPF9	13	-2.02977	chr1	144822012	145302719	BC5	NA
PDE4DIP	13	-1.35703	chr1	144886083	144952242	BC5	NA
SEC22B	13	-0.730609	chr1	145096598	145109671	BC5	NA
NOTCH2NL	14	-1.83185	chr1	145273301	145281437	BC5	NA
NBPF14	14	-1.6142	chr1	145297613	148329065	BC5	NA
NBPF10	14	-2.08017	chr1	145298238	145365436	BC5	NA
HFE2	14	-0.874125	chr1	145415352	145416449	BC5	NA
TXNIP	14	0.284935	chr1	145438932	145440426	BC5	NA
POLR3GL	14	0.134909	chr1	145457566	145460187	BC5	NA
ANKRD34A	14	0.34374	chr1	145473419	145474248	BC5	NA
LIX1L	14	0.0629314	chr1	145477210	145497425	BC5	NA
RBM8A	14	-1.3889	chr1	145508191	145508606	BC5	NA
PEX11B	14	-1.01891	chr1	145518060	145522569	BC5	NA
ITGA10	14	-0.386436	chr1	145530324	145535888	BC5	NA
ANKRD35	14	-0.283338	chr1	145557088	145561867	BC5	NA
PIAS3	14	0.220737	chr1	145578222	145581243	BC5	NA
NUDT17	14	-0.390742	chr1	145587443	145589255	BC5	NA
POLR3C	14	-3.60846	chr1	145597550	145608617	BC5	NA
RNF115	14	0.590495	chr1	145650520	145683650	BC5	NA
CD160	14	0.0146446	chr1	145704084	145704344	BC5	NA
PDZK1	14	-0.310125	chr1	145747114	145756428	BC5	NA
GPR89A	14	-0.939794	chr1	145788768	145816682	BC5	NA
NBPF11	14	-1.82969	chr1	146046291	147599208	BC5	NA
NBPF12	14	-0.364046	chr1	146397431	146418249	BC5	NA
PRKAB2	14	0.21622	chr1	146638133	146643577	BC5	NA
FMO5	14	0.147546	chr1	146672908	146696525	BC5	NA
CHD1L	14	-0.153602	chr1	146727487	146747805	BC5	NA
BCL9	14	1.80642	chr1	147084941	147092219	BC5	NA
ACP6	14	0.0806481	chr1	147126372	147142012	BC5	NA
GJA5	14	-0.0174129	chr1	147230751	147231308	BC5	NA
GJA8	14	-0.115404	chr1	147380203	147380653	BC5	NA
GPR89B	14	-1.79372	chr1	147415581	147442128	BC5	NA
PPIAL4F	14	-1.60111	chr1	147954903	148806581	BC5	NA
PPIAL4A	14	-1.63265	chr1	147955115	147955267	BC5	NA
PPIAL4D	14	-1.12247	chr1	148202017	148806533	BC5	NA
PPIAL4E	14	-1.949	chr1	148202223	148806327	BC5	NA
NBPF15	14	-2.97125	chr1	148579678	148589827	BC5	NA
FCGR1A	14	-1.18133	chr1	149755651	149761760	BC5	NA
HIST2H2BF	14	-0.634602	chr1	149783655	149783860	BC5	NA
HIST2H3D	14	-2.86455	chr1	149785058	149785210	BC5	NA
HIST2H4B	13	-2.22734	chr1	149804304	149832641	BC5	NA
HIST2H4A	13	-0.94712	chr1	149804307	149832638	BC5	NA
HIST2H3A	14	-3.22342	chr1	149812488	149824457	BC5	NA
HIST2H3C	14	-3.21394	chr1	149812507	149824438	BC5	NA
HIST2H2AA4	14	-1.69251	chr1	149814078	149822867	BC5	NA
HIST2H2AA3	14	-0.630105	chr1	149814097	149822848	BC5	NA
HIST2H2BE	13	-0.834167	chr1	149858060	149858185	BC5	NA
HIST2H2AC	13	-0.714084	chr1	149858532	149858681	BC5	NA
HIST2H2AB	13	-0.740268	chr1	149859198	149859431	BC5	NA
BOLA1	13	-0.614385	chr1	149871715	149871870	BC5	NA
SV2A	13	0.605299	chr1	149881071	149885158	BC5	NA
SF3B4	13	-1.80021	chr1	149898298	149899139	BC5	NA
MTMR11	13	0.0435406	chr1	149903207	149907218	BC5	NA
OTUD7B	13	-0.318758	chr1	149919219	149936196	BC5	NA
VPS45	13	-0.651308	chr1	150049193	150054863	BC5	NA
PLEKHO1	13	-0.462916	chr1	150123187	150131173	BC5	NA
ANP32E	13	0.121899	chr1	150201446	150204244	BC5	NA
CCL3	13	0.0596544	chr17	34416581	34417382	BC5	NA
CCL4	13	-0.525574	chr17	34431330	34432034	BC5	NA
CCL3L3	13	-0.364016	chr17	34523249	34625633	BC5	NA
CCL4L2	13	-0.842424	chr17	34538575	34640819	BC5	NA
LOC101060321	14	-1.64399	chr17	34582969	36344379	BC5	NA
TBC1D3H	14	-2.76893	chr17	34583030	36344432	BC5	NA
TBC1D3B	14	-2.60246	chr17	34584490	34803806	BC5	NA
TBC1D3F	14	-2.41557	chr17	34587709	36344357	BC5	NA
ZNHIT3	14	-1.44065	chr17	34842568	34842808	BC5	NA
MYO19	14	0.145721	chr17	34862846	34871028	BC5	NA
PIGW	14	-0.342791	chr17	34893230	34893899	BC5	NA
GGNBP2	14	-0.591265	chr17	34913052	34941845	BC5	NA
DHRS11	14	-0.0882917	chr17	34948564	34955384	BC5	NA
MRM1	14	0.0111154	chr17	34958291	34959079	BC5	NA
LHX1	14	-0.744436	chr17	35297630	35298036	BC5	NA
AATF	14	-0.191881	chr17	35307642	35343941	BC5	NA
ACACA	14	-1.44905	chr17	35548063	35640272	BC5	NA
C17orf78	14	0.152124	chr17	35734820	35743035	BC5	NA
TADA2A	14	-0.124904	chr17	35783654	35825605	BC5	NA
DUSP14	14	-0.0575531	chr17	35872420	35872752	BC5	NA
SYNRG	14	0.0859027	chr17	35913642	35931920	BC5	NA
DDX52	14	-1.06918	chr17	35985942	35992310	BC5	NA
HNF1B	14	0.770675	chr17	36091726	36104594	BC5	NA
TBC1D3K	14	-2.98078	chr17	36288190	36344435	BC5	NA
TBC1D3C	14	-2.81779	chr17	36288214	36344411	BC5	NA
LOC101060389	14	-3.4707	chr17	36288241	36344384	BC5	NA
TBC1D3L	14	-3.34509	chr17	36288246	36341993	BC5	NA
TBC1D3	14	-1.63457	chr17	36288255	36341141	BC5	NA
LOC102723859	14	-0.490526	chr17	36289999	36342626	BC5	NA
LOC102724862	14	-2.2212	chr17	36290020	36342605	BC5	NA
MRPL45	14	-0.363286	chr17	36454436	36476537	BC5	NA
GPR179	14	-0.0248876	chr17	36485322	36495393	BC5	NA
SOCS7	14	0.332868	chr17	36508447	36521237	BC5	NA
ARHGAP23	14	-0.973563	chr17	36623165	36638779	BC5	NA
SRCIN1	14	-0.174512	chr17	36714487	36719723	BC5	NA
C17orf96	14	0.0148271	chr17	36830099	36830673	BC5	NA
MLLT6	14	0.483565	chr17	36864049	36874160	BC5	NA
CISD3	14	0.0269845	chr17	36887024	36889551	BC5	NA
PCGF2	14	-0.493749	chr17	36895014	36896581	BC5	NA
PSMB3	14	-2.65396	chr17	36909413	36916738	BC5	NA
PIP4K2B	14	-0.0615529	chr17	36933991	36940550	BC5	NA
CWC25	14	-0.102006	chr17	36965972	36977192	BC5	NA
C17orf98	14	-0.162138	chr17	36993400	36997562	BC5	NA
RPL23	14	-2.25748	chr17	37006716	37009343	BC5	NA
LASP1	13	-0.213878	chr17	37034335	37070590	BC5	NA
PPP2R2C	13	0.0861622	chr4	6335407	6380240	BC5	NA
MAN2B2	14	0.268106	chr4	6578329	6610889	BC5	NA
MRFAP1	15	-0.46115	chr4	6642606	6642797	BC5	NA
S100P	15	0.132981	chr4	6695662	6698656	BC5	NA
MRFAP1L1	15	-0.940681	chr4	6711148	6711339	BC5	NA
BLOC1S4	15	-0.399702	chr4	6718057	6718332	BC5	NA
KIAA0232	15	-0.0374069	chr4	6863041	6864825	BC5	NA
TBC1D14	15	0.679388	chr4	6925390	7000865	BC5	NA
CCDC96	15	0.109965	chr4	7043813	7044509	BC5	NA
TADA2B	15	-0.888401	chr4	7055914	7056321	BC5	NA
GRPEL1	15	-2.31836	chr4	7062817	7065940	BC5	NA
PSAPL1	15	0.380023	chr4	7435807	7436515	BC5	NA
SORCS2	15	-0.0368177	chr4	7677854	7716051	BC5	NA
AFAP1	15	-0.303596	chr4	7802218	7840385	BC5	NA
ABLIM2	15	-0.185033	chr4	8031412	8079389	BC5	NA
SH3TC1	15	0.0799843	chr4	8216292	8229726	BC5	NA
HTRA3	15	0.0477884	chr4	8284186	8288478	BC5	NA
ACOX3	15	0.22699	chr4	8391409	8418111	BC5	NA
TRMT44	15	0.626767	chr4	8442962	8465815	BC5	NA
GPR78	15	0.368887	chr4	8582819	8583252	BC5	NA
CPZ	15	0.118438	chr4	8603165	8608556	BC5	NA
HMX1	15	0.776935	chr4	8869795	8873142	BC5	NA
LOC650293	15	0.726328	chr4	8951505	8951773	BC5	NA
USP17L10	15	0.224608	chr4	9212480	9213202	BC5	NA
USP17L18	15	-3.24868	chr4	9217114	9250388	BC5	NA
USP17L11	15	-2.98242	chr4	9217441	9260411	BC5	NA
USP17L20	15	-2.9615	chr4	9218187	9270617	BC5	NA
USP17L12	15	-0.877235	chr4	9222084	9265532	BC5	NA
USP17L21	15	-0.568386	chr4	9222086	9265417	BC5	NA
USP17L13	15	0.587988	chr4	9226773	9227481	BC5	NA
USP17L15	15	-2.58216	chr4	9236452	9237196	BC5	NA
USP17L17	15	-1.7829	chr4	9246023	9246639	BC5	NA
USP17L19	15	-3.38756	chr4	9255434	9256038	BC5	NA
USP17L22	15	-2.89725	chr4	9260190	9270279	BC5	NA
USP17L28	15	-3.19251	chr4	9327016	9365816	BC5	NA
USP17L25	15	-3.68256	chr4	9327061	9365714	BC5	NA
USP17L26	15	-2.25322	chr4	9327102	9365531	BC5	NA
USP17L24	15	-0.801834	chr4	9327110	9365548	BC5	NA
USP17L27	15	-2.5895	chr4	9327115	9365527	BC5	NA
USP17L29	15	-3.19424	chr4	9327297	9365789	BC5	NA
USP17L30	15	-3.08097	chr4	9327325	9365830	BC5	NA
USP17L5	15	-2.58703	chr4	9327326	9365804	BC5	NA
DEFB131	15	0.476765	chr4	9446291	9452108	BC5	NA
DRD5	15	0.178411	chr4	9783906	9784383	BC5	NA
SLC2A9	15	0.729736	chr4	9909905	9982323	BC5	NA
WDR1	15	-0.77994	chr4	10084677	10090343	BC5	NA
ZNF518B	15	0.527042	chr4	10445992	10447500	BC5	NA
CLNK	15	0.252263	chr4	10533881	10586569	BC5	NA
HS3ST1	15	-0.230873	chr4	11401106	11401504	BC5	NA
RAB28	15	0.455517	chr4	13462385	13481146	BC5	NA
NKX3-2	14	0.791435	chr4	13544092	13545984	BC5	NA
BOD1L1	14	0.407187	chr4	13603166	13616389	BC5	NA
CPEB2	14	0.120133	chr4	15004450	15005823	BC5	NA
C1QTNF7	14	0.556853	chr4	15437421	15444099	BC5	NA
CC2D2A	14	0.464157	chr4	15512970	15554926	BC5	NA
FBXL5	14	-0.794445	chr4	15627434	15638294	BC5	NA
FAM200B	14	0.307537	chr4	15689119	15689755	BC5	NA
BST1	14	0.184881	chr4	15707210	15716956	BC5	NA
CD38	14	-0.115206	chr4	15780152	15826549	BC5	NA
FGFBP1	14	0.520529	chr4	15937796	15938147	BC5	NA
FGFBP2	14	0.344276	chr4	15964404	15964625	BC5	NA
PROM1	14	0.496266	chr4	16002132	16035039	BC5	NA
TAPT1	14	0.407049	chr4	16189850	16227929	BC5	NA
LDB2	14	-0.0222581	chr4	16587528	16900055	BC5	NA
QDPR	13	0.183144	chr4	17493945	17510976	BC5	NA
HFE2	13	-0.253942	chr1	145414772	145416657	GeckoBCLB1	NA
TXNIP	14	-0.218301	chr1	145439803	145440523	GeckoBCLB1	NA
POLR3GL	14	-0.755339	chr1	145457553	145459777	GeckoBCLB1	NA
ANKRD34A	14	0.0202678	chr1	145473321	145474595	GeckoBCLB1	NA
LIX1L	14	-0.602112	chr1	145487361	145498174	GeckoBCLB1	NA
RBM8A	15	-1.60885	chr1	145508053	145509023	GeckoBCLB1	NA
PEX11B	15	-0.646239	chr1	145517333	145522770	GeckoBCLB1	NA
ITGA10	15	-0.521011	chr1	145530907	145532596	GeckoBCLB1	NA
ANKRD35	15	0.689841	chr1	145558475	145560232	GeckoBCLB1	NA
PIAS3	15	-0.682214	chr1	145578215	145579004	GeckoBCLB1	NA
hsa-mir-6736	15	-0.612346	chr1	145584408	145584489	GeckoBCLB1	NA
NUDT17	15	-0.637789	chr1	145587742	145588943	GeckoBCLB1	NA
POLR3C	15	-0.642228	chr1	145601759	145608564	GeckoBCLB1	NA
RNF115	15	-0.28647	chr1	145646120	145684666	GeckoBCLB1	NA
CD160	15	-0.297967	chr1	145699012	145706714	GeckoBCLB1	NA
PDZK1	15	-0.446216	chr1	145748327	145754102	GeckoBCLB1	NA
GPR89A	16	-1.72061	chr1	145803315	145804356	GeckoBCLB1	NA
PRKAB2	16	-0.582621	chr1	146633292	146639442	GeckoBCLB1	NA
FMO5	16	-0.4847	chr1	146684889	146696567	GeckoBCLB1	NA
CHD1L	16	-0.89937	chr1	146714343	146727559	GeckoBCLB1	NA
BCL9	16	-0.155818	chr1	147083645	147087649	GeckoBCLB1	NA
ACP6	17	0.370675	chr1	147126322	147131647	GeckoBCLB1	NA
GJA5	17	-0.0571061	chr1	147230310	147231308	GeckoBCLB1	NA
GJA8	18	-0.160867	chr1	147380351	147381381	GeckoBCLB1	NA
GPR89B	18	-2.86086	chr1	147400669	147410905	GeckoBCLB1	NA
hsa-mir-5087	18	-0.0736102	chr1	147806611	147806688	GeckoBCLB1	NA
hsa-mir-6077-2	18	-0.0977584	chr1	147860424	147860520	GeckoBCLB1	NA
PPIAL4E	18	-1.53056	chr1	147954984	148806397	GeckoBCLB1	NA
PPIAL4F	18	-2.01203	chr1	148201788	148806762	GeckoBCLB1	NA
PPIAL4D	18	-1.23547	chr1	148202020	148806530	GeckoBCLB1	NA
FCGR1A	18	-0.353151	chr1	149754715	149760134	GeckoBCLB1	NA
HIST2H2BF	18	-1.12774	chr1	149754778	149783861	GeckoBCLB1	NA
HIST2H3D	18	-2.13552	chr1	149784821	149785221	GeckoBCLB1	NA
HIST2H4B	18	-2.39423	chr1	149804239	149832706	GeckoBCLB1	NA
HIST2H4A	18	-2.6073	chr1	149804471	149832474	GeckoBCLB1	NA
HIST2H3C	18	-1.6308	chr1	149812314	149824631	GeckoBCLB1	NA
HIST2H3A	18	-1.64288	chr1	149812362	149824583	GeckoBCLB1	NA
HIST2H2AA4	18	-2.48064	chr1	149813871	149823074	GeckoBCLB1	NA
HIST2H2AA3	18	-2.97879	chr1	149814199	149822746	GeckoBCLB1	NA
HIST2H2BE	18	-1.48882	chr1	149857800	149858200	GeckoBCLB1	NA
HIST2H2AC	18	-1.75912	chr1	149858515	149858711	GeckoBCLB1	NA
HIST2H2AB	18	-0.834923	chr1	149859173	149859475	GeckoBCLB1	NA
BOLA1	18	-0.368895	chr1	149871691	149871878	GeckoBCLB1	NA
SV2A	18	-0.327098	chr1	149881370	149885279	GeckoBCLB1	NA
SF3B4	18	-1.4404	chr1	149895448	149899639	GeckoBCLB1	NA
MTMR11	18	-0.503043	chr1	149902685	149906384	GeckoBCLB1	NA
OTUD7B	18	-0.343576	chr1	149936185	149949385	GeckoBCLB1	NA
VPS45	18	-0.0457142	chr1	150053413	150054965	GeckoBCLB1	NA
PLEKHO1	18	-0.336456	chr1	150123134	150129623	GeckoBCLB1	NA
ANP32E	18	-0.262496	chr1	150199079	150204184	GeckoBCLB1	NA
CA14	18	-0.285505	chr1	150232543	150235566	GeckoBCLB1	NA
APH1A	18	-0.994242	chr1	150239470	150240372	GeckoBCLB1	NA
C1orf54	18	-0.913657	chr1	150246481	150252079	GeckoBCLB1	NA
C1orf51	18	-0.342557	chr1	150256241	150259199	GeckoBCLB1	NA
MRPS21	18	-3.11289	chr1	150266821	150280600	GeckoBCLB1	NA
PRPF3	18	-1.70251	chr1	150297395	150305236	GeckoBCLB1	NA
RPRD2	18	-0.864326	chr1	150390110	150416810	GeckoBCLB1	NA
hsa-mir-6878	18	-0.695455	chr1	150464846	150464897	GeckoBCLB1	NA
TARS2	18	-1.95357	chr1	150470973	150477418	GeckoBCLB1	NA
ECM1	18	-0.0908202	chr1	150481999	150483672	GeckoBCLB1	NA
hsa-mir-4257	18	-1.93514	chr1	150524402	150524437	GeckoBCLB1	NA
ADAMTSL4	18	-0.616956	chr1	150525023	150529203	GeckoBCLB1	NA
MCL1	18	-2.06067	chr1	150549912	150551753	GeckoBCLB1	NA
ENSA	18	-0.904642	chr1	150598166	150601587	GeckoBCLB1	NA
GOLPH3L	17	0.177099	chr1	150620989	150667316	GeckoBCLB1	NA
HORMAD1	17	-0.3391	chr1	150684012	150691980	GeckoBCLB1	NA
CTSS	17	0.129825	chr1	150724294	150737249	GeckoBCLB1	NA
CTSK	16	-0.382862	chr1	150769311	150779251	GeckoBCLB1	NA
ARNT	15	-0.178114	chr1	150804823	150830932	GeckoBCLB1	NA
SETDB1	15	-0.654466	chr1	150900279	150913910	GeckoBCLB1	NA
CERS2	15	-0.721304	chr1	150940160	150940991	GeckoBCLB1	NA
ANXA9	15	0.706946	chr1	150955845	150957155	GeckoBCLB1	NA
FAM63A	14	-1.3278	chr1	150972934	150974666	GeckoBCLB1	NA
PRUNE	13	-0.703018	chr1	150991002	150999792	GeckoBCLB1	NA
NBPF20	13	-2.46957	chr1	144180356	146463573	JSC1	4
NBPF8	13	-0.784182	chr1	144617167	148343694	JSC1	4
NBPF9	13	-1.93573	chr1	144822012	145302719	JSC1	4
PDE4DIP	13	-1.02641	chr1	144886083	144952242	JSC1	4
SEC22B	13	-2.31175	chr1	145096598	145109671	JSC1	4
NOTCH2NL	13	-1.514	chr1	145273301	145281437	JSC1	4
NBPF14	13	-1.80214	chr1	145297613	148329065	JSC1	4
NBPF10	13	-2.18987	chr1	145298238	145365436	JSC1	4
HFE2	13	0.054016	chr1	145415352	145416449	JSC1	4
TXNIP	13	0.244112	chr1	145438932	145440426	JSC1	4
POLR3GL	13	-0.597125	chr1	145457566	145460187	JSC1	4
ANKRD34A	13	0.131936	chr1	145473419	145474248	JSC1	4
LIX1L	13	-0.187506	chr1	145477210	145497425	JSC1	4
RBM8A	13	-2.80565	chr1	145508191	145508606	JSC1	4
PEX11B	13	-1.42987	chr1	145518060	145522569	JSC1	4
ITGA10	13	-0.010905	chr1	145530324	145535888	JSC1	4
ANKRD35	13	-0.915833	chr1	145557088	145561867	JSC1	4
PIAS3	13	0.178011	chr1	145578222	145581243	JSC1	4
NUDT17	13	-0.287196	chr1	145587443	145589255	JSC1	4
POLR3C	13	-2.96612	chr1	145597550	145608617	JSC1	4
RNF115	13	0.0355884	chr1	145650520	145683650	JSC1	4
CD160	13	0.0319374	chr1	145704084	145704344	JSC1	4
PDZK1	13	0.236349	chr1	145747114	145756428	JSC1	4
GPR89A	13	-1.94453	chr1	145788768	145816682	JSC1	4
NBPF11	13	-1.12884	chr1	146046291	147599208	JSC1	4
NBPF12	13	-0.758266	chr1	146397431	146418249	JSC1	4
PRKAB2	13	-0.0124992	chr1	146638133	146643577	JSC1	4
FMO5	13	-0.518727	chr1	146672908	146696525	JSC1	4
CHD1L	13	0.311349	chr1	146727487	146747805	JSC1	4
BCL9	13	-0.417506	chr1	147084941	147092219	JSC1	4
ACP6	13	-0.0107594	chr1	147126372	147142012	JSC1	4
GJA5	13	-0.149077	chr1	147230751	147231308	JSC1	4
GJA8	13	-0.404299	chr1	147380203	147380653	JSC1	4
GPR89B	13	-2.54226	chr1	147415581	147442128	JSC1	4
PPIAL4A	13	-3.07428	chr1	147955115	147955267	JSC1	4
NBPF15	13	-2.69244	chr1	148579678	148589827	JSC1	4
SLC41A2	13	0.393434	chr12	105280072	105321868	VG1	NA
C12orf45	13	-0.243491	chr12	105380214	105385624	VG1	NA
ALDH1L2	13	-0.254524	chr12	105440725	105467694	VG1	NA
KIAA1033	13	-0.44534	chr12	105512261	105536952	VG1	NA
APPL2	13	-1.21126	chr12	105589206	105622957	VG1	NA
C12orf75	13	0.1516	chr12	105724681	105759618	VG1	NA
NUAK1	13	-0.316728	chr12	106461490	106532229	VG1	NA
CKAP4	13	0.0756392	chr12	106633457	106633969	VG1	NA
TCP11L2	13	-0.164325	chr12	106708145	106729575	VG1	NA
POLR3B	13	-2.02102	chr12	106763399	106838272	VG1	NA
RFX4	13	-0.630887	chr12	107048013	107114612	VG1	NA
RIC8B	13	0.0668163	chr12	107208709	107236544	VG1	NA
TMEM263	13	0.448495	chr12	107360929	107364998	VG1	NA
MTERF2	13	0.609877	chr12	107371896	107372408	VG1	NA
CRY1	13	-0.506229	chr12	107393365	107395728	VG1	NA
BTBD11	14	-0.781664	chr12	107713447	108006590	VG1	NA
PWP1	14	-0.953625	chr12	108082544	108096806	VG1	NA
PRDM4	14	-0.693445	chr12	108137048	108145564	VG1	NA
ASCL4	14	0.585931	chr12	108169047	108169326	VG1	NA
WSCD2	14	-1.2978	chr12	108600055	108620939	VG1	NA
CMKLR1	14	-0.947703	chr12	108685992	108686428	VG1	NA
FICD	14	-2.25763	chr12	108910823	108912707	VG1	NA
SART3	14	-3.05507	chr12	108929185	108954797	VG1	NA
ISCU	14	-0.718172	chr12	108956496	108959190	VG1	NA
TMEM119	14	-1.00145	chr12	108985691	108985978	VG1	NA
SELPLG	14	-1.3067	chr12	109017335	109017953	VG1	NA
CORO1C	14	-2.22555	chr12	109046130	109094953	VG1	NA
SSH1	14	-0.611932	chr12	109186063	109194591	VG1	NA
DAO	14	-2.22749	chr12	109278868	109288078	VG1	NA
SVOP	14	-1.99025	chr12	109332626	109354703	VG1	NA
USP30	14	-0.594766	chr12	109494499	109519822	VG1	NA
ALKBH2	14	-1.85164	chr12	109527868	109530423	VG1	NA
UNG	14	-2.28695	chr12	109536299	109539760	VG1	NA
ACACB	14	-0.508096	chr12	109604754	109673148	VG1	NA
FOXN4	14	-1.59822	chr12	109719505	109728004	VG1	NA
MYO1H	14	-1.04017	chr12	109839052	109870796	VG1	NA
KCTD10	14	-0.62592	chr12	109894051	109907411	VG1	NA
UBE3B	14	-1.02313	chr12	109926431	109954665	VG1	NA
MMAB	14	-2.18012	chr12	109999293	110009510	VG1	NA
MVK	14	-2.77963	chr12	110013871	110028628	VG1	NA
FAM222A	14	0.0734608	chr12	110205868	110206539	VG1	NA
TRPV4	14	0.393149	chr12	110231804	110252338	VG1	NA
GLTP	14	0.479811	chr12	110293482	110318083	VG1	NA
TCHP	14	-0.103166	chr12	110340997	110346734	VG1	NA
GIT2	14	0.5706	chr12	110390898	110429472	VG1	NA
ANKRD13A	14	0.27556	chr12	110451032	110463604	VG1	NA
C12orf76	14	-0.29823	chr12	110495090	110496924	VG1	NA
IFT81	14	-0.0529633	chr12	110565909	110584825	VG1	NA
ATP2A2	14	-0.0486253	chr12	110765752	110778740	VG1	NA
ANAPC7	14	0.0608463	chr12	110820657	110841431	VG1	NA
ARPC3	14	-0.090108	chr12	110874393	110883335	VG1	NA
GPN3	14	-1.22214	chr12	110893661	110903020	VG1	NA
FAM216A	14	0.635352	chr12	110906756	110924383	VG1	NA
VPS29	14	0.194348	chr12	110930910	110933975	VG1	NA
RAD9B	14	-1.70475	chr12	110943481	110956757	VG1	NA
PPTC7	14	0.34942	chr12	110983799	111020740	VG1	NA
TCTN1	14	-0.163383	chr12	111052195	111079401	VG1	NA
HVCN1	14	0.335276	chr12	111093040	111099202	VG1	NA
PPP1CC	14	0.437095	chr12	111160377	111169596	VG1	NA
CCDC63	13	0.242227	chr12	111296500	111330913	VG1	NA
MYL2	13	-0.0259272	chr12	111352004	111356960	VG1	NA
CCL3	13	0.0908462	chr17	34416581	34417382	VG1	NA
CCL4	13	-0.395126	chr17	34431330	34432034	VG1	NA
CCL3L3	13	0.213549	chr17	34523249	34625633	VG1	NA
CCL4L2	13	-0.190163	chr17	34538575	34640819	VG1	NA
LOC101060321	14	-2.46912	chr17	34582969	36344379	VG1	NA
TBC1D3H	14	-2.93126	chr17	34583030	36344432	VG1	NA
TBC1D3B	14	-2.13108	chr17	34584490	34803806	VG1	NA
TBC1D3F	14	-3.26319	chr17	34587709	36344357	VG1	NA
ZNHIT3	14	-0.469011	chr17	34842568	34842808	VG1	NA
MYO19	14	0.150744	chr17	34862846	34871028	VG1	NA
PIGW	14	0.367498	chr17	34893230	34893899	VG1	NA
GGNBP2	14	-0.149507	chr17	34913052	34941845	VG1	NA
DHRS11	14	0.302859	chr17	34948564	34955384	VG1	NA
MRM1	14	-0.54343	chr17	34958291	34959079	VG1	NA
LHX1	14	-0.0741423	chr17	35297630	35298036	VG1	NA
AATF	14	-0.647071	chr17	35307642	35343941	VG1	NA
ACACA	14	-0.989921	chr17	35548063	35640272	VG1	NA
C17orf78	14	0.0709209	chr17	35734820	35743035	VG1	NA
TADA2A	14	0.0286586	chr17	35783654	35825605	VG1	NA
DUSP14	14	-0.235926	chr17	35872420	35872752	VG1	NA
SYNRG	14	-0.599539	chr17	35913642	35931920	VG1	NA
DDX52	14	-0.829215	chr17	35985942	35992310	VG1	NA
HNF1B	14	0.182388	chr17	36091726	36104594	VG1	NA
TBC1D3K	14	-2.9848	chr17	36288190	36344435	VG1	NA
TBC1D3C	14	-3.17707	chr17	36288214	36344411	VG1	NA
LOC101060389	14	-2.97865	chr17	36288241	36344384	VG1	NA
TBC1D3L	14	-3.78878	chr17	36288246	36341993	VG1	NA
TBC1D3	14	-1.39967	chr17	36288255	36341141	VG1	NA
LOC102723859	14	-2.27114	chr17	36289999	36342626	VG1	NA
LOC102724862	14	-3.19691	chr17	36290020	36342605	VG1	NA
MRPL45	14	-1.74382	chr17	36454436	36476537	VG1	NA
GPR179	14	-0.39886	chr17	36485322	36495393	VG1	NA
SOCS7	14	-0.454369	chr17	36508447	36521237	VG1	NA
ARHGAP23	14	-0.745564	chr17	36623165	36638779	VG1	NA
SRCIN1	14	0.165933	chr17	36714487	36719723	VG1	NA
C17orf96	14	0.102914	chr17	36830099	36830673	VG1	NA
MLLT6	14	-0.997958	chr17	36864049	36874160	VG1	NA
CISD3	14	0.723202	chr17	36887024	36889551	VG1	NA
PCGF2	14	-0.0407474	chr17	36895014	36896581	VG1	NA
PSMB3	14	-1.72829	chr17	36909413	36916738	VG1	NA
PIP4K2B	14	-0.543385	chr17	36933991	36940550	VG1	NA
CWC25	14	0.235522	chr17	36965972	36977192	VG1	NA
C17orf98	14	-0.0216383	chr17	36993400	36997562	VG1	NA
RPL23	14	-3.10225	chr17	37006716	37009343	VG1	NA
LASP1	13	-0.0615662	chr17	37034335	37070590	VG1	NA
MAN2B2	13	0.70699	chr4	6578329	6610889	VG1	NA
MRFAP1	14	-0.806856	chr4	6642606	6642797	VG1	NA
S100P	14	0.5954	chr4	6695662	6698656	VG1	NA
MRFAP1L1	14	-0.221285	chr4	6711148	6711339	VG1	NA
BLOC1S4	14	0.335949	chr4	6718057	6718332	VG1	NA
KIAA0232	15	0.225537	chr4	6863041	6864825	VG1	NA
TBC1D14	15	0.781654	chr4	6925390	7000865	VG1	NA
CCDC96	15	0.390726	chr4	7043813	7044509	VG1	NA
TADA2B	15	-0.339603	chr4	7055914	7056321	VG1	NA
GRPEL1	15	-1.90016	chr4	7062817	7065940	VG1	NA
PSAPL1	15	0.376286	chr4	7435807	7436515	VG1	NA
SORCS2	15	-1.03441	chr4	7677854	7716051	VG1	NA
AFAP1	15	-0.229879	chr4	7802218	7840385	VG1	NA
ABLIM2	15	0.214142	chr4	8031412	8079389	VG1	NA
SH3TC1	15	0.289281	chr4	8216292	8229726	VG1	NA
HTRA3	15	0.502916	chr4	8284186	8288478	VG1	NA
ACOX3	15	0.377347	chr4	8391409	8418111	VG1	NA
TRMT44	15	0.337959	chr4	8442962	8465815	VG1	NA
GPR78	15	0.77631	chr4	8582819	8583252	VG1	NA
CPZ	15	0.137417	chr4	8603165	8608556	VG1	NA
HMX1	15	0.488391	chr4	8869795	8873142	VG1	NA
LOC650293	15	0.279136	chr4	8951505	8951773	VG1	NA
USP17L10	15	-1.03952	chr4	9212480	9213202	VG1	NA
USP17L18	15	-2.66886	chr4	9217114	9250388	VG1	NA
USP17L11	15	-2.2377	chr4	9217441	9260411	VG1	NA
USP17L20	15	-1.59978	chr4	9218187	9270617	VG1	NA
USP17L12	15	-0.0710341	chr4	9222084	9265532	VG1	NA
USP17L21	15	-0.152952	chr4	9222086	9265417	VG1	NA
USP17L13	15	0.137367	chr4	9226773	9227481	VG1	NA
USP17L15	15	-2.16211	chr4	9236452	9237196	VG1	NA
USP17L17	15	-1.8463	chr4	9246023	9246639	VG1	NA
USP17L19	15	-2.74925	chr4	9255434	9256038	VG1	NA
USP17L22	15	-2.54196	chr4	9260190	9270279	VG1	NA
USP17L28	15	-1.79532	chr4	9327016	9365816	VG1	NA
USP17L25	15	-2.1509	chr4	9327061	9365714	VG1	NA
USP17L26	15	-0.0937001	chr4	9327102	9365531	VG1	NA
USP17L24	15	-0.685452	chr4	9327110	9365548	VG1	NA
USP17L27	15	-2.43151	chr4	9327115	9365527	VG1	NA
USP17L29	15	-2.54873	chr4	9327297	9365789	VG1	NA
USP17L30	15	-4.25578	chr4	9327325	9365830	VG1	NA
USP17L5	15	-1.46996	chr4	9327326	9365804	VG1	NA
DEFB131	15	0.644864	chr4	9446291	9452108	VG1	NA
DRD5	15	0.0098998	chr4	9783906	9784383	VG1	NA
SLC2A9	15	0.336319	chr4	9909905	9982323	VG1	NA
WDR1	15	-1.23197	chr4	10084677	10090343	VG1	NA
ZNF518B	15	0.376987	chr4	10445992	10447500	VG1	NA
CLNK	15	-0.261962	chr4	10533881	10586569	VG1	NA
HS3ST1	15	0.4737	chr4	11401106	11401504	VG1	NA
RAB28	15	0.358757	chr4	13462385	13481146	VG1	NA
NKX3-2	14	0.351361	chr4	13544092	13545984	VG1	NA
BOD1L1	14	0.250317	chr4	13603166	13616389	VG1	NA
CPEB2	14	-0.661351	chr4	15004450	15005823	VG1	NA
C1QTNF7	14	0.586457	chr4	15437421	15444099	VG1	NA
CC2D2A	14	0.535144	chr4	15512970	15554926	VG1	NA
FBXL5	14	0.194402	chr4	15627434	15638294	VG1	NA
FAM200B	14	0.583191	chr4	15689119	15689755	VG1	NA
BST1	14	0.101481	chr4	15707210	15716956	VG1	NA
CD38	14	0.231366	chr4	15780152	15826549	VG1	NA
FGFBP1	14	0.431277	chr4	15937796	15938147	VG1	NA
FGFBP2	14	0.465499	chr4	15964404	15964625	VG1	NA
PROM1	14	0.419031	chr4	16002132	16035039	VG1	NA
TAPT1	14	0.675406	chr4	16189850	16227929	VG1	NA
LDB2	14	0.0966691	chr4	16587528	16900055	VG1	NA
QDPR	13	0.26938	chr4	17493945	17510976	VG1	NA

## Sheet: CRISPRscore_Brunello
Gene	chr	start	end	APK-1	BC-1	BC-2	BC-3	BC-5	JSC-1	KMS-12-BM	VG-1	BCBL-1pool	BCBL-1clone
OR4F5	chr1	69305	69631	-1.51532	-1.08995	-1.43494	-0.836391	-0.383272	-0.877693	-0.993557	-0.303331	-0.231488	-0.254573
OR4F16	chr1	367738	621954	-0.770842	-1.81614	-0.567807	-0.501588	-1.79195	-0.581351	-1.46608	-0.793037	-0.428175	-0.927028
OR4F29	chr1	367789	621903	-3.21094	-2.97395	-1.41368	-1.06293	-2.2706	-1.39293	-3.48536	-2.37555	-1.76417	-1.18761
OR4F3	chr1	367816	621876	-0.967973	-1.1503	-0.0666766	-0.185132	-1.05481	-0.27835	-1.46753	-0.432498	-0.0863338	-0.19917
SAMD11	chr1	865693	876621	0.26683	-0.147174	-0.22347	0.283006	0.0361999	0.550691	0.387539	-0.140687	0.251443	0.382898
NOC2L	chr1	887388	894345	-1.7565	-1.18605	-1.79111	-2.28542	-0.663554	-2.48008	-2.36837	-1.26966	-2.07187	-2.08365
KLHL17	chr1	896867	898774	0.460865	0.702097	0.665526	0.406764	-0.0200531	0.352164	-0.00499902	0.160067	0.553034	0.589616
PLEKHN1	chr1	902122	907716	0.0569508	0.378399	-0.591449	0.0376644	0.232259	0.23468	0.0818312	0.624512	0.296923	0.524803
PERM1	chr1	915220	916107	0.610264	0.38633	0.0283184	0.378844	-0.122491	-0.0159462	-0.266758	0.350772	0.33968	0.357203
HES4	chr1	934773	935282	0.562493	0.569205	0.501946	0.384157	0.494287	0.3435	0.312945	-0.0220413	0.527544	0.779999
ISG15	chr1	949427	949670	0.257583	0.429094	-0.11493	0.0417729	0.446107	0.59538	0.137506	0.324899	0.274098	0.322022
AGRN	chr1	978815	983422	0.223234	0.104471	0.109287	0.269938	0.157124	0.48685	0.431157	0.142543	0.14273	0.432108
RNF223	chr1	1007461	1007804	0.343429	-0.0504003	0.0898132	0.167499	-0.207176	0.222961	-0.0803047	0.0425888	0.502165	0.40102
C1orf159	chr1	1021303	1026869	0.592618	0.0385812	-0.398173	0.0727805	-0.272754	-0.00481423	-0.0839619	0.0781638	-0.322134	0.572614
TTLL10	chr1	1115485	1118401	0.404323	0.27322	0.157289	0.289818	0.0169505	0.0145686	0.11859	0.432022	0.379282	0.405855
TNFRSF18	chr1	1139588	1141775	0.801304	0.16929	0.216953	0.367913	0.225407	0.399054	0.541108	-0.132215	-0.283201	0.388914
TNFRSF4	chr1	1147456	1149130	-0.0672838	0.636994	0.368193	0.338097	0.305112	0.701557	0.199098	0.162316	0.367022	0.534121
SDF4	chr1	1154265	1164043	0.465515	0.667595	0.190184	0.337902	-0.258992	0.320481	0.693922	-0.0799185	0.549825	0.524624
B3GALT6	chr1	1167774	1168302	0.42078	0.544808	0.37819	0.0707008	0.393725	0.282281	0.0327522	0.304957	1.17529	1.54509
FAM132A	chr1	1178863	1179834	0.10733	-0.0764551	-0.0270044	0.225297	-0.282078	0.429198	0.331348	-0.227628	0.127493	0.390324
UBE2J2	chr1	1192607	1203347	-1.37562	-0.454622	-1.9462	-2.71914	-0.56742	-0.532624	-0.227921	0.0079895	-0.497002	0.0131124
SCNN1D	chr1	1221483	1222938	0.255392	-0.0470999	0.143555	0.239202	-0.00811764	0.247713	0.0657828	-0.00155565	0.143137	0.483341
ACAP3	chr1	1231283	1238341	0.413996	0.0462403	-0.0631258	0.0888769	0.368344	0.210009	0.325507	0.14013	0.164662	0.438883
PUSL1	chr1	1244065	1245179	0.287254	0.197027	0.058078	0.538496	0.0994151	0.507022	0.151821	0.0161512	0.111279	0.225279
CPSF3L	chr1	1249261	1254780	-3.4019	-2.71896	-3.51531	-2.36738	-1.49319	-2.34286	-2.11137	-2.61833	-2.05522	-2.00243
CPTP	chr1	1262375	1262904	0.307759	0.605963	0.206148	0.33047	0.388091	0.49065	0.644944	0.365258	0.427548	0.461495
TAS1R3	chr1	1267122	1268335	0.322767	0.24803	-0.0373932	0.109527	-0.199558	0.0957969	0.468982	0.62	0.0962805	0.180295
DVL1	chr1	1273783	1277440	-0.152022	-0.224996	-0.0422906	-0.0123544	-0.660936	-0.0518873	0.324741	-0.155396	0.166457	0.299266
MXRA8	chr1	1290255	1291133	0.25897	0.225118	-0.0268011	0.412802	0.266804	0.111187	0.343741	0.246277	0.250195	0.36987
AURKAIP1	chr1	1309566	1309769	-1.84027	-1.82404	-0.813851	-1.52823	-1.00809	-0.771177	-0.946424	-0.661825	-1.61228	-0.87748
CCNL2	chr1	1326196	1334471	0.62224	-0.0164435	-0.559505	0.426004	-0.498612	0.155114	0.537985	-0.31649	0.278914	0.331986
MRPL20	chr1	1341203	1342551	-2.42259	-1.93152	-3.79329	-2.69794	-1.27822	-2.31129	-3.12918	-1.47795	-2.84864	-2.47996
ANKRD65	chr1	1354886	1355837	0.0805282	0.224204	0.249524	0.290403	0.0473566	0.395624	0.209476	0.308301	-0.0738902	-0.0384656
TMEM88B	chr1	1361613	1362974	0.0444135	-0.0540402	0.36158	0.235024	0.121712	0.049739	0.255596	-0.560116	0.422864	0.164908
VWA1	chr1	1372446	1374625	0.285774	0.380224	-0.020845	0.213097	-0.532755	0.326733	0.274257	-0.191069	0.523069	0.257325
ATAD3C	chr1	1387436	1391212	-0.766668	-0.616418	-1.4121	-0.8609	-1.30439	-1.34514	-1.15824	-0.0904512	-1.02633	-1.41058
ATAD3B	chr1	1407368	1421551	0.422587	0.534046	0.0678237	0.63108	0.0571294	0.591081	0.149099	0.0438915	0.462352	0.454954
ATAD3A	chr1	1447752	1459260	-0.159436	0.341003	-0.868267	-0.404626	-0.0649877	-0.110374	-0.662864	0.388306	0.117892	-0.363071
TMEM240	chr1	1471065	1475166	0.354753	-0.0226965	0.0603344	0.0390534	-0.799378	0.136015	0.150838	0.0151407	0.0693423	0.194156
SSU72	chr1	1480260	1500282	-2.55931	-1.81238	-4.01995	-4.28118	-2.23788	-3.77945	-1.63676	-3.00504	-4.92815	-4.38466
C1orf233	chr1	1534966	1535290	-0.502129	0.562766	0.593662	0.49794	0.598575	0.294866	0.434411	0.815358	0.607515	0.562181
MIB2	chr1	1559301	1563197	0.232783	0.100603	0.310796	0.37207	-0.55134	0.711453	0.147927	-0.350665	0.298213	0.298325
MMP23B	chr1	1567667	1569202	0.0887367	0.197322	0.200221	0.196299	0.027669	0.340621	0.257602	0.0707847	0.271598	0.385556
CDK11B	chr1	1572823	1577862	-1.42146	-0.977649	0.0435362	-0.356363	-0.633772	-1.53135	-0.444467	-0.412515	-0.141306	-0.85607
SLC35E2B	chr1	1601555	1607954	0.567314	0.17966	-0.121669	0.225995	-0.0183357	0.0158894	0.212066	-0.50751	0.0951498	0.390393
CDK11A	chr1	1636042	1653109	0.188798	0.571726	0.27124	0.32619	0.524834	0.227614	-0.491185	0.27564	0.265464	0.310816
SLC35E2	chr1	1670381	1670813	0.147664	0.20612	-0.590628	-0.25077	-0.0313843	0.368674	-0.103328	-0.238765	0.595557	0.259257
NADK	chr1	1686814	1696749	-3.09546	-1.74864	-2.91049	-0.704484	-0.968472	-1.52595	-1.3041	-0.81374	-2.69005	-2.40051
GNB1	chr1	1721981	1747273	0.391536	0.332459	-0.500801	-0.959035	-2.0485	-0.564512	0.0477973	0.409841	0.0427253	0.300298
CALML6	chr1	1847152	1848247	0.190685	-0.00225658	-0.248256	0.11978	-0.729219	0.179416	-0.0338071	0.795646	0.360255	0.094471
TMEM52	chr1	1849558	1850492	0.62089	0.182544	-0.00325677	0.0427123	-0.903533	0.0139083	0.454679	0.260466	0.180299	0.261177
CFAP74	chr1	1861678	1920001	0.108611	-0.563259	-0.447672	0.222028	-0.628541	0.154967	-0.0293804	0.332212	0.113675	0.430686
GABRD	chr1	1956375	1960710	0.514003	0.571991	-0.0617205	0.31862	-0.198688	-0.00222059	-0.139197	-0.187529	-0.0343348	0.377043
PRKCZ	chr1	2066696	2103501	0.639562	0.490745	0.522508	0.182472	-0.266731	0.117879	0.138846	0.15994	0.82196	0.34894
C1orf86	chr1	2125237	2125553	-0.524156	-0.162241	0.395336	-0.0380899	-0.487109	-0.11511	-0.0536799	-0.696703	0.0224723	0.0653057
SKI	chr1	2160760	2235310	0.65964	0.601819	-0.0345191	0.296047	-0.0813964	0.245567	0.442251	-0.175829	0.425829	0.175005
MORN1	chr1	2290014	2318918	0.641223	0.285716	-0.525891	0.342233	0.0711766	0.189046	-0.0681067	0.143921	0.286659	0.634611
RER1	chr1	2327258	2332328	0.698056	0.0616645	0.436763	-0.287577	0.00920368	-0.278529	0.00140608	0.298052	-0.346663	-1.25371
PEX10	chr1	2339949	2343892	-0.360671	-0.031642	-0.624158	-0.121197	-0.58404	-0.218724	0.209212	-0.161701	-0.419551	0.103135
PLCH2	chr1	2411624	2428354	0.516805	-0.496463	0.334057	0.310618	-0.306617	0.143069	-0.0230878	0.408865	0.225626	0.433354
PANK4	chr1	2447063	2453183	0.411274	0.17968	0.288865	-0.22508	0.474263	0.177337	0.0587438	0.416726	0.480263	0.206542
HES5	chr1	2461129	2461438	0.756311	0.19789	0.32535	0.190123	-0.221931	0.0390503	-0.0858601	0.607042	0.528873	0.559467
TNFRSF14	chr1	2489221	2492119	0.388264	0.0286052	0.209625	-0.0608182	-0.304744	0.349888	0.274164	0.395469	0.237027	0.250828
FAM213B	chr1	2518330	2519229	0.374447	0.306365	0.583405	0.351889	-0.157145	0.559977	0.237034	0.277798	0.514788	0.606392
MMEL1	chr1	2529647	2541257	0.731343	-0.0850545	0.130847	0.155369	-0.214128	-0.122182	0.29156	-0.145176	0.156032	0.348475
TTC34	chr1	2576780	2704282	-0.201876	0.684854	-0.679723	-1.21771	0.562372	-0.196248	-1.93812	-1.26306	0.275702	-0.238808
ACTRT2	chr1	2938362	2938800	0.488451	0.56736	0.580513	0.277934	0.233909	0.585738	0.619727	0.463767	-0.208668	0.375457
PRDM16	chr1	3301777	3328594	0.592671	0.0907893	0.410111	0.298343	-0.598674	0.369994	0.109645	-0.116017	0.543311	0.54379
ARHGEF16	chr1	3380094	3386018	-0.1872	-0.330979	-0.580696	1.17138	0.451685	-0.417912	-0.861443	-1.03713	-0.911365	-0.196931
MEGF6	chr1	3424370	3496401	0.0162916	-0.130701	0.280841	0.113941	-0.406822	0.344651	0.308013	0.17407	-0.247242	0.29989
TPRG1L	chr1	3541665	3542436	0.621035	-0.328062	0.136502	0.102261	-0.607337	-0.0136563	-0.0208254	0.133382	-0.108035	0.199643
WRAP73	chr1	3551798	3564117	-0.729564	0.194483	0.0550038	0.0188324	-0.404075	-0.074899	0.184511	0.376103	0.297855	0.14969
TP73	chr1	3599683	3639968	0.582336	1.16916	0.431126	0.589898	0.57543	1.03124	0.32014	0.428766	1.00099	1.10481
CCDC27	chr1	3670671	3679678	0.401071	-0.13597	0.494241	0.279713	-0.168822	-0.147381	-0.0546978	-0.122863	0.207139	0.519586
SMIM1	chr1	3691954	3692368	0.156232	0.0995105	0.441024	0.249297	-0.295337	0.0276194	0.09476	0.532306	0.44193	0.5563
LRRC47	chr1	3701692	3712739	0.547116	-0.343092	0.420285	0.570773	0.449659	0.392645	0.474208	0.633859	0.439562	0.514317
CEP104	chr1	3750433	3765208	0.615255	0.325468	0.134116	0.355153	-0.236652	0.205856	0.233514	0.348119	0.246316	0.295599
DFFB	chr1	3775349	3786266	0.0320145	0.541837	-0.0784647	0.280469	-0.880254	0.105891	0.405554	0.0415048	0.24506	0.596506
C1orf174	chr1	3807340	3807582	0.7062	1.31497	0.646334	0.63814	0.69184	0.711177	0.901865	0.36984	0.617792	0.50256
AJAP1	chr1	4772016	4772632	0.676737	0.8851	0.57824	0.636934	0.702016	0.989459	0.578564	0.760906	0.584166	0.758845
NPHP4	chr1	5947331	6029290	0.496186	0.118208	-0.0774161	0.103217	-0.30289	0.19276	0.314225	0.0351958	0.402288	0.289282
KCNAB2	chr1	6101887	6155467	-0.291076	0.245751	0.25152	0.28688	0.26135	0.170717	0.147018	0.16942	0.23847	0.26827
CHD5	chr1	6189056	6209373	0.538133	0.074415	0.606194	0.350549	-0.266977	-0.0289108	0.358417	0.575961	0.249256	0.375625
RPL22	chr1	6253008	6257816	-0.868998	-1.04969	-0.980875	-1.10192	-0.46095	-0.74967	-1.07321	-0.14914	-0.249384	-0.55442
RNF207	chr1	6266778	6271114	0.728502	0.655232	0.474755	0.491038	0.432977	0.89063	0.888895	0.677606	0.562195	0.514336
ICMT	chr1	6292081	6295023	-1.40295	0.152185	0.21494	0.209401	-1.35787	0.0272202	-0.231775	-0.294445	-0.0923659	0.347795
HES3	chr1	6304484	6305369	0.515344	0.411077	0.714144	0.217043	-0.152252	0.523714	0.166476	0.0736636	-0.361681	0.314864
GPR153	chr1	6310051	6314816	0.387531	0.370663	0.291314	0.36416	0.0163982	0.377637	0.26745	0.603809	0.378606	0.498398
ACOT7	chr1	6387395	6409920	-0.011036	0.502272	-0.136264	0.268019	-0.0510544	0.626661	0.171	0.546596	0.127689	0.276589
HES2	chr1	6479120	6479716	0.384538	0.576526	0.212732	0.236257	0.239516	0.37022	0.249174	0.66794	0.556432	0.231633
ESPN	chr1	6488451	6505814	-0.133074	-0.704909	-0.586118	-0.152974	-0.428871	-0.168334	-0.469145	0.011654	0.479794	0.341404
TNFRSF25	chr1	6522912	6525191	0.395062	0.196345	0.395537	0.34103	-0.32036	0.195376	0.396905	0.307114	0.321693	0.363844
PLEKHG5	chr1	6530600	6535208	0.442053	0.0183474	-0.141413	0.216373	0.214719	0.435204	0.221845	0.402951	0.444323	0.502478
NOL9	chr1	6592698	6610628	-1.267	-1.37156	-2.04709	-2.21752	-1.18093	-2.11631	-1.08928	-0.505383	-3.12967	-3.86192
TAS1R1	chr1	6634680	6635378	0.220233	0.485136	0.0801146	0.513782	-0.200304	0.386226	0.305923	0.486492	0.0772674	0.418973
ZBTB48	chr1	6641007	6647625	0.081536	0.267506	-0.293784	0.294201	0.167259	0.106834	-0.0144056	0.339198	0.417713	0.394792
KLHL21	chr1	6659450	6662584	0.468004	0.227183	0.130893	0.488256	0.451913	0.476663	0.0494093	0.272379	0.544571	0.515749
PHF13	chr1	6676817	6680270	0.396909	0.356667	0.382852	0.18839	0.235515	0.690094	0.566631	0.182567	0.300105	0.257857
THAP3	chr1	6685345	6688742	-0.233806	-0.386408	-0.739255	-0.791131	0.207401	0.217751	0.068373	0.0412648	0.285449	0.420352
DNAJC11	chr1	6705943	6738526	-2.00203	-2.42925	-0.924593	-2.4934	-1.87678	-1.63634	-1.77015	0.000373275	-1.37683	-2.61169
CAMTA1	chr1	7527886	7796467	-0.462501	-0.784792	-0.543586	0.358962	-0.206464	-0.515858	1.2741	0.836408	-0.932429	-0.0815579
VAMP3	chr1	7833524	7837307	0.0986806	0.448998	0.358637	0.207202	0.0181747	0.41051	0.302879	-0.0732796	-0.116411	0.533577
PER3	chr1	7846864	7886622	0.589984	0.439561	0.378669	0.583748	0.252706	0.698977	0.643242	0.169764	0.531396	0.447515
UTS2	chr1	7910892	7913411	0.397106	-0.528704	0.629579	0.353468	0.773322	0.974267	0.264067	0.000473979	0.114569	-0.119772
TNFRSF9	chr1	7995162	7998847	0.0502014	0.501015	0.380694	0.203578	0.0524609	0.758704	0.317878	-0.215066	0.301731	0.456845
PARK7	chr1	8022903	8029462	0.235072	0.129827	0.378442	0.31729	0.221147	0.283248	-0.211897	0.208573	0.21319	0.472795
ERRFI1	chr1	8073814	8075435	0.515637	0.254045	0.276604	0.563665	-0.15844	0.550716	0.366834	0.523871	0.590667	0.624093
SLC45A1	chr1	8384522	8390703	0.166853	0.35554	0.146805	0.257737	0.744437	0.675644	0.196985	0.383757	0.463377	0.496482
RERE	chr1	8422887	8684436	0.308378	0.24481	0.296361	0.24569	0.0622068	0.529385	0.261254	0.0312076	0.494659	0.475801
ENO1	chr1	8925469	8932046	-2.20904	-1.20341	-1.43541	-1.5509	-1.20961	-1.81277	-1.52253	-0.706546	-1.32896	-1.57071
CA6	chr1	9009381	9019059	0.149038	0.470532	0.469685	0.388716	-0.105431	0.575598	0.648971	0.122052	0.537739	0.643941
SLC2A7	chr1	9073681	9085059	-0.0291203	0.194957	0.300614	0.08402	-0.160585	0.279238	0.32692	0.173521	-0.0311258	0.350648
SLC2A5	chr1	9101837	9118256	0.370418	0.501578	0.269766	0.453917	0.639358	0.502339	0.561287	0.402231	0.177631	0.487618
GPR157	chr1	9171332	9188861	0.0107413	-0.080801	0.226592	0.195745	0.0231397	0.0832675	-0.072773	0.105149	0.221781	0.437226
H6PD	chr1	9305135	9323898	-0.634973	-0.286159	-0.058813	-0.0988908	-0.30599	0.483452	-0.301615	-0.334137	0.0909823	0.304735
SPSB1	chr1	9416084	9416349	0.0263843	0.887224	0.0729326	0.0846335	0.4524	0.248983	0.6768	0.197594	0.332765	0.488918
SLC25A33	chr1	9613669	9640064	0.420749	0.168351	-0.459271	0.199412	-0.0532212	0.259246	0.231499	-0.219978	0.557299	0.761959
TMEM201	chr1	9655947	9667697	-0.15022	0.117755	-0.0497386	0.386492	0.346409	0.506084	0.489069	0.0504093	0.12529	0.419382
PIK3CD	chr1	9775958	9781287	0.139666	0.328864	0.2794	0.343633	0.145906	-0.0958038	-0.0187965	0.741305	0.613066	0.460116
CLSTN1	chr1	9795603	9804541	-0.735056	-0.743754	0.694439	0.372233	0.0364492	-0.0751517	-0.0968278	-1.23923	-0.709909	-0.23183
CTNNBIP1	chr1	9931296	9932121	0.175771	0.343216	0.673442	-0.0143967	-0.100539	0.195366	-0.053397	0.155474	0.123817	0.235461
LZIC	chr1	9992936	9996609	0.0761077	0.0563383	-0.110897	0.157763	0.553392	0.450959	0.356885	0.492332	0.29959	0.372869
NMNAT1	chr1	10035710	10042451	-1.70277	-1.43297	-0.769612	-1.1639	-1.35761	-2.51317	-1.48897	-0.858885	-1.25439	-3.10148
RBP7	chr1	10067673	10067804	0.492191	0.0457875	0.295523	0.42473	0.0911507	0.604289	0.766759	0.831204	0.627218	0.584696
UBE4B	chr1	10155613	10207156	0.264558	0.348364	-0.0350148	-0.35794	-0.681234	0.314088	-0.134841	0.297651	-0.493815	0.308492
KIF1B	chr1	10327523	10386334	-0.236544	0.293023	0.163765	0.350446	-0.327651	0.0853516	0.684744	-0.151639	0.454555	0.425828
PGD	chr1	10463145	10473295	-1.78531	-2.58381	-1.68673	-2.46045	-1.53306	-2.95586	-2.14806	-1.37976	-2.05455	-3.36248
APITD1	chr1	10493906	10500473	-0.0229626	-0.462093	0.00187827	-0.0731028	-0.37823	-0.129373	-0.329186	-0.294411	-0.156229	-0.189973
APITD1-CORT	chr1	10493907	10511491	-0.288878	-0.0239849	0.52904	0.184121	0.13309	-0.00325701	-0.275847	0.127641	-0.0661934	-0.0128996
CORT	chr1	10510293	10510377	0.375006	-0.0801198	-0.401941	-0.0856583	-0.283096	0.0994149	-0.498035	0.118119	0.258856	0.248258
DFFA	chr1	10523571	10532440	0.0789266	0.717347	-0.0673418	0.552263	0.135245	0.178306	0.279165	0.372447	0.12077	0.39039
PEX14	chr1	10555366	10689661	-0.386754	-0.0723419	0.202577	0.0568561	-0.00291992	-0.0113156	-0.0776691	-0.231551	-0.129276	0.436382
CASZ1	chr1	10714562	10720530	0.243532	0.148	0.495123	0.355284	-0.0614638	0.12599	0.205752	0.128239	0.437769	0.556053
C1orf127	chr1	11008604	11024223	0.129018	0.406318	0.570445	0.333182	-0.106448	0.395557	0.209457	0.267934	0.486612	0.436167
TARDBP	chr1	11077041	11082202	-2.07223	-1.06311	-2.19762	-2.4123	-1.46935	-2.22386	-2.06719	-0.725454	-1.12967	-2.76785
MASP2	chr1	11087661	11106969	0.249488	-0.0965638	-0.250068	-0.0125538	-0.122195	0.0789568	0.124357	-0.138004	0.278088	0.539512
SRM	chr1	11116662	11119375	-0.504898	-0.205235	-1.18379	-1.3851	-0.585802	0.196838	-3.08972	0.429139	0.438165	0.820349
EXOSC10	chr1	11139852	11151566	-2.56453	-2.5877	-2.03297	-1.46565	-1.8684	-1.84458	-2.16637	-1.52009	-1.43595	-2.29225
ANGPTL7	chr1	11249688	11253737	0.181076	0.225233	0.160428	0.456792	0.329155	0.426931	0.433312	0.515388	0.311381	0.711001
MTOR	chr1	11269453	11308061	-1.80201	-1.85826	-2.60038	-1.73256	-1.60077	-1.70016	-1.83947	-1.40285	-2.65624	-2.87807
UBIAD1	chr1	11333666	11345718	0.279714	0.373901	-0.336699	-0.467326	-0.131066	0.327258	0.292366	0.143351	-0.491554	-0.677201
PTCHD2	chr1	11561395	11574498	0.359302	0.292638	0.430698	0.653107	-0.0968318	-0.140105	0.525989	0.0828726	0.799596	0.458295
FBXO2	chr1	11709985	11710657	0.0593947	0.336844	-0.238506	0.0260462	0.260454	0.192552	-0.114351	0.18491	0.0947587	0.430832
FBXO44	chr1	11716011	11718659	0.528715	0.242269	0.454768	0.277408	0.0540768	0.323686	0.375918	0.236002	0.394491	0.530068
FBXO6	chr1	11728957	11733409	-0.52134	-0.484452	0.00853248	0.251155	-0.565782	0.39471	0.562381	0.29003	0.424598	0.0110293
MAD2L2	chr1	11736938	11740640	0.0756207	-0.592832	-0.109291	-2.81817	-2.22673	-2.00354	-3.839	-4.33844	-1.82611	-1.56394
DRAXIN	chr1	11766674	11771929	0.039246	0.296622	-0.0593828	-0.0135946	-0.818109	0.241989	-0.472305	-0.240191	-0.144102	0.375598
AGTRAP	chr1	11796273	11808580	0.028141	0.650337	0.226238	0.0290384	0.020877	0.120306	0.706211	0.243177	0.199963	0.247014
C1orf167	chr1	11826092	11828330	-0.231164	0.704605	0.401303	0.397002	-0.0588427	0.391331	0.674659	-0.0159365	0.0628661	0.543652
MTHFR	chr1	11854816	11861353	0.0327953	0.372395	-0.215675	0.380846	0.0800283	0.0728183	0.42335	0.438169	0.41131	0.577915
CLCN6	chr1	11876670	11894330	-0.0386515	0.685202	0.293988	0.120333	-0.193956	0.131411	0.0855974	0.331497	0.0343099	0.391418
NPPA	chr1	11907356	11907719	0.172601	0.207203	0.338562	0.588673	-0.15859	0.892186	0.352096	0.429749	0.161296	0.309211
NPPB	chr1	11918394	11918825	-0.409119	-0.164511	0.24403	0.142397	-0.680733	0.603997	0.500571	0.260586	0.298193	0.550247
KIAA2013	chr1	11983374	11986042	0.107316	0.277925	-0.563387	-0.0544281	-0.198662	0.0695597	0.197461	0.0788601	0.427091	0.310809
PLOD1	chr1	12010415	12024323	-0.43384	-0.139935	0.558789	0.250867	-0.085915	0.263518	0.299332	0.106158	0.215774	0.364489
MFN2	chr1	12056271	12064158	-2.70351	-2.1404	-2.51258	-2.94104	-1.46513	-2.76803	-1.61533	-0.851103	-1.84724	-2.90264
MIIP	chr1	12082261	12089857	0.1236	0.18564	0.369164	0.242815	0.188157	0.404063	0.190184	0.401475	0.310486	0.229999
TNFRSF8	chr1	12164424	12183880	-0.102447	0.699764	-0.304547	0.100332	-0.204192	0.0207586	0.282849	0.185451	-0.0252834	0.601397
TNFRSF1B	chr1	12251050	12253052	0.198723	0.677434	0.277728	0.18845	0.144128	0.185471	0.603351	-0.0846895	0.488602	0.473651
VPS13D	chr1	12333143	12379662	-1.60222	-2.49913	-1.42648	-2.37091	-1.51127	-2.00739	-0.636473	-0.974302	-1.90849	-1.6983
DHRS3	chr1	12638875	12677299	0.294405	0.439919	0.303564	0.0805151	-0.674011	0.124866	0.0791245	-0.164475	0.283844	0.414098
AADACL4	chr1	12704656	12711326	0.0354926	0.0296651	0.531665	0.150076	-0.712676	0.340033	0.00268107	-0.0896205	0.0832162	0.175721
AADACL3	chr1	12779647	12785325	-0.260003	-0.0512117	0.237369	0.140277	0.158881	0.269158	0.303223	0.0396893	0.235023	0.292083
C1orf158	chr1	12806408	12819381	0.384638	0.398161	0.241344	0.321071	0.423044	0.23618	0.368586	0.74621	0.272206	0.588205
PRAMEF12	chr1	12835215	12837188	0.253594	0.53857	0.0643117	0.481363	0.3546	0.61373	0.341175	0.544718	0.53826	0.41253
PRAMEF1	chr1	12855043	12855881	-0.690666	-0.736048	-0.579714	-0.857201	-0.441876	-0.233773	0.102178	0.0963939	-0.0470061	-0.12109
PRAMEF11	chr1	12885327	12888546	0.360331	0.0924065	0.422975	0.0291336	0.675195	-0.363231	0.356349	0.700203	0.309985	0.494641
HNRNPCL1	chr1	12907642	12907858	0.0726946	0.330652	0.61788	0.141103	0.574409	0.548469	0.687888	0.309975	-0.37641	0.579602
HNRNPCL4	chr1	12907680	12908092	-0.119217	-0.599099	0.193354	-0.185552	-0.370456	0.0228439	0.0513965	0.194271	0.428227	-0.294538
HNRNPCL3	chr1	12907889	13183435	-0.0681825	0.217257	-0.202413	-0.251112	-0.207619	0.252005	0.378927	-0.504579	0.466062	0.153125
PRAMEF2	chr1	12918968	12921131	0.331173	0.681431	0.492709	0.472322	0.715795	0.208049	0.391185	0.756982	0.491879	0.512293
PRAMEF4	chr1	12939892	12942955	0.733348	0.861961	0.778432	0.728799	0.723876	0.451498	0.796678	0.90811	0.627078	0.728483
PRAMEF8	chr1	12977622	13610377	-0.265721	0.148082	-0.116373	0.261682	0.196521	0.0347625	0.0865093	0.166249	0.62208	0.129774
PRAMEF7	chr1	12978247	13609752	-0.162765	0.0868641	0.520543	-0.01323	-0.770237	-0.384217	0.20953	-0.18843	0.475288	0.571199
PRAMEF9	chr1	13000941	13645992	-0.445626	-0.71894	-0.47616	-0.548795	-0.945662	0.0181966	-0.693837	0.261462	0.37274	-0.0101362
PRAMEF6	chr1	13000958	13366280	-1.30075	-1.3701	-0.944232	-1.07499	-0.238711	-0.497044	-0.622317	-0.168335	-0.00453528	-0.437266
LOC101929983	chr1	13001316	13645984	-0.514435	-0.647924	-0.340753	-0.982332	-0.423853	-0.211033	-0.0266176	0.370052	-0.311325	-0.544029
LOC391003	chr1	13036607	13330473	-0.541434	-0.422622	-0.366454	-0.388082	-0.728592	-0.0815866	-0.378924	-0.218228	-0.139099	-0.0536523
PRAMEF5	chr1	13109382	13368188	-0.917468	-1.8354	-1.23054	-1.20694	-1.45006	-0.393745	-0.311663	-1.30841	-0.458708	-0.187094
HNRNPCL2	chr1	13183450	13183795	0.397128	0.597694	0.307752	0.20081	0.0554664	0.710596	-0.239433	0.106632	-0.081145	0.114611
PRAMEF10	chr1	13411612	13632609	-0.577833	-0.394001	-0.0557773	-0.172554	-0.0951727	0.173851	-0.439596	0.306423	-0.0612393	0.0601986
LOC645382	chr1	13411630	13634737	0.186687	0.112499	0.335709	0.0363145	-0.116669	0.180023	0.0151003	0.255451	0.431253	0.611161
PRAMEF15	chr1	13424070	13645996	-1.02807	-1.86231	-0.86692	-1.10352	-2.45391	-0.621449	-0.391677	-0.460706	-0.860029	-0.278606
PRAMEF14	chr1	13449556	13671557	0.186089	0.345932	0.528795	0.0406786	0.49206	0.251017	0.198938	0.18731	0.370152	0.370901
LOC400736	chr1	13450703	13671578	-0.292091	-0.325492	-0.0845639	-0.328675	-0.303351	-0.471967	-0.0117752	-0.0562165	0.0514289	0.24356
PRAMEF19	chr1	13476325	13697514	0.494562	0.446699	0.26006	0.42904	0.0682295	0.217179	0.302877	0.255194	0.369338	0.397034
PRAMEF17	chr1	13496076	13718438	0.111178	-0.288762	0.100805	-0.0220786	0.622306	0.742998	0.327547	0.34679	-0.725077	0.383496
PRAMEF20	chr1	13522083	13747205	-0.283759	-0.28379	0.137534	-0.0933397	-0.146991	0.566699	0.338072	0.355698	-0.235587	0.0548794
LRRC38	chr1	13839527	13839923	0.575863	0.23099	0.270844	0.308224	0.447071	0.241202	0.72094	0.476445	0.766788	0.206602
PDPN	chr1	13910453	13933796	0.84078	0.545527	-0.228075	0.278668	0.578979	0.718508	0.233876	0.332677	0.526058	0.392268
PRDM2	chr1	14075875	14107241	-0.00309733	0.188608	0.218194	0.547073	-0.164905	-0.383478	-0.0286484	-0.728103	0.475389	0.555718
KAZN	chr1	15382594	15420849	-0.0319404	0.498112	0.494628	0.369744	0.316201	0.471798	0.583348	0.46747	0.574413	0.657024
C1orf195	chr1	15495129	15497709	0.0922829	0.254975	0.571782	0.464762	0.655373	0.349796	-0.0890167	0.208636	0.607057	0.488042
TMEM51	chr1	15541629	15545914	0.196138	0.446697	0.469415	0.324792	0.200541	0.485955	0.545979	0.0786053	0.529932	0.742112
FHAD1	chr1	15598919	15671933	-0.2554	0.568823	0.431814	0.479173	0.306113	0.225934	0.623613	0.278588	0.33709	0.164755
EFHD2	chr1	15752359	15752512	0.12866	0.885542	0.23346	0.494479	0.365593	0.419089	0.733897	0.628845	0.769073	0.540669
CTRC	chr1	15766998	15769079	0.371622	0.220307	0.359231	0.157941	-0.300645	0.0425944	-0.0979076	-0.293927	0.01457	0.238492
CELA2A	chr1	15783608	15792499	0.00275828	0.405847	0.228942	0.431467	0.209666	0.347553	0.601395	0.167862	0.540348	0.368126
CELA2B	chr1	15802983	15812401	0.583769	0.400722	0.343225	0.209436	0.126182	0.795832	-0.141488	-0.149812	-0.0544153	0.633585
CASP9	chr1	15831183	15850584	-0.0744749	0.0217241	0.324215	0.277758	0.0844847	0.229633	0.343809	-0.028208	0.0991643	0.421808
DNAJC16	chr1	15860776	15886146	-0.208833	0.145724	0.0909936	-0.244091	0.0398863	-0.212465	0.356669	0.0998733	0.156758	0.346293
AGMAT	chr1	15905418	15909848	-0.873525	-0.882786	-1.28046	0.547734	-2.05287	-0.711134	-0.51922	-1.46329	-0.52945	-0.0510667
DDI2	chr1	15953153	15957022	-0.108903	-0.542868	0.293289	-0.272051	0.0408048	-0.922857	-0.468939	0.133563	-0.0567492	0.164247
RSC1A1	chr1	15986489	15987522	0.231153	0.109079	0.143367	0.496264	0.791374	0.54989	0.562234	-0.0782458	0.146603	0.48078
PLEKHM2	chr1	16045053	16054317	-0.335906	0.0694395	-0.108431	0.281165	0.3363	0.170992	0.257178	0.619692	0.920059	-0.034716
SLC25A34	chr1	16063127	16064688	0.254797	0.397129	0.191815	0.195587	0.310248	-0.0222391	0.444427	0.0227387	0.153818	0.236964
TMEM82	chr1	16069104	16070880	0.161281	0.0551179	-0.986115	0.387548	-0.607649	0.28345	0.102853	-0.177352	0.416891	0.361191
FBLIM1	chr1	16091620	16097072	0.323698	0.144165	0.382794	0.238038	-0.849514	0.0964099	-0.428338	-0.269861	0.0150088	0.201308
UQCRHL	chr1	16133949	16134112	-0.772354	-0.407494	-1.46198	-0.869068	-0.130143	-0.484412	-0.857875	-0.444771	-0.358443	-0.647501
SPEN	chr1	16202958	16259282	-0.195079	-0.789583	0.0580111	-0.827843	-0.580164	-0.220046	-0.7818	-0.604441	-0.196425	-0.535568
ZBTB17	chr1	16270177	16272233	-1.80692	-1.54306	-0.98008	-1.06429	-0.479364	-0.819593	-0.345474	0.135755	-1.07034	-1.17611
C1orf64	chr1	16330822	16332592	0.147799	0.435713	0.407607	0.405558	-0.247589	0.122795	0.271276	0.326415	0.398982	0.584056
HSPB7	chr1	16343585	16344429	0.423893	0.299931	0.210209	0.185881	0.408319	0.372639	0.18772	0.497799	0.478271	0.784473
CLCNKA	chr1	16350405	16354529	0.0274004	-0.184539	0.349808	0.261246	-0.0171282	0.321661	0.0527994	0.0528189	0.681601	0.5862
CLCNKB	chr1	16372159	16377047	-0.284894	-0.334774	0.198221	0.250741	-0.286368	0.0481465	0.0495555	-0.0824943	0.195299	0.42552
FAM131C	chr1	16386378	16390093	-0.157754	-0.0775602	0.509547	0.141519	0.0668021	0.321282	-0.247831	-0.0450972	0.451636	0.362356
EPHA2	chr1	16460074	16477412	-0.055704	0.23701	0.439372	0.207761	-0.0666217	0.276277	0.576266	0.300378	0.397972	0.304977
ARHGEF19	chr1	16533494	16535294	0.132123	-0.0200066	0.0555742	0.563875	-0.215586	0.750883	0.278635	0.150077	0.692858	0.546576
RSG1	chr1	16559063	16563139	0.189189	0.364218	0.336269	0.435053	0.244716	0.303464	0.498385	0.244976	0.849073	0.41449
FBXO42	chr1	16582291	16641791	0.105997	0.553295	-0.0619928	0.33714	-0.386763	0.436445	0.159562	-0.0503501	0.284146	0.108206
SZRD1	chr1	16693781	16719910	0.2881	0.0704608	0.313899	0.122122	0.252543	0.440388	-0.311763	0.0224331	0.0583354	0.425541
SPATA21	chr1	16730324	16748041	0.434789	0.383391	-0.111161	0.0737309	0.400008	0.421826	0.11656	-0.0447065	0.417198	0.472516
NECAP2	chr1	16767322	16774611	-0.2002	-0.316122	0.227186	0.318235	-0.786342	-0.109303	0.328865	-0.391275	0.141204	0.378508
FAM231A	chr1	16999574	17060879	-1.82395	-1.87098	-1.69464	-1.36832	-2.68806	-1.35476	-0.861787	-1.65926	-0.0308663	-0.556307
MST1L	chr1	17085415	17087270	0.0364803	-0.725901	-0.750667	-0.933628	-0.406572	-0.126556	-0.526176	-0.346348	-0.507133	-0.045181
CROCC	chr1	17250940	17282541	0.19963	0.182346	0.298841	0.0851082	-0.502669	0.450615	0.117216	0.515443	0.331339	0.442137
MFAP2	chr1	17302153	17303625	0.225967	0.402099	0.477773	0.470726	0.0362707	0.169663	0.204436	-0.0311485	0.407909	0.671199
ATP13A2	chr1	17318505	17331905	-0.0597338	0.192249	0.235863	0.17649	0.0538075	0.288257	0.463862	-0.0167122	0.187334	0.263097
SDHB	chr1	17355104	17371344	-2.64534	-2.28147	-2.38542	-2.60765	-1.50159	-2.26127	-1.28138	-2.40269	-1.6911	-3.12192
PADI2	chr1	17410239	17429552	-0.503877	-0.155358	0.602778	0.502017	-0.410379	0.217801	0.572809	-0.915615	0.0496684	0.186846
PADI1	chr1	17548911	17559432	0.0416464	-0.0244958	0.625526	0.513096	-0.317713	0.854162	0.382564	-0.12351	0.291157	0.470332
PADI3	chr1	17593272	17601249	0.214258	0.0393396	-0.224416	0.505368	0.542696	0.590867	0.580386	0.653849	0.763136	0.701716
PADI4	chr1	17660478	17674484	0.0432086	0.235545	0.225855	0.171421	0.0321481	0.214204	0.190275	-0.159623	0.309177	0.337476
PADI6	chr1	17699592	17720563	0.859666	0.44728	0.768343	0.330531	0.0920669	-0.0110268	0.126613	0.417784	0.426632	0.396117
RCC2	chr1	17743054	17752142	0.249122	0.582449	0.369978	0.307221	0.160346	0.0967959	0.344323	0.478342	0.325833	-0.336636
ARHGEF10L	chr1	17934300	17961448	0.113729	0.429678	0.387551	0.388795	0.101582	0.406568	0.469587	0.354588	0.329791	0.431976
ACTL8	chr1	18149689	18152477	0.532884	0.45176	0.252356	0.426795	0.231941	0.44266	0.360278	-0.254463	0.498301	0.609165
IGSF21	chr1	18554445	18692071	0.453234	0.590005	0.192024	0.61373	0.126736	0.12908	0.640162	0.475666	0.872688	0.453873
KLHDC7A	chr1	18807575	18808432	0.25647	0.3873	0.261849	0.0421203	-0.185483	0.66589	0.797338	0.280757	0.115059	0.353675
PAX7	chr1	18960813	19027183	0.330179	0.505287	0.742176	0.426014	-0.0660528	0.235329	0.419817	0.51567	0.415658	0.132288
TAS1R2	chr1	19166986	19183879	0.0912721	0.192566	0.262576	0.35151	0.312562	0.0824795	0.355316	0.49267	0.412365	0.50496
ALDH4A1	chr1	19203948	19209668	0.191063	0.341997	0.345584	0.594371	0.265574	0.312858	0.718049	0.20857	0.299964	0.323832
IFFO2	chr1	19243508	19282284	0.324149	0.151611	0.152583	0.24376	-0.138543	0.12684	0.153029	-0.1386	0.164425	0.181545
UBR4	chr1	19478236	19524256	-0.424152	-1.11827	-0.153752	-0.510857	-1.02084	-0.397091	-1.31605	-0.780816	-0.229707	-0.467953
EMC1	chr1	19557786	19571447	-0.203357	-0.256137	-0.889729	-1.30911	-0.732972	-1.10461	-1.05777	-0.704936	-0.861729	-1.18508
MRTO4	chr1	19582434	19584005	-0.45079	-1.02129	-0.305542	-0.846569	-0.757454	-1.08568	-1.09368	-0.478264	-0.784653	-0.68222
AKR7A3	chr1	19612372	19615064	0.170414	0.43455	-0.0574163	0.339563	0.305816	0.324271	0.0846106	0.187937	0.524697	0.453578
AKR7A2	chr1	19634713	19638510	-0.127001	0.182414	-0.348019	0.167957	-0.267637	0.378509	-0.115008	-0.547362	-0.185111	0.205189
PQLC2	chr1	19651202	19652848	0.635377	0.585295	0.244232	0.241957	0.30318	0.656096	0.365235	0.304767	0.27599	0.373547
CAPZB	chr1	19683203	19712115	-2.442	-2.90467	-1.95874	-2.32478	-2.16958	-2.78837	-1.18956	-1.43076	-2.11133	-3.01551
MINOS1	chr1	19923536	19949975	-1.86766	-1.61832	-0.669624	-1.82642	-0.445779	-1.31264	-0.963773	-0.224507	-0.735584	-0.00988568
MINOS1-NBL1	chr1	19981555	19981892	0.389829	-0.221135	0.125675	0.325955	-0.444297	0.0752242	-0.297487	0.465933	0.300256	0.433334
NBL1	chr1	19981558	19981937	0.711344	0.554909	0.507946	0.419209	0.465186	0.21715	0.441693	0.569288	0.592853	0.715986
HTR6	chr1	19992440	20005081	0.395631	0.0795182	-0.690245	0.243981	-0.210972	0.00704992	-0.404406	-0.570564	0.248437	0.532096
TMCO4	chr1	20066396	20107139	0.295506	0.0214064	0.451723	0.534872	0.470573	0.459875	0.233176	-0.0178556	0.477056	0.549717
RNF186	chr1	20141146	20141345	0.0265475	0.37733	-0.0590815	0.120373	0.0568276	0.00850724	0.127502	-0.413271	0.0973547	0.153007
OTUD3	chr1	20216893	20231408	0.0303339	0.129983	0.384161	0.28494	-0.0786964	0.458331	0.598916	0.533085	0.57391	0.302408
PLA2G2E	chr1	20249106	20250017	0.210117	0.0303496	0.0465602	0.177265	-0.0964037	0.311863	0.297357	0.151097	0.137117	0.393626
PLA2G2A	chr1	20304526	20304945	0.143412	0.23173	0.198089	0.20619	-0.383084	-0.211591	-0.242617	-0.491061	0.107857	-0.250656
PLA2G5	chr1	20412606	20416369	-0.175407	0.747138	0.0227725	0.190396	0.272487	0.445108	0.69897	0.122999	0.180039	0.245865
PLA2G2D	chr1	20441997	20442971	0.294872	0.733607	0.14907	0.628523	0.0843005	0.255768	0.205258	0.0551966	0.214371	0.400804
PLA2G2F	chr1	20466000	20471161	-0.685808	0.387294	-0.47934	-0.414168	0.751517	-0.46202	-0.844343	-0.830375	-0.400457	-0.356942
PLA2G2C	chr1	20499289	20501560	0.149247	0.563331	0.429672	0.510536	-0.210824	0.0437956	0.0455259	-0.42731	0.857819	0.424026
UBXN10	chr1	20517162	20517596	-0.416663	-0.666481	-1.18598	-0.929896	-1.82482	-0.791075	0.473513	-1.33979	-0.566151	-0.321625
VWA5B1	chr1	20640812	20668956	-0.0656196	-0.96052	-0.478584	-0.00884919	-1.02157	-0.462621	-0.261038	-0.044197	-0.802949	-0.342282
CAMK2N1	chr1	20811746	20811854	0.379774	0.333547	0.190986	0.246454	0.282008	0.331999	0.44435	0.483132	0.155956	0.567694
MUL1	chr1	20827739	20828634	-0.470188	0.268421	0.130286	-0.0606507	-0.586399	0.364252	0.242007	-0.16027	0.196574	0.246725
FAM43B	chr1	20879680	20880064	0.0968314	0.222424	0.451952	0.282448	-0.0207999	0.168962	0.422927	-0.0165151	0.302474	0.161601
CDA	chr1	20915717	20940351	-0.179841	0.269896	-0.0443469	0.428382	0.00332406	0.430116	-0.0548172	0.422272	0.215843	0.461313
PINK1	chr1	20960367	20966448	0.4699	0.0675702	0.137217	-0.0010356	0.434955	0.543476	0.931348	0.407391	0.608733	0.694248
DDOST	chr1	20980235	20982244	-1.15142	-1.45111	-1.77942	-1.15527	-0.917234	-1.53062	-1.60453	-0.760346	-0.914224	-2.05163
KIF17	chr1	21024897	21042011	-0.288197	0.160489	0.35467	0.522517	0.359012	0.549005	0.479102	0.308162	0.457667	0.405911
SH2D5	chr1	21050198	21053526	0.683024	0.697474	-0.235548	0.337065	0.372519	0.142176	0.181078	0.815593	0.606209	0.658787
HP1BP3	chr1	21091948	21106859	0.556986	0.214179	0.0871798	0.250777	0.0633737	0.27202	0.339419	0.345464	0.163301	0.48814
EIF4G3	chr1	21188747	21276517	-0.350628	0.123198	0.238637	0.547021	-0.0457631	0.35837	0.841824	0.194597	0.44188	0.660932
ECE1	chr1	21563246	21616592	0.494641	0.393651	0.606083	0.201196	0.151382	0.458344	0.469336	0.256541	0.620115	0.49568
NBPF3	chr1	21797151	21804764	0.15357	-0.633122	-0.328632	0.115031	-0.367609	0.129049	0.179159	0.306885	0.00656682	-0.131086
ALPL	chr1	21887202	21894723	0.245118	0.187379	0.231069	0.263634	-0.400009	0.273833	-0.395188	-0.178865	0.344478	0.484143
RAP1GAP	chr1	21936063	21943816	0.11255	0.0416303	0.0946948	-0.0225347	-0.449372	0.121147	0.00933686	-0.221684	0.0621001	0.219861
USP48	chr1	22041865	22056308	0.134607	0.464287	0.411317	-1.01849	0.0256244	0.348992	-0.106302	-0.201172	0.611151	0.523122
LDLRAD2	chr1	22140956	22141296	0.446934	0.429305	0.964576	0.358896	0.527855	0.364224	0.479083	0.0712341	0.198984	0.618315
HSPG2	chr1	22174206	22204738	-0.0032427	-0.193831	0.0904729	0.0695717	-0.0374433	-0.00365044	0.612578	0.235577	0.219208	0.434766
CELA3B	chr1	22304901	22310260	0.711539	0.548089	0.610305	0.622142	0.813749	0.759467	0.669163	0.232398	0.450967	0.749259
CELA3A	chr1	22329535	22333467	0.486656	0.518067	0.225613	0.513886	0.465206	0.41442	0.170196	0.73209	0.420653	0.910087
CDC42	chr1	22404983	22413204	-0.539419	0.0103466	-0.837185	-1.72441	-0.65291	-0.942955	-1.31668	-0.338101	-0.250469	-0.499591
WNT4	chr1	22446988	22456339	-0.212573	0.135514	-0.138533	0.289478	-0.0697826	0.297392	0.0598287	0.570029	0.108806	0.320227
ZBTB40	chr1	22817048	22835060	0.569555	0.130664	0.494832	0.35617	-0.149388	0.114193	0.271802	0.35118	0.106739	0.353643
EPHA8	chr1	22895824	22923870	0.229217	0.606674	0.479821	0.468806	0.42913	0.391332	0.144827	0.0765993	0.672479	0.433925
C1QA	chr1	22965352	22965605	0.444793	0.295653	0.273634	0.377026	0.344212	0.379696	0.0782889	0.414289	0.397504	0.439915
C1QC	chr1	22970604	22973981	0.370878	0.249032	0.510904	0.343948	0.166024	0.348081	0.555202	0.377107	0.27722	0.354178
C1QB	chr1	22986005	22987587	0.168143	0.256892	0.0429605	0.495938	-0.144666	0.51194	0.251768	0.0550349	0.530176	0.251588
EPHB2	chr1	23110980	23222963	0.080725	0.0106872	0.338467	0.294617	0.0326337	0.296383	0.23282	0.215389	0.542933	0.361444
LACTBL1	chr1	23280500	23286524	0.128945	0.297069	0.553995	0.337132	0.163407	0.231785	0.173451	0.238291	0.296764	0.462183
C1orf234	chr1	23337579	23340531	0.46739	-0.0613355	0.131939	0.341777	-0.29878	0.593299	-0.153213	-0.179715	0.362919	0.111313
KDM1A	chr1	23346385	23383984	-0.62176	-0.325191	-0.477233	-1.42005	-0.731512	-0.837455	-1.40643	-0.653694	-0.90698	-1.55661
LUZP1	chr1	23418822	23419753	0.293311	0.594522	0.326365	0.4186	0.170274	0.613752	0.499791	0.24818	0.2511	0.303956
HTR1D	chr1	23519996	23520611	-0.106713	0.163768	-0.103381	0.261728	0.135115	0.175273	0.0172821	0.0556222	0.454175	0.338626
HNRNPR	chr1	23644983	23660120	0.206447	0.221769	0.473931	0.0258448	0.247593	0.518175	-0.327895	0.176159	0.737602	0.629701
ZNF436	chr1	23689151	23689710	-0.230429	0.437009	1.06107	0.584054	0.489324	-0.0652916	0.306276	0.0104249	0.561878	0.108952
TCEA3	chr1	23724341	23745591	0.150533	0.420191	0.605199	0.606427	-0.303657	0.0754369	0.290254	0.239504	0.525602	0.491748
ASAP3	chr1	23762393	23768768	0.0585178	0.182424	0.132014	0.190536	-0.328607	0.171735	-0.0197568	0.522901	0.308099	0.520944
E2F2	chr1	23847423	23857224	0.202413	0.582979	0.198017	-0.681817	0.409206	0.741548	0.310718	0.112465	-0.0581018	0.331805
ID3	chr1	23885688	23885867	0.572354	0.200619	0.0571771	0.0917	0.425577	0.147824	0.142105	-0.0656185	0.0449573	0.496282
RPL11	chr1	24019124	24020365	-3.16552	-3.27856	-3.73631	-2.9207	-2.2229	-3.33046	-2.59206	-2.17246	-2.0306	-4.57635
TCEB3	chr1	24077450	24078249	0.0228545	0.392102	0.223853	-0.337567	0.392619	0.31955	0.0317229	-0.194822	0.694537	0.0943623
PITHD1	chr1	24105127	24112235	0.390777	0.415976	0.114627	0.283173	0.365808	0.590135	0.37961	0.655696	0.462352	0.269324
LYPLA2	chr1	24120237	24120771	-0.322498	-0.10972	0.135057	-0.24416	-0.364871	-0.0336459	0.0433208	-0.649151	0.0621823	-0.0908642
GALE	chr1	24124246	24125410	-1.38972	-0.108657	-1.44781	-2.10921	-2.07642	-1.22423	-2.4198	-1.33837	-1.75476	-1.36702
HMGCL	chr1	24134750	24147073	0.0913671	0.100081	-0.0329023	0.0779509	0.366426	0.109217	0.172775	0.229361	0.114559	0.293559
FUCA1	chr1	24181024	24194621	-0.0135217	-0.392165	-0.175837	0.2208	0.070931	0.000626894	-0.188642	-0.238339	-0.0239147	0.242462
CNR2	chr1	24201581	24202041	-0.122058	0.00382596	-0.0556638	0.299189	0.551841	0.184044	0.431155	0.144739	0.210849	0.315311
PNRC2	chr1	24288015	24288210	0.0904923	0.631091	0.221948	0.109069	-0.156932	0.26859	-0.263701	0.0996995	0.220443	0.00283783
SRSF10	chr1	24298398	24306698	-0.258963	-0.855888	-1.12166	-1.62401	-1.43138	-0.99168	-1.50281	-1.20095	-0.82436	-1.35302
MYOM3	chr1	24406660	24434495	0.196638	0.394585	0.0153821	0.349294	0.29872	0.219155	0.440614	-0.207007	0.458441	0.332824
IL22RA1	chr1	24449838	24465089	0.265575	-0.699391	-0.525219	0.0605212	-0.420044	0.122608	-0.105318	-0.978279	-0.57669	-0.0850398
IFNLR1	chr1	24485608	24496084	0.0143574	-0.169695	0.444207	-0.0578851	0.194141	0.111823	0.0936193	0.230861	-0.125665	0.234184
GRHL3	chr1	24663203	24666244	-0.161607	0.036268	-0.142893	0.20868	0.176029	0.203791	-0.117379	0.00615662	0.0765774	0.276012
STPG1	chr1	24696196	24710475	0.00425296	0.343356	0.267951	0.170952	0.542658	0.28712	0.363902	0.18922	0.360457	0.0989826
NIPAL3	chr1	24766702	24782767	-0.16609	0.227782	0.353711	0.230951	-0.245985	0.235852	0.697436	-0.49369	0.244494	0.299744
RCAN3	chr1	24840900	24859683	0.133651	0.463216	0.186001	0.128762	0.510364	-0.0506483	0.340322	0.723881	0.262112	0.295061
NCMAP	chr1	24921937	24932129	0.0292531	0.174759	0.262103	0.423065	0.505377	0.155072	0.352168	-0.198099	0.437917	0.392622
SRRM1	chr1	24975444	24993428	-0.297555	-0.0446037	-0.646551	-0.480125	-0.248904	-0.672078	-0.416539	-0.593565	-0.699764	-0.487834
CLIC4	chr1	25072095	25153605	0.368585	0.706581	0.557968	0.316417	0.438379	0.646676	0.59013	0.328541	0.868931	0.568871
RUNX3	chr1	25229046	25254090	-0.168596	0.0202481	0.0490536	0.512106	0.292146	0.286371	0.248097	-0.0619819	0.209516	0.214335
SYF2	chr1	25553988	25558647	-0.435379	-0.944006	-0.524344	-0.747245	-1.05559	-1.0223	-0.9686	-1.18938	-0.63776	-0.252318
RSRP1	chr1	25573009	25573408	0.279353	0.346442	0.293166	0.244224	0.182605	0.329887	0.378679	0.074374	0.409917	0.328154
RHD	chr1	25627508	25633136	0.6107	0.396077	0.789166	0.419466	0.0701224	0.677622	0.436656	0.319231	0.676494	0.550503
TMEM50A	chr1	25667003	25678173	-0.119024	0.354305	0.323765	0.34136	0.434059	0.344433	0.179589	0.355383	-0.291373	0.192732
RHCE	chr1	25717295	25735309	0.454114	0.504596	0.176579	0.172735	0.872718	0.443114	0.163853	0.522646	0.498162	0.480716
TMEM57	chr1	25773300	25784930	0.287185	0.587776	0.556269	0.51876	0.990227	0.199578	0.161847	0.141168	0.551016	0.263862
LDLRAP1	chr1	25880532	25883741	0.225195	-0.263309	0.0545777	0.238861	-0.353954	-0.736959	0.369848	0.101807	-0.25488	0.000514048
MAN1C1	chr1	25944708	26085183	0.425963	0.569493	0.708131	0.455343	0.379368	0.567414	0.678771	-0.0821314	0.344108	0.587653
SEPN1	chr1	26131744	26138234	0.355297	-0.252751	-0.01613	0.471636	-0.18062	0.0366009	0.145771	0.057683	0.0601073	0.33534
MTFR1L	chr1	26150145	26156119	-0.0913439	0.0178871	-0.137718	0.336446	0.0477114	-0.188002	0.179401	0.173974	0.362791	0.203993
AUNIP	chr1	26161902	26164048	0.189473	-0.103839	0.0320008	0.476294	0.665649	-0.0774172	0.167541	0.352705	0.272867	0.187627
PAQR7	chr1	26189650	26190210	-0.0667838	0.268804	0.193499	0.0930057	0.277956	0.188644	0.0868678	0.33971	0.22958	0.426349
STMN1	chr1	26228145	26230290	0.114601	0.40303	0.226776	0.367114	0.338824	0.0306752	-0.107035	-0.475163	0.253207	-0.0109001
PAFAH2	chr1	26303242	26316020	0.505097	0.49486	0.604498	0.497455	0.51519	0.576982	0.415504	0.0517787	0.298354	0.367117
EXTL1	chr1	26349453	26357098	-0.89646	-0.541873	-0.0260221	-0.0537237	-0.0792372	0.148866	0.037922	-0.477452	0.0146047	-0.0218376
SLC30A2	chr1	26369065	26370014	0.507635	0.15957	-0.162281	0.2701	0.0782028	0.267081	0.197995	0.0472522	0.335798	0.242006
TRIM63	chr1	26387745	26393905	0.242711	0.330286	0.606723	0.519413	0.350541	0.416904	0.236389	0.210399	0.415323	0.335398
PDIK1L	chr1	26440835	26448604	0.139801	-0.0878383	-0.0192701	0.55308	0.430726	0.255793	0.182551	0.517545	0.632245	0.642787
FAM110D	chr1	26487859	26488288	-0.177634	-0.00256858	0.37161	0.22115	0.294725	0.128939	-0.113426	-0.190721	-0.0488008	-0.115967
ZNF593	chr1	26496502	26496963	-0.13477	0.202492	0.404671	0.0976951	0.161969	0.133818	-0.0951133	0.258848	-0.0349448	0.276402
CNKSR1	chr1	26510299	26513938	0.160704	0.181049	-0.0135147	0.422411	0.175104	-0.0489119	0.29234	0.264893	0.270892	0.387611
CATSPER4	chr1	26517263	26526397	0.230512	0.308775	-0.252172	0.522137	0.360587	0.39827	0.679058	-0.0217829	0.73713	0.626032
CEP85	chr1	26570744	26582123	-1.13235	-2.09175	-0.925598	-0.828525	-2.33843	-1.04328	-0.671606	-1.23667	-1.76993	-1.68219
SH3BGRL3	chr1	26606654	26607364	-0.0753349	0.1787	0.383045	0.277606	0.71658	0.301374	0.4013	-0.264278	0.179654	0.272966
UBXN11	chr1	26610676	26628198	-0.0647671	-0.604364	-0.000339324	0.473721	0.237036	0.459052	0.00827607	0.085964	0.331935	0.362014
CD52	chr1	26644546	26646742	0.436627	0.229753	0.328172	0.610166	0.55839	0.64781	0.327198	0.195419	0.507025	0.410901
AIM1L	chr1	26669539	26672642	-0.0460514	0.0226461	-0.314117	0.0436444	0.195014	-0.0701063	0.0448348	0.113606	0.42641	0.37178
ZNF683	chr1	26691307	26694958	0.345953	-0.0206804	0.0939092	0.0543626	-0.0855716	-0.0181937	0.21589	0.0952157	0.174866	0.153789
LIN28A	chr1	26737978	26751939	0.136419	0.334456	0.104557	0.280922	0.582625	0.441433	0.494262	0.0729122	0.0638186	0.184737
DHDDS	chr1	26764753	26784390	-0.767322	-1.11386	-0.532111	-2.07143	-1.22578	-0.901477	-1.17494	-0.305944	-1.32316	-1.73657
HMGN2	chr1	26799960	26800638	0.0728502	0.579813	0.0564436	0.289163	0.363606	0.320572	0.405024	0.421853	0.176257	0.31979
RPS6KA1	chr1	26877930	26887342	0.260644	0.00774387	0.333938	0.0745831	-0.409721	0.298004	-0.150525	-0.666735	0.0927724	0.287178
ARID1A	chr1	27023488	27097737	-0.658892	-0.826019	-0.0613848	0.848818	0.412057	0.100133	-1.37308	-0.267311	0.998967	2.06976
PIGV	chr1	27120823	27121370	-0.157302	-0.146645	-0.345641	0.308914	-0.089429	0.133598	-0.00496621	-0.131824	0.168727	0.427261
ZDHHC18	chr1	27153520	27175246	0.428361	0.105493	0.407615	0.135494	-0.188066	0.410343	0.607899	0.337584	-0.0983965	0.443892
SFN	chr1	27189771	27190160	0.0982438	0.104884	0.0694821	0.165424	0.0693233	0.142846	0.448439	0.0843414	0.782771	0.599255
GPN2	chr1	27215491	27216428	-4.11177	-3.16926	-4.08855	-2.94876	-2.95887	-3.22307	-6.61174	-4.84965	-3.60327	-4.76991
GPATCH3	chr1	27220750	27226680	0.337075	0.0390461	0.0716828	0.0947796	0.272081	0.0551917	-0.1637	-0.0985045	0.164633	0.195524
NR0B2	chr1	27240064	27240378	0.0484429	-0.127949	-0.698229	0.182277	0.0626908	0.0964224	-0.0949253	-0.36217	0.0789837	0.0309574
NUDC	chr1	27267978	27269427	-1.60398	-1.86653	-2.08865	-2.32058	-3.57436	-1.4308	-2.20476	-2.11654	-1.74788	-1.73272
KDF1	chr1	27278096	27278496	-0.0591886	0.425159	0.0904943	0.174569	0.592596	-0.00828333	-0.00178562	-0.215173	0.458284	0.590607
TRNP1	chr1	27320500	27320692	0.243578	0.224223	-0.152854	0.217502	0.539877	0.0872302	-0.310402	0.23223	0.353298	0.304617
FAM46B	chr1	27332946	27333224	-0.0903024	-0.0535211	0.189718	0.0931302	0.195153	0.253784	0.256317	0.159538	0.450843	0.335053
SLC9A1	chr1	27432416	27480610	-0.273875	0.0104263	0.516567	0.159701	0.31945	0.329916	0.272599	0.220749	0.616585	0.561651
WDTC1	chr1	27589679	27621109	0.205795	0.586639	-0.199647	0.218849	-0.502598	-0.309221	-0.285938	0.0283322	0.105409	0.329952
TMEM222	chr1	27648781	27660543	0.452584	0.434311	0.368055	0.339256	0.380703	0.446447	0.388105	0.202912	0.365897	0.528393
SYTL1	chr1	27673970	27677301	-0.352977	-0.0822783	0.119529	0.0282075	0.0727662	-0.076487	-0.356303	-0.133278	0.130109	0.0599448
MAP3K6	chr1	27685293	27692771	-0.581137	0.0889208	0.031933	-0.290574	0.254623	-0.0879734	-0.108811	-0.370577	0.139716	0.222192
FCN3	chr1	27697143	27699712	-0.072573	0.0599315	-0.132348	0.246473	0.372146	-0.726223	0.380551	-0.255339	0.484743	0.268271
CD164L2	chr1	27708829	27709704	-0.0312087	0.394164	0.353968	0.343238	0.626711	0.331052	0.417268	0.220955	0.189686	0.30644
GPR3	chr1	27720463	27720869	0.147656	0.350735	0.303889	0.289931	0.649648	0.37541	0.0669415	0.0366137	0.506171	0.559222
WASF2	chr1	27736589	27745517	-0.73272	-0.37917	0.201815	0.341183	-0.293488	0.104208	0.338029	-0.838838	0.317181	0.322607
AHDC1	chr1	27876449	27877494	0.138744	0.255764	0.430359	0.48449	-0.0376739	0.581862	0.238331	-0.824906	0.55219	0.212842
FGR	chr1	27941946	27950362	0.595109	0.293189	0.0212654	0.379688	0.549786	0.122885	0.310019	0.0683638	0.403078	0.282607
IFI6	chr1	27994783	27995787	-0.199728	0.16837	0.397627	0.00387914	0.287609	-0.221743	0.309271	-0.66548	-0.172409	0.080099
FAM76A	chr1	28052635	28071301	-0.587425	0.18551	0.153084	0.686934	0.290614	0.0317143	-0.125195	-0.251161	0.293004	0.333949
STX12	chr1	28099887	28138740	-0.0363694	0.408013	0.0618044	0.280233	0.385713	0.378265	-0.198705	0.310926	0.522104	0.375819
PPP1R8	chr1	28159285	28173573	-1.8192	-1.46091	-1.78334	-2.61472	-2.33738	-2.18854	-1.86188	-1.01369	-1.71761	-2.14778
THEMIS2	chr1	28206176	28208865	0.348155	0.378572	0.193725	0.386558	0.430541	0.15889	0.42164	0.45572	0.485909	0.300766
RPA2	chr1	28220814	28223561	-1.8282	-1.9576	-0.617979	-1.23775	-1.43419	-1.08951	-1.37752	-0.905779	-1.78011	-2.27228
SMPDL3B	chr1	28279832	28282365	0.396276	-0.000495923	0.155967	0.284247	0.173927	0.152424	0.510258	0.205046	0.372771	0.258172
XKR8	chr1	28286680	28293280	-0.0196433	0.0990628	0.334635	0.0930678	0.080806	0.0269552	-0.0381643	-0.284386	-0.214043	0.195881
EYA3	chr1	28337506	28365391	-0.0762398	0.264751	0.0997259	0.536061	-0.0618032	0.0673729	0.088154	0.100749	0.265865	0.356986
PTAFR	chr1	28476997	28477408	-0.184896	0.477284	0.521616	0.369077	0.653629	0.550369	0.285419	0.249338	0.546249	0.456658
DNAJC8	chr1	28534854	28559480	-1.55394	-1.71036	-0.732176	-1.69772	-1.35171	-1.67784	-1.40611	-0.910538	-1.45061	-1.71387
ATPIF1	chr1	28562718	28562938	0.0457422	-0.000653319	0.318434	0.371671	-0.0928395	0.37702	0.144034	-0.354314	0.253794	0.32555
SESN2	chr1	28598245	28599302	-0.0160386	0.41953	0.265109	-0.00151642	0.206535	0.511765	-0.1503	-0.0317035	0.310952	0.246792
MED18	chr1	28657191	28661170	-0.57206	-1.63795	-0.166846	-0.744418	-0.999944	-1.39824	-0.614208	-0.653971	-1.01822	-1.25505
PHACTR4	chr1	28792237	28800509	0.347986	0.406477	0.666753	0.491854	0.398342	0.413141	0.456375	0.211163	0.299959	0.408154
RCC1	chr1	28858302	28862520	-0.479177	-1.18609	-0.744221	-1.72748	-1.39016	-1.39633	-1.57633	-0.766736	-1.28468	-2.18381
TRNAU1AP	chr1	28880197	28897704	-1.62348	-1.01951	-0.947039	-0.61298	-0.974178	-0.727856	-0.850707	-0.041344	-0.341754	-1.03641
RAB42	chr1	28920313	28920509	0.165466	0.0186103	0.248754	-0.0570678	0.292903	0.369556	0.175059	-0.16942	0.167223	0.145456
TAF12	chr1	28944502	28948512	-0.415749	-0.601712	0.0170888	-0.105889	-0.822857	-0.454805	-0.27628	0.0808447	-0.81918	-0.986136
GMEB1	chr1	29016624	29023569	0.20635	0.243885	-0.140028	0.163919	-0.135821	0.141202	-0.406146	0.146001	-0.336434	-0.508294
YTHDF2	chr1	29068953	29069878	-0.632637	-0.292659	-0.161237	-1.21983	0.462762	-0.403352	-0.0531213	-0.558632	-0.530176	-0.703876
OPRD1	chr1	29138980	29185813	0.177503	0.696481	0.328154	0.145212	0.0312107	0.280466	0.629891	0.582621	0.324368	0.45273
EPB41	chr1	29320032	29365950	0.211621	-0.242054	0.201535	0.129231	0.484058	0.0419277	-0.15826	-0.0444392	0.463252	0.686313
TMEM200B	chr1	29447756	29448062	-0.152027	0.307655	0.036861	0.24013	0.626336	0.196633	0.41568	0.0777658	0.0720057	0.111415
SRSF4	chr1	29481239	29486944	-0.0821865	-0.204942	0.640559	0.543009	0.344415	0.0931856	0.417925	-0.136446	0.0662101	-0.156529
MECR	chr1	29529655	29542611	-0.576591	-0.841103	-0.153997	-0.909874	-0.472767	-1.78102	-1.50814	-0.0658798	-0.890652	-0.925016
PTPRU	chr1	29585207	29630461	0.163366	0.447524	0.226253	0.325202	-0.190027	0.474181	0.504684	-0.107683	0.385039	0.257717
MATN1	chr1	31189058	31191718	0.552035	0.305375	0.404621	0.139427	-0.0194264	-0.270236	0.213727	-0.0209219	0.385179	0.353821
LAPTM5	chr1	31212649	31215379	0.0991596	-0.0330059	0.449094	0.408527	-0.291702	0.906988	0.778875	-0.192427	0.640437	0.414654
SDC3	chr1	31349530	31351505	0.224274	0.0667191	0.011908	0.251579	-0.498024	0.266499	0.292021	-0.0886712	0.111507	0.234387
PUM1	chr1	31440129	31532096	0.315674	-0.620973	-1.10129	-0.390727	-0.492113	0.180763	-0.615319	-0.182357	-0.27019	0.102085
NKAIN1	chr1	31656722	31660980	0.251355	0.612844	0.525414	0.408783	0.309581	0.227576	0.242406	0.519488	0.372444	0.624211
SNRNP40	chr1	31744295	31766082	-1.39715	-1.47249	-1.21715	-1.38133	-1.62984	-1.92847	-1.77859	-1.24488	-1.5444	-1.57472
ZCCHC17	chr1	31810019	31819526	0.437077	0.0632279	0.656125	0.469929	0.782265	0.664136	-0.0269462	0.175732	0.543002	0.100851
FABP3	chr1	31842275	31845847	0.240767	-0.287642	-0.591762	0.463671	0.182557	0.0693371	-0.0652526	0.371121	0.162596	0.0846863
SERINC2	chr1	31898217	31901878	0.575517	-0.130549	0.202812	0.138858	-0.165245	0.389545	0.0822906	0.160056	0.316934	0.205979
TINAGL1	chr1	32044846	32050635	-0.148145	0.46607	0.301948	0.367746	0.317192	0.444115	0.552893	0.231107	0.0497454	0.144072
HCRTR1	chr1	32084878	32086669	0.440667	0.504676	0.478574	0.485138	-0.373251	0.0119721	0.384339	0.0219006	0.140678	0.415123
PEF1	chr1	32098191	32101068	0.0437991	0.227559	0.372672	0.13812	-0.215361	0.133681	0.122917	0.112492	0.279442	0.159422
COL16A1	chr1	32138431	32162887	-0.312589	0.376504	0.296576	0.30722	-0.0729525	0.186547	-0.242056	0.658491	0.46657	0.286609
ADGRB2	chr1	32205953	32221895	0.440459	0.205568	0.196379	0.341461	-0.325557	0.0796717	0.207628	0.136651	0.493253	0.54531
SPOCD1	chr1	32262248	32280603	0.199864	0.265138	0.103695	0.431944	-0.051854	0.267903	0.35724	-0.203797	0.494556	0.354432
PTP4A2	chr1	32377298	32384592	-0.412021	-0.435084	-0.193937	-0.0493368	-1.16032	-0.146017	-0.120246	-0.0690138	0.15201	0.379329
KHDRBS1	chr1	32479679	32502600	0.0612922	0.0590951	-0.21957	0.429646	-0.496791	-0.072378	0.200389	-0.119214	0.797171	0.894234
TMEM39B	chr1	32541244	32542930	-0.0678881	0.135688	-0.223451	-0.06573	0.0240716	0.12248	0.351267	-0.36388	0.0453896	0.353406
KPNA6	chr1	32623892	32628894	-0.459665	-0.220763	-0.0549946	0.104186	-0.672332	0.33682	0.101603	-0.14579	-0.518575	0.175956
TXLNA	chr1	32646915	32650176	0.437726	0.305257	-0.139337	0.333014	-0.00573274	0.108773	0.258002	-0.376175	0.305753	0.525987
CCDC28B	chr1	32667651	32669630	0.377545	0.0797742	0.482685	0.363186	-0.164962	0.400032	0.28904	-0.101173	0.23553	0.339807
IQCC	chr1	32671807	32673151	-0.2727	0.205566	0.175617	0.178432	-0.44802	-0.178905	0.0865451	0.144659	-0.0313965	0.105161
DCDC2B	chr1	32674842	32678155	0.5684	-0.267803	-0.466968	0.514338	-0.153974	0.291599	0.70566	0.318244	0.0916864	0.425395
TMEM234	chr1	32682912	32687589	0.411528	0.137427	-0.0365	0.487392	0.232154	-0.235771	0.266486	-0.0644622	0.100805	0.357622
EIF3I	chr1	32688177	32694163	-1.61142	-2.38502	-1.95745	-2.2245	-1.67412	-2.28232	-2.35387	-1.32984	-3.19563	-3.02982
FAM167B	chr1	32713034	32713277	0.259818	0.326993	-0.325273	0.163423	0.353486	0.300237	0.460479	-0.973082	0.264651	-0.104707
LCK	chr1	32740367	32742339	-0.0229813	-0.19542	-0.616754	-0.0941675	-0.612298	-0.148837	-0.069109	-0.647332	0.167149	-0.109732
HDAC1	chr1	32768268	32796463	0.0201567	0.230397	0.234242	0.103093	-0.79252	0.236975	0.353463	-0.417346	0.307265	0.0611806
MARCKSL1	chr1	32800457	32800677	0.242399	0.0285662	0.216079	0.19969	-0.220258	0.376025	0.146014	0.739113	0.162643	0.530362
FAM229A	chr1	32827415	32827663	0.167479	0.209326	0.351927	0.247853	0.0428099	-0.0963593	0.372272	-0.376253	0.652616	0.0801298
TSSK3	chr1	32828331	32829464	0.172737	0.0624719	0.281885	0.403653	-0.207052	0.288456	0.401592	0.0980339	0.309513	0.372
BSDC1	chr1	32844415	32852464	-0.921016	-0.0610927	0.0774839	0.0838149	-0.658906	0.408942	0.213591	0.0863741	0.404191	0.164885
ZBTB8B	chr1	32936298	32937116	0.374113	-0.0902933	0.020557	-0.1594	-0.558873	0.34834	0.087191	0.0583073	0.0424637	0.211086
ZBTB8A	chr1	33058649	33060685	0.523504	0.244734	0.207866	0.303102	-0.252277	0.379707	0.179773	0.0669642	0.245879	0.323613
ZBTB8OS	chr1	33099559	33116149	-3.24896	-3.26052	-3.85904	-2.24386	-1.69708	-3.54041	-2.63595	-2.52484	-2.18042	-2.81587
RBBP4	chr1	33123014	33134424	-2.19154	-2.24987	-1.91799	-2.08412	-1.0178	-1.85488	-1.53806	-0.671495	-2.84852	-2.14359
SYNC	chr1	33160860	33161609	0.229871	-0.0611717	-0.243632	0.5402	-0.0515614	-0.0384557	0.423699	-0.0862897	0.464491	0.36209
KIAA1522	chr1	33234293	33236689	-0.0531165	-0.10186	0.26124	0.138859	-0.206881	0.0307998	0.276559	-0.13757	0.351353	0.281634
YARS	chr1	33252530	33276616	-3.01406	-2.85988	-1.71956	-3.08808	-1.16819	-2.71043	-2.36555	-0.761167	-1.93425	-2.82883
S100PBP	chr1	33291843	33292422	0.237836	0.069159	0.063773	0.218425	-0.183458	0.0746624	0.0905082	0.199462	-0.0274252	0.27377
FNDC5	chr1	33333402	33333936	0.172999	-0.094887	0.258671	0.227575	-0.654332	-0.0796673	-0.206414	-0.818863	-0.180979	0.268993
HPCA	chr1	33354612	33354854	0.25315	0.270043	-0.25063	0.454033	-0.145135	0.362241	-0.1034	0.326679	0.211694	0.232312
TMEM54	chr1	33361319	33363913	-0.274486	0.635586	0.344403	0.380299	-0.231682	0.150636	0.640609	-0.154002	0.185099	-0.50336
RNF19B	chr1	33411187	33429741	0.482393	0.44806	0.573611	0.393651	0.0206189	0.659047	0.50698	0.309	0.431546	0.524341
AK2	chr1	33480177	33502360	-2.31094	-3.23618	-3.66571	-3.10581	-1.79509	-3.15974	-2.74153	-1.93124	-2.59833	-3.81085
AZIN2	chr1	33549640	33562401	0.276514	0.231216	0.308037	0.270636	-0.16529	0.387669	0.388183	0.27353	0.437279	0.282793
TRIM62	chr1	33623919	33646938	0.27289	0.191039	0.304814	0.0839863	-0.21923	0.019372	0.46635	0.275513	0.403724	0.41048
ZNF362	chr1	33745748	33747255	0.0707586	0.062228	0.533913	0.180239	-0.0749903	0.162725	0.188474	0.188187	0.371124	0.200004
A3GALT2	chr1	33772800	33777760	0.577149	0.639508	0.584703	0.363338	0.572028	0.408792	0.209987	0.473847	0.652313	0.389843
PHC2	chr1	33799816	33841011	-0.375371	-0.546351	-0.118333	0.838626	-0.169116	-0.579159	0.581779	-0.744246	-0.736603	-0.774801
ZSCAN20	chr1	33954732	33958990	0.408893	0.0530077	-0.021172	0.0527391	-0.556955	0.0651507	0.41026	0.188796	-0.016123	0.133811
CSMD2	chr1	34076680	34383836	0.321992	0.336924	0.546538	0.217001	-0.175748	0.260485	0.135365	-0.140694	0.248354	0.105123
HMGB4	chr1	34329895	34330150	0.163785	0.609453	0.40465	0.687422	0.938947	0.294002	0.508533	0.426299	0.354515	0.510066
C1orf94	chr1	34643533	34666484	0.66611	0.420996	0.495466	0.266522	-0.0277941	-0.0167011	0.0519966	0.233364	0.140825	0.607507
GJB5	chr1	35223115	35223445	-0.182309	0.0945876	-0.0548725	0.382673	-0.407121	-0.182545	-0.0416683	0.00383631	0.24537	0.263704
GJB4	chr1	35226920	35227336	0.43703	0.13212	0.232351	0.29119	-0.0273691	0.376827	0.222266	-0.117634	0.301675	0.394233
GJB3	chr1	35250415	35250862	-0.476406	-0.234377	-0.498563	-0.0528715	-0.326946	-1.27636	-0.255185	-0.304512	-0.357053	0.144557
GJA4	chr1	35259852	35260418	-0.411082	0.379958	-0.188842	0.0931118	-0.544969	-0.262375	-0.434095	0.410475	-0.244452	0.162094
SMIM12	chr1	35321418	35321556	0.17019	-0.267925	0.037329	0.0805046	-0.493897	0.0203232	0.271581	-0.232633	0.385247	0.52426
DLGAP3	chr1	35351086	35370576	0.308207	0.400521	0.158869	0.326841	0.309089	0.351486	0.115281	0.164193	0.52543	0.30815
ZMYM6NB	chr1	35449369	35449541	0.526897	0.461469	0.171852	0.376373	0.400823	0.335153	0.338333	0.312088	0.709082	0.784147
ZMYM6	chr1	35454390	35485075	0.324173	0.637753	0.834432	0.800166	0.00411983	0.248329	0.778049	0.11251	0.750727	0.717349
ZMYM1	chr1	35562995	35579525	0.354432	0.10114	0.711797	0.498435	0.415821	0.393751	0.25774	0.156491	0.599895	0.516786
SFPQ	chr1	35656380	35658539	-2.39965	-4.18563	-3.18522	-2.66851	-3.6465	-2.88522	-3.50237	-4.27926	-4.4265	-2.99203
ZMYM4	chr1	35836156	35857907	0.443244	0.537313	-0.00469918	0.00559466	-0.362128	0.253955	0.949275	0.333408	0.5566	0.531864
KIAA0319L	chr1	35920051	35972302	0.144361	-0.183919	0.199876	0.285886	-0.572577	0.432314	0.426075	0.00850638	0.348336	0.509738
NCDN	chr1	36025954	36028097	-0.326368	-0.682059	-0.100694	0.148048	-0.572837	-0.495339	-1.28268	-0.319439	-0.0557636	-0.309789
TFAP2E	chr1	36039884	36055574	0.13019	0.146267	0.241537	0.280864	-0.286087	0.446653	-0.108862	-0.0349293	0.315154	0.477071
PSMB2	chr1	36074942	36102004	-2.26336	-3.33826	-1.52255	-2.5193	-2.01351	-1.96887	-2.69744	-1.38703	-2.82424	-4.21597
C1orf216	chr1	36181550	36181865	-0.218094	0.347827	0.0817798	0.226083	0.119435	-0.0499334	0.486008	0.410442	-0.0341633	0.333825
CLSPN	chr1	36214092	36230215	-1.00877	-1.58763	-1.07102	-0.664564	-1.93548	-0.476231	-1.52509	-1.78143	-0.687486	-0.84978
AGO4	chr1	36282634	36299751	0.0187332	0.205352	0.0574482	0.096732	-0.0205511	0.308637	0.0910917	-0.0855845	0.311772	0.485354
AGO1	chr1	36358770	36372733	0.165945	-0.447198	0.101297	0.201216	-0.598147	0.129523	-0.0932069	-0.177369	0.194742	0.402468
AGO3	chr1	36437799	36492875	-0.263577	0.473252	-0.0103626	0.332398	-0.665671	0.179827	0.750108	-0.203647	-0.0389829	0.127486
TEKT2	chr1	36550806	36552587	-0.277336	-0.0538083	-0.0925286	0.334325	-0.741173	-0.448129	-0.444619	-0.982058	-0.0472241	0.271676
ADPRHL2	chr1	36554641	36557570	0.132763	0.282213	-0.418118	0.0466579	-0.433017	0.111395	0.246024	0.188641	0.266344	0.347131
COL8A2	chr1	36564093	36565681	0.0165503	0.426752	0.150121	0.159189	-0.261823	0.289652	0.0200757	0.134355	0.2706	0.281068
TRAPPC3	chr1	36603559	36605733	-1.5957	-2.08525	-1.80156	-0.476073	-1.37836	-1.88883	-1.42086	-1.00886	-1.94067	-2.3132
MAP7D1	chr1	36638206	36643587	0.546646	0.659351	0.468309	0.518697	0.451729	0.203013	0.897304	0.46155	0.727006	0.481068
THRAP3	chr1	36752116	36755131	-0.905363	0.0737014	-0.972631	-0.528814	-1.21836	-0.738002	-0.69913	-0.234443	-0.660415	-0.635421
SH3D21	chr1	36773177	36785461	0.107883	0.101672	0.392177	-0.0194039	0.156932	0.383397	0.465451	0.508569	-0.343781	0.108347
EVA1B	chr1	36788052	36788586	-0.909502	0.8087	-1.25325	0.384925	-2.23248	-0.175746	-2.04011	-1.87264	-1.22947	-0.731549
STK40	chr1	36814292	36821032	-0.570963	0.113978	0.212921	-1.57425	-0.339094	-0.850954	0.464343	0.0231552	-0.333846	-0.873091
LSM10	chr1	36859495	36859659	-1.39688	-1.46752	-1.54641	-2.23107	-1.32161	-1.49464	-1.13758	-0.671928	-1.60542	-3.1899
OSCP1	chr1	36888380	36915921	0.253695	0.0967783	-0.346518	0.106906	-0.0177378	0.360413	0.478041	-0.344052	0.142378	0.20355
MRPS15	chr1	36921937	36929433	-0.635295	-0.495785	-0.600982	-0.62324	0.0572589	-0.19682	-0.46992	-0.124523	-0.777591	-1.415
CSF3R	chr1	36933774	36939045	0.333059	0.12568	0.0411397	0.402084	-0.158521	0.029966	0.16903	-0.0743097	0.239914	0.503505
GRIK3	chr1	37324804	37356580	0.250417	0.32723	-0.499723	0.526964	-0.0534618	0.168918	-0.161503	0.00791146	0.13147	0.364379
ZC3H12A	chr1	37941284	37947399	0.130192	0.922246	0.12631	0.262265	0.0769093	0.502362	0.10727	0.114086	0.152967	0.377707
MEAF6	chr1	37975072	37980319	-0.84716	-0.9398	-2.07756	-0.00409828	-0.793908	-2.01078	-0.724482	-1.58062	0.138786	-1.66839
SNIP1	chr1	38005944	38019704	-0.792937	-1.20168	-1.19712	-0.983949	-1.16621	-0.707558	-1.75976	-0.866029	-0.812327	-1.03646
DNALI1	chr1	38022593	38027253	0.20375	0.517682	0.101798	0.280705	0.152631	0.276857	0.1779	0.0799454	0.508423	0.533347
GNL2	chr1	38040032	38058380	-1.29913	-1.40742	-0.779486	-1.49539	-0.940841	-1.19563	-1.10086	-0.500252	-1.44058	-2.14819
RSPO1	chr1	38079533	38082202	0.229557	0.281528	0.431123	0.274847	0.251071	-0.0253082	0.210098	-0.0777915	0.451083	0.315694
C1orf109	chr1	38152040	38155398	-2.6831	-2.30809	-2.12057	-2.64738	-1.99043	-2.47502	-2.04383	-2.91677	-2.63974	-3.26126
CDCA8	chr1	38158393	38166113	-1.90656	-1.19287	-1.62886	-1.69075	-1.77807	-2.35672	-1.56187	-1.85348	-1.55953	-1.97851
EPHA10	chr1	38200930	38227480	0.288496	0.554266	0.619813	0.277069	0.23909	0.228918	0.204923	0.592215	0.145098	0.231725
MANEAL	chr1	38259990	38265396	0.183126	-0.0405964	-0.33523	0.296294	-0.997029	-0.0697593	-0.365905	-0.333783	0.131276	0.061692
YRDC	chr1	38272607	38273595	-3.87409	-3.47043	-4.25047	-3.83219	-2.2029	-3.197	-4.04855	-2.39019	-4.51975	-3.95897
C1orf122	chr1	38274089	38274370	0.262474	0.536536	0.359422	0.192472	-0.34089	0.580296	0.00734223	0.102665	0.495941	0.0954047
MTF1	chr1	38300760	38323059	-1.79623	-0.286716	-0.440461	-1.4622	-0.600741	-0.49523	-0.762617	0.0614715	-0.94227	-1.81135
INPP5B	chr1	38352642	38397639	-0.0178623	-0.452535	0.0990726	0.182824	0.0413114	0.267765	0.16609	-0.152274	0.904322	-0.113062
SF3A3	chr1	38444393	38453477	-1.40908	-0.805238	-0.650444	-2.98476	-0.138941	-1.83985	-2.27394	-1.06409	-1.08851	-1.38718
FHL3	chr1	38463503	38463792	0.216862	0.124936	0.315938	0.334823	0.158017	0.427552	0.152349	0.604635	0.372521	0.302505
UTP11L	chr1	38478515	38484983	-1.0979	-2.2621	-1.7846	-1.78207	-1.40154	-1.30427	-1.90618	-1.57513	-1.60545	-1.67484
POU3F1	chr1	38511764	38512282	-0.0560147	0.456809	-0.515916	-0.0760793	-0.02395	-0.261134	0.0107471	0.514416	0.25327	0.262563
RRAGC	chr1	39322552	39325250	0.366268	0.0292732	0.592641	-0.726735	0.0281447	0.115714	0.0930826	0.472529	0.309251	0.0598464
MYCBP	chr1	39332613	39338755	-0.280711	-0.381217	-0.720695	-0.0935566	-0.772041	0.197225	0.0659802	-0.100188	-0.334814	0.0321274
GJA9	chr1	39340747	39341403	0.136901	0.499893	-0.352261	0.280373	-0.0720213	0.361609	0.525284	0.407184	0.42618	0.39597
RHBDL2	chr1	39361692	39381347	0.0572924	-0.245714	0.471144	0.37241	-0.606233	0.212687	0.784597	-0.285047	0.16598	0.210009
AKIRIN1	chr1	39457075	39457270	-0.574612	-0.0369146	-0.105934	-0.120361	-0.808209	0.771378	-0.147324	0.496275	0.00487364	-0.258496
NDUFS5	chr1	39494424	39494547	-2.52091	-2.42531	-1.89394	-3.27811	-0.929103	-2.09975	-1.9616	-0.771505	-2.90805	-3.51696
MACF1	chr1	39757699	39854140	0.363371	0.555453	0.756077	0.651357	-0.00992365	0.306853	0.346602	0.570179	0.298501	0.135752
KIAA0754	chr1	39877182	39878594	0.489608	0.281105	-0.169974	0.429562	0.320021	-0.251614	-0.152181	0.27118	0.48351	0.290578
BMP8A	chr1	39957759	39957995	-0.318103	0.224192	0.408711	-0.118093	0.570689	0.349054	0.174995	-0.36931	-0.148162	0.205395
PABPC4	chr1	40030866	40041492	0.299089	0.322801	0.502473	0.350284	-0.261755	0.378595	0.749758	0.425761	0.29605	0.438102
HEYL	chr1	40092714	40105258	0.118607	0.531756	0.483201	0.450186	-0.130977	0.691094	0.249034	0.23282	0.224824	0.257103
NT5C1A	chr1	40126779	40131867	-0.0684616	-0.0103015	0.155176	-0.143509	0.359173	0.139068	-0.174062	0.441897	0.34713	0.415406
HPCAL4	chr1	40149653	40150200	-0.283809	-0.0605943	-0.0556446	0.35759	-0.54755	-0.00409031	0.220743	0.0333142	0.489959	0.194033
PPIE	chr1	40207571	40211161	-0.314888	-0.973818	-1.18049	-0.56713	-0.255906	-0.923385	-1.24768	-0.00518457	-0.379895	-1.53182
OXCT2	chr1	40236179	40236819	-0.451966	-0.400926	-0.338674	-0.0648066	-0.292357	-0.00162152	0.211189	0.209064	-0.523513	-0.311807
BMP8B	chr1	40240011	40254009	0.324385	0.191798	0.442602	0.065274	0.0951914	0.389401	0.22932	0.0329335	0.302649	0.370052
TRIT1	chr1	40313249	40349095	-1.26596	-1.61602	-0.50671	-0.502525	-0.70129	-0.954935	-0.976717	0.255263	-0.941075	-1.67283
MYCL	chr1	40366645	40367023	0.144916	0.0371057	-0.124648	-0.0148791	-0.137884	0.367939	-0.237202	-0.377656	-0.139986	-0.34256
MFSD2A	chr1	40430901	40431661	0.265236	-0.0482572	0.550196	0.282419	0.228376	0.254624	-0.127045	0.214398	0.443952	0.352224
CAP1	chr1	40525803	40533370	-0.741867	-0.178802	-0.901394	-0.199553	-1.28204	-0.54195	-0.0424219	-0.500756	-0.235137	-0.245013
PPT1	chr1	40546136	40558171	0.218407	0.139935	0.087495	0.489609	-0.363303	0.382783	-0.0824939	0.101292	0.504969	0.151634
RLF	chr1	40688282	40703884	0.142568	-0.258967	-0.167621	0.0810023	-0.0970056	-0.157627	-1.48e-05	0.467355	-0.0951484	0.0205925
TMCO2	chr1	40713773	40717037	0.588847	0.61702	0.531773	0.560469	0.515402	0.305089	0.205731	0.222421	0.476886	0.488314
ZMPSTE24	chr1	40726543	40747158	0.40387	-0.236796	0.431998	0.420181	-0.360192	0.704881	0.443504	0.130789	0.477411	0.362587
COL9A2	chr1	40769727	40781272	0.272028	0.266259	0.1694	0.24016	0.124065	0.323544	0.239067	0.307241	0.262421	0.186503
SMAP2	chr1	40872494	40880997	0.361669	0.253283	-0.303725	0.331833	-0.0787297	0.12435	-0.0390384	0.369715	0.419469	0.30259
ZFP69B	chr1	40922684	40928423	0.0991753	0.419742	-0.0477727	0.492525	0.233664	0.677144	0.580283	0.353684	0.488356	0.314369
ZFP69	chr1	40945123	40960900	0.512198	0.0363722	-0.190142	0.275236	-0.490897	0.453285	-0.0974574	0.0157441	0.0701721	0.192106
EXO5	chr1	40980413	40980939	0.0774079	0.000507378	0.105226	0.16551	-0.11131	-0.444864	0.189315	0.0172532	-0.0357811	0.229598
ZNF684	chr1	41007299	41012686	0.34226	0.340096	0.332031	0.155689	-0.283799	0.140579	0.3943	0.250845	0.279514	0.286689
NFYC	chr1	41204571	41223959	-0.71466	-0.334984	-0.1737	-0.893335	-0.423433	-1.04824	-1.01448	-0.334504	-1.33576	-1.33785
KCNQ4	chr1	41283007	41288060	-0.18127	0.433917	-0.104825	0.125922	-0.234157	0.0694415	-0.119415	-0.208348	-0.0942295	0.209489
CITED4	chr1	41327476	41327722	0.465638	0.793704	-0.606813	0.11833	0.525765	0.124681	0.502459	0.392001	0.44635	0.304363
CTPS1	chr1	41450531	41463121	-0.944297	-0.605615	-1.21977	-0.832641	-0.916696	-0.899128	-0.712393	-0.157219	-1.16043	-1.29234
SLFNL1	chr1	41483577	41486199	-0.272769	0.16079	0.257242	-0.0364064	-0.286482	0.28125	-0.172637	0.299794	-0.12262	0.46635
SCMH1	chr1	41541028	41608708	0.200509	0.141603	0.160035	0.368454	-0.194731	0.301477	0.233054	0.202403	0.200269	0.225179
FOXO6	chr1	41827694	41827981	0.276959	0.496879	0.361957	0.137397	-0.0917274	0.266344	0.361275	0.174445	0.126309	0.0423413
EDN2	chr1	41948135	41950243	0.0464965	0.341813	0.473608	0.417514	0.167676	-0.249744	0.201922	-0.610473	-0.176551	0.425906
HIVEP3	chr1	42046499	42049705	-0.542685	0.695263	-0.48852	0.454227	0.180654	0.483003	-0.139902	-0.177032	-0.20235	0.698472
GUCA2B	chr1	42619150	42620489	0.568711	0.816201	0.163616	0.485614	0.660214	0.460021	0.349327	0.311367	0.502552	0.475059
GUCA2A	chr1	42629133	42630366	0.875255	0.39309	0.5634	0.628146	0.368809	0.330349	0.0444752	0.172674	0.113153	0.441388
FOXJ3	chr1	42657152	42744150	0.458552	0.242362	0.502589	0.32924	0.0692586	0.0444744	0.164972	0.12485	0.513805	0.365355
RIMKLA	chr1	42865217	42880199	0.184989	0.479817	0.154899	0.249451	0.147839	0.555365	0.103532	-0.682105	0.531065	0.0761873
ZMYND12	chr1	42900952	42905669	0.177208	0.434324	0.598566	0.315043	-0.287039	0.421211	0.181171	0.119392	0.192638	0.250041
PPCS	chr1	42922344	42922941	-1.20549	-1.9944	-1.06017	-2.46697	-1.17746	-2.68871	-2.37165	-0.604263	-2.3909	-3.244
CCDC30	chr1	43022046	43076759	0.331811	-0.194302	0.348021	0.382883	-0.285865	0.229926	0.282217	0.20802	0.354915	0.112249
PPIH	chr1	43124131	43130636	-0.345731	-1.13722	-0.292704	-0.941584	-0.940337	-1.24077	-0.695877	-1.74121	-1.06889	-1.22956
YBX1	chr1	43148380	43162413	-0.252757	-0.736359	-0.872665	-1.19589	-0.565558	0.263142	-1.2299	-0.337476	-0.539246	-0.197855
CLDN19	chr1	43203958	43205647	0.247978	0.51788	0.295657	0.146577	-0.31426	0.348168	0.394942	-0.298907	-0.0966519	0.121717
P3H1	chr1	43220545	43225047	-0.464294	-0.365237	-0.0264297	0.282504	-0.91841	-0.336691	-0.054514	-1.36074	-0.361783	0.110588
C1orf50	chr1	43233258	43240505	0.232649	0.254623	-0.397583	0.0961517	0.0714001	0.357852	0.6647	0.362045	0.18944	0.373744
LOC100129924	chr1	43258474	43260112	0.240975	0.325809	-0.0459551	0.2225	0.311357	0.0353777	0.484816	-0.0997119	0.133924	0.319463
CCDC23	chr1	43273140	43282184	0.688124	-0.00281417	0.459519	0.375347	0.583486	0.689728	-0.0771691	0.423423	0.574849	0.295806
ERMAP	chr1	43296461	43305733	-1.67939	-1.48705	-1.31541	-1.03921	-1.85396	-0.770254	-1.55483	-1.69262	-1.2012	-1.04995
ZNF691	chr1	43316800	43317117	0.24869	0.187885	0.134449	-0.0021181	-0.104531	0.140508	0.0866904	-0.15981	0.143211	0.257709
SLC2A1	chr1	43394900	43396854	0.133319	-2.57027	-0.903695	-2.94053	-2.52101	-0.981634	-2.43543	-1.03677	-0.66952	-0.36292
FAM183A	chr1	43613639	43618516	0.339664	0.327599	0.162665	0.361825	-0.0425499	0.247014	0.167902	0.14954	-0.047133	0.346083
EBNA1BP2	chr1	43632896	43637578	-2.53817	-1.29237	-0.806651	-1.47386	-1.05071	-1.44221	-2.3626	-1.04923	-1.44522	-1.6026
CFAP57	chr1	43647262	43663279	0.0735942	0.297808	0.109625	0.323576	-0.00133736	0.692809	-0.221179	-0.200324	-0.150462	-0.123386
TMEM125	chr1	43738438	43738739	0.761887	0.550344	0.0618891	0.510151	0.326047	0.593365	0.169257	0.284931	0.547981	0.539882
C1orf210	chr1	43748604	43748753	0.015076	0.45666	0.606463	0.273229	0.50319	0.167302	0.207751	0.172447	0.172004	0.460481
TIE1	chr1	43775112	43778961	-0.145597	-0.0880786	0.199922	0.379735	-0.293841	0.407629	-0.158311	-0.154349	-0.084314	0.232328
MPL	chr1	43804255	43812269	0.0238089	0.000878907	0.0964049	0.307126	-0.775496	0.189475	0.194766	0.2007	0.0378121	0.14097
CDC20	chr1	43825636	43826530	-1.9346	-1.57251	-1.39471	-3.11471	-1.0743	-1.8438	-2.41628	-2.89667	-2.77652	-3.06585
ELOVL1	chr1	43830026	43830632	0.139502	-0.0340529	0.0859093	-0.0380964	-0.0136783	-0.132934	-0.31371	0.355133	-0.182561	0.126012
MED8	chr1	43852261	43853236	-1.71912	-2.28998	-1.48658	-1.35992	-1.69191	-1.91574	-1.53935	-0.855255	-1.42172	-2.0205
SZT2	chr1	43886620	43898468	0.741636	0.925257	0.668472	-0.140895	0.322536	0.572045	-0.0969094	0.12399	0.502477	0.11054
HYI	chr1	43917607	43919287	0.408162	0.328651	0.227317	0.424254	-0.178262	0.125602	0.503481	-0.268896	0.295169	0.52824
PTPRF	chr1	44044570	44072047	0.0188443	0.542488	0.0834945	0.362388	-0.316502	0.285427	0.336847	-0.0231413	0.317997	0.0653746
KDM4A	chr1	44132188	44154747	0.593421	0.540635	-1.08621	-0.232796	0.75698	0.0145528	0.312482	-0.0984596	-0.146166	-0.347974
ST3GAL3	chr1	44202016	44365388	0.00581413	0.310137	-0.46576	0.1414	-0.00107551	0.264191	0.529597	0.486508	-0.223116	0.0991491
ARTN	chr1	44401746	44402078	-0.782112	-0.611824	-0.755394	0.32765	-0.358342	0.0257955	0.375574	-0.287021	-1.1283	-0.698296
IPO13	chr1	44415554	44423724	-1.68331	-1.99122	-1.70666	-3.07345	-1.64621	-2.29028	0.410524	-0.696907	-1.74853	-2.25259
DPH2	chr1	44435930	44437523	-0.728013	-1.07367	-0.444185	0.155685	-1.19604	-0.867038	-1.61477	-2.0323	-0.878289	-0.243907
ATP6V0B	chr1	44441493	44442494	-3.24921	-2.97757	-4.90704	-3.25731	-3.20147	-2.6676	-2.56579	-5.01347	-2.98095	-4.45599
B4GALT2	chr1	44446921	44450676	-0.185857	-0.309075	0.294173	0.286583	-0.980596	-0.148284	-0.14631	-0.637849	0.237386	0.116267
CCDC24	chr1	44457891	44458296	0.231724	0.531088	0.149725	0.694712	-0.134316	0.231684	0.75212	0.515306	0.534155	0.662651
SLC6A9	chr1	44467139	44476417	0.185457	0.271888	-0.665919	0.0137291	-0.283037	0.214893	0.106469	-0.0133825	0.265726	-0.0470872
KLF17	chr1	44595045	44595541	-0.175959	0.19389	0.284581	-0.0102598	0.445333	0.141415	0.0198104	0.0620293	0.388433	0.257722
DMAP1	chr1	44679508	44684899	-0.439941	-1.30779	-1.64383	-1.18265	-1.30795	-1.53492	-1.41346	-0.602183	-0.705594	-1.51398
ERI3	chr1	44785301	44818548	0.473587	0.417452	0.476484	0.229177	0.00772537	0.313142	0.311504	-0.140073	0.354448	0.390118
RNF220	chr1	44877974	45098038	0.314844	0.470608	0.0308341	0.606838	-0.164539	0.555997	-0.0818899	0.494528	0.357168	0.681363
TMEM53	chr1	45120643	45120871	0.0513843	0.00552498	-0.0674121	0.169501	-0.216986	0.270916	-0.435694	-0.325952	0.680787	0.187389
C1orf228	chr1	45155562	45189931	-0.389666	-0.272716	0.287005	0.126057	-0.509248	0.507077	0.221673	-0.0323532	-0.250382	0.131079
KIF2C	chr1	45218834	45225005	0.309316	0.0602726	0.162591	0.454604	0.129868	-0.057729	0.62371	0.556386	0.355531	0.257429
RPS8	chr1	45241790	45243407	-4.86426	-4.72627	-4.92425	-5.87948	-5.86254	-5.4589	-3.91068	-4.45317	-3.98393	-4.55911
BEST4	chr1	45251266	45253247	-0.00160864	0.445334	0.0921573	0.622305	-0.273916	0.51876	0.370404	-0.33186	0.108455	0.227225
PLK3	chr1	45266751	45268969	0.267964	0.151466	0.0335639	0.217261	-0.0752573	0.225973	0.39493	0.428891	-0.153718	0.186197
TCTEX1D4	chr1	45271997	45272287	0.19081	0.322954	-1.15442	0.29042	0.810582	0.414608	-0.386454	-0.248861	0.0612575	0.519538
BTBD19	chr1	45275881	45277759	0.386255	0.109011	0.231112	0.232727	0.660894	0.542617	0.125886	0.260094	0.428989	0.337244
PTCH2	chr1	45293287	45307562	-0.270677	0.0613526	0.167026	0.442763	-0.792627	0.324713	-0.00995741	0.142519	0.198543	0.0832879
EIF2B3	chr1	45347373	45444131	-3.55797	-2.46951	-2.78694	-3.00961	-1.45537	-3.05538	-2.72652	-1.57674	-1.95102	-3.05426
HECTD3	chr1	45473151	45476797	-0.158071	-0.533902	-0.302106	0.0768911	-0.298362	0.0205447	-0.298296	-0.258051	0.0504845	0.0381647
UROD	chr1	45479006	45480192	-1.51612	-2.29383	-2.11453	-2.67082	-1.70276	-3.27096	-2.5527	-0.859551	-1.9249	-3.62881
ZSWIM5	chr1	45501361	45671798	-0.290927	-0.204466	-0.769277	-0.0190128	-0.854503	-0.271196	-0.184314	-0.0693749	-0.414105	-0.197994
HPDL	chr1	45793053	45793435	0.473395	0.283168	0.118053	0.24643	0.06327	0.246951	-0.131487	0.345337	0.446631	0.377697
MUTYH	chr1	45798096	45799161	0.533831	-0.25144	0.414482	0.173135	-0.494054	0.383142	0.260128	-0.190263	0.403016	0.163534
TOE1	chr1	45807132	45808809	-0.024731	-0.118414	-0.00156674	0.295608	0.286946	-0.451427	-0.668106	0.0328286	-0.296406	-0.115435
TESK2	chr1	45811123	45923374	-0.119932	0.66969	0.0560684	0.434833	0.21879	-0.0722206	0.212058	-0.0089879	0.0535126	0.49767
MMACHC	chr1	45973161	45974502	-0.267643	-0.310704	-0.37764	-1.00724	-0.502194	0.331085	-0.0778969	-0.492579	0.150098	0.217287
PRDX1	chr1	45980578	45981427	0.270892	0.343172	-1.86594	-0.909828	-0.284188	-0.22096	-0.792542	-0.575549	0.397895	0.239507
AKR1A1	chr1	46032265	46033846	0.209448	-0.0952103	0.407818	0.292332	-0.0332049	0.386002	0.273594	0.369626	0.364366	0.353049
NASP	chr1	46070620	46073449	-0.046156	0.244537	-0.0784226	0.246005	-0.0224644	-0.534864	-0.0389893	0.335011	0.216148	0.052874
CCDC17	chr1	46087620	46089436	-0.706784	0.287607	-0.461508	0.160595	-0.331109	-0.347419	0.0656162	0.261682	-0.146707	0.146173
GPBP1L1	chr1	46099280	46120920	-0.516538	0.0313754	-0.0247457	0.0129446	-0.647343	-0.0149314	-0.00594213	-0.220171	0.160148	-0.0275784
TMEM69	chr1	46158912	46159173	-0.0814402	0.281872	-0.0974252	0.284719	-0.25606	0.577018	-0.095304	-1.4424	-0.0643161	0.243422
IPP	chr1	46184953	46207011	0.343121	-0.694548	-1.02091	0.15477	0.00394203	0.54265	-0.304862	-1.76821	-1.14812	-0.748771
MAST2	chr1	46425098	46495824	0.0105393	-0.0570115	-0.0910784	0.279135	-0.421077	0.1925	-0.0937445	-0.354414	0.164355	0.183179
PIK3R3	chr1	46527625	46543268	0.528873	0.613595	0.164821	0.539899	0.0101602	0.469095	0.058717	0.0736139	0.303193	0.190057
TSPAN1	chr1	46649940	46650534	0.103251	-0.0161214	-0.0403488	0.254832	-0.917152	0.356828	0.410133	-0.290699	0.486953	0.455983
POMGNT1	chr1	46658233	46663390	0.264528	0.403266	0.234752	0.530821	-0.0163428	0.322938	0.212734	-0.0306424	0.501	0.325834
LURAP1	chr1	46669153	46685519	0.00495108	0.0367937	0.120349	0.226119	-0.164823	0.213453	-0.140628	0.33601	-0.0287446	0.126599
RAD54L	chr1	46726394	46738473	-0.208198	0.182764	-0.213709	0.26728	0.0431168	0.391106	-0.053443	-0.409551	-0.0786439	-0.140108
LRRC41	chr1	46751115	46764007	0.123675	-0.0878684	0.909972	0.701852	0.28342	0.4279	1.02943	-0.0897436	0.756089	0.353063
UQCRH	chr1	46769486	46775883	-0.525987	-1.03986	-0.964346	-1.02922	-1.32038	-0.980197	-0.354494	-0.583175	-0.89774	-0.965988
NSUN4	chr1	46810495	46818653	-0.286959	-0.199825	-0.588759	-0.405481	-0.0194103	0.257115	-0.133956	0.810497	0.0148765	-0.364344
FAAH	chr1	46870682	46874838	-0.085349	-0.758054	-0.813432	-0.593434	-1.06983	-0.636935	-1.73721	-1.18808	-0.62804	-0.475613
DMBX1	chr1	46976202	46976820	-0.24461	0.186841	-1.04127	-0.757334	-0.127345	-0.792554	0.325025	-0.774006	-0.191849	-0.196683
KNCN	chr1	47014900	47016875	-0.0198014	-0.268533	-0.272483	0.479002	-0.760836	0.0108941	-0.368699	0.0685562	0.0635676	0.249214
MKNK1	chr1	47040620	47048977	0.601733	0.230474	0.107763	0.413779	0.302541	0.319866	0.219652	-0.312705	-0.143357	0.371856
MOB3C	chr1	47078565	47078858	-0.106144	0.217924	-0.056714	-0.136684	-0.450472	0.0163301	-0.150438	-0.154206	-0.0651785	-0.0125771
ATPAF1	chr1	47124377	47133943	0.449187	0.287656	0.377142	0.0248233	-0.474186	0.197139	0.240371	-0.577858	-0.421647	0.0779207
TEX38	chr1	47138541	47138755	0.185749	0.254372	0.254509	0.268069	0.1952	0.202829	0.584769	-0.141364	-0.0521427	0.201124
EFCAB14	chr1	47157542	47183651	0.246618	0.533301	0.574793	0.813944	-0.288687	0.390645	0.578104	0.453124	0.601752	0.413902
CYP4B1	chr1	47264907	47279736	0.520875	0.466815	0.505969	0.259848	0.960643	0.324672	0.570467	0.349659	0.438119	0.620633
CYP4A11	chr1	47400750	47402980	0.511805	0.569775	0.37617	0.617838	0.695554	0.671075	0.655108	0.501571	0.78158	0.545351
CYP4X1	chr1	47498924	47501841	0.297197	0.335813	-0.00750878	0.4427	0.171606	0.284944	0.584837	-0.21612	0.229783	0.140518
CYP4Z1	chr1	47534346	47564870	-0.112557	0.17512	0.574922	0.410483	0.261244	0.211125	0.0323706	0.302132	0.28591	0.473636
CYP4A22	chr1	47606455	47609498	0.0406403	0.536415	-0.222225	0.47974	0.227885	0.519031	0.528741	0.188415	0.178121	0.422648
PDZK1IP1	chr1	47650742	47653080	0.0839468	-0.16249	0.492518	0.25692	-0.318047	-0.165848	0.105394	-0.173346	-0.254246	0.123324
TAL1	chr1	47685735	47691349	0.423551	0.479939	0.611793	0.00614006	0.196806	0.0950128	0.317812	0.505363	0.12869	0.381978
STIL	chr1	47746042	47753300	-1.2232	-0.804228	-1.53993	-1.2677	-0.627717	-1.3629	-1.15358	-1.16895	-0.791014	-1.37771
CMPK1	chr1	47799682	47838726	-1.41363	-1.76019	-1.46205	-1.96446	-1.80979	-2.74214	-2.25737	-1.33807	-0.847913	-1.20726
FOXE3	chr1	47882071	47882567	0.48902	0.718236	0.553271	0.311282	0.304445	0.41803	0.399619	0.397032	0.502011	0.399139
FOXD2	chr1	47903876	47904653	-0.436962	0.207631	-0.407782	0.133908	-0.642778	-0.207077	0.196057	0.206929	-0.383288	0.117515
TRABD2B	chr1	48459712	48462368	0.392215	0.416969	0.360446	0.266756	0.0729288	0.338715	0.284893	0.314467	0.373006	0.400136
SLC5A9	chr1	48688506	48699421	0.135065	0.229287	0.656215	0.493173	0.143244	-0.0939454	-0.246816	-0.454225	-0.0156414	0.472195
SPATA6	chr1	48860940	48918697	0.456151	0.78568	0.745503	0.54484	0.817736	0.508022	0.381729	0.525123	0.645012	0.336985
AGBL4	chr1	49119020	50163035	0.176152	0.372758	0.452164	0.52561	0.667244	0.364115	0.629802	0.376923	0.529318	0.502654
BEND5	chr1	49208368	49242423	-0.0640315	0.921868	0.769889	0.643197	0.562785	0.498205	0.382926	0.860908	0.464976	0.608687
ELAVL4	chr1	50610762	50661445	0.354395	0.218685	0.358466	0.520474	0.0811239	0.480254	0.576577	0.229007	0.141444	0.306533
DMRTA2	chr1	50885271	50887033	0.305677	0.439164	-0.323775	0.45846	-0.10683	-0.246621	0.684162	0.706479	0.501198	0.309686
FAF1	chr1	51061838	51253846	-0.026623	-0.018603	0.523538	0.0138642	0.128209	0.382106	0.780655	0.0526996	0.203618	0.289655
CDKN2C	chr1	51436093	51439703	0.535738	0.369894	-0.0591339	0.452179	0.821331	0.450127	0.93099	0.793769	0.588726	0.548586
C1orf185	chr1	51578163	51613236	0.629015	1.02	0.669708	0.617744	0.584857	0.47046	0.537064	1.04329	0.630333	0.520794
RNF11	chr1	51702475	51735697	0.170999	-0.156516	0.389401	0.136671	-0.391488	0.289224	0.112018	-0.229546	0.0827634	0.622621
TTC39A	chr1	51767381	51776983	0.0590324	0.169702	-0.0986914	0.328927	-0.0161135	0.395124	0.519541	0.298109	0.210779	0.179482
EPS15	chr1	51875190	51930980	0.592811	0.67429	0.522332	0.5957	0.7272	0.400606	0.539137	0.610474	0.513085	0.447371
OSBPL9	chr1	52117674	52246911	0.0218738	0.219152	-2.2104	-1.87631	-0.375541	-1.55363	-1.02151	-1.58908	-0.469613	-0.509639
NRD1	chr1	52272562	52303200	-1.15431	-0.850025	-0.304499	-1.2246	0.0184854	-1.05733	-0.68274	0.074601	-0.813616	-0.30064
RAB3B	chr1	52399062	52442746	0.275302	0.110445	0.191096	0.466307	-0.0795515	0.187679	0.139076	0.228998	0.326033	0.0531616
TXNDC12	chr1	52490196	52520694	-0.121012	-0.432433	-0.103835	0.251013	-0.364706	0.0720334	0.0363165	0.262307	0.321608	0.134853
KTI12	chr1	52498958	52499344	-2.35436	-2.74843	-1.86704	-3.27223	-2.57798	-2.07712	-1.28798	-1.16195	-1.66962	-1.85781
BTF3L4	chr1	52525545	52549110	-1.15353	-0.788132	-1.14119	-0.458761	-1.38715	-0.839203	-0.611885	-0.6906	-1.16634	-1.0967
ZFYVE9	chr1	52703735	52705240	0.0155032	0.418034	0.771758	0.601774	-0.286323	0.516888	0.59934	-0.0821502	0.238996	0.157707
CC2D1B	chr1	52824083	52826183	0.880539	0.334462	-0.186119	0.356085	-0.0316754	0.166051	0.47597	-0.498376	0.162065	0.511621
ORC1	chr1	52850834	52863402	-2.23356	-2.82712	-2.32274	-1.93862	-1.72285	-1.31498	-2.07463	-1.64155	-1.26861	-1.93369
PRPF38A	chr1	52870503	52878244	-1.82225	-3.13317	-3.73811	-4.16788	-4.47139	-2.77358	-2.10397	-2.37124	-2.71322	-3.38029
ZCCHC11	chr1	52940491	52956421	0.199417	0.603077	0.309629	0.238158	-0.17097	-0.166833	0.431556	0.419736	-0.0194416	0.368907
GPX7	chr1	53068162	53072575	0.647306	0.313781	0.780866	0.345694	0.336793	0.238624	0.443354	0.364922	0.115356	0.374391
FAM159A	chr1	53099281	53122501	0.145065	0.602537	-0.0556206	0.263796	0.174743	0.333946	-0.199126	0.252158	0.402069	0.32356
COA7	chr1	53153669	53158531	-1.86963	-1.6436	-0.212533	-0.499233	-0.369028	-0.867043	-2.05578	-0.423799	-2.03627	-1.3015
ZYG11B	chr1	53236688	53262007	0.28998	0.415092	0.337671	0.784712	-0.171605	-0.074894	0.212209	0.337468	0.46566	0.302331
ZYG11A	chr1	53320272	53329738	0.614336	0.359657	0.445283	0.238041	-0.0357752	-0.107482	0.0748468	0.390612	0.0806689	0.331544
ECHDC2	chr1	53370465	53387242	-0.373347	0.263743	0.283174	0.380414	0.259936	0.224661	0.153409	0.311504	0.134457	0.430495
SCP2	chr1	53413702	53453770	0.325695	0.625854	0.176339	0.597002	0.162949	0.235073	0.373914	0.680768	0.228705	0.523756
PODN	chr1	53535646	53544163	0.0263433	-0.226822	-0.1541	-0.0257982	-0.00756512	0.478643	-0.107857	0.0499223	0.165519	-0.181658
SLC1A7	chr1	53558338	53580588	0.264393	-0.0843467	0.54286	0.520501	-0.121414	0.241448	0.0757029	-0.235149	0.334209	0.513572
CPT2	chr1	53666448	53676415	0.387225	0.387898	0.370574	0.309477	-0.455121	0.393382	0.129437	0.205101	0.349129	0.307333
C1orf123	chr1	53684087	53686008	0.16882	0.120522	0.134458	0.325461	-0.759977	0.242463	0.227994	-0.292076	-0.117908	0.222444
MAGOH	chr1	53699197	53704107	0.0189722	0.154538	-0.0210922	-0.751487	0.377097	0.251254	0.328866	0.605801	-0.655727	-1.58121
LRP8	chr1	53736723	53792604	0.26215	0.199807	0.458691	0.222128	0.0460929	-0.274413	0.300611	0.0563818	0.530779	0.29339
DMRTB1	chr1	53925186	53925707	0.45787	0.301375	-0.021621	0.166269	0.176998	0.274945	0.363224	0.00850169	-0.0572077	0.0522755
GLIS1	chr1	53986391	54060420	0.475408	0.207953	0.546572	0.338166	-0.447764	-0.0744716	-0.148194	-0.183498	0.507044	0.300564
NDC1	chr1	54262671	54301239	-1.08164	-1.70648	-1.76612	-1.2057	-0.311185	-1.00783	-1.78217	-0.158995	-1.13109	-1.45993
YIPF1	chr1	54337042	54348901	0.0891608	0.597547	0.133845	0.389355	0.0107479	0.548988	0.462426	0.18573	0.344286	0.179739
DIO1	chr1	54360013	54360218	0.252838	0.202935	0.151633	0.519197	0.247324	0.472729	0.383075	0.299101	0.190972	0.337866
HSPB11	chr1	54394052	54395778	0.951944	0.862823	0.441713	0.792865	0.961984	0.80855	0.536749	0.730444	0.665192	0.668039
LRRC42	chr1	54417815	54423966	0.453436	0.304132	0.322077	0.355781	0.21936	0.436735	0.183036	0.499227	0.736717	0.354163
LDLRAD1	chr1	54477839	54480024	0.111049	0.340256	0.231254	0.298087	0.348111	0.459288	-0.00199406	0.277758	0.315686	0.435115
TCEANC2	chr1	54520180	54554418	0.524161	0.730595	0.585531	0.683378	0.713225	0.54982	0.591331	1.01813	0.565705	0.386833
CDCP2	chr1	54605748	54610292	-0.293648	0.466157	0.129824	0.556804	-0.340721	0.623494	0.427674	-0.175502	-0.0396465	0.485917
CYB5RL	chr1	54649835	54656487	0.00334495	-0.472659	1.0087	0.17255	-1.29711	-0.807257	-0.786838	-1.00242	-0.706869	-0.0410918
MRPL37	chr1	54665994	54675775	-2.12539	-1.62684	-2.14424	-2.75199	-2.13349	-2.8549	-1.856	-1.33314	-2.40092	-2.96607
SSBP3	chr1	54708961	54870587	0.321256	-0.213767	0.539272	0.294682	0.149144	0.0567358	-0.376108	-0.0813974	-0.0759987	0.362481
ACOT11	chr1	55050410	55067044	0.450927	0.178546	0.35914	0.375773	-0.157481	0.409846	0.0885704	0.288476	0.210655	0.312819
FAM151A	chr1	55076194	55081754	-0.240213	0.244865	0.179396	0.0524396	-0.0844033	0.426636	-0.464249	-0.478088	0.0189832	0.286524
MROH7	chr1	55118933	55151964	-0.507798	0.127042	-0.00673335	0.893941	-0.344052	-1.10802	0.670742	-0.290851	-1.04325	-0.945719
TTC4	chr1	55182289	55188470	-0.228258	-0.678802	-0.537649	-0.297123	0.512496	-0.285665	0.206087	-0.310483	-0.546368	-1.01263
PARS2	chr1	55223926	55224535	-0.570226	-1.05989	-0.883641	-1.80553	0.136756	-1.22216	-1.31597	-0.167918	-0.969487	-1.94365
TTC22	chr1	55251663	55266585	0.414635	0.841665	0.289363	0.393693	0.426809	0.332869	0.269316	5.51e-05	0.410397	0.299936
C1orf177	chr1	55272736	55277786	0.209814	0.349212	0.039794	0.125581	-0.3761	-0.086078	0.0464635	0.256029	0.293462	0.0153559
DHCR24	chr1	55331046	55352669	0.500584	0.33555	0.154427	0.373133	0.200485	0.228058	0.116327	0.0676284	0.246221	0.436278
TMEM61	chr1	55451801	55457552	-1.43399	-1.26992	-1.21785	-1.2314	-1.4047	-1.36903	-0.0923798	-0.995987	0.798242	-0.361337
BSND	chr1	55464921	55472869	0.415571	0.0580843	-0.557732	0.020867	-0.317099	-0.0217022	0.0132535	-0.238487	0.373867	0.199675
PCSK9	chr1	55509523	55523199	-0.155148	-0.59534	-0.0301381	-0.00745006	-0.30608	0.083433	-0.400851	-0.094478	0.169347	-0.0751182
USP24	chr1	55569670	55627879	-0.775733	-0.461404	-0.592732	-0.344359	-1.45178	-0.490809	-1.11296	-1.42307	-0.440586	-0.27355
PPAP2B	chr1	56990156	57044631	0.515408	-0.479862	0.314572	-0.120741	-0.369545	0.209243	0.0884025	0.168065	-0.176488	0.478729
PRKAA2	chr1	57161704	57169944	0.0709924	-0.119233	0.624278	0.362017	0.443384	0.542684	0.405007	0.298667	0.200679	0.115237
C1orf168	chr1	57216823	57258223	0.432463	0.665913	0.402992	0.544594	0.312689	0.404562	0.418709	0.28398	0.334405	0.469522
C8A	chr1	57340610	57349325	0.256043	0.759286	0.176034	0.446848	0.0919855	0.721749	0.641232	0.27044	0.0394311	0.191571
C8B	chr1	57411625	57425802	0.415425	0.51778	0.423007	0.093784	0.480843	0.386522	0.424517	0.429169	0.45572	0.412815
DAB1	chr1	57481031	57611022	0.235818	0.297387	0.381948	0.19543	0.491766	0.419396	0.244389	0.334306	0.314914	0.349271
OMA1	chr1	58999820	59004879	0.275995	0.253356	0.177777	0.1233	0.28244	0.00183111	0.322451	-0.0758733	-0.157048	-0.236734
TACSTD2	chr1	59042266	59042740	0.289475	0.518102	0.696416	0.474903	0.244091	0.470981	-0.0424285	0.298174	0.169253	0.48415
MYSM1	chr1	59142646	59158600	0.0686787	0.720155	0.702502	0.359832	0.215712	0.310504	0.444871	0.206735	0.35215	0.363122
JUN	chr1	59248327	59248693	-0.190268	0.558286	0.678323	0.83485	-0.58353	-0.0164884	0.749646	0.18255	0.494439	0.494192
FGGY	chr1	59787370	60019896	0.126644	0.171384	-0.128641	0.242758	-0.056482	0.432633	0.172089	-0.0552461	0.228583	0.271497
HOOK1	chr1	60287593	60314116	0.187222	-0.00521088	0.367908	0.358919	0.543801	-0.055548	0.373996	0.557514	0.361535	0.00588709
CYP2J2	chr1	60375567	60392305	0.153211	0.835527	0.506388	0.418945	0.452461	0.736634	0.456796	0.0417124	0.338185	0.395794
C1orf87	chr1	60491155	60538244	0.718887	-0.0397469	0.402602	0.135341	0.164121	0.503471	0.241823	0.487791	0.380666	0.279414
NFIA	chr1	61554044	61818252	0.793789	1.09087	0.293913	0.444299	0.375674	1.18606	0.619427	0.625477	1.02612	0.762809
TM2D1	chr1	62166677	62190753	0.0114767	0.801236	-0.205478	0.104129	-0.00851232	0.121482	0.12426	0.41703	0.371621	0.325134
INADL	chr1	62253637	62350028	0.351006	0.45283	0.310757	0.369998	-0.264292	0.0176859	0.326003	0.24516	0.453103	0.34775
L1TD1	chr1	62672619	62676113	0.40123	0.815807	0.634985	0.72325	0.736288	0.748844	0.545625	0.36484	0.569589	0.624511
KANK4	chr1	62739502	62740442	0.806139	0.431115	0.523681	0.527153	0.0402588	0.230484	0.538737	0.201825	0.191931	0.353211
USP1	chr1	62907883	62911098	-0.492455	-0.272459	-0.256156	-0.202687	-0.399362	-0.0350686	-0.672143	0.00186543	-0.322494	0.0638619
DOCK7	chr1	62995047	63113965	0.217115	0.84815	0.195164	0.18113	0.747767	0.433792	0.790456	0.597761	0.238218	0.337786
ANGPTL3	chr1	63063410	63068015	0.778999	0.324178	0.312109	0.448576	0.384234	-0.0363497	0.629118	0.530744	0.155403	0.240882
ATG4C	chr1	63282267	63286845	0.219868	0.194551	0.152489	0.221488	0.191296	0.157529	0.521159	0.00205691	0.084727	0.101722
FOXD3	chr1	63788853	63789594	0.296541	0.234416	0.315338	0.163747	-0.164196	-0.287902	-0.254642	0.209189	0.157827	0.0390967
ALG6	chr1	63862197	63879814	-0.195277	0.712925	0.361763	-1.08611	-0.0810444	0.546581	-0.454975	-0.323271	-0.167498	-0.527447
ITGB3BP	chr1	63920136	63955885	0.656702	1.08057	0.42026	0.764545	0.655409	0.636402	0.726266	0.804214	0.614664	0.585457
EFCAB7	chr1	63999149	64021099	0.296922	0.434827	0.442537	0.314949	0.378803	0.353788	0.289402	0.303128	0.715516	0.179485
PGM1	chr1	64059278	64102059	0.161411	0.34231	0.360054	0.587434	-0.0501799	0.219419	-0.0143332	0.0617313	0.0587199	0.25438
ROR1	chr1	64515588	64643385	0.629194	0.739618	0.389112	0.265681	0.453597	0.216248	0.242265	-0.559706	0.0552109	0.378128
UBE2U	chr1	64671340	64676437	0.345036	0.616129	0.588098	0.459223	0.620047	0.55538	0.200607	-0.12225	0.547402	0.256849
CACHD1	chr1	65095158	65130295	0.0653674	0.168112	0.214978	0.396035	-0.102685	0.0168482	0.154413	0.167094	0.281955	0.127136
RAVER2	chr1	65243687	65255189	-0.879198	-0.507086	-0.184966	0.30267	-0.141054	0.206313	0.0757438	-0.820325	0.258078	0.227604
JAK1	chr1	65310439	65332638	-0.0870815	-0.355345	0.52963	0.141426	-0.393949	-0.0206377	0.563435	-0.0905952	-0.238628	-0.737208
AK4	chr1	65614129	65684617	-0.0337776	-0.140634	-0.0448164	0.150288	-0.0723626	0.0960135	-0.312895	0.294583	-0.168073	0.00763823
DNAJC6	chr1	65830368	65858170	0.663393	0.665674	0.677026	0.541261	0.460765	0.379782	0.049387	0.707517	0.613007	0.583548
LEPROT	chr1	65890989	65895716	0.360895	0.650948	0.217313	0.452308	0.66989	0.363877	0.637721	-0.14127	0.526857	0.532299
LEPR	chr1	66062206	66075733	0.217206	0.227309	0.168551	0.401106	-0.184766	0.522221	0.358387	0.453134	-0.558557	0.309784
PDE4B	chr1	66458792	66833453	0.6516	0.522455	0.646415	0.650343	0.665218	0.479193	0.22745	0.549274	0.548176	0.575765
SGIP1	chr1	67138973	67161155	0.195299	0.076003	0.139276	0.367374	-0.00645171	0.304889	0.278136	0.229697	-0.186333	0.210745
TCTEX1D1	chr1	67220426	67242084	0.407336	0.555317	0.743158	0.552912	0.761926	0.59508	0.656539	0.504534	0.364828	0.329139
INSL5	chr1	67263853	67266837	0.543361	0.0345629	-0.0245399	0.38919	-0.107315	0.433503	0.311981	0.167698	0.385605	0.238919
WDR78	chr1	67327947	67370905	0.520309	0.481881	0.335608	0.393358	-0.0673496	-0.0793831	0.310392	0.10828	0.154201	-0.228805
MIER1	chr1	67411899	67436517	0.34711	0.15502	0.0877407	0.368043	0.540535	0.439297	0.154953	-0.150383	-0.439989	-0.103
SLC35D1	chr1	67507936	67519560	0.454351	0.37978	1.12425	0.572301	0.44032	-0.278929	0.273991	0.0189403	1.19881	1.47288
C1orf141	chr1	67560919	67591592	0.450049	0.911493	0.754078	0.617	0.706911	0.780603	0.375391	0.665519	0.966738	0.349551
IL23R	chr1	67635117	67705868	0.469106	0.253578	0.325688	0.329387	0.313975	0.268051	0.38533	0.0645273	-0.267561	0.273665
IL12RB2	chr1	67787489	67816781	0.370294	0.127548	0.294368	0.332766	-0.214576	0.219692	0.28626	0.174879	0.221445	0.275917
SERBP1	chr1	67890568	67895878	-0.208939	0.0459092	-0.857527	0.250139	-0.786475	-0.604537	-0.351421	-0.0915298	-0.884146	-0.954474
GADD45A	chr1	68151699	68152135	0.165391	0.200353	0.151771	0.154171	-0.0352545	0.0330876	0.349368	0.181745	-0.103144	0.394667
GNG12	chr1	68171211	68173352	0.291031	0.723055	0.186105	0.266575	-0.00277526	0.284843	0.0210704	-0.0816315	0.303742	0.580612
DIRAS3	chr1	68512657	68512913	0.0428406	0.705878	0.569096	0.317332	0.112444	0.273622	0.509871	-0.377106	0.0688732	0.131368
WLS	chr1	68614303	68659720	0.434924	0.326089	0.426857	0.302798	-0.240607	0.427838	0.246497	-0.152123	0.0572636	0.30561
RPE65	chr1	68904876	68912461	0.654734	0.617238	0.35926	0.477345	0.784771	0.450015	0.907035	0.537574	0.114217	0.469041
DEPDC1	chr1	68947206	68960218	0.413927	0.493595	0.559385	0.519996	0.522358	0.638126	0.13864	0.356721	0.262605	0.280284
LRRC7	chr1	70397208	70504186	-0.106055	0.24383	0.0479918	0.475189	-0.0966293	0.690172	0.00229432	0.211177	-0.0193674	0.0843298
LRRC40	chr1	70639149	70654951	0.337584	0.597294	0.157987	0.110609	0.212933	0.0481742	0.0702719	0.511354	0.208704	0.304586
SRSF11	chr1	70687426	70710415	-1.59373	-0.539619	-0.946935	-2.22716	-0.732449	-0.936499	-1.20164	-0.378508	-0.806628	-1.23785
ANKRD13C	chr1	70766448	70819991	-0.00451	0.162215	-0.0543164	0.310958	0.00476918	0.313985	0.388357	-0.334426	0.375109	0.482659
HHLA3	chr1	70820661	70820745	0.346731	0.241579	0.466875	0.435592	0.430041	0.393028	-0.182539	0.226636	0.27844	0.487154
CTH	chr1	70877151	70897822	0.425045	0.278811	0.366354	0.308004	0.599667	0.092394	0.0400439	-0.0147387	-0.109545	0.351999
PTGER3	chr1	71512586	71513126	0.12277	0.23911	0.317247	0.392366	-0.519458	0.153871	0.182327	-0.2355	-0.390411	0.128011
ZRANB2	chr1	71537805	71544359	0.570091	-0.0500301	0.150501	0.0226682	-0.431291	-0.194315	0.189784	0.349411	0.0222592	0.32204
NEGR1	chr1	72163715	72748019	0.712695	0.370779	0.562994	0.158927	0.22387	0.423809	0.372352	0.316902	0.189473	0.315321
LRRIQ3	chr1	74507411	74648415	0.675748	0.651579	0.279259	0.672117	0.732068	0.369088	0.671869	0.311398	0.330251	0.265929
FPGT	chr1	74670179	74670652	0.27826	0.750398	0.610234	0.482948	0.343763	0.382534	0.340986	0.248371	0.386102	0.410791
TNNI3K	chr1	74737370	74835179	0.378336	0.54467	0.692221	0.424201	0.559391	0.582363	0.457875	0.272045	0.410672	0.46914
FPGT-TNNI3K	chr1	74737385	74833620	0.571535	0.340966	0.594392	0.42444	0.116037	0.466787	0.37103	0.507138	0.631793	0.343209
ERICH3	chr1	75038526	75107083	0.676462	-0.141959	0.160731	0.60996	0.400373	0.169411	0.461671	0.17344	-0.0247156	-0.0358476
CRYZ	chr1	75184946	75188951	0.496524	0.190435	0.583084	0.440454	0.495706	0.560793	0.419892	0.782645	0.244768	0.337422
TYW3	chr1	75204407	75218030	0.181108	0.7189	0.135377	0.470801	0.512715	0.489502	0.577635	0.726754	0.226206	0.155431
LHX8	chr1	75602340	75608936	0.480085	0.615767	0.708766	0.658534	0.359559	-0.199608	0.183767	0.218949	0.113533	0.425223
SLC44A5	chr1	75685552	75716929	0.0650397	0.362287	0.536149	0.623151	0.203578	0.656138	0.136508	-0.247857	0.405272	0.43716
ACADM	chr1	76199257	76211577	0.249521	0.374127	-0.457934	0.339553	0.264093	0.442533	-0.0915376	-0.284212	0.41489	0.40978
RABGGTB	chr1	76253247	76257217	-1.24514	-2.47177	-1.36722	-2.12392	-0.0327351	-2.8324	-2.13334	-0.927069	-1.18437	-2.91168
MSH4	chr1	76269567	76343893	0.144347	0.222908	0.494403	0.214293	0.101487	0.30396	0.362929	0.247344	0.561254	0.25416
ASB17	chr1	76387975	76397886	0.580382	0.712691	0.558152	0.549849	0.466669	0.300883	-0.0281747	0.664406	0.297397	0.284646
ST6GALNAC3	chr1	76779643	76878069	0.698877	0.491948	0.426431	0.245556	0.483355	-0.0285335	0.242762	0.195811	0.219389	0.524866
ST6GALNAC5	chr1	77334405	77510251	0.51195	0.584076	0.857934	0.406903	0.641274	0.563662	0.627591	0.00875949	0.236089	0.377017
PIGK	chr1	77627280	77685012	-0.602717	0.665363	0.413542	-0.156457	0.0077966	-0.128496	0.0341832	0.223961	0.354583	0.202384
AK5	chr1	77759489	77883360	0.583311	0.306517	0.483253	0.254316	-0.212461	0.420531	0.22969	0.564801	0.354523	0.331893
ZZZ3	chr1	78047756	78098821	-0.274666	-0.408986	-0.31296	-0.533374	-0.0164957	-0.649492	-0.281805	-0.269044	-0.657577	-1.07688
USP33	chr1	78187765	78201804	0.272023	0.319169	0.132673	0.080111	-0.0299227	0.2014	0.555994	-0.131082	0.0595326	0.263069
FAM73A	chr1	78267171	78325768	0.36263	0.720957	0.599689	0.482903	0.309847	0.526128	0.539648	0.465667	0.560505	0.163578
NEXN	chr1	78390872	78399096	0.345485	0.314425	0.182802	0.480142	0.0692655	0.477207	0.292351	0.426067	0.365856	0.246081
FUBP1	chr1	78429827	78435692	-1.03381	0.489888	0.47711	-1.02116	-0.802951	-0.667381	-1.03379	-0.910653	-0.608243	-0.748124
DNAJB4	chr1	78470979	78478970	0.462762	0.175632	0.429271	0.346146	-0.0351174	0.545678	0.396238	0.170952	0.624953	0.283235
GIPC2	chr1	78511927	78560684	0.153562	0.544715	0.546436	0.582639	0.657938	0.401898	0.640071	0.363973	0.51797	0.526688
PTGFR	chr1	78958595	78958974	0.694807	0.874592	0.562681	0.452931	0.688411	0.411436	0.593478	0.435717	0.882374	0.560573
IFI44L	chr1	79093935	79101100	0.250413	0.242024	0.149584	0.600969	0.489833	-0.266569	0.345499	0.512095	0.248826	0.504775
IFI44	chr1	79115957	79121194	-0.00875835	0.278344	0.512056	0.245861	-0.0166245	-0.0280484	0.114057	0.604334	-0.188518	0.18616
ADGRL4	chr1	79387329	79470810	0.290683	0.657187	0.57331	0.726072	0.610375	0.744276	0.695324	0.835269	0.438286	0.684696
ADGRL2	chr1	82372807	82417824	0.600295	-0.45736	0.0574271	0.364676	-0.444703	0.133113	0.713974	-0.672318	0.274957	0.694075
TTLL7	chr1	84383296	84412972	0.274974	0.390558	0.552389	0.487987	0.504772	0.39217	0.773119	0.271726	0.424067	0.218496
PRKACB	chr1	84647989	84662372	0.136044	0.549228	0.138518	0.436784	0.287872	0.345217	0.453545	0.629303	0.331311	0.500442
SAMD13	chr1	84768913	84791393	0.376598	0.589279	0.421219	0.363644	0.287313	0.540392	0.564236	0.15234	-0.123059	0.200547
DNASE2B	chr1	84878162	84880386	0.518364	0.558834	0.220602	0.306817	0.547742	0.367264	0.515497	0.57685	0.375423	0.376472
RPF1	chr1	84945025	84956114	-0.908337	-1.16856	-1.498	-1.2213	-0.584575	-0.977044	-1.48948	-0.911334	-0.981887	-1.23268
GNG5	chr1	84967646	84971761	-1.49365	-0.867913	-2.11714	-1.79064	-2.85028	-0.652732	-0.215004	-1.29235	-1.26655	-0.799371
CTBS	chr1	85031575	85036359	0.367027	0.00810587	0.757948	0.387825	0.168888	0.46746	0.591674	0.125377	0.145582	0.183488
SSX2IP	chr1	85124002	85135552	0.31281	0.480971	0.607747	0.626149	0.222766	0.538286	0.868235	-0.128506	0.371098	0.336114
LPAR3	chr1	85331117	85331666	0.115855	0.420536	0.752063	0.431066	0.283298	0.479894	0.445414	0.194683	0.259887	0.388843
MCOLN2	chr1	85405279	85422260	0.279352	0.159362	0.0909794	0.298716	-0.42881	0.103411	0.294373	0.182419	-0.0927299	-0.0351727
MCOLN3	chr1	85491874	85499841	0.790769	0.293818	0.417337	0.475373	0.252931	0.245905	-0.0383503	0.488022	0.4447	0.489799
WDR63	chr1	85550356	85575785	0.001788	-0.013987	0.238808	0.433922	0.00251434	0.391813	0.156522	0.107729	-0.0735578	-0.169089
SYDE2	chr1	85648557	85666186	0.264879	0.54756	0.522026	0.415415	0.370119	0.521542	0.672771	0.989102	-0.152011	0.426104
C1orf52	chr1	85724340	85725249	-0.0944317	0.249409	0.175786	0.327149	0.126701	-0.0932479	0.181681	0.41084	0.161317	0.513304
BCL10	chr1	85733540	85736402	0.622108	0.542631	0.223617	0.39148	0.333559	0.0827056	0.360261	0.856403	0.511032	0.358404
DDAH1	chr1	85816125	85930674	-0.758729	-0.660782	-0.82889	-0.238539	-1.34427	-2.16397	-0.0980299	-0.625363	-0.111554	-0.540839
CYR61	chr1	86047148	86047850	0.570099	0.548088	0.54707	0.315335	0.662973	0.462551	0.462461	0.648712	0.296157	0.329662
ZNHIT6	chr1	86172127	86173770	-0.857098	-1.40612	-1.2316	-1.05539	-1.38109	-3.11073	-1.41511	-1.79113	-1.67884	-1.92165
COL24A1	chr1	86362064	86590966	0.702006	0.5651	0.800056	0.41329	-0.349296	0.434869	0.157974	0.17961	0.26871	0.0254815
ODF2L	chr1	86834374	86851285	0.833195	0.757926	0.952551	0.649142	0.558982	0.246373	0.206464	0.352823	0.51234	0.428027
CLCA2	chr1	86891109	86909539	0.411877	0.118618	0.545202	0.304173	-0.36299	0.285512	-0.0848083	0.228344	-0.0247316	0.0655929
CLCA1	chr1	86939453	86959938	0.190628	-0.0112435	0.054723	0.261528	-0.000791279	0.269401	0.0195037	-0.529093	-0.0232328	0.332455
CLCA4	chr1	87025925	87036865	0.252486	0.566158	0.542437	0.530298	0.224177	0.441607	0.601066	0.356508	0.301641	0.479597
SH3GLB1	chr1	87170638	87200821	0.681204	0.541506	0.626011	0.469933	0.536511	0.466996	0.257719	0.389956	0.620418	0.531079
2018-09-15	chr1	87346346	87379752	-0.101871	0.0315799	0.173956	0.253008	0.061624	0.0976344	0.241284	0.0654086	0.032915	0.490245
HS2ST1	chr1	87538658	87563616	-0.0195294	1.05037	1.86238	0.667722	0.769474	0.37066	0.362123	0.393226	0.334462	0.601299
LOC101927844	chr1	87716219	87716375	0.10746	0.538017	0.0701819	0.260032	0.209225	0.0391661	0.166565	0.301512	0.151849	0.204213
LMO4	chr1	87797813	87805287	0.462848	0.584406	0.373063	0.456545	0.151754	0.195076	0.455229	0.754283	0.433333	0.324864
PKN2	chr1	89225942	89271333	0.25769	0.172271	0.447917	0.385862	-0.437862	0.436364	0.244594	-0.402577	-0.202147	0.0152439
GTF2B	chr1	89323072	89352977	-1.6455	-2.11996	-1.52777	-1.84251	-0.668448	-2.04447	-2.36253	-0.400768	-1.48568	-2.526
CCBL2	chr1	89426897	89435113	0.158204	0.719721	0.777586	0.476471	0.257004	0.795307	0.837681	0.88997	0.360956	0.61636
RBMXL1	chr1	89448890	89449248	-0.0298555	0.347556	0.423323	0.253424	0.0764003	0.40412	0.367858	0.699228	0.509919	0.0175636
GBP3	chr1	89477665	89486312	0.233718	0.427876	0.0758361	0.364491	-0.0937094	0.329637	0.360729	0.221894	0.173859	0.5211
GBP1	chr1	89523749	89525989	0.631144	0.720501	0.632711	0.419794	1.06028	0.581805	0.853247	0.281554	0.240043	0.408086
GBP2	chr1	89579871	89585913	0.397986	0.247836	0.319062	0.312818	0.489259	0.120614	0.570464	0.34812	0.245884	0.704353
GBP7	chr1	89615045	89637517	-0.110981	0.445008	0.125631	0.361391	-0.045042	0.313152	0.481808	0.0637759	0.0850111	0.175732
GBP4	chr1	89655996	89662855	0.507789	0.199465	0.476221	0.359914	0.117926	0.427721	0.742006	0.550782	0.139504	0.404602
GBP5	chr1	89732652	89735140	0.334526	0.614205	0.321673	0.520247	-0.108791	0.487924	0.703432	0.116871	0.161878	0.312642
GBP6	chr1	89834237	89848243	0.202881	0.348814	0.574167	0.03458	-0.0739545	0.1763	0.193745	-0.151695	-0.0342062	-0.0934974
LRRC8B	chr1	90048438	90049137	-0.103727	0.203647	-0.0309834	0.360089	0.124462	0.0942734	0.5069	0.0486844	0.449998	0.380581
LRRC8C	chr1	90178332	90179671	0.405473	0.446242	0.190451	0.541335	0.808007	0.146527	-0.0747687	0.622209	0.491891	0.465658
LRRC8D	chr1	90398975	90400272	0.133524	-0.00862879	0.50402	0.735786	0.0655343	0.306985	1.01775	0.419983	0.0339208	0.300876
ZNF326	chr1	90470762	90478734	-0.00116287	0.780567	0.264888	0.541671	-0.351333	0.571559	0.774054	0.0940296	0.312187	0.532989
BARHL2	chr1	91180304	91182598	-0.53449	-0.242889	0.0578588	0.269259	0.264893	0.402494	0.706443	0.596475	0.202023	0.423149
ZNF644	chr1	91405266	91406664	-0.509214	-0.855691	-0.0154683	-0.318401	0.00912812	0.399144	0.563437	-0.533198	-0.322615	0.202433
HFM1	chr1	91817154	91851383	-0.331235	0.267109	0.0911602	0.534337	0.497434	0.349976	0.574782	0.0467136	0.367914	-0.0263618
CDC7	chr1	91973451	91981387	-2.7432	-2.515	-2.39764	-2.91016	-2.19299	-1.51832	-2.66263	-2.18152	-3.88739	-4.12774
TGFBR3	chr1	92184887	92224263	0.532274	0.835646	0.550288	0.395134	0.543472	0.609567	0.397886	0.593925	0.438991	0.475172
BRDT	chr1	92428457	92446575	0.302957	0.432284	0.0672878	0.38366	0.488553	-0.039278	0.335484	0.370487	0.333757	0.204081
EPHX4	chr1	92495703	92515958	0.807933	0.441859	0.167112	0.250815	0.48242	0.100736	0.353382	0.37965	0.582976	0.313806
SETSIP	chr1	92540452	92540906	-0.380262	0.24703	0.105924	-0.176698	-0.158319	-0.189337	0.20271	-0.357237	-0.248934	-0.0321541
BTBD8	chr1	92546177	92595280	-0.108017	0.0733514	-0.896584	0.558506	-0.253899	-0.233797	0.297183	0.440754	0.109155	0.102855
KIAA1107	chr1	92643097	92647035	0.311142	0.204249	0.315439	0.328326	-0.319957	-0.232229	0.554748	0.178332	-0.110261	0.163552
C1orf146	chr1	92697020	92710361	0.560291	0.507023	0.287744	0.417708	0.198131	0.180742	0.466081	0.364075	0.419783	0.0588529
GLMN	chr1	92732249	92757082	-0.841202	-0.331292	-0.327774	-0.926031	0.540289	-0.914814	-0.712874	0.288382	-0.47608	-0.906878
RPAP2	chr1	92769550	92789626	-1.33728	-1.37352	-1.79848	-0.727889	-0.760801	-1.55993	-2.33606	-2.19606	-3.14784	-3.00251
GFI1	chr1	92946007	92948964	0.434593	0.534658	0.521637	0.0877753	0.0685547	0.846572	0.526193	0.236884	-0.27035	-0.0426538
EVI5	chr1	93159872	93169152	0.246801	0.260651	-0.33629	0.0345914	-0.175618	-0.182464	0.378277	0.411757	0.0858155	-0.0452821
RPL5	chr1	93298993	93301947	-2.4808	-2.37539	-2.41727	-2.594	-2.41485	-3.39659	-2.22801	-0.631972	-2.33923	-2.69411
FAM69A	chr1	93309697	93341989	0.347405	-0.164893	-0.21719	0.373923	-0.636478	0.456567	0.542817	0.0550413	-0.231763	0.213749
MTF2	chr1	93575939	93586222	0.0683076	0.640243	0.671425	0.0283185	0.452089	0.167548	0.358595	0.237201	-0.00695672	0.077587
TMED5	chr1	93622025	93645709	0.200318	0.242986	0.128625	0.305738	-0.0904262	-0.0399247	0.564184	0.0996411	0.00565283	0.157367
CCDC18	chr1	93651920	93677804	0.52456	0.567176	0.25078	0.542453	0.967085	0.0251184	0.571732	0.106671	0.807334	0.34975
DR1	chr1	93812270	93819596	-1.10607	-1.29839	-0.760919	-1.78413	-0.9413	-1.56508	-2.15932	-0.354023	-1.0789	-1.70866
FNBP1L	chr1	93965082	93998531	0.303528	0.483436	0.446792	0.484776	0.655686	0.616133	0.620986	0.232732	0.388781	0.488498
BCAR3	chr1	94048119	94140309	0.368811	0.516681	0.178728	0.548984	0.143413	0.467879	0.4799	-0.147712	0.352046	0.444988
DNTTIP2	chr1	94342260	94343259	-1.01365	-1.1081	-1.31132	-0.947549	-0.325789	-1.17697	-1.83272	-1.07807	-0.882796	-0.995299
GCLM	chr1	94362199	94374656	0.111885	0.155205	-0.0488423	-0.0109462	-0.0963505	0.0428933	-0.0822468	0.306171	0.0685379	0.330619
ABCA4	chr1	94495158	94528718	-0.0676962	-0.0893713	-0.062654	0.269818	-0.596755	-0.0725218	0.620226	-0.513204	0.0836393	-0.0479895
ARHGAP29	chr1	94650936	94685902	0.483023	0.0958733	0.624685	0.289368	-0.230934	0.325401	0.200332	0.244851	-0.00160705	0.451144
ABCD3	chr1	94939383	94955351	0.424119	0.333009	0.153871	0.364869	0.144931	0.129389	0.694398	0.452079	-0.0864453	0.0908745
F3	chr1	95001524	95007149	0.126997	0.311995	0.346964	0.206789	0.438273	0.0541277	0.567246	0.16933	0.509558	0.40053
SLC44A3	chr1	95290050	95322954	0.280374	0.708684	0.276118	0.416519	0.104656	0.30681	0.797651	-0.00615195	0.534071	0.299562
CNN3	chr1	95364951	95369045	0.66884	0.153629	0.654781	0.411675	0.572753	0.570869	0.397801	0.377527	0.482399	0.389055
ALG14	chr1	95492726	95538395	-0.277252	-0.672392	-0.363855	-0.882593	0.1028	-0.514247	-0.915582	0.144815	-0.715599	-0.835409
TMEM56	chr1	95614260	95657153	0.617859	0.689763	0.662229	0.463101	0.889971	0.480116	0.521432	0.686562	0.613731	0.625229
TMEM56-RWDD3	chr1	95614268	95616972	0.469276	0.175736	0.214309	0.19953	0.362762	0.327381	0.423946	0.153837	0.382599	0.478576
RWDD3	chr1	95709831	95710046	0.180411	0.32881	0.612771	0.199372	0.132578	0.194905	0.392808	-0.337456	0.332836	0.251696
PTBP2	chr1	97235325	97270472	0.527315	0.117892	0.28949	0.246309	0.013039	0.229424	0.531593	0.0694578	0.0896148	0.202498
DPYD	chr1	97981435	98293713	-0.292694	-0.340233	-0.660946	-0.376591	-0.837966	-0.378677	-0.430473	-0.543556	-0.339421	-0.00606618
SNX7	chr1	99150447	99161176	0.731135	0.478976	0.218328	0.704598	0.504433	0.930969	0.373755	0.187049	0.581991	0.437519
LPPR5	chr1	99418731	99422271	0.354901	0.108137	0.553531	0.420055	0.488083	0.274182	0.364341	0.276113	0.250617	0.167576
LPPR4	chr1	99753630	99771548	0.462883	0.424911	0.517228	0.440289	0.482897	0.160578	0.405456	0.984739	0.528413	0.189142
PALMD	chr1	100152264	100154823	0.25636	0.523385	0.333062	0.179247	0.0670516	0.156323	0.361165	0.344375	0.455481	0.31713
FRRS1	chr1	100185083	100212952	-0.409821	0.39732	0.363662	0.13749	0.0177314	0.213366	0.406652	-0.313049	-0.0467439	0.360572
AGL	chr1	100327888	100349738	0.645686	0.597999	0.342581	0.302742	0.200683	0.0451782	0.374751	0.309274	0.369702	0.318821
SLC35A3	chr1	100459215	100477067	0.481329	0.417489	0.621768	0.505346	0.464203	0.0710535	0.559365	-0.260876	0.206897	0.561356
HIAT1	chr1	100515535	100534116	-0.420835	0.146502	0.495398	0.318762	0.203623	0.141788	0.498545	-0.257846	0.314577	0.218806
SASS6	chr1	100573081	100588837	-0.888472	-1.3861	-1.04765	-1.32588	-0.432668	-1.36476	-2.10011	-0.505564	-2.28976	-3.09844
TRMT13	chr1	100598866	100613569	0.566109	0.556285	0.290669	0.398436	0.139909	0.232044	0.66018	0.374645	0.46425	0.627697
LRRC39	chr1	100621824	100626140	0.118368	1.03076	0.388551	0.553371	0.341904	0.178803	0.103463	0.492397	0.43246	0.463486
DBT	chr1	100680409	100696348	-0.455013	0.0509279	0.268045	0.306713	-0.399091	-0.108024	0.103292	-0.0130942	-0.490075	0.367739
RTCA	chr1	100732136	100740397	0.438766	0.253784	0.130534	0.561291	0.0440006	0.49565	0.412124	0.0843266	0.361144	0.49261
CDC14A	chr1	100889841	100960420	0.0305938	0.53922	0.544357	0.255214	0.225057	0.533879	0.46715	0.758883	0.391425	0.118013
GPR88	chr1	101004611	101005195	0.127168	0.82291	0.130179	0.395983	0.514954	0.669697	-0.154348	0.0466004	-0.050975	0.184346
VCAM1	chr1	101186169	101196873	-0.438178	0.298368	0.507156	0.577301	0.668404	0.365999	0.195119	0.0292078	0.323298	0.439127
EXTL2	chr1	101343033	101343384	0.0173802	0.136969	0.102856	0.466228	0.165166	0.344191	0.158472	0.0343393	0.543652	0.121307
SLC30A7	chr1	101362123	101387292	-0.240153	0.391299	-0.123273	0.260989	0.0065678	0.158685	-0.0654616	-0.136248	0.135675	0.127767
DPH5	chr1	101479284	101490899	-0.836092	-0.858643	-0.92746	0.00468607	-0.550421	-1.39828	-1.24848	-0.197028	-0.430364	-0.0999667
S1PR1	chr1	101704615	101705209	0.214347	-0.535244	0.0759338	-0.611524	-1.05431	-0.681807	-0.098542	0.238396	0.138103	-0.0907502
OLFM3	chr1	102270400	102302577	0.155283	0.521077	0.290401	0.431269	0.243937	-0.08032	0.0996784	0.374193	0.468994	0.290572
COL11A1	chr1	103461537	103544293	0.346511	0.315696	0.334168	0.471501	0.0687613	0.764005	0.175542	0.46471	0.100928	0.384141
LOC101928436	chr1	103975509	103975679	0.204309	0.488232	0.0454	0.288199	0.439311	0.681852	0.02519	0.342829	0.0890554	0.379242
RNPC3	chr1	104068862	104080042	-1.23601	-1.57815	-1.11625	-1.71436	-0.663494	-1.51522	-1.36107	-1.22571	-1.42975	-2.06363
AMY2B	chr1	104114856	104117895	-0.0145694	0.203546	-0.511957	0.334911	0.186596	0.282432	-0.259755	0.241396	-0.233324	-0.38374
AMY2A	chr1	104160191	104164281	-0.466346	-0.801421	-0.235828	-0.343251	-0.268172	-0.465008	-0.437711	-0.411033	-0.72248	-0.508752
AMY1A	chr1	104199080	104297171	-0.489128	-0.908496	-0.756651	-0.188299	-0.657303	-0.651236	-0.733198	-1.00042	-0.384455	-0.634609
AMY1C	chr1	104199091	104295298	-1.41909	-0.677306	-0.511454	-0.064604	-1.02266	-0.916522	-0.450255	-0.435562	-1.03603	-0.772714
AMY1B	chr1	104199590	104297207	-0.153804	-0.744118	-0.300436	-0.130149	-0.623921	-0.687298	-0.627848	-0.443603	-0.518137	-0.348048
PRMT6	chr1	107599445	107600036	0.342999	-0.0239613	0.374663	-0.0298069	0.317604	-0.0975663	0.146959	-0.543254	-0.273856	-0.113405
NTNG1	chr1	107866999	107867471	0.702418	0.638261	0.548786	0.555352	0.765516	0.562699	0.398019	0.652557	0.32284	0.502331
VAV3	chr1	108247624	108319867	0.364935	0.781015	0.649451	0.689974	0.914417	0.712656	0.60861	0.877735	0.590717	0.538
SLC25A24	chr1	108697671	108742677	0.385775	0.260138	-0.0428302	0.15426	-0.150527	-0.0506397	0.144678	0.112155	0.33026	-0.0615098
NBPF4	chr1	108776913	108779959	-0.484108	-0.761192	-0.397699	-0.148863	-1.2832	-0.216557	-0.432721	-0.713466	-0.0862647	-0.164235
NBPF6	chr1	108997082	109002682	-0.22671	-0.660073	-0.0814883	-0.0257131	-0.9253	0.0216915	0.0836453	-0.65466	-0.703369	-0.189924
FAM102B	chr1	109103106	109170853	0.704468	-0.0113749	-0.231314	0.396208	0.28095	-0.142196	0.171443	-0.260077	0.0487858	-0.04763
HENMT1	chr1	109192885	109200140	0.558887	0.548917	0.393233	0.294086	0.44834	0.52044	0.247858	0.249039	0.289372	0.318248
PRPF38B	chr1	109235406	109241970	-2.4882	-2.31332	-1.88552	-1.61371	-2.30093	-2.03808	-2.45513	-1.24529	-2.91372	-2.87921
FNDC7	chr1	109260513	109270595	0.110915	-0.142511	-0.111863	0.245605	-0.209143	-0.0230039	0.273541	0.0553573	-0.478726	0.102674
STXBP3	chr1	109294906	109325126	-0.294895	-1.08446	-1.07688	-1.59293	-1.0345	0.253465	0.315397	-0.273086	-0.234647	0.0501935
AKNAD1	chr1	109385776	109395088	0.599675	0.822224	-0.191637	0.241453	-0.596003	-0.0550868	0.175209	-0.334529	-0.0611262	0.178378
GPSM2	chr1	109439551	109456982	-0.339206	-0.68982	-0.0480355	-0.0992076	-0.24123	-0.532685	-0.00721342	-0.360928	0.366943	-0.370423
CLCC1	chr1	109482340	109486486	-0.0784836	-0.00504187	-0.713594	0.120172	-0.760355	-0.529187	0.247254	-0.826956	-0.454264	-0.293363
WDR47	chr1	109533883	109554189	0.154881	0.648677	0.477585	0.386206	0.307449	0.359655	0.268784	-0.207397	0.339812	0.377538
TAF13	chr1	109607286	109608850	-0.372148	-0.308666	-0.51711	0.00550977	0.276807	-0.187894	-0.350255	-0.00337156	-0.336303	-0.979491
TMEM167B	chr1	109635520	109635626	0.231037	0.765366	0.722965	0.557536	0.603266	0.550131	0.290726	0.661165	0.519663	0.472274
C1orf194	chr1	109649243	109650611	0.373097	0.285518	0.160108	0.152464	0.0179979	-0.141716	0.0450515	-0.0863298	0.451282	0.100033
KIAA1324	chr1	109714503	109731784	0.00500289	0.316584	0.316452	0.073321	0.391225	0.255378	0.00631513	0.263128	0.186417	0.219227
SARS	chr1	109766597	109778645	-1.82789	-1.64172	-1.56103	-2.60229	-2.35226	-1.89305	-0.790186	-1.2422	-1.42519	-2.42683
CELSR2	chr1	109793892	109801701	0.161064	-0.208398	-0.265454	0.0624702	-0.603876	0.194851	0.0732513	0.00283017	-0.0770732	-0.129885
PSRC1	chr1	109823844	109824648	-1.04427	-0.240847	-0.232818	0.201509	-0.198809	-0.477895	-0.462194	0.0247883	-1.26312	-0.449651
MYBPHL	chr1	109839460	109849478	-0.257223	-0.73814	0.18396	-0.341367	-0.335853	0.0527276	0.096095	0.022924	-0.483385	-0.223973
SORT1	chr1	109870140	109910104	0.0800734	-0.0619595	0.272843	0.0951028	-0.0239536	0.258943	0.163889	0.215382	0.0273637	0.0413034
PSMA5	chr1	109954483	109957953	-4.42851	-4.00052	-2.38245	-3.57538	-3.30241	-3.96335	-3.10782	-1.76624	-2.75547	-2.95424
SYPL2	chr1	110009678	110019560	-0.174153	-0.11888	-0.386866	-0.19987	0.234817	0.205872	0.463297	0.35298	0.0931965	0.249821
ATXN7L2	chr1	110029619	110033610	-0.364332	-0.489832	-0.644854	-0.0622639	-1.00386	-0.40938	-0.538963	-0.865979	-0.519498	0.0776
CYB561D1	chr1	110037783	110038574	0.287335	0.246275	0.215464	0.247901	0.30822	0.552007	0.158076	0.248438	-0.0716703	0.339144
AMIGO1	chr1	110050600	110051443	-0.0657694	0.434327	0.266184	0.269337	-0.461742	0.194508	0.514971	0.33867	-0.327261	0.367882
GPR61	chr1	110085994	110086344	0.0559943	0.217583	-0.171364	0.286115	0.383445	-0.182755	-0.152127	-0.0262611	0.125449	0.00751573
GNAI3	chr1	110091395	110125107	0.240709	0.462438	0.153498	0.292651	0.0370416	0.380196	0.584919	0.348061	0.182409	0.178246
GNAT2	chr1	110148611	110152696	0.0256506	0.361218	-0.152304	0.156222	0.181062	0.304916	0.0890692	-0.507821	-0.0348918	-0.0566463
AMPD2	chr1	110168324	110171040	0.0374436	0.243378	-0.679536	0.179441	0.280265	-0.313673	0.26341	0.264655	0.219622	0.0715936
GSTM4	chr1	110199380	110201501	0.594165	0.15663	0.24752	0.202743	-0.404226	0.0787946	0.204959	-0.491413	0.117439	0.215287
GSTM2	chr1	110211918	110213933	0.464155	0.485722	0.200789	0.32072	0.460175	0.366515	0.303887	0.418524	0.385196	0.250936
GSTM1	chr1	110231718	110232958	0.843519	0.619599	0.142025	0.359278	0.458293	0.200348	0.4656	0.239657	-0.0227601	0.245073
GSTM5	chr1	110255252	110256366	0.0711899	0.119919	-0.222327	-0.136588	-0.409575	-0.411377	0.408163	-0.495124	-0.115942	-0.254059
GSTM3	chr1	110280729	110282885	0.646232	0.424137	0.161199	0.25672	0.407575	0.534122	0.380534	0.292512	-0.0324829	0.209024
EPS8L3	chr1	110299669	110302395	-0.11795	0.155572	0.0569474	0.211018	0.114916	0.141827	0.393236	-0.129741	-0.321386	0.512688
CSF1	chr1	110456918	110466199	-0.0313923	-0.285917	0.288885	0.336668	-0.852607	-0.309196	-0.149492	-0.43273	0.0839563	0.227727
AHCYL1	chr1	110555002	110559329	-0.302242	-0.971297	-1.11603	0.385503	-1.04884	-0.915955	0.435066	-0.288155	-0.103455	0.563158
STRIP1	chr1	110580544	110589323	-0.443275	-0.581317	-0.211753	-0.889193	-0.876703	-0.47308	-0.179716	-0.40532	-0.290356	-0.357583
ALX3	chr1	110607312	110613033	-0.0154235	0.370549	0.218474	0.190039	0.142285	0.265181	0.455455	0.0808743	0.362879	0.36396
UBL4B	chr1	110655229	110655469	-0.657088	0.145926	0.442609	0.440976	0.118549	0.47923	0.0994872	0.210152	-0.597694	0.148441
SLC6A17	chr1	110714752	110737284	-0.0787147	-0.491076	0.0269616	0.182023	-0.921346	0.408363	-0.145945	-1.00309	-0.00546169	-0.0933509
KCNC4	chr1	110754598	110766145	0.034695	0.263119	-0.145755	0.149244	-0.0381992	0.245597	0.280107	0.193267	0.105911	0.24242
RBM15	chr1	110882183	110883877	0.408564	-0.555102	0.860176	-1.02116	-1.36144	-0.161534	-0.616545	-1.54144	0.205972	0.202873
SLC16A4	chr1	110921555	110924412	0.176474	0.176475	0.187655	0.455186	-0.0803127	0.237665	0.326373	-0.184973	0.213549	0.115667
LAMTOR5	chr1	110948956	110950370	0.0227032	0.166617	-0.325467	-0.0709184	-0.0383966	-0.231983	-0.111106	0.189804	0.390584	0.178603
PROK1	chr1	110993851	110996669	0.03571	0.157773	0.18972	0.0623457	-0.932514	0.26103	-0.250956	-0.464546	-0.00654932	-0.236466
KCNA10	chr1	111060436	111061321	1.26552	-0.76673	-1.04537	-0.902008	-0.591513	-0.903474	-0.74371	-0.577316	-0.810561	0.232754
KCNA2	chr1	111146817	111147159	0.43929	0.565604	0.422453	0.252517	0.156083	0.495374	0.401161	0.34442	0.426415	0.316874
KCNA3	chr1	111216431	111217330	0.27622	-0.165106	-0.0618266	0.107097	-0.205827	0.382595	0.055477	0.10566	0.0769355	0.310529
CD53	chr1	111435002	111437686	0.530212	0.361246	0.480908	0.176223	0.355384	0.102371	-0.0649197	-0.081553	0.285744	0.0313894
LRIF1	chr1	111494235	111495334	-0.00158181	0.569351	0.136416	-0.14899	0.558575	0.251447	0.53066	0.663697	0.262272	0.0879955
DRAM2	chr1	111667425	111674133	0.40435	0.893809	0.553929	0.23271	0.599562	0.0646727	0.544242	0.528056	0.788594	0.705827
CEPT1	chr1	111690463	111724909	0.274007	0.232491	0.161768	-1.81574	0.297362	-0.0413744	-0.0612149	-0.240872	0.0233747	0.201007
DENND2D	chr1	111734802	111742419	-0.0352716	0.457783	0.0273793	0.321191	0.0463886	-0.119171	0.267878	-0.258579	-0.0825041	-0.0514958
CHI3L2	chr1	111773436	111778773	0.1651	0.517031	-0.0470517	0.438525	0.306544	0.417642	0.689898	0.180897	0.191771	0.391851
CHIA	chr1	111854913	111861298	-0.3381	0.00162808	-0.031454	0.26048	-0.146334	-0.0317856	-0.118896	-0.425529	0.0752923	0.0682564
PIFO	chr1	111889550	111891250	0.320941	0.713734	0.0242422	0.114445	0.540693	-0.411874	0.271664	-0.933328	0.276876	0.369619
OVGP1	chr1	111958962	111966201	0.227224	-0.0155916	0.179164	0.12112	-0.409366	0.139042	0.0180182	-0.0802551	0.129229	-0.123843
WDR77	chr1	111986677	111991323	-2.07976	-2.55138	-4.2472	-2.95999	-2.81198	-4.13191	-2.42883	-1.85047	-4.07238	-3.70078
ATP5F1	chr1	111996843	111998869	-0.603522	-0.628985	0.0959183	-1.33012	0.24731	-0.522731	-0.917354	0.0735526	-0.561706	-1.57465
C1orf162	chr1	112018665	112020345	0.24176	-0.00154221	-0.0355404	0.368926	-0.240682	0.424571	0.0798775	-0.470901	-0.111357	0.0865438
TMIGD3	chr1	112031325	112106557	0.157621	-0.0682368	0.258439	0.0561866	-0.236738	0.209986	0.00642273	0.183823	0.0558376	0.282281
ADORA3	chr1	112042941	112045913	0.438227	0.614435	0.201719	0.173737	0.297285	0.114436	-0.03008	0.114791	0.277375	0.207284
RAP1A	chr1	112237959	112246059	0.423165	0.835037	0.40786	0.330298	0.761986	0.453971	0.4529	0.390522	0.464395	0.376079
FAM212B	chr1	112269953	112270253	0.258904	0.492182	0.360346	0.043902	0.682223	0.531744	0.225985	0.189387	0.106329	0.232588
DDX20	chr1	112298733	112308653	-2.9809	-2.52775	-2.36318	-2.54905	-1.99366	-2.42952	-2.01719	-1.05863	-2.25415	-3.19296
KCND3	chr1	112524259	112525030	0.0758045	0.0158711	0.623389	0.296787	-0.497781	-0.143665	-0.112775	0.0285289	0.344766	-0.117675
LOC643355	chr1	112533531	112533716	0.153946	0.505344	0.29542	0.354969	0.378299	0.07712	0.102102	0.146717	0.331382	0.125797
CTTNBP2NL	chr1	112991701	112999313	0.415237	0.756115	0.139497	0.432248	0.43055	0.310686	0.356445	0.325956	0.302389	0.0596349
WNT2B	chr1	113052047	113059046	-0.878485	-0.0317658	0.337483	-0.155875	-0.0733476	-0.324679	0.305249	-0.280756	0.0642811	-0.0679101
ST7L	chr1	113124629	113161608	-0.138198	0.251207	-0.172457	0.026483	-0.555066	0.107307	0.40668	-0.422122	0.0557267	0.387281
CAPZA1	chr1	113192036	113201664	0.824556	0.0832524	0.226849	0.0813854	0.0266087	0.246324	0.0249407	0.37063	-0.0118202	0.145278
MOV10	chr1	113232220	113238122	0.652944	0.0704356	0.227241	0.431421	0.35814	0.298604	0.330369	0.307346	0.331168	0.168733
RHOC	chr1	113245229	113246407	0.335911	-0.066686	-0.150005	0.297747	-0.149926	-0.50195	0.216431	-0.186029	0.0400561	0.0699681
PPM1J	chr1	113254997	113256221	0.453533	0.51656	0.252849	0.384335	0.573852	0.284923	-0.204295	0.449267	0.0873249	0.403943
FAM19A3	chr1	113264866	113265798	0.025108	0.438506	0.517216	0.325247	0.339987	0.149657	0.0204364	-0.0767679	0.300078	0.273853
SLC16A1	chr1	113460249	113471767	0.0289647	-0.226991	-1.06687	0.355872	-0.364353	-0.570272	-0.401	0.171278	-0.0403735	-0.367337
LRIG2	chr1	113616260	113638535	0.154716	0.731456	0.153312	0.341357	0.27282	0.191055	0.185554	0.145161	0.239768	0.252766
MAGI3	chr1	114133240	114189202	0.20193	0.0558028	0.141964	0.225265	-0.681631	0.300338	0.151168	-0.183806	-0.0681323	0.4008
PHTF1	chr1	114249287	114281373	0.47409	-0.422779	0.340708	0.041885	-0.483058	0.316032	0.32433	0.280023	0.132007	0.601297
RSBN1	chr1	114340109	114354790	0.119683	0.667287	0.436465	0.432884	0.481274	0.237757	0.117992	0.349234	0.13777	0.286699
PTPN22	chr1	114380686	114401160	0.489832	0.289578	-0.0222004	0.149744	0.235676	0.171217	0.140987	0.0552889	0.218858	0.324059
BCL2L15	chr1	114424603	114429896	0.209797	0.622106	0.163928	0.438481	0.390475	-0.026491	0.341857	0.172748	0.230232	0.518851
AP4B1	chr1	114443924	114445422	0.565775	0.193522	-0.210228	0.404559	0.24651	0.503743	0.243609	0.213772	-0.104493	0.463063
DCLRE1B	chr1	114450629	114454114	-0.441284	-0.331736	-1.46818	-0.981925	-0.190177	-0.63398	-0.402036	0.0162204	-0.142425	-0.767228
HIPK1	chr1	114483270	114506155	0.36703	0.0765942	0.142935	-0.260506	-0.170168	-0.317417	-0.0999953	-0.586523	0.0994978	0.286536
OLFML3	chr1	114522236	114523921	0.295739	0.26869	0.486218	0.366685	0.152401	0.409676	0.0106882	-0.0375388	0.264431	0.371099
SYT6	chr1	114680125	114682320	-0.279652	0.249075	0.221289	0.232349	-0.111745	-0.33036	0.305923	0.270268	0.662776	-0.147604
TRIM33	chr1	114964205	115053428	0.291674	-0.188307	0.321926	-0.322581	-0.61979	0.110422	-0.237352	-0.48387	-0.501411	-0.0403384
BCAS2	chr1	115118323	115124135	-0.366315	-0.769213	-0.909477	-0.7281	-0.8701	-1.22594	-1.53087	-0.647346	-1.39913	-0.968626
DENND2C	chr1	115144178	115168178	0.297457	0.409777	-0.119831	0.528866	0.0854645	0.153704	0.560003	-0.497143	-0.316216	0.0698633
AMPD1	chr1	115219959	115229370	0.28664	-0.0144652	0.151284	0.496421	0.19503	0.210846	0.757139	0.536818	-0.0067559	0.162561
NRAS	chr1	115252299	115258692	0.0778698	0.526513	-0.881834	0.309697	0.237159	0.380355	0.262257	0.202539	-0.00124683	0.405485
CSDE1	chr1	115268920	115280681	-0.536694	0.21114	-0.215195	-0.628801	0.123082	-0.735706	-1.25946	-0.650898	-0.27776	-1.10127
SIKE1	chr1	115321806	115323152	0.134156	0.355883	-0.370792	0.299929	0.205131	0.0825695	0.276545	0.424417	0.54718	0.445282
SYCP1	chr1	115401190	115454162	0.984723	0.753047	0.544286	0.572347	0.462292	0.640638	0.730317	0.2918	0.605049	0.541987
TSHB	chr1	115576008	115576685	0.302037	0.398625	0.481588	0.16275	0.270856	0.0911007	0.438555	-0.279034	-0.351238	0.343308
TSPAN2	chr1	115601574	115615543	0.159105	0.438814	0.683634	0.345605	0.0668838	0.341122	0.754611	-0.0481542	-0.0445411	0.215842
NGF	chr1	115829010	115829309	0.0308188	0.0857091	0.425426	0.418086	0.169903	0.491969	0.420314	-0.0445023	0.398508	-0.000672446
VANGL1	chr1	116202363	116226657	1.36578	1.23517	0.781683	-0.460011	0.387715	-0.349689	0.774784	0.503126	0.246642	0.304365
CASQ2	chr1	116269614	116311085	0.234714	0.278679	0.589617	0.302719	-0.323379	0.31718	0.584709	0.486461	-0.389376	0.394811
NHLH2	chr1	116380725	116380967	0.325364	0.992023	0.690728	0.261258	0.446411	0.152309	0.654329	0.484455	0.187529	0.400729
SLC22A15	chr1	116534746	116577917	0.0842885	0.384089	0.250087	0.388837	0.247221	0.0677261	0.834683	0.0547341	-0.327372	-0.412851
MAB21L3	chr1	116666684	116670784	0.587189	0.164178	0.478542	0.372851	0.312537	0.974927	0.499561	-0.108062	0.453719	0.591361
ATP1A1	chr1	116929975	116932341	-1.66118	-3.1199	-2.13205	-2.26604	-2.69664	-2.62832	-2.74041	-2.91074	-2.73504	-3.46352
CD58	chr1	117078759	117113553	-0.394987	-0.125454	-0.710644	0.119647	-0.256584	-0.181017	0.417323	0.218029	-0.364441	-0.116559
IGSF3	chr1	117131523	117156499	0.100484	0.297321	0.0852166	0.434398	-0.0531172	0.211882	0.453686	0.442731	-0.172122	0.229997
C1orf137	chr1	117236797	117237475	0.283573	0.13336	0.45443	0.27272	-0.138957	0.150191	0.455439	-0.026556	0.223107	0.211813
CD2	chr1	117297489	117307177	0.414654	0.454677	-0.149847	0.525332	0.18014	0.25531	0.746018	-0.15781	0.306647	0.529654
PTGFRN	chr1	117484552	117504023	0.218318	0.224869	0.0470586	0.307022	-0.0213825	0.298163	0.191693	0.297941	-0.12996	0.0332766
CD101	chr1	117552669	117560974	0.0344889	0.0847952	-0.0204764	0.178634	-0.387898	0.0912988	0.742386	-0.61637	-0.197252	0.164285
TTF2	chr1	117618246	117629139	-0.935504	-0.647766	-0.267355	-0.286857	-0.13841	-0.371929	-0.370363	-1.005	-0.764976	-0.883903
TRIM45	chr1	117661033	117663646	0.179908	-0.53752	-0.185353	0.213419	-0.839164	-0.351283	0.261937	-0.642652	0.197549	0.121447
VTCN1	chr1	117699197	117699531	0.381747	0.596444	0.457678	0.49877	0.267093	0.499291	0.57456	0.217291	0.571732	0.0751823
MAN1A2	chr1	117911085	118035784	0.371261	0.00485314	0.320741	0.244526	-0.288331	0.289123	0.446744	-0.064445	0.381727	0.224635
FAM46C	chr1	118165576	118166135	0.829549	0.359	0.431445	0.756673	-0.156725	0.269047	0.466505	0.692343	0.395899	0.571551
GDAP2	chr1	118439485	118462834	-0.449669	0.1295	0.552385	-0.161803	0.472644	0.37118	0.682621	-0.609567	-0.264191	0.0644432
WDR3	chr1	118477147	118488792	-1.26226	-2.12516	-2.14724	-2.39412	-0.653376	-1.98168	-2.76481	-1.61595	-1.94635	-2.40133
SPAG17	chr1	118558666	118644414	0.403877	0.0446415	0.10818	0.347931	0.0883476	-0.269803	0.272412	0.268394	0.208276	0.231766
TBX15	chr1	119427886	119467434	0.42261	0.0795893	-0.152913	0.246322	0.0549451	0.147871	0.453006	-0.153578	-0.0686479	0.0261551
WARS2	chr1	119576770	119619182	0.00785422	-0.343956	0.155276	-0.226142	0.302257	-0.445263	-0.679136	-0.0651398	-0.481012	-1.19082
HAO2	chr1	119925585	119927634	0.183555	-0.0823652	0.00532907	0.1054	0.184934	-0.0804334	0.388301	0.103617	0.405279	0.055992
HSD3B2	chr1	119958101	119964695	0.281201	0.202138	-0.109788	0.203129	0.197228	0.225175	0.335816	-0.168218	0.489196	0.0399136
HSD3B1	chr1	120056462	120056824	0.0880875	0.761727	0.265884	0.243369	0.623086	0.183204	0.790284	8.52e-06	0.789568	0.234086
ZNF697	chr1	120165960	120166720	0.249058	0.250116	0.202088	0.292964	-0.203894	0.27063	0.439342	-0.0471105	-0.0755935	0.520059
PHGDH	chr1	120263826	120279883	-0.157414	-0.248756	-0.449334	0.0127916	-0.149588	-0.190418	0.558538	-0.455613	-0.0108491	-0.154525
HMGCS2	chr1	120301828	120307212	0.241965	0.254843	0.431925	0.813646	-0.727039	0.556607	0.694971	0.0898682	-0.198893	0.0371354
REG4	chr1	120342349	120351330	0.371505	0.154201	0.670502	0.252847	0.400673	0.404151	0.621687	0.269344	0.0608602	0.339852
NBPF7	chr1	120382916	120386975	0.396698	0.463454	0.23742	0.235368	-0.0224462	0.453612	0.462684	-0.137548	0.216679	-0.132678
ADAM30	chr1	120437737	120438641	0.0624629	0.355796	0.756845	-0.0774426	0.215932	0.526524	0.566489	0.076972	-0.191034	0.176342
NOTCH2	chr1	120468005	120510155	0.688616	0.481233	0.255319	0.29772	0.319419	0.458887	0.781145	0.067151	0.0120263	0.437739
FAM72B	chr1	120846028	120846066	0.107048	0.0948078	0.292112	-0.155441	0.181901	0.366205	0.327968	0.0331878	0.156557	0.0616639
FCGR1B	chr1	120930080	120934603	-1.1395	-1.41884	-0.405043	-0.616002	-0.552848	-1.1882	-0.49383	-1.92135	-1.30167	-0.343482
SRGAP2C	chr1	121116682	206574822	-0.686052	-0.711589	-0.416364	-0.471655	-0.177004	-0.389841	0.307086	0.13068	-0.237925	-0.874914
PPIAL4G	chr1	143767630	143767792	-1.94024	-1.87019	-1.17391	-1.98609	-1.31222	-1.36047	-1.00212	-2.78975	-2.44873	-2.01112
FAM72D	chr1	143897608	143912294	-0.856137	-1.06826	-0.0125499	-0.161641	-0.467883	-0.314052	0.0359209	0.0170695	-0.657755	-0.688831
FAM72C	chr1	143906060	206139467	-1.93666	-1.74344	-0.702896	-1.32798	-0.812679	-1.36264	-0.427318	-0.40217	-1.60397	-1.35613
NBPF20	chr1	144180356	146463573	-1.37355	-2.56583	-1.52976	-3.48808	-2.39961	-2.46957	-1.31312	-4.35151	-1.577	-3.32104
PPIAL4C	chr1	144363848	149553400	-1.79173	-1.01954	-1.42851	-0.817744	-0.667279	-0.785008	-1.0502	-0.199895	-1.38343	-2.30402
NBPF8	chr1	144617167	148343694	-0.940828	-0.578449	-0.866811	-0.648924	0.236759	-0.784182	-0.437942	0.0494113	-0.770245	-0.972185
NBPF9	chr1	144822012	145302719	-1.74783	-1.51693	-2.06406	-1.71764	-2.02977	-1.93573	-1.61248	-1.69164	-1.37662	-1.85569
PDE4DIP	chr1	144886083	144952242	-1.66691	-1.69543	-1.11507	-0.473117	-1.35703	-1.02641	-0.662	-1.1057	-0.893006	-0.99914
SEC22B	chr1	145096598	145109671	-0.0944983	-1.37821	-0.644212	-1.67893	-0.730609	-2.31175	-1.81213	-0.5668	-2.46867	-1.93354
NOTCH2NL	chr1	145273301	145281437	-2.03952	-2.23886	-0.375366	-0.42415	-1.83185	-1.514	-0.380693	-1.73889	-1.97377	-1.56251
NBPF14	chr1	145297613	148329065	-1.512	-1.77197	-1.12164	-1.74567	-1.6142	-1.80214	-1.08434	-1.51611	-1.0409	-1.52741
NBPF10	chr1	145298238	145365436	-3.29346	-2.67737	-2.1377	-2.45131	-2.08017	-2.18987	-1.82996	-2.83693	-3.13913	-2.35087
HFE2	chr1	145415352	145416449	-0.309181	-0.537216	0.129723	-0.0754404	-0.874125	0.054016	0.0977809	0.325913	-0.117748	-0.332795
TXNIP	chr1	145438932	145440426	0.278879	0.3538	0.0783292	0.570972	0.284935	0.244112	0.241883	0.367644	-0.0755045	0.347062
POLR3GL	chr1	145457566	145460187	-0.0646396	0.231089	0.143409	0.121754	0.134909	-0.597125	-0.096349	0.205268	0.137408	0.162482
ANKRD34A	chr1	145473419	145474248	-0.212795	0.478836	0.440188	0.0670482	0.34374	0.131936	0.487418	0.0595775	-0.313633	0.148676
LIX1L	chr1	145477210	145497425	0.0825882	0.0918591	0.168301	0.293733	0.0629314	-0.187506	-0.31681	0.538244	0.187362	0.121331
RBM8A	chr1	145508191	145508606	-1.4572	-2.31901	-1.4427	-2.99865	-1.3889	-2.80565	-1.25196	-1.34786	-1.96231	-4.03374
PEX11B	chr1	145518060	145522569	-0.992821	-1.27284	-0.98193	0.456615	-1.01891	-1.42987	-1.62433	-1.74308	-0.978589	-1.08956
ITGA10	chr1	145530324	145535888	-0.540081	-0.448412	0.305725	0.202395	-0.386436	-0.010905	-0.194098	0.293396	-0.541293	-0.115258
ANKRD35	chr1	145557088	145561867	0.275448	0.202158	-0.444886	0.26684	-0.283338	-0.915833	-0.535551	0.199048	-0.633801	0.250906
PIAS3	chr1	145578222	145581243	-1.16975	0.00390166	0.610922	-0.0444589	0.220737	0.178011	-0.202789	-0.0432846	-0.0474913	0.0728731
NUDT17	chr1	145587443	145589255	-0.454842	-0.522338	0.176018	0.0905331	-0.390742	-0.287196	-0.401035	0.317009	-0.28446	-0.444905
POLR3C	chr1	145597550	145608617	-2.84931	-3.67773	-4.42984	-3.29424	-3.60846	-2.96612	-3.54612	-3.48376	-3.25882	-0.758893
RNF115	chr1	145650520	145683650	0.268399	0.327642	0.445859	0.423161	0.590495	0.0355884	0.383954	0.547005	-0.461951	0.172163
CD160	chr1	145704084	145704344	-0.101762	0.0139191	0.0621468	0.385078	0.0146446	0.0319374	-0.145715	-0.0322407	0.272372	0.0347143
PDZK1	chr1	145747114	145756428	0.129027	0.200125	0.509181	0.302716	-0.310125	0.236349	0.255257	0.0799825	-0.235907	-0.232989
GPR89A	chr1	145788768	145816682	-0.964916	-1.83133	-1.0924	-2.1817	-0.939794	-1.94453	-0.898739	0.23769	-2.71511	-2.61546
NBPF11	chr1	146046291	147599208	-2.00684	-2.1997	-2.53514	-1.45543	-1.82969	-1.12884	-1.94351	-0.834261	-0.60971	-1.86885
NBPF12	chr1	146397431	146418249	-1.57627	-0.616255	-0.788175	-1.40081	-0.364046	-0.758266	-0.803162	-0.11399	-1.45643	-2.0121
PRKAB2	chr1	146638133	146643577	0.269151	0.399969	0.678703	0.390738	0.21622	-0.0124992	0.442512	0.228942	0.14874	-0.195704
FMO5	chr1	146672908	146696525	-0.49667	-0.269469	0.25033	-0.0963568	0.147546	-0.518727	0.060087	0.71698	-0.269895	-0.185747
CHD1L	chr1	146727487	146747805	0.128951	-0.127334	0.373787	0.171784	-0.153602	0.311349	-0.243868	-0.0625605	-0.460537	-0.0188411
BCL9	chr1	147084941	147092219	-0.154538	0.822391	-0.163055	-0.400042	1.80642	-0.417506	-0.883141	-0.700707	-0.226158	-0.501232
ACP6	chr1	147126372	147142012	-0.717013	0.073873	0.316624	0.162498	0.0806481	-0.0107594	0.116902	-0.110038	-0.618657	-0.15156
GJA5	chr1	147230751	147231308	0.200418	-0.442347	0.0566432	0.277968	-0.0174129	-0.149077	-0.00282273	-0.121376	-0.234063	-0.342607
GJA8	chr1	147380203	147380653	0.121697	-0.284512	0.117422	-0.140295	-0.115404	-0.404299	0.103604	0.531372	-0.338067	-0.155028
GPR89B	chr1	147415581	147442128	-1.62628	-2.04921	-0.308602	-1.94713	-1.79372	-2.54226	-0.849391	-0.689853	-1.49132	-2.34747
PPIAL4F	chr1	147954903	148806581	-3.33003	-1.71434	-2.73304	-1.74918	-1.60111	-3.1317	-1.40534	-0.969216	-1.94881	-1.57024
PPIAL4A	chr1	147955115	147955267	-1.44643	-2.10423	-2.71985	-1.46215	-1.63265	-3.07428	-1.64261	-0.408779	-1.35396	-1.96941
PPIAL4D	chr1	148202017	148806533	-1.09683	-1.11197	-1.43186	-1.00368	-1.12247	-1.00429	-0.38357	-0.997373	-1.59086	-1.32952
PPIAL4E	chr1	148202223	148806327	-2.51853	-2.0608	-1.89369	-3.29247	-1.949	-2.87847	-1.77895	-1.12425	-1.16445	-2.83564
NBPF15	chr1	148579678	148589827	-3.75532	-1.72822	-2.51051	-4.13221	-2.97125	-2.69244	-1.99219	-2.74504	-2.60569	-3.88744
FCGR1A	chr1	149755651	149761760	-0.665645	-1.4647	-1.38177	-0.571311	-1.18133	-0.911577	-0.22063	-0.632463	-1.1917	-0.716045
HIST2H2BF	chr1	149783655	149783860	-0.330355	-1.09976	-0.44574	-0.870526	-0.634602	-0.594467	-0.344606	-0.119462	-0.623066	-1.11007
HIST2H3D	chr1	149785058	149785210	-2.31025	-2.81641	-1.73102	-2.38888	-2.86455	-0.361767	-0.557902	-3.2151	-1.96421	-2.63344
HIST2H4B	chr1	149804304	149832641	-1.26541	-2.459	-0.692723	-1.1023	-2.22734	-1.0096	-1.83249	-1.52398	-1.13027	-0.81974
HIST2H4A	chr1	149804307	149832638	-0.22481	-1.21492	-0.626895	-0.184501	-0.94712	-0.672691	-1.18144	-1.48038	-0.865622	-0.464682
HIST2H3A	chr1	149812488	149824457	-2.56444	-2.50019	-0.387539	-1.59786	-3.22342	-1.19936	-3.26491	-2.28237	-2.05931	-2.1479
HIST2H3C	chr1	149812507	149824438	-2.39668	-3.27959	-1.95259	-2.26582	-3.21394	-1.36731	-2.68265	-3.01526	-3.26088	-1.93414
HIST2H2AA4	chr1	149814078	149822867	-3.00138	-2.50209	-2.21624	-2.15906	-1.69251	-3.0811	-3.28314	-2.72995	-2.91717	-2.25993
HIST2H2AA3	chr1	149814097	149822848	-0.547859	-1.14576	-1.10188	-0.480263	-0.630105	-1.35277	-0.975135	-0.438576	-0.799215	-0.913709
HIST2H2BE	chr1	149858060	149858185	-0.626991	-1.13446	-0.779524	-0.436787	-0.834167	-1.21245	-1.03912	-0.336496	-1.20044	-0.790582
HIST2H2AC	chr1	149858532	149858681	-1.03708	-0.680061	-0.444972	-0.326555	-0.714084	-1.18331	-1.33408	-0.965625	-1.17121	-0.85981
HIST2H2AB	chr1	149859198	149859431	-0.623052	-0.833272	-0.153778	-0.355011	-0.740268	-0.474263	-0.44881	-0.790919	-0.801397	-0.611764
BOLA1	chr1	149871715	149871870	-1.18428	-0.899488	-0.289552	-0.176544	-0.614385	-0.333268	-0.0509149	-0.703898	-0.857434	-0.462229
SV2A	chr1	149881071	149885158	-0.21486	0.15029	0.0741504	0.0414791	0.605299	-0.0640737	0.148787	0.170496	-0.184418	-0.182607
SF3B4	chr1	149898298	149899139	-3.64755	-2.26699	-2.18089	-3.20308	-1.80021	-2.6673	-2.40449	-2.65407	-2.71344	-3.61272
MTMR11	chr1	149903207	149907218	-0.38447	0.138637	0.0262675	0.18447	0.0435406	0.315419	-0.261078	0.117331	-0.806677	-0.0538546
OTUD7B	chr1	149919219	149936196	0.0081643	0.0885894	-0.0621986	-0.0972977	-0.318758	-0.400798	-0.0825933	-0.407178	-0.315758	-0.183698
VPS45	chr1	150049193	150054863	-0.134756	-0.753494	-0.644205	-0.927461	-0.651308	-0.536461	0.116357	0.0964173	-0.896876	-1.1188
PLEKHO1	chr1	150123187	150131173	-0.826268	-0.460578	-0.0948354	0.276224	-0.462916	-0.420506	-0.246128	-0.192134	0.258934	-0.255522
ANP32E	chr1	150201446	150204244	-0.786621	0.400856	0.207663	-0.100308	0.121899	-0.610165	-0.59925	0.290203	-0.397258	-0.242089
CA14	chr1	150233979	150235480	0.246541	0.487979	0.263341	0.319755	-0.00446685	-0.166436	-0.224829	-0.203098	0.347574	0.361419
APH1A	chr1	150239843	150241158	-0.44009	-0.337427	-0.103303	-0.0391637	-0.319994	0.058359	0.0501637	-0.147165	-0.0651725	-0.0724018
C1orf54	chr1	150245256	150248936	-0.210714	-0.0474219	0.105719	0.211036	-0.487201	-0.235351	0.0930896	-0.0472064	0.125608	-0.0397131
CIART	chr1	150255744	150256926	0.199089	-0.116082	0.235554	0.28327	0.0559328	-0.0425671	0.401941	-0.229534	-0.0265759	-0.0996045
MRPS21	chr1	150266821	150280524	-2.36472	-2.82104	-1.3885	-2.72109	-1.07105	-2.6875	-1.67906	-0.858287	-2.48406	-2.85535
PRPF3	chr1	150305171	150315809	-0.51954	-1.14879	-1.12399	-1.15713	-0.971534	-0.573905	-1.1844	-0.11004	-1.57397	-1.27168
RPRD2	chr1	150429884	150444193	-0.177464	-0.0090771	0.170818	-0.579806	-0.569226	-0.525119	-0.428656	-0.00177015	-0.314951	-0.594214
TARS2	chr1	150460441	150471141	-1.1906	-1.94711	-2.97379	-2.26647	-1.24324	-2.49834	-1.93061	-1.24071	-1.11667	-2.34651
ECM1	chr1	150483418	150484143	-0.433461	-0.844869	-0.167604	0.0804385	-0.510292	-0.258706	-0.043321	-0.5433	-0.612422	-0.295685
ADAMTSL4	chr1	150526262	150529776	-1.29301	-0.158221	-0.109933	-0.169938	-0.10286	-0.24676	-0.0165193	0.0842791	-0.0428824	-0.225409
MCL1	chr1	150551364	150551917	-3.69836	-4.18465	-3.40925	-5.4657	-3.75333	-3.76737	-3.47198	-6.13276	-1.79802	-5.06027
ENSA	chr1	150599944	150601920	-0.790169	-0.890554	-0.678364	-0.809175	-0.215413	-1.10875	-0.13263	-0.269032	-0.531166	-0.217008
GOLPH3L	chr1	150621092	150667180	0.0471054	0.554364	0.403547	0.357077	0.371416	0.110437	0.45948	0.261627	0.0906795	0.136993
HORMAD1	chr1	150679070	150689677	0.224786	0.0833785	0.245525	0.266194	0.477606	-0.177929	0.531958	0.193395	0.108661	0.0782029
CTSS	chr1	150724363	150737189	0.429233	0.0423189	0.586746	0.247333	0.491264	0.292678	0.352865	-0.0870909	-0.0421227	0.241409
CTSK	chr1	150776536	150779183	-0.116372	0.336683	0.309912	0.472668	0.120336	-0.0620796	0.586219	0.31925	-0.0527999	0.11921
ARNT	chr1	150790461	150818769	-0.824462	-0.432186	-0.367049	0.316915	-0.0319065	-0.289379	-0.115625	-0.120367	-0.354756	-0.425437
SETDB1	chr1	150902580	150923245	-1.82076	-1.59647	-0.741051	-1.33359	-2.25886	-1.23816	-0.822254	-0.581094	-1.10907	-0.652775
CERS2	chr1	150939581	150941417	-0.563445	-0.36236	-0.342514	-0.152537	-0.361658	-0.663755	-0.0450349	-0.755733	-1.09384	-0.459405
ANXA9	chr1	150955862	150960425	-0.583673	-0.266824	0.138054	0.141756	-1.28817	-0.421388	-0.447399	-0.765433	-0.294297	-0.386241
FAM63A	chr1	150971915	150975037	-0.076342	-0.98633	0.074104	-0.0351789	-0.550391	-0.412688	-0.590426	-0.880952	-0.673597	-0.277785
PRUNE	chr1	150990929	150999771	-0.44379	-0.510963	-0.0243434	-0.228274	-0.770723	-0.716437	0.091864	0.101347	-0.216274	-0.284745
BNIPL	chr1	151011342	151015612	-0.630654	-0.29167	0.0721299	0.113079	0.158541	-0.432218	-0.427221	0.0062954	-0.282517	-0.514231
C1orf56	chr1	151020425	151020717	-0.393207	-0.719304	0.473718	-0.106415	-0.458086	-0.328539	-0.0629566	0.359176	-0.128474	-0.0566145
CDC42SE1	chr1	151027531	151028174	-0.522009	-0.308866	0.0124655	0.390125	-0.372637	-0.0949093	0.290844	0.0339429	-0.095518	-0.300558
MLLT11	chr1	151039711	151039834	-0.176421	0.150636	0.0245229	-0.0702512	0.198107	0.274263	0.153926	-0.364898	-0.219504	-0.157971
GABPB2	chr1	151062901	151079639	0.106277	0.166008	0.563852	0.42815	0.387698	0.492653	0.00769543	0.340354	-0.0503266	-0.0222829
SEMA6C	chr1	151109006	151111933	-0.512782	-0.213702	-0.0376607	0.0981645	-0.124427	-0.167262	0.0896089	0.0621066	-0.290746	-0.350095
TNFAIP8L2	chr1	151131229	151131488	-0.00776352	-0.316566	-0.297781	0.0748287	-0.154837	-0.0671456	-0.193512	-0.129398	-0.34047	-0.0412031
LYSMD1	chr1	151134300	151137675	-0.341138	-0.265955	0.119882	0.0525	-0.0572964	-0.0475925	-0.429769	-0.0684086	-0.526175	-0.521379
SCNM1	chr1	151138939	151139878	-0.366849	-0.468608	-0.0181301	0.047461	-0.269425	-0.151855	-0.144209	-0.225661	-0.279283	-0.189237
TNFAIP8L2-SCNM1	chr1	151139431	151140686	-0.519906	-1.4073	-0.379156	-0.146087	-0.563293	-1.08379	-0.768631	-0.549302	-1.1412	-0.480243
TMOD4	chr1	151143956	151146986	-0.135712	-0.0998501	0.283165	0.261519	0.734065	0.220797	-0.000137168	0.0797891	0.198661	-0.0876614
VPS72	chr1	151156950	151162560	-2.10891	-1.64251	-1.89402	-1.665	-1.00085	-1.50836	-1.6119	-1.05033	-2.51615	-2.02469
PIP5K1A	chr1	151204178	151206834	-0.407569	-0.150955	-0.357413	-0.0622675	-0.552425	-0.169843	0.0175045	-0.212317	-0.36943	-0.256925
PSMD4	chr1	151236494	151238503	-1.50051	-2.0325	-0.846464	-2.05382	-1.16935	-0.663179	-0.392801	-0.370273	-2.91466	-4.49374
ZNF687	chr1	151259127	151261596	-1.28716	-0.608077	-0.125561	-1.0177	-0.139153	0.58063	-0.597302	-0.070348	-0.696877	-0.217939
PI4KB	chr1	151278743	151288737	-0.360205	-0.692316	-0.455473	-0.96286	-0.573224	-0.718264	-0.49066	-0.700647	-0.779806	-0.472608
RFX5	chr1	151315626	151318692	-1.17073	-0.627944	-0.296988	0.588367	-0.779534	-0.572527	-0.0305046	-0.0207704	-0.731654	-0.673458
SELENBP1	chr1	151339286	151341972	-0.886992	-0.144504	0.503977	0.171174	-0.154707	-0.166108	0.0680064	0.0836627	-0.25291	-0.0792979
PSMB4	chr1	151372486	151373053	-3.28391	-2.77968	-3.19846	-3.58979	-4.41763	-4.15405	-2.83878	-2.23745	-3.4996	-4.0462
POGZ	chr1	151379370	151403193	-0.172027	-0.392178	-0.15915	0.101558	-1.01838	-0.521492	-0.00237138	-0.553726	-0.129448	-0.0250887
CGN	chr1	151491591	151502394	0.0746288	-0.341072	0.103489	0.238488	-0.0808043	0.0733606	-0.135894	-0.151479	-0.309028	-0.0886776
TUFT1	chr1	151534553	151546788	0.353665	0.441055	-0.399231	0.382197	0.0490795	-1.59973	0.24219	-0.119449	-0.703557	-0.0826035
SNX27	chr1	151584871	151630891	0.249301	0.165184	0.172252	0.137799	-0.0646798	-0.43513	-0.211382	-0.265983	0.220871	-0.475929
CELF3	chr1	151679638	151681750	0.141592	-0.191033	0.133939	0.261967	0.498182	-0.189988	0.070403	0.194128	-0.653551	0.140639
RIIAD1	chr1	151694050	151694626	0.339201	0.276612	0.622022	0.508151	0.315254	0.195981	0.315438	-0.159134	0.0483092	-0.0197174
MRPL9	chr1	151733997	151734963	-0.859983	-0.599699	-0.0601596	-0.555458	-0.147194	-0.52454	-0.202241	0.199858	-0.841978	-1.33616
OAZ3	chr1	151740583	151742670	-0.475338	0.47012	0.619785	0.300496	0.642314	0.683419	0.492864	0.713433	0.242683	0.397596
TDRKH	chr1	151748916	151755413	0.166897	-0.39619	0.118893	0.31158	0.0529457	-0.199888	-0.13477	-0.585335	-0.538683	-0.213428
LINGO4	chr1	151774162	151774861	0.214216	-0.0138395	0.181993	0.207794	0.0250526	-0.151818	0.481819	0.183131	-0.381035	-0.161904
RORC	chr1	151787055	151789716	0.18808	-0.401088	0.108082	0.42407	-0.106399	-0.00898307	0.0360822	-0.0454702	0.0355267	0.168095
C2CD4D	chr1	151810772	151811332	0.0215462	-0.444471	-0.172965	0.2414	-0.127825	-0.293605	0.42019	0.345272	-0.156126	-0.222446
THEM5	chr1	151820756	151825952	-0.324382	0.115499	0.307853	0.454455	0.0852634	0.0428252	-0.260628	-0.255703	0.0350286	0.0063024
THEM4	chr1	151860847	151881847	-0.251127	-0.101693	0.516488	0.161309	0.0286481	-0.38031	-0.287585	-0.0581624	-0.210023	-0.0635511
S100A10	chr1	151955741	151958701	0.0332111	0.41399	0.641803	0.384637	0.41306	0.0122199	-0.0347873	0.169609	0.315338	-0.0887796
S100A11	chr1	152005285	152006266	0.149113	0.0283269	0.21162	0.290228	0.48352	0.0432021	0.0493058	-0.140055	-0.254263	-0.319942
TCHHL1	chr1	152058805	152059700	-0.364922	0.246079	0.520869	0.430791	0.737905	0.397426	0.243485	0.535877	-0.106449	0.0461936
TCHH	chr1	152082898	152085108	0.177959	0.078171	0.443015	0.309269	0.406779	0.277749	0.619049	0.568764	0.432105	0.222528
RPTN	chr1	152127890	152129310	0.285328	0.331759	0.088512	0.641797	0.273079	0.304332	-0.323366	-0.301451	-0.624817	-0.0466953
HRNR	chr1	152186248	152192981	-0.562308	-0.439364	0.0471221	0.141617	0.107789	-0.766782	-0.434521	-0.103485	-0.565536	-0.458094
FLG	chr1	152279992	152285554	0.389958	0.617342	0.495618	0.372563	0.671527	0.308438	0.593949	0.404901	0.419854	0.205194
FLG2	chr1	152326712	152329801	0.317287	0.550764	0.3005	0.688675	0.328604	-0.396503	0.0736655	0.248663	0.548131	0.394008
CRNN	chr1	152382760	152384582	0.0686545	0.0578823	0.565584	0.395731	0.726734	0.369795	0.220517	0.683874	0.0345903	-0.0141996
LCE5A	chr1	152484062	152484252	-0.528036	0.0666659	-0.0948104	0.171949	0.472837	-0.512253	-0.489841	-0.0110986	0.10735	-0.448487
CRCT1	chr1	152487871	152488051	0.436347	0.499077	0.342176	0.554265	0.914021	0.322733	0.473312	0.185127	0.612524	0.366599
LCE3E	chr1	152538494	152538618	-0.552793	-0.784166	-0.499239	-0.467206	0.337895	-0.764378	-0.647696	0.0212178	-1.27328	-0.875185
LCE3D	chr1	152552255	152552374	-0.585995	-0.248377	0.0944117	0.149669	0.503362	-0.511215	-0.350934	0.493981	-0.180255	-0.234202
LCE3C	chr1	152573245	152573356	0.209414	-0.0355537	0.304851	0.609791	0.269858	0.363266	-0.17391	0.142179	-0.349564	0.244037
LCE3B	chr1	152586351	152586438	0.307117	0.00275434	0.699665	0.717238	0.361101	0.454493	-0.110027	0.249153	-0.447904	0.235615
LCE3A	chr1	152595404	152595529	0.0672859	0.273597	0.220603	0.0938172	0.36078	0.37947	-0.0111387	0.268468	0.0860422	-0.043893
LCE2D	chr1	152636619	152636751	0.115609	0.0413407	-0.035202	0.527482	0.356238	-0.0692338	0.103355	0.477166	0.0816141	0.180697
LCE2C	chr1	152648529	152648658	-0.00538152	-0.149124	0.101695	0.062136	0.727252	-0.245787	-0.0695904	-0.195999	-0.146605	-0.0251532
LCE2B	chr1	152659406	152659518	-0.0439854	0.147494	0.27727	0.37693	0.212105	-0.284981	-0.304832	0.299908	0.581213	-0.0189786
LCE2A	chr1	152671455	152671532	-0.892224	-0.320506	-0.261661	-0.38409	-0.115323	-0.0719751	-0.828498	-0.276759	-0.582281	-0.136617
LCE4A	chr1	152681593	152681759	0.00741747	-0.0446887	0.235937	0.200567	0.738868	0.277144	-0.699619	0.59062	0.171021	-0.387138
C1orf68	chr1	152692038	152692362	0.204745	0.123011	0.240346	0.407361	0.46998	0.500566	0.442286	0.410576	0.302851	0.173962
KPRP	chr1	152732419	152732983	0.208101	0.116722	0.427578	0.190766	-0.183432	-0.0453332	0.150983	0.0825541	-0.207878	-0.170185
LCE1F	chr1	152748913	152749058	-0.152698	-0.228432	0.318462	0.0722989	0.662061	0.188683	-0.421938	0.0967331	-0.338462	-0.459374
LCE1E	chr1	152759817	152759908	-0.574043	0.205316	0.442629	0.12901	0.515318	0.184739	-0.575857	0.297	-0.215625	-0.0743494
LCE1D	chr1	152770309	152770452	0.000701459	0.27411	0.523868	0.136508	0.311075	0.150519	-0.15761	0.108504	0.151839	-0.561025
LCE1C	chr1	152777705	152777915	-0.756825	-0.545814	0.103286	-0.42999	-0.33306	-0.489718	-0.783235	-0.31803	0.0316019	-0.836222
LCE1B	chr1	152784985	152785133	-0.554067	-0.543067	-0.489442	-0.526627	0.25005	-0.317538	-1.06876	0.0147336	-0.563818	-0.989619
LCE1A	chr1	152799990	152800121	-1.03274	-0.42409	0.0330883	0.0758562	0.402614	-0.0418975	-0.941853	0.0886486	-0.700359	-0.58327
LCE6A	chr1	152816056	152816137	-0.0340124	0.283795	0.488838	0.401354	0.578	0.439517	0.399777	0.282479	0.325492	-0.0289866
SMCP	chr1	152856957	152857126	0.484641	0.473961	0.679787	0.436775	0.423859	0.262738	0.252455	0.701427	0.301351	0.367404
IVL	chr1	152882431	152883143	0.335101	0.630932	0.78639	0.40641	0.809237	0.165406	0.386688	0.851506	0.146645	0.576175
SPRR4	chr1	152944395	152944530	0.163735	0.159114	0.33016	0.311608	0.340537	-0.316367	-0.0943508	0.0485317	-0.181279	-0.0368224
SPRR1A	chr1	152957746	152957878	-0.00727247	-0.168831	0.31646	0.176099	0.665311	0.344077	0.269498	0.442261	0.26186	0.181929
SPRR3	chr1	152975588	152975804	0.533557	0.702977	0.720516	0.71425	0.953519	0.211788	0.803546	0.0996325	0.427133	0.49421
SPRR1B	chr1	153004861	153004951	0.240251	0.394202	0.293187	0.421502	0.56736	0.149249	0.0311042	0.606699	0.476585	0.43384
SPRR2D	chr1	153012691	153012724	0.69886	0.590803	0.746173	0.639882	0.556516	0.593126	0.730285	0.69079	0.797509	0.412764
SPRR2A	chr1	153029058	153029169	-1.23418	-1.14891	-0.547433	-0.789539	-0.752266	-0.384667	-0.756464	0.00903893	-0.991201	-0.813725
SPRR2B	chr1	153043185	153043267	-1.96768	-1.46449	-0.616716	-0.445998	-0.705886	-0.517221	-0.520431	-0.736713	-1.33661	-1.08744
SPRR2E	chr1	153066070	153066171	-0.854239	-0.768888	-0.41768	-0.79023	0.261717	-0.591172	-0.321086	-1.02781	-0.949122	-1.6636
SPRR2F	chr1	153085063	153085164	-0.177376	0.175613	0.0305926	0.0836957	0.129491	0.0345629	-0.401867	0.352335	-0.161751	-0.120988
SPRR2G	chr1	153122426	153122575	0.00291254	0.00306506	0.366772	0.282354	0.407506	-0.0156887	-0.302374	0.425788	0.0829267	0.161685
LELP1	chr1	153177218	153177388	0.0117632	0.41458	0.435041	0.262623	0.468194	0.0656871	0.423919	0.171355	0.339937	0.177319
PRR9	chr1	153190664	153190788	-0.299779	-0.142698	0.499913	0.523554	0.100007	0.38492	0.285993	0.713094	-0.0195684	0.0180172
LOR	chr1	153233467	153234000	0.248461	-0.227254	0.216315	0.0339696	-0.00162122	-0.377945	-0.300492	0.107645	-0.512452	0.228801
PGLYRP3	chr1	153274996	153279659	0.427471	0.334229	0.252864	0.421904	0.374759	0.0633343	0.531505	0.337574	0.290921	0.399885
PGLYRP4	chr1	153312979	153318643	-0.265041	0.266541	-0.0943251	0.0923934	-0.26612	-0.125182	-0.201962	0.0819359	-0.429583	-0.230778
S100A9	chr1	153330814	153333159	-0.0139516	-0.135473	0.184836	0.773115	0.0832524	0.0907643	-0.43733	0.0569648	-0.150121	0.139675
S100A12	chr1	153346928	153347063	0.239485	-0.476742	0.361053	0.113764	-0.115062	-0.0582074	0.461042	0.246445	-0.206247	-0.563136
S100A8	chr1	153362688	153362961	0.535552	-0.762584	0.54161	0.256902	1.15398	0.575416	0.93589	-1.84943	-1.44676	-0.86229
S100A7A	chr1	153390559	153391675	0.183484	0.532033	0.494274	0.196423	0.544191	0.0983768	0.120842	0.175271	0.439095	-0.251291
S100A7L2	chr1	153410654	153410811	0.0346771	0.0848555	0.850605	0.364935	-0.0965069	-0.0562865	0.215677	0.131327	0.346952	0.218986
S100A7	chr1	153430403	153431477	1.08542	0.737252	0.311419	0.586356	0.818842	0.497654	0.502008	0.631069	0.584786	0.476716
S100A6	chr1	153507679	153507816	-0.489469	-0.397593	0.117815	0.129285	-0.227801	-0.343203	0.151269	-0.191714	-0.178378	-0.0581566
S100A5	chr1	153512534	153512636	-0.364687	-0.111746	0.369814	0.27742	0.372257	-0.223541	-0.338561	-0.34384	-0.407076	-0.12149
S100A4	chr1	153516344	153517245	0.0433449	0.0773536	0.265232	0.417119	0.39439	-0.0372838	0.0578525	0.0482632	-0.116366	0.157861
S100A3	chr1	153520267	153520927	-0.145718	-0.0413691	0.385351	0.297132	0.263097	-0.219995	0.0284095	-0.0669573	-0.0894795	-0.0812612
S100A2	chr1	153534032	153536300	0.0347711	0.140533	0.247482	0.359829	-0.370464	-0.0496083	0.358719	-0.0746828	-0.522482	0.251714
S100A16	chr1	153580152	153580604	-0.00251076	0.035096	0.432809	0.31779	-0.104189	-0.248601	-0.0172871	0.191884	0.0930339	-0.0157516
S100A14	chr1	153587490	153587855	-0.0803113	-0.726884	0.564009	0.206735	-0.475524	-0.269138	0.0957679	-0.734787	-0.50607	0.137234
S100A13	chr1	153598793	153598940	-0.00126294	-0.212733	0.763677	0.195565	0.0504262	-0.0308954	-0.02078	0.516298	-0.537543	0.185373
S100A1	chr1	153603031	153604201	-0.317826	0.021892	0.663388	0.29911	0.648943	0.13532	0.405666	0.869408	0.185521	-0.0771644
CHTOP	chr1	153609107	153614903	-0.72318	-0.379987	-0.60376	-0.237789	-0.515592	-1.20584	-1.51536	-0.0973648	-0.50778	-0.635606
SNAPIN	chr1	153631230	153631992	-0.617436	-0.956226	0.0225993	-0.641346	-0.938084	-0.765748	0.118573	-0.369926	-0.894597	-0.471087
ILF2	chr1	153636516	153640998	-1.38362	-1.49433	-2.2992	-2.61302	-1.34558	-2.95415	-2.01884	-0.901971	-1.88091	-3.22165
NPR1	chr1	153652207	153659739	-0.220833	-0.525295	-0.095524	-0.0250722	-0.1187	-0.484025	-0.490104	-0.0221677	-0.430823	-0.445959
INTS3	chr1	153719803	153735248	-1.90338	-1.26036	-1.2909	-1.67728	-1.30271	-1.50594	-1.94587	-0.656767	-1.53256	-1.95225
SLC27A3	chr1	153748296	153750326	-0.12258	-0.310173	0.126759	0.309911	-0.0797653	0.167973	0.0318567	-0.23337	-0.400914	0.0806157
GATAD2B	chr1	153788801	153800510	-0.529026	0.0259737	0.315238	-0.149466	-0.0593829	-0.341562	-0.467234	-0.0546897	-0.887687	-1.05881
DENND4B	chr1	153910245	153915613	-0.0807323	0.233392	0.182742	-0.0274634	0.250025	0.183413	-0.131434	-0.0665833	0.397138	0.267283
CRTC2	chr1	153924083	153926750	-0.784328	-0.0915648	-0.277591	0.250208	-0.470192	0.277078	-0.0754345	-0.555141	-0.356624	-0.161979
SLC39A1	chr1	153932959	153934804	-0.239774	0.234835	-0.0149877	-1.24698	-0.198382	0.0953908	-0.693444	0.431503	0.618237	0.702602
CREB3L4	chr1	153941115	153945325	0.200758	0.0897754	0.333029	0.477759	0.0852198	0.287218	0.0865971	-0.105712	-0.0949312	0.246242
JTB	chr1	153948364	153949662	-0.342059	-1.04799	0.222387	-0.166308	-1.85267	-1.1783	0.337164	0.455	-1.7779	-1.56532
RAB13	chr1	153955235	153958594	-0.35796	-0.6944	0.200433	-0.100906	-0.0789709	-0.0777064	-0.0122805	0.48742	-0.886927	-0.394007
RPS27	chr1	153963634	153964092	-1.88625	-3.4965	-3.14856	-4.00471	-2.87347	-3.5132	-3.84833	-2.20059	-3.13319	-3.40383
NUP210L	chr1	154026836	154099868	-0.575351	-0.319765	0.442366	0.22215	0.469984	-0.137889	0.187755	0.105565	-0.206223	-0.221184
TPM3	chr1	154148592	154164456	-0.137491	-0.0148107	-0.108221	0.42908	-0.0305276	-0.091099	-0.147086	-0.531213	-0.190891	-0.272747
C1orf189	chr1	154172955	154178098	0.0325531	0.460673	0.0646982	0.194366	0.360054	-0.0981052	0.0138303	0.196233	-0.0133014	0.161272
C1orf43	chr1	154184942	154192368	-0.644347	0.0661663	-0.456363	-0.113384	-0.209246	-0.189559	0.276892	0.00960427	-0.575072	-0.0507617
UBAP2L	chr1	154207160	154224122	-0.187749	0.0831839	-0.202803	-1.05501	0.575382	-1.42832	-1.00315	-0.263591	-1.35355	-1.93597
HAX1	chr1	154245930	154246412	-0.11047	-0.420495	0.193501	-0.579961	0.191627	-0.139214	0.337938	0.237409	-0.090479	-0.544753
AQP10	chr1	154295527	154296123	-0.391022	-0.0460379	0.534276	0.302557	-0.0831771	-0.0457757	0.501158	0.377182	0.172153	0.116622
ATP8B2	chr1	154306986	154317169	0.172992	-0.482468	0.115802	0.541352	0.28771	-0.0279588	0.418646	0.325311	-0.170806	0.0215224
IL6R	chr1	154401755	154407521	-0.464364	0.0248351	0.170546	0.190371	-0.122855	-0.474403	0.19319	0.152741	-0.706117	-0.426621
SHE	chr1	154461669	154474429	-1.01541	-0.411493	-0.240153	0.240567	-0.307648	0.0540256	-0.242416	0.227628	-0.732831	-0.13005
TDRD10	chr1	154479755	154516884	-0.174319	0.476194	0.307588	0.13173	0.203439	0.0295082	0.232566	0.0356995	-0.120221	-0.135795
UBE2Q1	chr1	154525213	154530888	-1.84529	-1.75102	-0.402929	0.391003	-0.781938	-1.11028	-0.599819	-0.191427	-0.723479	-1.04722
CHRNB2	chr1	154541943	154543966	-0.980814	-0.441823	-0.108217	0.0202604	-0.273669	-0.23441	-0.469008	-0.372895	-0.593457	-0.395557
ADAR	chr1	154562766	154574760	0.0956476	-1.31054	-0.232557	-0.0847287	-0.0382582	-1.14478	-2.15576	-0.917028	-1.56053	-1.88949
KCNN3	chr1	154744535	154842019	-0.559677	0.174951	0.358616	-0.127444	0.45187	-0.751344	-0.402604	-0.3625	-0.814411	-0.458526
PMVK	chr1	154898913	154909130	-1.6055	-1.3521	-0.918503	-2.72368	-1.11516	-1.958	-1.43575	-0.211551	-1.78494	-2.1563
PBXIP1	chr1	154918741	154923983	-0.0639242	-0.115552	0.376757	0.390449	0.343519	-0.100358	-0.331219	0.117357	0.273341	0.0976559
PYGO2	chr1	154931741	154932290	0.0722279	-0.0791278	0.442765	0.192208	-0.0650562	-0.430136	-0.0116328	0.230405	-0.154643	-0.0943987
SHC1	chr1	154938790	154942585	-0.457595	-0.362151	0.141025	-0.153717	-0.69187	-0.364216	-0.309011	-0.1032	-0.437353	-0.326676
CKS1B	chr1	154947244	154950529	-0.822563	-1.31623	-0.288851	-2.25902	-0.154732	-0.947992	-1.028	-0.719263	-1.09554	-1.97614
FLAD1	chr1	154960615	154961230	-1.34665	-0.687908	0.0327027	-0.605684	-0.587321	-1.16378	-0.645965	-0.301962	-0.727482	-0.722739
LENEP	chr1	154966122	154966189	-0.0142207	0.0287832	0.594854	0.256184	0.704138	0.141546	0.267082	-0.227658	-0.251659	-0.291438
ZBTB7B	chr1	154987234	154987957	-0.38416	0.305177	-0.0326541	0.291123	0.87806	-0.528498	0.0437501	-0.452497	-1.24048	-1.80813
DCST2	chr1	154999166	155005610	0.125557	-0.492819	-0.9942	0.0121799	0.283585	0.0276277	-0.311117	-0.112948	-0.115597	-0.327702
DCST1	chr1	155007153	155015912	-0.171662	-0.44395	-0.000958879	0.173607	-0.579254	-0.150249	-0.248747	-0.429684	-0.149019	-0.481379
ADAM15	chr1	155026859	155030568	-0.110999	0.059357	0.299514	0.273233	-0.203507	0.611944	0.257058	0.350581	0.206428	0.14903
EFNA4	chr1	155039241	155039471	0.0637794	-0.121563	0.0602334	0.207051	0.512612	-0.399919	-0.169091	0.118352	-0.0873695	-0.17035
EFNA3	chr1	155051512	155057874	-0.344922	-0.521039	0.213364	0.11841	-0.462157	-0.750214	-0.847188	-1.21402	-0.705204	-0.508145
EFNA1	chr1	155103841	155104018	0.120562	0.13294	0.367922	0.465243	0.408948	0.186623	0.566276	0.568473	-0.0163601	0.500671
SLC50A1	chr1	155108783	155110070	-0.197009	-0.130706	-0.27974	0.0619684	0.186808	-0.767975	-0.546938	-0.278116	-0.731853	-0.127977
DPM3	chr1	155112535	155112718	-0.0596834	-0.331064	0.0334229	-0.697993	-0.434115	-0.23171	-0.0708876	-0.0225273	0.0933789	-0.312136
KRTCAP2	chr1	155145025	155145733	-0.704441	-0.818511	-0.383291	-0.0862117	-0.494408	-0.55695	-0.442737	-0.198841	-0.0736931	-0.436015
TRIM46	chr1	155149404	155152232	-0.0163305	-0.0889446	-0.170706	-0.0181773	0.0560057	-0.361182	-0.147915	-0.345876	-0.483718	0.016497
MUC1	chr1	155160210	155162080	-0.110476	-0.160435	0.291098	0.142459	0.0828631	-0.0355922	-0.430066	0.0388248	-0.165544	-0.33601
THBS3	chr1	155172094	155174986	-0.577292	-1.02058	0.251573	0.0553649	-0.892824	-0.478505	-0.173196	-0.266229	-1.26635	-0.441306
MTX1	chr1	155180140	155182209	-0.265439	-0.107748	-0.268662	-0.377642	-0.360442	0.0701992	-0.340588	-0.162256	-1.07664	-0.610096
GBA	chr1	155207190	155209752	0.401412	0.490457	0.35021	0.370769	0.477262	0.34532	-0.0518839	0.10439	-0.269815	0.075348
FAM189B	chr1	155220481	155223483	-1.28416	-0.0411628	0.270787	0.0311113	0.100326	0.00511344	-0.336091	-0.319705	-0.689401	-0.400723
SCAMP3	chr1	155227289	155230349	0.375472	-0.402095	0.445144	0.0910222	0.202016	0.112725	0.480892	-0.578628	-0.174691	-0.144297
CLK2	chr1	155236624	155239484	-0.80345	-0.91996	-0.586653	-0.590474	-0.629039	-0.467853	-0.325313	-0.353441	-0.370968	-0.564277
HCN3	chr1	155247565	155255752	-0.232586	-0.524193	-0.0100281	-0.0389555	-0.157258	0.148565	-0.0641725	-0.233939	-0.668216	-0.468518
PKLR	chr1	155264284	155265499	-0.642583	-0.418268	0.173738	0.271274	0.0956421	-0.096845	-0.235671	0.640874	-0.636663	-0.234592
FDPS	chr1	155279653	155287787	-1.44035	-0.776903	-1.43562	-1.11587	-0.53237	-1.76029	-1.14996	-0.430665	-1.58201	-0.250003
RUSC1-AS1	chr1	155290802	155291055	-0.30298	0.063759	0.72605	0.2364	0.537505	-0.150254	0.515624	0.371771	0.00123696	-0.139751
RUSC1	chr1	155294923	155296774	-0.107793	0.063108	0.600735	0.434545	-0.128372	0.110257	0.334011	-0.0769134	-0.266325	-0.0265738
ASH1L	chr1	155408209	155450832	0.262801	0.0395742	0.0285774	0.248391	0.281446	0.0431884	-0.0593335	0.486733	-0.332113	0.140027
MSTO1	chr1	155580271	155582745	-2.07385	-1.82855	-3.88052	-3.03188	-1.80578	-3.75407	-3.36872	-0.988698	-1.35368	-2.41504
YY1AP1	chr1	155646393	155658091	0.15885	0.125508	0.0842976	-0.00488545	-0.530415	-0.0381603	-0.0470076	-0.0915285	-0.269183	-0.401306
DAP3	chr1	155686846	155699092	-1.32525	-1.8427	-1.27954	-1.27706	-0.491448	-1.40447	-1.43575	-0.303752	-2.69204	-1.61179
GON4L	chr1	155735225	155791337	-0.28575	-0.169667	0.0348927	-0.357342	0.305079	-0.39609	-0.709552	-0.292209	-0.878253	-0.796923
SYT11	chr1	155837821	155838556	-0.683011	-0.276651	-0.142704	0.361557	0.0348826	-0.104517	0.321822	0.325296	-0.0279821	-0.151724
RIT1	chr1	155874103	155874279	-0.000154933	-0.336558	-0.231354	0.182493	-0.0946427	-0.0715116	0.187695	-0.63672	-0.482076	-0.22851
KIAA0907	chr1	155891280	155899147	-0.54494	-0.743912	-0.184613	-0.0527553	-0.265048	-0.136408	-0.594276	-0.447177	-0.0401789	0.0329752
RXFP4	chr1	155911594	155911987	0.365577	0.0961937	-0.0100694	0.272393	-0.0630466	0.0244348	-0.200806	0.413822	-0.162284	-0.0842521
ARHGEF2	chr1	155927570	155935134	-0.439038	0.35961	-0.250897	0.163461	-0.258442	-0.297388	0.142214	0.0208779	-0.690814	0.172843
SSR2	chr1	155984775	155989926	0.00384472	0.0519087	-0.100626	-0.347952	0.368563	-0.715237	0.134394	0.294162	-0.197084	-0.0355231
UBQLN4	chr1	156013776	156023406	0.185796	-0.279543	0.128821	0.245014	-0.391282	0.11739	-0.0822759	-0.0455939	-0.390382	-0.0626273
LAMTOR2	chr1	156025048	156025161	-1.26991	-0.872277	-1.52314	-1.28031	-1.24164	-1.38114	-1.94605	-0.335562	-0.560041	-0.276161
RAB25	chr1	156035707	156038190	-0.289737	-0.284488	-0.377613	-0.000142342	-0.218755	-0.0800963	-0.187863	0.232718	-0.248922	-0.31476
MEX3A	chr1	156046981	156051392	-1.21395	0.036197	-0.916228	-0.287738	0.135653	-0.417757	0.00894492	-0.456866	-1.12047	-0.514608
LMNA	chr1	156084902	156106076	-0.0630919	-0.5357	-0.657368	0.459785	-0.0917811	-0.405563	0.419123	0.897142	-0.619967	-1.13266
SEMA4A	chr1	156126280	156132854	-0.903576	-0.496375	0.709708	0.215127	-1.20399	-0.00805666	-0.0556689	-1.281	-0.477426	-0.657308
SLC25A44	chr1	156169783	156170189	-0.981246	-0.829798	0.124279	-0.840942	-0.227061	-0.242711	-0.041239	-0.298591	-0.624805	-0.859512
PMF1-BGLAP	chr1	156182843	156203440	-1.85859	-1.63981	-1.78407	-2.23864	-1.71027	-1.56955	-1.58475	-1.13445	-1.64246	-2.03805
PMF1	chr1	156202159	156206104	-1.77233	-2.15786	-2.16667	-1.61304	-1.1391	-0.854669	-1.63778	-1.65051	-2.48004	-2.40552
BGLAP	chr1	156212042	156212620	-0.310274	-0.0505167	-0.299762	0.260338	-0.00403565	-0.240832	0.12152	-0.186922	-0.390829	0.0331341
PAQR6	chr1	156214950	156215999	-0.442005	-0.307331	-0.12359	-0.118943	-0.176582	-0.818593	-0.10422	-0.337104	-0.0245175	-0.215927
SMG5	chr1	156235588	156246998	-1.83792	-1.79144	-1.43537	-2.13547	-1.10702	-2.00145	-1.72203	-0.487148	-2.49466	-1.83779
TMEM79	chr1	156255178	156255672	0.419714	-1.00015	0.199119	0.1299	0.260277	-0.226198	0.371952	-0.623755	-1.27135	-0.214658
GLMP	chr1	156263948	156264762	0.0122327	-0.888242	-0.179557	-0.166799	-0.340276	-1.07362	-0.23598	-0.420547	-0.467691	-0.373879
VHLL	chr1	156268759	156268903	0.401497	0.261852	0.154111	0.426522	0.368503	0.361524	-0.170738	0.338807	0.269123	0.15607
CCT3	chr1	156287316	156294843	-1.21631	-1.98325	-3.4354	-2.11817	-1.6433	-3.568	-2.39864	-1.21375	-1.21432	-2.42367
TSACC	chr1	156314424	156316656	-0.177878	0.121451	-0.182077	0.221581	0.0203807	0.313516	-0.120068	-0.0239206	-0.290877	-0.100987
RHBG	chr1	156347205	156351731	0.0648473	-0.0197123	-0.0222508	0.0917098	-0.149071	-0.114353	-0.0356037	0.34045	-0.248189	-0.249175
C1orf61	chr1	156377643	156386615	0.396311	0.42153	0.467732	0.312588	0.339501	0.158425	0.265276	0.221454	0.344069	0.0623133
MEF2D	chr1	156444981	156450677	-0.308953	-0.0160547	-0.356111	-1.35544	0.220708	-0.0403735	-0.399427	-0.526909	-0.477656	-1.11428
IQGAP3	chr1	156508778	156534435	0.00654407	-0.25222	-4.59e-05	0.335515	-0.749871	-0.257087	-0.273371	-0.853322	-0.547499	-0.378933
TTC24	chr1	156551353	156552192	0.162991	-0.0370931	0.122198	-0.0737623	-0.382319	-0.342372	-0.235892	0.105818	-0.464842	-0.530509
APOA1BP	chr1	156561710	156563227	0.0988842	-0.0392251	0.331538	0.429752	-0.322877	-0.296502	0.179934	-0.29731	-0.265506	-0.0756715
GPATCH4	chr1	156565594	156568234	0.207731	-0.457943	-0.286705	0.295484	-0.34333	-0.631384	0.0124786	-0.0114999	-0.366047	-0.0159329
HAPLN2	chr1	156593641	156594257	0.00195475	-0.150265	-0.0205451	0.166781	-0.00843714	-0.380483	-0.322708	-0.543754	-0.934441	-0.513981
BCAN	chr1	156616821	156621486	0.0688072	-0.526521	0.608222	0.247773	0.475586	-0.0655861	-0.143036	-0.351588	0.200317	-0.0666315
NES	chr1	156641183	156642981	-0.20653	-0.514863	0.0261243	0.238034	-0.133476	-0.393596	0.485486	-0.142441	-0.292582	-0.18007
CRABP2	chr1	156670710	156675221	-0.15658	-0.42714	-0.19382	0.155077	-0.180657	-0.169525	-0.0664909	0.123416	-0.0938216	-0.315096
ISG20L2	chr1	156696760	156697356	-2.09784	-2.34891	-1.88447	-1.45319	-2.51916	-1.34872	-1.80438	-1.10323	-2.88168	-1.9656
RRNAD1	chr1	156701804	156704045	-0.203058	-0.704907	0.370462	0.196874	-0.571192	0.171314	-0.351672	0.0668806	0.209168	0.0121253
MRPL24	chr1	156707541	156708437	-0.85345	-0.522512	-0.282727	-0.766395	-0.132466	0.165606	-0.0970653	0.0734615	-1.07881	-1.93763
HDGF	chr1	156714066	156715115	-0.148779	-0.292885	-0.346244	-0.365025	-0.107675	-0.695367	-0.730465	0.477269	-0.787869	-0.798684
PRCC	chr1	156738013	156756758	-0.741589	-1.15979	-0.402698	-0.473901	-0.734702	-0.370435	-0.614264	-0.0489279	-1.1196	-0.358249
SH2D2A	chr1	156779501	156784997	0.00312976	0.209043	0.389003	0.17568	0.261026	-0.21269	0.358322	-0.063805	-0.0618471	0.124046
INSRR	chr1	156814877	156823824	0.267984	0.0676977	0.267256	0.150406	-0.192726	-0.241693	-0.0998706	-0.122816	-0.360768	0.00833865
NTRK1	chr1	156834176	156843736	0.121076	-0.176168	0.222008	0.305522	0.0433259	-0.158354	0.39682	0.281087	-0.106629	0.110444
PEAR1	chr1	156876098	156878764	0.138016	-0.0107644	-0.0310225	0.289242	-0.357216	-0.343531	-0.427263	-0.455476	-0.113986	-0.117469
LRRC71	chr1	156894203	156897416	-0.323306	-0.49219	-0.499099	0.122953	-0.233641	-0.379205	-0.35202	0.00684546	-0.479891	-0.257449
ARHGEF11	chr1	156914869	156941618	-0.29456	0.0167133	0.144495	0.313444	0.00733541	-0.454968	-0.098383	0.0988462	-0.311629	-0.331112
ETV3L	chr1	157067681	157069161	-0.324649	-0.172127	-0.0653128	0.0689263	0.223063	-0.0974088	-0.439595	0.206002	-0.166548	-0.355404
ETV3	chr1	157095203	157095713	0.274566	0.4968	0.320011	0.296652	-0.381544	-0.377197	0.112318	-0.141384	-0.158864	0.00370917
FCRL5	chr1	157508996	157516833	-0.188289	0.153129	0.483002	0.106056	0.82641	0.0560933	-0.0676093	-0.00408608	0.0395937	-0.188901
FCRL4	chr1	157557066	157559152	-0.0434076	0.400827	0.635249	0.553767	0.56475	0.0335892	0.207824	0.376867	-0.103576	0.0991767
FCRL3	chr1	157665127	157668205	-0.0927626	0.212555	0.677971	0.258502	0.12289	0.130812	0.279783	-0.191262	0.0413846	-0.200005
FCRL2	chr1	157738224	157740412	0.565153	0.162727	0.444406	0.255423	0.347628	-0.0924871	-0.172817	0.2029	0.293078	0.047842
FCRL1	chr1	157772175	157773847	0.158734	0.171391	-0.000123503	0.217787	0.238712	-0.0020001	-0.0819131	-0.00437973	-0.179247	-0.0317462
CD5L	chr1	157804251	157805780	0.272043	0.532537	0.804038	0.315684	0.300273	0.131193	0.121076	0.120676	0.253092	0.28761
KIRREL	chr1	158056416	158061207	0.0828239	-0.524522	0.377206	0.117079	-0.0307146	0.0883438	0.133615	-0.0422876	-0.0331564	-0.246953
CD1D	chr1	158151347	158152085	0.000802067	-0.08189	0.0128223	0.14102	-0.236677	-0.25747	0.0568308	0.524393	-0.323631	-0.0345511
CD1A	chr1	158224898	158226039	0.283581	0.0954394	0.0669744	0.635201	0.314152	0.106807	0.050143	0.184384	0.137383	0.109174
CD1C	chr1	158261009	158262122	0.149503	0.110912	0.420898	0.488004	0.17003	-0.310337	-0.159113	0.412734	-0.409608	-0.0167494
CD1B	chr1	158299673	158300834	-0.0154279	0.152402	0.321746	0.751702	0.149965	-0.0592106	0.231376	0.22721	-0.203966	-0.0181728
CD1E	chr1	158324217	158325319	0.710246	0.234164	-0.180148	0.550786	0.659501	0.156839	0.327883	0.156735	0.0117942	0.130213
OR10T2	chr1	158368656	158369079	0.528622	0.0468546	0.0948406	0.376791	0.719735	0.146185	0.0729167	0.539607	-0.0478405	0.0802886
OR10K2	chr1	158390087	158390493	0.729085	0.571543	0.460198	0.645784	0.281697	0.617583	-0.169521	0.910678	0.246253	0.174929
OR10K1	chr1	158435703	158435918	0.367657	0.150389	0.620796	0.609107	0.937995	0.425004	0.174563	0.573274	0.34912	0.0136622
OR10R2	chr1	158449915	158450145	0.24607	-0.224392	0.163141	0.262493	0.340254	0.165568	0.143235	0.24077	0.290756	0.361052
OR6Y1	chr1	158517283	158517744	0.248978	0.0801207	0.239947	0.475584	0.614613	0.211209	0.308686	-0.0743897	-0.271197	0.199805
OR6P1	chr1	158532764	158533230	0.117138	-0.193424	0.336174	0.148191	0.147815	-0.0220202	0.121171	0.153704	-0.153038	-0.19938
OR10X1	chr1	158549235	158549579	0.508089	0.258515	0.39822	0.864279	0.5656	-0.205237	-0.203883	0.777504	0.398369	0.155496
OR10Z1	chr1	158576373	158576853	-0.0556121	0.719216	0.834691	0.51333	0.616328	0.199885	0.114163	0.401131	0.317517	0.47433
SPTA1	chr1	158613106	158651351	0.279534	-0.00102787	0.573752	0.425336	-0.0815823	0.215383	0.393768	-0.0722817	-0.281917	0.31459
OR6K2	chr1	158669842	158670381	0.696274	0.21889	-0.108653	0.568717	0.0666728	-0.115432	0.0330351	0.010705	-0.15295	0.0976401
OR6K3	chr1	158687337	158687592	0.439832	0.672102	-0.0512832	0.412247	0.901909	0.319607	0.0173802	0.639604	0.394593	0.188632
OR6K6	chr1	158724678	158725272	0.312184	0.0389924	0.427193	0.30959	0.361839	-0.0570725	0.294981	0.194694	0.108597	-0.00883017
OR6N1	chr1	158735907	158736114	0.329517	0.192335	0.588986	0.388626	0.0876215	-0.0190363	0.412972	0.29308	0.325297	0.0811122
OR6N2	chr1	158746915	158747370	0.183651	0.412512	0.294218	0.449263	0.605227	0.340745	0.140967	0.617603	-0.0184597	0.0751114
MNDA	chr1	158813163	158815569	0.127841	0.539684	0.804821	0.512434	0.424118	0.548832	0.384713	0.59268	0.212085	0.424813
PYHIN1	chr1	158906919	158912091	-0.37051	-0.399147	-1.21251	-0.143722	-0.711738	-1.02451	-0.842341	-1.29015	-0.250086	0.437271
IFI16	chr1	158988071	159019260	0.539816	0.859976	0.850288	0.717479	0.652574	0.558843	0.854901	0.704687	0.261228	0.435367
AIM2	chr1	159035868	159043251	0.253771	0.321239	0.446981	0.406829	0.288942	-0.0902617	0.0949889	0.198212	-0.407294	0.089988
CADM3	chr1	159161783	159163690	-0.0945578	-0.653401	0.543101	0.34394	0.158019	-0.00134974	0.0787869	-0.867792	0.111447	0.00555638
ACKR1	chr1	159175317	159175898	0.353184	0.0269136	0.509932	0.318696	0.439972	0.38783	0.665681	0.165592	0.135324	0.131304
FCER1A	chr1	159272197	159275889	0.35604	0.485666	0.312704	0.482864	0.587287	0.3167	0.776638	0.62539	0.279415	0.29075
OR10J3	chr1	159283788	159284243	0.0777909	0.276951	0.452751	0.330948	0.410496	0.153258	0.200823	0.703791	0.258056	0.0740574
OR10J1	chr1	159409696	159410102	0.153959	0.408829	0.513009	0.447768	0.957157	0.201304	0.667768	0.669923	0.513836	0.304604
OR10J5	chr1	159505290	159505606	-0.0621584	0.440668	0.0992128	0.528926	0.61858	0.0587493	0.12257	0.127429	-0.158036	0.23423
APCS	chr1	159557986	159558245	0.4291	0.222274	0.397608	0.301414	0.543761	0.0816713	0.267466	0.318491	0.265561	0.114479
CRP	chr1	159683553	159684237	0.0610556	0.102877	0.139209	0.0922844	-0.249274	-0.105852	-0.302335	-0.124665	-0.33137	-0.116214
DUSP23	chr1	159750969	159751150	0.0570775	-0.031587	0.508643	0.210809	0.121028	-0.254935	0.176876	0.232803	-0.0329527	-0.0138061
FCRL6	chr1	159778018	159779310	-0.39679	-0.274592	0.430854	-0.0160467	-0.405935	-0.211544	-0.154711	-0.44144	-0.337989	-0.122345
SLAMF8	chr1	159799799	159802806	-0.572185	0.0667647	0.33722	0.272068	0.128783	0.0233787	0.0127628	-0.350829	-0.0205785	-0.11724
C1orf204	chr1	159810913	159824625	-0.013851	-0.402821	0.322241	0.277932	-0.188909	0.0636122	0.283525	-0.21721	0.0277824	0.0546303
VSIG8	chr1	159827699	159828651	-0.0178306	-0.144262	0.225828	0.449173	-0.276663	-0.00275552	-0.150213	0.298991	-0.528248	-0.182076
CFAP45	chr1	159850478	159860383	0.343061	-0.433453	0.438643	0.492404	-0.0436618	-0.00783586	-0.204018	0.0687129	-0.288838	0.119353
TAGLN2	chr1	159889157	159890282	0.111316	-0.24735	-0.157579	0.0395712	0.0022049	0.341488	-0.233396	-0.0960049	0.371422	0.0797717
IGSF9	chr1	159900114	159904487	-0.172196	-0.20234	0.527246	0.244374	-0.0641655	-0.0714808	0.371621	0.255965	0.0543791	0.112996
SLAMF9	chr1	159922181	159923364	0.156836	0.162967	0.27325	0.217069	0.0847392	-0.253189	-0.17148	-0.114025	-0.0640152	-0.184625
PIGM	chr1	160000898	160001435	-0.118009	0.492915	0.402006	0.148391	0.301841	-0.328564	-0.314467	-0.32393	-0.268904	0.0384542
KCNJ10	chr1	160011652	160012261	0.145823	-0.311232	0.273083	0.490862	-0.0696786	0.036619	0.161913	0.0272938	-0.572937	0.203242
KCNJ9	chr1	160053936	160054412	0.403265	0.214825	0.351978	0.27909	0.221999	-0.246061	0.128439	-0.104554	-0.113633	-0.0559666
IGSF8	chr1	160063070	160065002	0.152769	0.349406	0.530265	0.505268	0.0976314	0.0217024	0.393958	-0.210144	0.0531102	-0.0121746
ATP1A2	chr1	160094192	160100268	0.0438898	-0.034325	0.33897	0.523644	0.0213175	0.0404441	0.285568	0.227843	0.264156	-0.0681269
ATP1A4	chr1	160124855	160141106	0.0280432	0.0538896	0.197387	0.402559	0.366114	0.423566	0.0725912	0.56783	-0.00897314	0.27553
CASQ1	chr1	160160612	160165783	0.0451029	-0.0106105	0.702518	0.50956	0.521172	0.349929	0.583814	0.707962	-0.228619	0.196216
PEA15	chr1	160181387	160182971	0.141793	0.399692	0.68021	0.229008	-0.0520421	0.00281369	-0.744467	-0.156986	-0.264968	0.0806637
DCAF8	chr1	160206913	160210035	0.0142401	-0.12273	0.388504	0.187018	0.0996683	0.486946	0.258681	0.279911	0.167419	0.157938
PEX19	chr1	160251887	160253366	-0.26524	0.101322	0.18249	0.0665107	0.230287	-0.484446	0.113733	0.00807425	-0.113045	-0.150853
COPA	chr1	160267179	160303441	-3.0316	-2.67913	-1.04374	-2.20247	-2.07514	-2.72057	-2.34793	-0.996751	-2.69506	-3.77822
NCSTN	chr1	160318873	160322726	-0.0691192	0.317673	0.511211	0.594376	0.442323	0.208725	0.684101	0.665694	0.42168	0.328628
NHLH1	chr1	160340567	160340783	0.243943	0.349137	-0.183116	0.248003	0.375797	0.197947	0.216644	0.502766	-1.01002	-0.32368
VANGL2	chr1	160385872	160390334	0.104261	-0.127083	0.578358	0.210249	-0.00742302	0.139269	-0.027936	-0.298247	-0.350077	-0.0497925
SLAMF6	chr1	160460916	160466007	0.00300635	0.329788	0.374937	0.261943	-0.00558619	0.136579	0.135258	-0.192783	-0.491056	0.116055
CD84	chr1	160523771	160535463	-0.542585	0.0208066	0.20234	0.132175	0.104582	-0.529826	-0.492067	0.191429	0.0324954	-0.110821
SLAMF1	chr1	160604483	160607265	-0.0293897	-0.100446	0.319243	0.428465	0.193479	-0.448159	-0.387587	-0.176154	-0.508077	-0.152879
CD48	chr1	160651173	160654978	0.0848652	-0.410442	0.331233	0.273556	-0.140666	-0.259534	-0.0203155	-0.212379	0.126452	0.151477
SLAMF7	chr1	160718103	160719691	-0.0929728	0.685927	0.415751	0.516449	0.344109	0.213215	0.390152	0.371992	-0.0208257	0.253361
LY9	chr1	160769731	160786496	0.238438	0.263371	0.158384	0.25922	0.149291	0.109651	0.430634	0.0963387	-0.0631344	0.224908
CD244	chr1	160811023	160811567	0.218487	0.332642	0.438146	0.596441	0.757123	-0.028176	0.553189	0.252661	0.0750103	0.189038
ITLN1	chr1	160850454	160851975	-0.0636263	0.597195	0.434648	0.452265	0.488956	0.00584627	0.35889	0.354481	0.090183	-0.0165544
ITLN2	chr1	160920359	160921061	0.352883	-0.216122	0.542573	0.172664	-0.18544	-0.0932757	-0.210235	-0.0276858	-0.246985	-0.0160856
F11R	chr1	160970450	160971137	0.063678	-0.280162	0.299905	0.337201	-0.563022	-0.421551	0.220954	0.317154	-0.0693618	-0.0456609
TSTD1	chr1	161007799	161008457	-0.639194	-0.395321	-0.499832	0.555365	-1.10217	-0.954132	-1.39903	-1.41158	-1.01909	-0.844475
USF1	chr1	161010621	161012447	-0.285026	0.43578	0.435343	-0.086527	-0.162235	-0.439467	0.317323	-0.0968577	-0.293187	-0.0617127
ARHGAP30	chr1	161021220	161026245	0.00904117	-0.742299	0.109951	0.482522	0.436043	-0.530872	0.238377	0.107012	-0.201669	-0.26652
PVRL4	chr1	161046230	161049498	0.249532	0.2216	0.522717	0.279397	0.201884	-0.0768419	-0.0329706	0.258664	-0.150349	-0.0401356
KLHDC9	chr1	161068415	161068863	0.0215211	0.0646618	-0.230783	0.123831	-0.231549	0.0503048	0.0151004	0.222162	-1.11549	0.125896
PFDN2	chr1	161071845	161071958	-2.11181	-1.62784	-1.53831	-3.69311	-1.96703	-2.3792	-2.05706	-0.46498	-1.91337	-1.93606
NIT1	chr1	161089076	161089923	0.318905	0.0756844	0.501796	0.264341	0.275197	0.143439	0.207452	0.172734	-0.00740682	0.0434221
DEDD	chr1	161092960	161094099	-0.149044	-0.0698382	0.71788	0.264268	-0.170358	0.0174861	-0.0730641	0.231609	-0.213423	-0.0148395
UFC1	chr1	161123826	161127096	0.10348	0.159692	0.216794	-0.300384	0.379505	-0.0500662	-0.14855	0.124563	-0.495218	-0.713696
USP21	chr1	161130570	161132483	-0.490329	-0.513992	0.0173603	-0.035818	-0.322108	0.00955546	-0.492497	-0.0612643	-0.607839	-0.425544
PPOX	chr1	161136717	161139504	-0.557463	-0.479266	-0.48831	0.193864	-0.603186	-0.912534	-0.415184	-0.164422	-0.337398	-0.554979
B4GALT3	chr1	161143493	161145697	-0.518922	-0.938318	0.666167	0.0636091	-0.0941105	-0.82529	0.00248774	-0.119275	-0.87751	-0.121248
ADAMTS4	chr1	161163807	161166602	-0.0520211	-0.168077	0.328071	0.181078	0.0617704	-0.490489	-0.185764	0.555	-0.299222	-0.241966
NDUFS2	chr1	161173223	161180397	-2.4463	-2.92685	-1.84342	-1.56308	-0.946771	-2.55863	-2.38505	-0.68492	-2.11659	-2.09142
FCER1G	chr1	161185143	161188043	-0.432893	0.0144822	0.841613	0.259438	0.724212	0.151668	0.0760863	-0.351246	0.295878	0.20192
APOA2	chr1	161192756	161193154	-0.317003	0.248936	0.650221	0.362185	0.376137	0.110502	-0.227236	0.352977	-0.263763	-0.0699693
TOMM40L	chr1	161197433	161198049	-0.169823	-0.100269	0.316541	0.394548	-0.354816	0.0630497	0.446746	-0.113774	-0.634687	0.0916091
NR1I3	chr1	161201129	161205717	0.305929	0.13238	0.658044	0.343468	-0.164869	-0.315779	0.790819	-0.0512483	0.207034	0.148574
PCP4L1	chr1	161253468	161254149	0.613273	0.412879	0.360419	0.403035	1.03875	0.179276	0.321222	0.885809	0.607513	0.392715
MPZ	chr1	161276239	161277195	-0.048141	-0.135871	0.366998	0.139618	-0.143415	0.0702454	0.118556	-0.935125	-0.146967	0.141908
SDHC	chr1	161298205	161326483	-2.14323	-1.19496	-2.26837	-2.13744	-1.18247	-0.780277	-1.67546	-0.363638	-1.5013	-1.45476
CFAP126	chr1	161335317	161336028	-0.0723237	-0.480201	-0.35745	0.350137	-0.47216	-0.26019	-0.0550214	0.265606	-0.446542	-0.0326863
FCGR2A	chr1	161476158	161480640	-0.0508501	0.325581	0.450822	0.276106	0.458152	0.469781	0.131883	0.444768	-0.0281334	0.196237
HSPA6	chr1	161494714	161495376	0.292022	0.35193	0.142322	0.295997	0.221823	0.526099	0.508271	0.452163	0.174288	0.288969
FCGR3A	chr1	161514630	161519509	0.026541	-0.143062	0.420067	0.237957	-0.0277029	0.0314217	-0.231696	0.37431	0.00666373	0.0850285
FCGR3B	chr1	161596070	161599790	0.367824	0.460477	0.326222	0.318761	0.422238	0.386685	-0.00906306	0.328444	0.095143	0.590465
FCGR2B	chr1	161633103	161642920	-0.150137	-0.388073	0.412948	0.13339	-0.0513615	0.322952	0.492367	0.107502	0.103481	0.210285
FCRLA	chr1	161680574	161681881	-0.0152167	0.314406	0.446442	0.359254	0.30843	0.313913	0.124292	0.0531348	-0.057791	-0.0136375
FCRLB	chr1	161693272	161696723	0.171006	0.33863	0.0602548	-0.0305709	0.178023	0.121465	0.0063494	-0.38701	-0.0680574	0.00515089
DUSP12	chr1	161719746	161722212	-0.301943	-0.900961	-0.40087	-0.482495	-0.663556	-0.371057	-0.901643	-0.00867273	-0.174265	-0.307267
ATF6	chr1	161753847	161816296	-0.187179	-0.497798	0.0934211	0.054071	-0.454879	-0.31324	-0.300796	0.293105	-0.350607	-0.145008
OLFML2B	chr1	161967893	161989853	-0.0726277	-0.42537	0.581334	0.307692	-0.36227	-0.0634938	0.0743295	-0.0325872	-0.336421	-0.145695
NOS1AP	chr1	162270433	162325105	0.0656604	0.390281	0.662339	0.4723	0.517729	0.333124	0.149315	0.306719	0.30649	-0.138268
C1orf111	chr1	162344271	162346525	-0.0826044	-0.0856326	0.365548	0.587178	0.0426055	-0.0889373	-0.0961238	0.0775285	0.0619838	-0.0371
C1orf226	chr1	162351687	162353108	0.508068	0.485377	0.181396	0.452115	0.459319	-0.134092	0.0577433	0.458906	0.781127	0.366153
SH2D1B	chr1	162372530	162381786	0.383689	0.462118	0.548003	0.385365	0.449353	0.562775	0.197409	0.519607	0.0025704	0.113049
UHMK1	chr1	162467896	162469979	0.637089	0.198053	0.484776	0.689635	-0.0471551	0.85205	0.183172	0.0850053	0.45645	0.859502
UAP1	chr1	162536077	162557403	-0.14319	-1.55714	-1.40962	-0.460724	-0.631314	-0.371145	-0.0154028	0.322791	-0.494668	-1.08841
DDR2	chr1	162724574	162737050	-0.1245	-0.40051	0.49993	0.348338	-0.060741	-0.19316	-0.255982	0.100002	-0.0293839	-0.0821443
HSD17B7	chr1	162762511	162773236	0.0222235	-0.13108	0.809659	0.437141	0.405637	0.117335	0.0638925	0.493161	-0.0876261	0.0898012
C1orf110	chr1	162824891	162829350	0.443614	0.369605	0.597078	0.426403	0.658764	0.363431	0.486897	0.97502	0.38506	0.261505
RGS4	chr1	163042188	163043398	-0.0971141	-0.243396	0.556663	0.462301	0.593312	-0.0267164	0.317646	0.563567	0.10231	0.168463
NUF2	chr1	163295942	163315537	-0.971462	-1.84332	-1.076	-2.13038	-0.008459	-1.11886	-2.2242	0.0383837	-1.53735	-1.85722
PBX1	chr1	164532512	164776864	0.708997	-0.0262737	0.900377	0.493998	0.703603	0.544114	0.404011	1.04683	0.220252	0.312258
LMX1A	chr1	165182879	165322513	0.310996	0.459917	0.485731	0.490174	0.80713	0.0901747	0.186594	0.20335	0.214105	0.298585
RXRG	chr1	165379992	165389156	0.277681	-0.326006	0.757097	0.196798	-0.0351225	-0.206878	0.233328	-0.0945308	-0.645836	-0.253077
LRRC52	chr1	165513579	165513960	0.620708	-0.373338	0.589079	0.687457	-0.116629	0.209889	0.778029	0.0694778	-0.0681258	0.196239
MGST3	chr1	165619155	165621270	0.234696	0.325288	0.472791	0.19121	0.602142	0.214456	0.336822	0.0718691	-0.207961	0.030618
ALDH9A1	chr1	165648714	165667707	0.00833523	-0.471424	0.471014	0.485354	0.482639	-0.0576979	0.139214	0.100875	-0.0723797	0.134771
TMCO1	chr1	165712488	165737490	0.0103814	0.342944	-0.054877	-0.176252	0.0931503	-0.00604952	-0.28609	0.228723	-0.142953	0.228858
UCK2	chr1	165797129	165865461	0.233646	-0.178736	0.488556	0.265758	0.0802409	-0.310826	-0.719232	-0.346791	-0.289034	-0.105483
FAM78B	chr1	166039750	166135325	0.427401	-0.220734	0.353385	0.255143	0.26918	0.111821	0.113597	0.151107	-0.611266	-0.206279
POGK	chr1	166815847	166818779	-0.570928	-0.145886	0.535018	0.283319	0.247909	0.125543	-0.608081	-0.0532412	-0.398559	0.349934
TADA1	chr1	166829512	166845433	-1.29431	-1.39365	-0.350086	-1.57391	-1.07519	-0.512853	-1.357	-0.435565	-0.866796	-0.634562
ILDR2	chr1	166891854	166904723	0.0969714	0.214818	0.616848	0.433625	-0.0639834	0.044491	0.190842	0.178391	-0.00327683	0.219207
MAEL	chr1	166963257	166974632	0.417511	0.506123	0.757149	0.652952	0.557618	0.300522	0.350355	0.683018	0.201008	0.0454882
GPA33	chr1	167038210	167042738	0.180917	-0.373589	-0.271039	0.259395	-0.382007	-0.512474	0.112483	-0.260756	-0.118465	-0.265022
DUSP27	chr1	167095575	167096456	-0.221793	-0.0950316	0.507455	0.228555	-0.0328828	0.328707	0.415886	0.151745	0.399211	0.298635
POU2F1	chr1	167341251	167367344	-1.56744	-0.677205	-0.713706	-0.383801	-0.098938	-0.525777	-1.67669	-0.587299	-0.915915	-0.538966
CD247	chr1	167404652	167487662	0.112429	-0.0383493	0.137663	0.325054	0.0952754	-0.201051	-0.214763	0.128148	-0.445103	-0.267615
CREG1	chr1	167517313	167522841	0.10604	-0.687042	0.0139103	-0.10485	-0.313472	-0.0158909	-0.194766	-0.00961431	-0.360413	-0.0779735
RCSD1	chr1	167654661	167666426	0.244368	-0.143626	-0.144661	0.288025	0.035107	-0.0894801	-0.170698	0.0899937	-0.15751	-0.0659801
MPZL1	chr1	167734909	167742523	0.230176	-0.0878939	0.16443	0.36636	0.0765278	-0.217973	0.0282604	0.0549321	0.12805	0.200199
ADCY10	chr1	167814987	167870910	0.126128	0.210007	0.394111	0.424894	0.460858	0.432589	0.245731	0.197101	0.0889311	-0.0328846
MPC2	chr1	167893736	167905029	0.35089	0.492679	0.330989	0.483728	0.544412	0.503047	-0.0710526	0.0818495	0.317268	0.0243945
DCAF6	chr1	167960472	168012313	-0.107557	-0.0664303	0.0832463	0.0860041	0.167993	-0.26231	0.140285	-0.0668514	-0.00129074	-0.00377724
GPR161	chr1	168065861	168066437	-0.561647	-0.147332	0.363976	0.472316	-0.454204	-0.0838445	-0.153473	-0.614079	-0.634112	-0.151833
TIPRL	chr1	168148392	168160745	-0.628894	-0.352563	-0.187027	-0.381087	-0.266998	0.319919	-0.518993	0.357338	-0.41915	-0.0740125
SFT2D2	chr1	168195347	168204410	0.255899	-0.102748	0.323429	0.271172	-0.0822924	0.235102	-0.432291	-0.187294	-0.242119	-0.13483
TBX19	chr1	168260411	168274375	0.548983	0.487679	0.304749	0.591868	-0.0713126	0.264032	0.315688	0.497279	0.318215	0.218328
XCL2	chr1	168510308	168513179	0.260166	-0.0129106	0.442652	0.24161	0.485638	-0.540648	-0.320325	-0.398217	-0.712522	-0.146198
XCL1	chr1	168549299	168550339	0.0578584	-0.538417	0.459459	0.320214	0.251644	0.163464	-0.369591	-0.163642	0.0951258	-0.349843
DPT	chr1	168683516	168698363	0.32734	-0.216758	0.422428	0.217755	0.0492074	0.116838	-0.00929308	-0.0377969	-0.00992856	-0.0188008
ATP1B1	chr1	169080691	169099270	0.295222	0.565305	0.457957	0.420453	0.365928	0.200662	0.50568	0.596787	0.293477	0.319807
NME7	chr1	169267824	169292417	0.0421319	0.365738	0.403051	0.454981	0.803279	0.366599	0.151325	0.217153	0.0179916	0.169189
BLZF1	chr1	169345858	169346215	0.0713951	0.0577193	0.596538	0.343424	0.263281	-0.00865197	0.129684	0.669438	-0.0247732	0.327098
CCDC181	chr1	169390787	169391428	0.156816	0.146619	0.389564	0.434642	0.598345	0.0888418	-0.148198	0.202843	-0.391259	0.259522
SLC19A2	chr1	169439282	169454927	0.0059005	-0.158154	0.0797777	0.398752	-0.111172	-0.000345552	0.00848296	-0.149883	-0.291823	0.21874
F5	chr1	169510063	169529845	-0.268418	-0.0706008	0.164906	0.388828	0.126615	-0.36396	-0.473307	0.620328	-0.417443	0.103761
SELP	chr1	169572345	169586510	0.0367317	-0.0680058	-0.0563114	0.220111	0.284946	-0.23976	-0.23956	-0.193864	-0.177904	-0.1853
SELL	chr1	169676475	169677838	0.415787	0.104953	0.612989	0.298922	0.543466	-0.0361998	0.153251	0.366034	0.115794	-0.0396481
SELE	chr1	169697339	169702093	0.0601894	-0.15255	0.558607	0.379619	-0.156429	-0.0300855	0.0238618	0.270286	-0.189979	0.0576279
METTL18	chr1	169762213	169762791	0.104375	0.0348191	0.431516	0.5339	0.628868	0.509479	0.113991	0.475174	0.36809	0.18266
C1orf112	chr1	169772364	169799877	0.00747359	0.063095	0.0866276	0.129941	0.247581	0.108617	-0.790353	0.58638	0.0781885	0.312632
SCYL3	chr1	169831876	169845192	-0.535094	-0.308992	-0.0247902	0.281407	-0.434779	0.0156007	-0.731049	0.103198	-0.788191	0.0878098
KIFAP3	chr1	169961297	170015875	0.271554	-0.108871	0.279811	0.451627	-0.30536	0.0598676	-0.0828436	0.176956	0.319369	0.255136
METTL11B	chr1	170115337	170135869	0.240653	0.576601	0.468083	0.616095	0.859542	0.405889	0.187178	0.0265977	0.040994	0.112511
GORAB	chr1	170508536	170513984	0.0141743	0.56775	0.388178	0.61625	0.415017	0.04599	0.37918	0.0227492	0.115038	0.338062
PRRX1	chr1	170633412	170689028	0.147533	0.202454	0.0207248	0.431277	0.110099	-0.0461389	-0.0614802	-0.398008	0.031323	0.107632
MROH9	chr1	170927645	170961374	-0.0963298	-0.10995	0.22623	0.367245	0.323759	0.157028	-0.00917898	0.631507	0.123717	0.21928
FMO3	chr1	171072915	171083306	0.335385	0.379045	0.576167	0.715911	0.742698	0.437897	0.0263936	0.630245	-0.102618	0.313813
FMO2	chr1	171173088	171174696	-0.0487114	-0.1655	0.327342	0.464972	0.148498	-0.172103	-0.238061	-0.233761	0.312691	-0.173162
FMO1	chr1	171247946	171251294	0.516098	0.448622	0.764748	0.59044	0.694203	0.0619088	-0.0015695	0.134936	0.248303	0.0175753
FMO4	chr1	171292147	171303617	0.273469	0.123746	0.337301	0.33259	0.405997	0.0509042	0.191504	0.0866323	0.155811	-0.0238207
PRRC2C	chr1	171501717	171510933	-0.316333	-0.535384	0.0957716	0.410043	-0.231277	0.0112706	-0.137895	-0.292193	0.154063	-0.0318593
MYOC	chr1	171605669	171621549	0.0538571	0.170426	-0.0365299	0.683809	-0.239207	0.239504	0.150326	0.0502319	-0.0233597	-0.0136775
VAMP4	chr1	171679901	171707528	-0.0504182	0.897509	0.812042	0.923877	0.741637	0.746734	0.564434	-0.326442	-0.167484	0.45486
METTL13	chr1	171752988	171757068	0.231245	-0.416389	0.248146	0.35573	0.0853012	-0.286886	-0.346301	0.27572	-0.550537	-0.961614
DNM3	chr1	171890899	172007488	0.295305	-0.349302	-0.115387	0.215849	0.481198	0.00314686	0.381247	-0.104852	-0.0149159	-0.13669
PIGC	chr1	172411324	172411631	-0.0797411	0.205475	0.193789	0.313976	0.303357	0.00320142	-0.365505	0.644646	0.437032	0.121568
C1orf105	chr1	172414242	172431383	0.404676	0.442223	-0.0889894	0.687011	0.565801	0.321048	0.364103	0.314447	0.528972	0.339147
SUCO	chr1	172525019	172558559	-0.206279	-0.378738	0.3584	0.419632	0.276548	-0.475147	0.468529	0.281029	0.364576	0.251635
FASLG	chr1	172628414	172634826	0.219244	-0.124665	0.133461	0.470271	0.551289	-0.0982872	-0.0840889	0.0714658	-0.426725	-0.268015
TNFSF18	chr1	173010739	173019915	0.706156	0.818788	0.96996	0.499872	1.14476	0.72926	0.109224	1.10878	0.74332	0.36478
TNFSF4	chr1	173155845	173176275	0.067364	-0.209983	0.277995	0.278852	0.286504	0.102226	-0.173866	0.187903	-0.201367	-0.0948451
PRDX6	chr1	173446591	173454570	0.295004	0.765277	0.715713	0.444415	0.435287	0.202633	0.142456	-0.137454	-0.403361	0.356244
SLC9C2	chr1	173516825	173569277	0.164097	0.355235	0.25297	0.588311	0.408093	-0.10331	0.459156	0.54632	0.0959669	0.0326851
LOC730159	chr1	173604695	173604865	-0.151364	0.346347	0.377336	0.394294	0.141024	0.11047	0.186438	0.189589	0.0709305	0.0666079
ANKRD45	chr1	173615991	173628444	0.194973	0.222811	0.652908	0.367059	0.565349	0.276038	0.128529	0.546773	0.0111538	-0.0865228
KLHL20	chr1	173702912	173725159	0.0751686	0.363531	0.386575	0.377675	0.306845	0.196217	0.117965	-0.0415198	-0.166108	0.13038
CENPL	chr1	173772605	173780355	-0.854283	-1.40322	-0.642274	-1.37831	-1.08709	-1.0138	-1.03046	0.611955	-1.46548	-1.39227
DARS2	chr1	173795902	173810104	-0.501389	-1.04174	-0.826566	-0.766594	-0.228327	-0.880953	-1.24478	-0.278628	-0.781915	-1.10661
ZBTB37	chr1	173839526	173840199	0.103568	-0.00706266	-0.0404702	0.169365	-0.125914	-0.208049	-0.0919239	-0.217473	-0.0493235	0.358658
SERPINC1	chr1	173878959	173883945	0.154511	0.276056	0.0116471	0.255099	0.298916	0.0488082	-0.0340357	0.344177	-0.161701	0.0659069
RC3H1	chr1	173930938	173947662	-0.490548	0.388358	0.468269	0.376544	0.539141	0.210888	0.384065	0.0767408	0.332087	-0.390601
RABGAP1L	chr1	174200386	174363164	0.336373	0.789242	0.509721	0.492173	0.305137	0.123954	0.193977	0.477588	0.0248152	0.284792
GPR52	chr1	174417575	174417852	0.243767	-0.0500137	0.466436	0.31296	0.539975	0.365768	-0.0204615	0.0919642	0.354818	0.275579
CACYBP	chr1	174973919	174977763	0.222882	-0.503911	0.467103	0.255448	0.218235	0.0682291	-0.282165	-0.00488628	-0.0863636	-0.331264
MRPS14	chr1	174983934	174992516	-1.63306	-2.7832	-0.872346	-2.17499	-2.20273	-1.24442	-1.51844	-1.44109	-1.87233	-2.3362
TNN	chr1	175048715	175087814	0.27024	0.483613	0.282678	0.42775	0.20072	-0.0501558	0.0509831	0.247101	0.00624428	0.141268
KIAA0040	chr1	175129977	175130135	0.443564	0.473255	0.522768	0.392414	0.560102	0.255641	0.44479	0.498054	0.434448	0.179539
TNR	chr1	175335088	175375565	0.106105	-0.940299	0.241522	0.251496	-0.326525	-0.444199	0.0981948	-0.93453	-0.126442	-0.0054182
RFWD2	chr1	175996791	176118187	0.358846	0.924739	0.672239	-2.91235	-0.419191	-0.902185	-0.275162	0.188811	-0.828189	-0.678886
PAPPA2	chr1	176525840	176668708	0.146185	0.0119363	0.270671	0.131762	0.314229	-0.00113272	-0.179301	0.325834	-0.375634	-0.157007
ASTN1	chr1	176934346	177001945	0.0101404	0.0789389	0.215606	0.222181	-0.0642395	0.131479	0.096519	0.428141	-0.0533789	0.150295
BRINP2	chr1	177199265	177249743	0.264994	0.235255	-0.180789	0.432591	0.149529	-0.229316	0.214094	0.0953688	0.0178925	-0.0100354
SEC16B	chr1	177909799	177936867	0.185647	0.243504	0.111243	0.491419	0.528558	0.161923	0.00724734	0.486498	0.276593	0.195945
RASAL2	chr1	178359257	178423717	0.0881312	-0.495691	0.221618	0.402498	-0.0340056	-0.240561	-0.221819	0.105863	-0.43805	-0.157881
TEX35	chr1	178483847	178489880	0.15534	-0.030073	0.249278	0.640714	0.656236	0.324872	-0.114192	0.13042	-0.0210905	0.149314
RALGPS2	chr1	178790817	178855189	-0.0308349	0.613729	0.216407	0.523217	0.716989	0.225994	-0.198012	0.459205	-0.618029	-0.150677
ANGPTL1	chr1	178822798	178834748	0.115869	0.845156	0.329766	0.534082	0.580088	0.416911	0.655906	0.541401	0.644842	0.309946
FAM20B	chr1	179019413	179033506	-0.211345	-0.328094	1.4166	-0.25434	-0.8853	-0.0595482	0.00775801	0.312203	0.432769	1.84677
TOR3A	chr1	179051472	179055007	0.108628	-0.124948	0.134909	0.354088	0.0948673	0.0945307	-0.139782	0.465837	0.0457686	0.0980445
ABL2	chr1	179078206	179100599	0.153982	-0.0809858	0.0560531	0.305664	0.290702	0.130453	0.0463603	-0.112812	-0.0132719	-0.105051
SOAT1	chr1	179271915	179314153	0.286814	0.0519012	0.363932	0.492937	0.469452	0.30294	0.3461	0.30712	-0.0633779	-0.126151
AXDND1	chr1	179339121	179414273	0.258104	-0.202367	0.554538	0.302762	0.0715615	0.167696	0.283929	0.399113	-0.188638	-0.0693127
NPHS2	chr1	179526163	179544796	0.46422	0.300994	0.345583	0.498822	0.54901	0.344412	0.0436849	-0.116215	-0.094545	-0.125982
TDRD5	chr1	179562718	179609569	0.559278	-0.226522	0.802926	0.514737	0.586279	0.181284	-0.113349	0.516278	0.0505876	0.119406
FAM163A	chr1	179782241	179783150	-0.0626659	0.0504472	0.26984	0.331208	0.254351	0.497507	0.105694	0.289061	0.245983	0.155757
TOR1AIP2	chr1	179834085	179834261	-1.15875	-0.262359	0.637696	-0.0125954	-0.384212	0.102579	0.242542	0.0379516	0.154272	0.355691
TOR1AIP1	chr1	179851766	179877798	-0.130223	-0.507023	0.68296	-0.109889	0.268136	0.0597631	0.199581	-0.638866	0.346114	0.126349
CEP350	chr1	179983108	180047721	-0.243052	-0.101424	-0.201359	-0.673571	-0.406717	-0.570824	-0.146333	0.20328	-0.649115	-0.586764
QSOX1	chr1	180124259	180159584	0.133029	0.169917	0.370981	0.196899	-0.0357582	0.08027	-0.120736	0.449362	0.036149	-0.140953
LHX4	chr1	180217427	180235674	0.469788	0.446503	0.197358	0.435552	0.443412	-0.250574	-0.54054	0.185422	-0.240039	-0.533596
ACBD6	chr1	180382526	180471309	1.00626	0.814511	0.846813	0.72643	0.759749	0.457219	0.3996	0.745924	0.380536	0.541685
XPR1	chr1	180772515	180794334	0.403086	0.162236	0.248226	-1.38371	-1.06738	-0.600043	-0.712507	0.322111	-0.622451	-1.4382
KIAA1614	chr1	180886977	180905319	0.515809	0.0617061	0.412968	0.264622	0.346602	-0.0460961	-0.277041	0.354546	-0.107361	0.117128
STX6	chr1	180971756	180974589	-0.290401	0.0810523	0.60625	0.346253	0.506742	0.0785633	-0.162402	-0.301237	0.0846238	0.2252
MR1	chr1	181018245	181021398	0.339527	0.570321	-0.0782847	0.294566	0.772517	0.316558	0.413733	0.877865	0.173317	0.193014
IER5	chr1	181058092	181058555	0.365383	0.502832	0.588815	0.410703	0.0198696	0.336299	-0.259288	0.0484804	-0.937035	-0.0308044
CACNA1E	chr1	181546924	181702880	0.576361	0.578214	0.514491	0.664916	0.540058	0.400696	0.183543	0.556063	0.404847	0.254704
ZNF648	chr1	182026194	182026824	0.520052	0.00960693	0.0531407	0.317094	0.354104	-0.414615	-0.0649878	-0.0440424	0.0730633	-0.263689
GLUL	chr1	182354911	182356419	0.570991	0.00976821	0.439591	0.262958	0.376995	0.417147	-0.0587666	0.373134	0.154872	0.0693177
TEDDM1	chr1	182369116	182369533	0.479616	0.0726576	0.263666	0.507605	0.345856	0.165851	0.281894	-0.191762	0.235025	-0.0402339
RGSL1	chr1	182442739	182457451	0.654491	-0.160131	0.0865661	0.187496	0.177611	-0.0892224	0.179946	0.327123	0.0389724	0.0643543
RNASEL	chr1	182554595	182555034	0.4496	0.303006	0.299068	0.352572	0.348535	0.00118238	0.0767157	0.19985	0.375945	0.0682865
RGS16	chr1	182571088	182572469	0.313902	0.364407	0.895679	0.429333	0.264781	0.536087	0.0882399	0.633422	-0.030808	0.513086
RGS8	chr1	182617313	182636104	0.578615	0.192096	0.230394	0.359881	0.0901715	0.532665	0.139769	0.189331	-0.210245	0.18658
NPL	chr1	182775278	182785946	0.670039	-0.282122	0.649701	0.34922	0.693666	0.284763	0.0457097	-0.165626	0.170931	-0.0658896
DHX9	chr1	182821421	182848525	-1.78318	-2.09909	-1.07324	-3.79416	-1.7625	-1.99655	-0.794948	-1.75953	-2.32887	-3.35133
SHCBP1L	chr1	182908499	182922147	0.311306	0.340815	0.162319	0.416205	-0.240526	0.360178	0.388817	0.231255	-0.342319	0.0548202
LAMC1	chr1	183072523	183094590	-0.0637877	-0.0903375	0.229134	0.149583	0.0376219	0.161806	0.036462	0.290546	0.296336	0.17771
LAMC2	chr1	183184595	183204732	0.403509	0.187405	0.387075	0.333919	-0.0122677	0.0627162	-0.0794027	0.490539	-0.16195	0.0559358
NMNAT2	chr1	183253849	183262916	0.764458	-0.252123	0.532	0.262736	0.374964	-0.196707	0.233605	0.280236	-0.0194922	0.100695
SMG7	chr1	183498595	183514095	-1.37707	-0.581239	-0.715036	-2.65991	-1.64073	-1.12468	-2.1155	-0.70549	-0.874836	-1.49318
NCF2	chr1	183536436	183556076	0.458184	-0.0103051	0.332041	0.446589	0.627212	0.0103155	0.129946	0.134599	0.144549	0.150399
ARPC5	chr1	183602225	183604777	0.145938	-0.0998256	-0.166064	0.377862	-0.0662457	0.192403	-0.320807	-0.0840229	-0.424976	0.0111527
APOBEC4	chr1	183617350	183617820	0.28775	-0.150735	0.270583	0.518289	0.321676	-0.159078	0.0130021	0.193493	0.297187	-0.107161
RGL1	chr1	183853951	183874067	0.126389	0.319788	0.381207	0.228715	0.658531	0.230288	-0.0166708	0.448559	-0.0748855	-0.126932
COLGALT2	chr1	183923928	183947654	0.535483	0.622874	0.387148	0.405855	0.316989	0.402188	0.393792	0.488779	0.240272	0.486996
TSEN15	chr1	184020966	184023889	-0.457232	-0.485922	-1.91218	-0.860556	-0.386824	-1.23413	-0.589191	-0.568672	-1.14355	-1.2604
C1orf21	chr1	184446659	184476742	0.764605	0.102262	0.294449	0.424693	0.754292	0.510027	0.193587	0.521078	0.485067	0.364845
EDEM3	chr1	184686069	184702083	0.552193	0.63877	0.611327	0.314497	0.597492	0.402504	0.0763093	0.639663	0.0679953	0.0984928
FAM129A	chr1	184765127	184863334	0.128798	0.0137732	0.640993	0.49699	0.440632	0.18225	-0.0164592	0.658984	0.365584	0.310605
RNF2	chr1	185062289	185067397	0.57822	0.13935	0.420766	0.402176	0.60512	0.0580173	0.448715	0.362915	0.0411984	-0.123651
TRMT1L	chr1	185106783	185112519	0.306665	-0.354287	0.0252952	0.0536154	-0.0695217	-0.0261549	-0.0526691	0.510747	0.227015	0.261863
SWT1	chr1	185143753	185153998	0.350552	-0.00815148	0.000351908	0.442711	-0.0267264	0.138245	0.0862678	-0.021975	-0.166113	-0.0351276
IVNS1ABP	chr1	185269450	185276221	0.0257184	-0.193399	-0.132061	0.1066	-0.0784633	-0.714455	-0.361911	-0.00232017	-0.136	0.365499
HMCN1	chr1	185931769	186062633	0.490847	0.0265731	0.201907	0.48621	-0.231857	0.333114	-0.026478	0.0618602	-0.140402	-0.0565643
PRG4	chr1	186270742	186277188	-0.815589	-1.3746	-1.41492	-0.300184	-0.292356	-0.0145149	-1.44527	-2.04375	0.142591	-0.866571
TPR	chr1	186310177	186329426	-0.649375	-1.3367	-1.65288	-1.37245	-1.37727	-1.30342	-1.03196	-1.1947	-1.14144	-0.838141
C1orf27	chr1	186355118	186363145	-0.276298	0.116232	0.397177	-0.054227	0.274762	-0.00764335	-0.776433	0.200979	0.599128	0.112122
OCLM	chr1	186370192	186370263	0.93745	0.86839	0.58801	0.94109	0.907928	0.758934	0.187832	0.438797	0.660941	0.220287
PDC	chr1	186413358	186415602	0.450986	0.0120262	0.195083	0.495205	0.40698	0.13136	-0.171493	0.398207	0.235992	0.24259
PTGS2	chr1	186645702	186648507	0.420944	0.141451	0.119373	0.277489	0.12117	0.0698112	-0.199504	0.563252	0.22877	0.0773493
PLA2G4A	chr1	186863237	186919858	0.169575	0.30147	0.233459	0.313056	0.694945	0.159432	-0.0100314	0.576754	0.162798	0.143298
BRINP3	chr1	190067984	190195429	0.772282	-0.022154	0.232264	0.129129	0.419171	0.0980293	0.000665454	0.404877	-0.152704	0.21345
RGS18	chr1	192128415	192153445	0.45351	0.589758	0.311701	0.454102	0.0895747	0.426595	1.22142	-0.429329	0.339497	0.254898
RGS21	chr1	192316462	192335099	0.500122	0.540921	0.700685	0.621657	0.839353	0.449755	0.712787	0.688883	0.428376	0.364582
RGS1	chr1	192544946	192547417	0.754748	0.574075	0.865618	0.522641	0.754824	-0.178282	0.54207	0.108666	0.506653	0.685968
RGS13	chr1	192617060	192627509	-0.165103	-0.152616	0.790063	0.316077	0.0839771	0.0653193	0.556783	0.188267	-0.261537	0.132632
RGS2	chr1	192778227	192779364	0.536486	0.259038	0.504789	0.369219	0.126917	-0.0302056	0.417344	0.314266	0.318942	0.301731
UCHL5	chr1	192997243	193020960	-0.085705	-0.270877	0.569447	0.888341	0.555746	0.132828	0.239562	0.569533	0.0960681	0.0175948
TROVE2	chr1	193038266	193045716	0.272156	-0.182688	0.183399	0.322029	-0.0850449	0.311388	0.594014	0.294802	-0.466143	0.143052
GLRX2	chr1	193066784	193066888	0.392359	0.448942	0.516597	0.687623	0.944053	0.113432	0.555116	0.80491	0.625954	0.591095
CDC73	chr1	193091438	193121549	-1.20735	-1.29166	-1.45708	-1.77524	-0.857613	-1.28058	-2.2167	-0.264358	-1.18026	-1.9024
B3GALT2	chr1	193149856	193150621	-0.120201	-0.226855	0.264291	0.271454	-0.356127	-0.419747	0.374957	0.381305	-0.544298	-0.0530541
KCNT2	chr1	196309472	196451475	0.872906	0.237261	0.320684	-0.0556136	0.240099	0.506135	0.194248	0.0946218	0.232959	-0.0752573
CFH	chr1	196646742	196695906	0.875333	0.408649	0.991881	0.548766	0.786287	0.637023	0.601567	0.43558	0.513839	0.307651
CFHR3	chr1	196748299	196749118	0.70259	0.233315	0.542091	0.338915	0.381721	-0.0940327	0.349378	0.508763	0.00613211	0.138159
CFHR1	chr1	196794678	196799645	1.01098	0.467333	0.844939	0.592415	0.541928	0.529069	0.455117	0.84503	0.0499413	0.372022
CFHR4	chr1	196874317	196879583	0.113861	0.35101	0.619552	0.246428	0.0958214	0.316296	0.580106	0.490632	-0.00447537	0.0708802
CFHR2	chr1	196918582	196927120	0.0938023	0.530926	0.614133	0.670753	0.249344	0.285995	0.663214	0.544554	0.296606	0.598049
CFHR5	chr1	196952045	196965241	0.506792	-0.382109	0.242597	0.319386	0.13497	0.078237	0.392753	0.776921	-0.121403	0.0797242
F13B	chr1	197024920	197031006	0.103928	0.292698	0.0114909	0.447046	0.522187	0.0144427	0.545659	0.588671	-0.248352	0.228684
ASPM	chr1	197072532	197112686	-0.358768	0.047547	-0.0295084	-0.0845333	0.521626	-0.0108813	-0.295369	0.293776	-0.156613	0.0129359
ZBTB41	chr1	197147571	197169221	0.220425	-0.366017	0.488366	0.693947	0.0814016	0.599563	0.46743	0.454544	-0.238527	0.13019
CRB1	chr1	197326107	197398618	0.232302	0.157968	-0.103517	0.436562	0.212287	0.092028	0.518705	-0.286332	-0.0385315	0.00496845
DENND1B	chr1	197586828	197684199	0.185783	0.611545	0.409699	0.499617	0.584538	0.0745012	0.528565	0.28823	0.21428	0.275555
C1orf53	chr1	197871848	197872055	-0.0775748	-0.0734303	0.419628	0.062803	-0.194617	-0.375025	0.654125	-0.518404	-0.130542	0.0291497
LHX9	chr1	197887120	197890787	0.405118	0.344253	0.632868	0.328468	0.521758	0.13572	0.775119	0.317998	-0.00417095	0.215861
NEK7	chr1	198222176	198248193	-0.727984	0.551876	0.878107	0.628462	-0.794486	0.426044	2.72357	-0.233438	-0.366137	0.821842
ATP6V1G3	chr1	198492644	198509733	0.375098	0.379993	0.300087	0.572894	0.583252	0.304187	0.806022	0.826044	0.243341	0.369623
PTPRC	chr1	198665999	198701457	0.803818	0.346273	0.255454	0.352103	-0.273377	-0.348261	0.291033	-0.320652	-0.0512295	-0.19658
NR5A2	chr1	200008870	200017699	0.209928	-0.255702	0.606417	0.313524	0.0501058	0.153013	0.67083	0.181581	-0.292719	0.0302974
ZNF281	chr1	200377487	200378614	0.291283	-1.27221	-0.283198	-0.267259	-0.839562	-0.0755236	0.159212	0.31343	-1.12593	-1.0184
KIF14	chr1	200561265	200587181	0.37206	0.141846	-1.11838	-0.56565	-0.114457	-0.498329	-0.24156	0.374051	-0.111194	-0.130769
DDX59	chr1	200633058	200635652	-1.19941	-1.6234	-1.24398	-2.45849	-0.213512	-1.53766	-1.88848	-1.56605	-1.37959	-1.72815
CAMSAP2	chr1	200776517	200818750	0.411307	0.191813	-0.318262	0.414786	0.0897085	-0.0411975	0.292506	0.176468	-0.580989	0.0139876
GPR25	chr1	200842273	200842705	0.470036	-0.0751134	0.201841	0.419984	0.0686221	0.446066	0.562572	0.389863	0.527422	0.451228
C1orf106	chr1	200869290	200878436	0.23215	0.061385	0.231384	0.292646	0.432337	-0.285432	0.411389	0.373154	-0.412491	0.125549
KIF21B	chr1	200967656	200974757	0.732382	0.473626	0.603478	0.59064	0.435121	0.363255	0.415837	0.507675	0.250592	0.167992
CACNA1S	chr1	201027582	201063085	0.197539	-0.459335	-0.291644	0.324804	-0.120692	-0.40502	0.386674	0.205645	-0.35023	-0.160935
ASCL5	chr1	201084091	201084338	0.494166	0.00951687	0.687428	0.498677	0.456081	0.222482	0.623382	0.372349	0.283703	0.067939
TMEM9	chr1	201112985	201120947	0.857089	0.594195	0.675432	0.226688	0.581361	0.374086	0.320146	0.333993	0.120911	0.365043
IGFN1	chr1	201176285	201180775	-0.506544	-0.0940199	0.346579	0.464882	0.238189	0.0245956	0.276749	-0.260551	-0.0892026	0.121147
PKP1	chr1	201253010	201289449	0.207952	-0.396697	0.368358	0.32781	0.107826	-0.047204	0.350007	0.0716108	0.0543598	0.0281611
TNNT2	chr1	201332515	201338965	-0.68273	-1.35019	-1.28507	0.358364	-0.91587	-1.63613	-1.4485	-1.82642	-1.33929	-0.95909
LAD1	chr1	201355936	201358368	0.238536	-0.360318	0.559734	0.400763	0.22815	0.109236	0.721483	0.318802	0.116095	0.000300698
TNNI1	chr1	201380584	201384360	0.382799	-0.0442534	0.599342	0.459547	0.733418	0.123594	0.849016	-0.127908	0.194891	-0.230728
PHLDA3	chr1	201437678	201437903	-0.320739	-0.34045	0.299374	-0.00369575	-0.0945246	-0.0773129	0.474978	0.0939522	-0.387697	-0.464098
CSRP1	chr1	201458014	201459442	0.258046	-0.0894084	0.4184	0.340048	0.149085	0.138527	0.24327	0.0488529	0.0744326	0.16528
NAV1	chr1	201618314	201757775	0.142323	0.418938	0.421745	0.37702	0.937361	0.085297	0.411551	0.459511	0.448704	0.230602
IPO9	chr1	201816427	201836011	-0.720997	-1.16116	-2.04455	-1.37809	-0.649161	-1.48133	-2.32526	-0.282675	-0.982484	-2.06409
SHISA4	chr1	201858594	201859684	0.36243	-0.476377	0.446625	0.11886	-1.31882	-0.500227	0.30062	-0.459113	-0.24812	-0.0490563
LMOD1	chr1	201869536	201915309	0.346822	-0.058168	0.258966	0.618489	0.0719284	0.4842	0.310511	0.585	0.311232	0.218417
TIMM17A	chr1	201926412	201932837	-0.518618	0.0750071	-0.090522	0.0818963	0.295809	-0.307862	-1.23912	0.477174	-0.333438	0.20132
RNPEP	chr1	201958602	201966657	0.377396	-0.360856	0.283552	0.101043	0.224893	-0.217157	-0.174473	0.317318	0.155193	0.150992
ELF3	chr1	201980308	201982326	0.318565	-0.0492204	0.464304	0.178091	-0.210268	0.00411509	0.386462	-0.187922	-0.283762	-0.00145435
GPR37L1	chr1	202092447	202097168	-0.137066	0.402587	-0.840367	-0.627616	-1.02951	-0.655612	-0.691157	-0.862683	-0.600581	-0.451568
ARL8A	chr1	202107076	202113665	-0.0531451	-0.377594	-0.432119	-0.152822	-0.395803	-0.566543	-0.0995026	0.100513	-0.175175	-0.154501
PTPN7	chr1	202123324	202128534	0.16827	-0.0474808	0.0193957	0.602725	0.325124	0.250312	0.441474	0.61919	0.0599885	0.0508689
LGR6	chr1	202270005	202287236	0.157212	-0.639548	0.0063637	-0.0128241	-0.219555	-0.226036	0.484453	-0.127963	-0.266254	-0.179904
UBE2T	chr1	202302369	202304824	-1.76823	-2.06088	-1.0393	-0.578464	-0.134316	-0.129995	0.167456	0.461195	-0.284661	-0.44334
PPP1R12B	chr1	202318224	202418229	-0.110823	-0.0195626	0.691821	0.323002	-0.0577966	0.408391	0.305427	-0.0748506	0.244067	0.31494
SYT2	chr1	202571550	202574819	0.221956	-0.354729	-0.0831717	0.285343	-0.0948457	0.53552	0.11318	0.568936	0.204509	0.0932656
KDM5B	chr1	202709916	202742326	0.426761	-0.0183422	0.422191	0.376848	-0.283318	0.205651	0.383032	0.195364	0.215038	0.00903913
RABIF	chr1	202850301	202858205	-0.0839503	0.198225	-0.024754	-0.0567872	-0.768675	-0.132154	0.327409	-0.122627	0.0623994	0.122502
KLHL12	chr1	202864739	202888953	0.803848	0.000251985	0.557282	0.292534	0.590848	0.282802	0.525179	0.368913	0.24189	-0.00689359
ADIPOR1	chr1	202912954	202915751	-0.0849583	0.52695	-0.546244	-1.11414	-0.0374711	-0.0014233	0.118889	-0.288456	-0.326882	-0.497065
CYB5R1	chr1	202933747	202935959	-0.00160493	0.0580353	0.382354	0.492729	0.281181	0.159236	0.985988	0.357975	-0.164494	0.177082
TMEM183A	chr1	202976907	202985098	0.17494	-0.0704059	0.0417652	0.0762388	0.243966	-0.159998	0.223745	-0.148055	-0.169056	-0.0982356
PPFIA4	chr1	203013183	203020994	0.195085	0.214484	0.701617	0.555341	0.63234	0.409489	0.865466	0.239934	0.0728893	0.0413485
MYOG	chr1	203054747	203055054	0.424965	-0.159227	0.180735	0.465627	0.150916	0.739477	0.555363	-0.22579	-0.0147261	0.277741
ADORA1	chr1	203098289	203134641	0.486343	-0.650552	0.332579	0.289156	-0.429337	-0.993899	0.401447	-0.13794	0.056679	-0.00619765
MYBPH	chr1	203140243	203143640	0.656409	0.0442188	-0.214841	0.144633	-0.122536	-0.189581	0.544433	-0.199166	-0.0498394	0.0327068
CHI3L1	chr1	203149769	203154383	0.261638	-0.420958	0.407875	0.291175	0.163696	0.197564	0.836004	0.150228	-0.449085	-0.197263
CHIT1	chr1	203191331	203194848	0.456088	-0.284964	-0.000555472	0.370045	-0.220901	-0.211607	0.600786	-0.191596	0.0204867	0.0626996
BTG2	chr1	203274745	203276413	0.535654	0.214763	0.31923	0.329118	0.452502	0.0939826	0.54958	0.489913	0.161707	0.229337
FMOD	chr1	203316689	203317326	0.503667	-0.0623663	-0.323042	0.332223	-0.577258	-0.183304	0.519241	0.415157	-0.362118	-0.186656
PRELP	chr1	203452510	203453059	-0.130233	0.324271	0.709467	0.222878	0.300303	0.317064	0.369953	0.656459	0.0291273	0.268141
OPTC	chr1	203465268	203468838	-0.270795	-0.721721	0.814576	0.15804	-0.374977	-0.664249	0.389479	0.0363474	-0.57848	0.0828098
ATP2B4	chr1	203652500	203680201	-0.113513	0.0366852	0.251633	0.500285	-0.435818	-0.237183	0.233018	-0.350104	-0.161728	0.14008
LAX1	chr1	203740012	203743297	0.595841	-0.146048	0.142072	0.270611	-0.0394019	0.233584	0.440267	0.0583355	-0.124263	-0.0312679
ZBED6	chr1	203767147	203768374	0.449401	0.305857	0.788789	0.436244	0.337748	-0.057064	0.755277	0.526313	0.432799	0.157841
ZC3H11A	chr1	203799306	203816671	-0.0323867	-0.324856	-0.0322162	-0.124365	-0.157906	-0.0156911	-0.885806	0.248892	-0.117196	-0.46038
SNRPE	chr1	203830798	203832832	-1.73172	-0.841664	-0.871819	-2.25042	-1.21307	-1.54884	-1.44913	-1.70525	-1.69329	-1.76027
SOX13	chr1	204082126	204092102	0.266383	0.503227	0.611432	0.620828	0.471522	0.400674	0.734765	-0.0184424	0.139576	0.337007
ETNK2	chr1	204115771	204120829	0.491626	-0.770986	0.206111	0.0901652	-0.365636	-0.5728	0.555886	0.128542	-0.359467	0.102369
REN	chr1	204125856	204135333	0.343705	-0.346473	0.594458	0.415717	-0.39355	0.211971	0.452617	0.175058	-0.179961	0.203488
KISS1	chr1	204159811	204161954	0.778094	0.246772	0.288201	0.398544	0.0165213	0.420404	0.332394	0.252031	0.151062	0.236284
GOLT1A	chr1	204170824	204172057	0.445741	0.000891444	0.880421	0.283715	0.457755	0.364592	0.584686	0.615878	0.245427	-0.0298197
PLEKHA6	chr1	204226492	204236665	0.296621	0.062575	0.191597	0.506126	0.178298	-0.0725361	0.638588	0.195683	0.0778913	0.211151
PPP1R15B	chr1	204379687	204380315	-2.77184	-2.63301	-1.6879	-3.07926	-2.41119	-1.30956	-1.3181	-2.50873	-0.815925	-1.10534
PIK3C2B	chr1	204411664	204438447	0.350555	-0.170465	0.249311	0.393424	0.156495	0.0470558	0.473491	-0.182064	0.090245	0.192967
MDM4	chr1	204499868	204516005	-0.457273	-1.01718	0.561739	-1.63266	-0.551048	-0.303575	0.453887	0.130701	-0.459689	-0.592977
LRRN2	chr1	204588157	204588995	0.493661	-0.0645381	0.283676	0.274477	-0.283265	-0.1724	0.558428	-0.127052	-0.301879	0.183424
NFASC	chr1	204923975	204948611	0.308249	-0.356675	0.0260072	0.04804	-0.398863	-0.141421	0.539374	0.0855193	-0.23438	-0.0118242
CNTN2	chr1	205028752	205035682	0.0347816	-0.199981	0.428695	0.420386	-0.950748	0.196754	0.414994	0.101174	-0.413623	0.244952
TMEM81	chr1	205052983	205053392	-0.319655	0.189894	0.49823	0.0944384	0.0196152	-0.270869	0.278994	-0.549007	-0.551425	-0.0244616
RBBP5	chr1	205066464	205069165	-2.76357	-2.35185	-2.23776	-2.56652	-1.12462	-2.05477	-1.64259	-1.14537	-2.48478	-2.49192
DSTYK	chr1	205131189	205156864	-0.154498	-0.0872756	0.224194	0.528089	0.0142164	0.0415644	0.68018	-0.0265821	0.164691	-0.0792671
TMCC2	chr1	205210893	205238440	0.00426723	-0.13917	-0.0962037	0.190118	0.169732	0.342326	0.644007	0.198585	0.0143081	0.2757
NUAK2	chr1	205273281	205280910	0.508095	0.209763	-0.0808375	0.303696	0.252855	0.443024	0.312769	0.469526	0.140621	0.304676
KLHDC8A	chr1	205308516	205312589	0.343876	-0.563871	-0.159465	0.186558	-0.13738	0.0418291	0.428513	0.0910051	-0.214161	-0.374416
LEMD1	chr1	205353424	205389595	-0.459083	-1.41224	0.499372	0.00591745	-0.186307	-0.464932	-0.0556915	0.335851	0.2278	-0.101497
CDK18	chr1	205493356	205497223	-0.131038	-1.00217	0.504184	0.20696	-0.243873	-0.344336	0.665376	0.0406389	-0.443256	0.00305027
MFSD4	chr1	205548956	205555197	-0.0838965	-0.193783	-0.0979326	0.170838	0.364312	0.169271	0.263521	0.0955889	-0.0165928	0.0506507
ELK4	chr1	205589343	205592940	0.284815	-0.104303	0.0225032	0.199477	0.0307587	0.0291494	0.386713	0.142537	0.00953284	0.0159608
SLC45A3	chr1	205632036	205633634	0.489692	0.0775318	0.337498	0.395891	0.544504	0.477571	0.653981	0.427421	0.137203	0.224716
NUCKS1	chr1	205689618	205693075	0.195281	0.0467924	0.27858	0.633888	0.63891	-0.0296952	0.625462	0.641742	0.246415	0.081805
RAB29	chr1	205740636	205743986	0.0875042	-0.287751	-0.0590248	0.522349	-0.00515664	0.101871	0.446759	-0.410141	-0.223733	0.176317
SLC41A1	chr1	205767155	205779414	0.0712734	0.295628	0.183463	0.337187	0.228046	0.231526	0.678868	0.493193	-0.22569	0.331612
PM20D1	chr1	205811307	205814660	0.509292	-0.418698	0.500395	0.435385	-0.442249	0.103023	0.609884	-0.367719	0.242536	0.175273
SLC26A9	chr1	205892669	205901081	0.285012	-0.0504408	0.391375	0.234755	0.0699449	0.402159	0.640347	0.141543	-0.0132767	0.336293
FAM72A	chr1	206139375	206145516	-0.905077	-1.15168	-0.238879	-0.459108	-0.859095	-0.46985	0.288332	-0.752787	-0.469109	-0.538624
AVPR1B	chr1	206224937	206225259	0.796165	0.309684	0.000472083	0.374979	0.569083	0.412444	0.64629	0.751161	0.412836	0.143164
C1orf186	chr1	206239555	206243238	0.472619	-0.135121	0.57831	0.271365	0.490884	0.14378	0.363671	0.420774	0.235935	0.179842
CTSE	chr1	206318317	206325257	0.465248	0.0436014	0.421399	0.344321	0.0588494	0.061625	0.337224	0.294378	0.0764455	0.0606237
SRGAP2B	chr1	206516232	206516336	-0.409228	-0.0653372	-0.41062	0.311277	-0.21847	-0.0789523	0.400037	0.179834	-0.127554	-0.550326
SRGAP2	chr1	206566897	206619504	-0.186921	-0.719204	0.137231	0.266256	-0.147243	-0.0856693	0.636917	-0.457223	-0.922705	-0.268247
IKBKE	chr1	206647704	206652326	0.63786	-0.515498	0.457353	0.30324	-0.129682	-0.114105	0.740479	-0.2653	-0.228186	-0.170059
RASSF5	chr1	206680998	206711575	0.0504329	-0.258009	0.0480377	0.328985	0.268396	-0.122008	0.356106	0.353293	-0.154632	0.166122
EIF2D	chr1	206773088	206784631	-0.340754	-0.0392921	0.362523	0.243445	0.158861	0.0765808	0.234347	0.595879	0.179826	0.14388
DYRK3	chr1	206811051	206821597	-0.0688787	0.664483	0.410905	0.567044	0.671748	0.434915	0.440351	0.0991999	0.431161	0.0594558
MAPKAPK2	chr1	206858706	206903441	0.172965	-0.348384	-0.0167925	-0.0333254	-0.763192	-0.497243	0.580808	0.298012	0.0468921	0.0743837
IL10	chr1	206944293	206945679	0.827355	0.0114536	0.362592	0.390771	-0.0656128	0.145177	0.625428	0.352936	0.20045	0.350874
IL19	chr1	207010039	207013240	0.370081	-0.135468	0.515569	0.428839	0.0716449	0.47499	0.384696	0.0517383	0.386461	0.0736307
IL20	chr1	207039334	207039958	0.481722	0.147852	0.187588	0.428442	-0.115182	0.365532	0.563479	0.241804	0.166596	0.292369
IL24	chr1	207072727	207074889	0.285629	-0.395173	0.230963	0.384367	-0.540227	-0.151784	0.437993	0.271467	-0.432838	-0.302231
FAIM3	chr1	207085278	207087315	0.164508	0.260778	0.485835	0.119072	-0.364474	-0.296369	0.455805	0.546528	-0.476124	-0.00696554
PIGR	chr1	207107981	207110678	0.41724	0.560717	0.528325	0.55816	-0.330916	-0.0674046	0.384232	0.323641	0.115468	0.0923501
FCAMR	chr1	207135698	207141007	0.638592	0.672378	0.614799	0.38082	0.468677	0.442504	0.713628	0.544397	0.276702	0.27328
C1orf116	chr1	207196182	207200852	0.155636	-0.0776234	0.229496	0.334675	-0.359702	-0.339875	0.555197	0.336167	-0.147925	0.0441097
YOD1	chr1	207222902	207224245	0.131303	-0.377168	0.469999	0.299737	0.257453	0.230607	0.37919	-0.210451	-0.244724	0.0924435
PFKFB2	chr1	207235324	207241564	0.249136	0.185664	0.250799	0.451318	0.422574	0.486309	0.558902	0.157336	-0.144449	0.251519
C4BPB	chr1	207263675	207269955	0.30355	-0.373666	0.507901	0.452324	0.247018	0.0894735	0.526372	0.0638688	-0.115614	-0.114944
C4BPA	chr1	207287483	207307798	0.354918	0.253202	0.370393	0.286155	-0.0199097	0.41508	0.864415	0.376746	0.214455	0.262512
CD55	chr1	207495744	207504486	0.172269	0.347248	0.409878	0.200069	0.230363	0.185635	0.538512	0.541776	8.31e-05	0.39279
CR2	chr1	207641891	207646494	0.474227	0.12008	0.619266	0.508031	0.572807	0.280046	0.0144081	0.435627	0.301093	0.475516
CR1	chr1	207684942	207742523	0.403901	0.0912819	0.387503	0.199107	0.242854	0.144079	0.584292	0.370981	0.0490065	-0.0560232
CR1L	chr1	207850730	207870976	0.33477	0.171462	0.820253	0.0524612	0.355438	-0.239672	0.437207	0.0867407	0.336372	0.460359
CD46	chr1	207925627	207934763	0.270157	-0.289498	0.106644	0.278009	0.616162	0.0199466	0.350767	-0.0319287	0.237017	0.237491
CD34	chr1	208072315	208073340	-0.0906608	-0.259683	0.541401	0.134148	0.11569	0.202459	0.762766	0.0833309	0.0485524	0.0992796
PLXNA2	chr1	208218079	208257896	0.0907259	-0.282008	0.118744	0.245588	-0.161166	-0.238808	0.897554	0.209191	0.212473	0.248051
MIR205HG	chr1	209602700	209603819	-0.587674	-0.657984	-0.903595	-0.763269	-1.48144	-0.962993	-1.26481	-1.3132	-0.261908	-0.942237
CAMK1G	chr1	209778985	209784894	-0.23477	-0.661083	0.109311	0.25766	-0.198292	-0.299748	0.805198	-0.0591188	-0.331712	0.0646357
LAMB3	chr1	209801450	209823330	0.39164	0.389175	0.258413	0.498526	0.356346	0.245105	0.50895	0.399253	0.441768	0.443629
G0S2	chr1	209849067	209849197	0.364741	0.266352	0.531722	0.650599	0.718674	0.255619	0.212877	0.559651	0.50039	0.321595
HSD11B1	chr1	209878353	209880410	0.13532	-0.428751	0.241441	0.437768	0.348285	-0.148363	0.453824	0.285561	-0.108074	0.169761
TRAF3IP3	chr1	209933680	209949079	0.161267	0.0299503	0.173374	0.430847	-0.0755369	-0.128397	-0.261143	0.230421	0.264636	0.40522
IRF6	chr1	209964196	209969787	0.394477	0.241338	0.371707	0.334599	0.271522	0.249947	0.637503	0.165272	0.000417821	0.170077
DIEXF	chr1	210004326	210014245	-1.02565	-0.80385	-1.96355	-1.42212	-0.832104	-0.812359	-1.64972	-0.306212	-1.07149	-2.01459
SYT14	chr1	210194438	210273523	0.339979	-0.0870581	0.673955	0.495031	0.233443	0.208054	0.439671	0.34155	0.0228655	0.304779
SERTAD4	chr1	210411370	210415139	0.523672	-0.0847985	0.402294	0.368715	0.313767	0.06707	0.876297	-0.376153	0.0477183	0.313631
HHAT	chr1	210560885	210637886	0.373845	0.414727	0.599953	0.44598	0.257647	0.276071	0.697423	0.122604	0.469825	0.342921
KCNH1	chr1	210970868	211280649	0.305875	0.0316559	0.449355	0.310647	0.130026	-0.103543	-0.109893	0.0736406	0.119834	0.337666
RCOR3	chr1	211433464	211477458	0.614081	0.140682	0.141425	0.364526	0.127316	0.299105	0.607945	0.0741743	0.678886	0.364146
TRAF5	chr1	211526727	211538777	0.304336	0.29916	0.434249	0.610196	0.654405	0.143966	0.614784	0.56077	0.0264206	0.224436
RD3	chr1	211654468	211654629	-0.321253	0.0280143	0.27521	0.550674	-0.252206	0.166789	0.361207	0.51189	-0.17084	-0.0365239
SLC30A1	chr1	211749516	211751826	-0.882942	-0.34759	-1.07849	0.887931	-0.573113	-1.38492	-0.398262	0.641084	-1.72156	-2.26955
NEK2	chr1	211843640	211848763	0.164251	-0.489399	-0.140043	-0.418451	-0.371849	0.203029	0.132204	-0.0862072	-0.232385	-0.317636
LPGAT1	chr1	211956651	212002549	0.108115	-0.494154	0.0564547	0.454326	0.096718	-0.126693	0.572661	-0.00604976	0.161711	0.310259
INTS7	chr1	212142014	212193467	-1.66427	-0.891821	-0.519766	-1.66731	-0.306894	-1.25477	-1.30274	-0.649847	-2.64697	-1.89314
DTL	chr1	212236221	212254047	-2.20452	-2.15957	-3.04064	-4.37531	-0.717259	-3.75874	-2.35376	-0.682857	-1.36856	-2.8646
PPP2R5A	chr1	212459531	212519169	0.762049	0.257655	0.277681	0.557421	0.589871	0.333592	0.36467	-0.0408112	0.213323	0.0529102
TMEM206	chr1	212553294	212583843	0.22184	0.275543	0.495462	0.41687	0.398735	0.458622	0.538129	0.51014	0.351313	0.173361
NENF	chr1	212606412	212617737	-0.131883	0.00689909	0.70237	0.428519	-0.202657	0.387673	0.279113	0.197066	-0.140255	0.235439
ATF3	chr1	212788397	212788580	0.378884	-0.220627	0.41346	0.230708	0.188032	0.440813	0.768335	-0.046634	0.0407679	0.174501
FAM71A	chr1	212798302	212798705	0.532012	-0.16489	0.322255	0.564148	0.262833	0.201495	0.629385	0.136288	0.0572	0.421064
BATF3	chr1	212860285	212870397	0.269168	-0.209227	0.458656	0.217947	-0.1132	0.145967	0.792184	0.239205	-0.183016	0.251302
NSL1	chr1	212955737	212965070	-1.88174	-2.22404	-1.72887	-2.16232	-2.58189	-2.21219	-2.98123	-2.31259	-2.17381	-2.3138
TATDN3	chr1	212969862	212977988	0.546486	0.0305784	0.391423	0.430453	0.484113	0.31817	0.463782	0.55267	0.350592	0.501259
SPATA45	chr1	213009299	213009411	0.230201	0.309576	0.412246	0.345332	0.556433	0.520458	0.341716	0.310513	0.19422	0.0976059
FLVCR1	chr1	213031904	213046036	0.441902	0.361499	-0.385174	-0.015928	-0.142035	-0.230746	-1.13247	-0.0460413	0.284185	0.18958
VASH2	chr1	213125033	213146022	0.510024	0.345416	0.306305	0.377951	0.554992	0.105736	0.451456	0.137575	0.262248	0.411108
ANGEL2	chr1	213178558	213186725	0.0453601	-0.0555622	0.566958	0.219561	0.187195	0.109686	0.480262	-0.19546	-0.317639	-0.121123
RPS6KC1	chr1	213290731	213414657	0.65629	-0.188271	-0.0955427	0.240209	0.0382812	0.0476895	0.617298	0.138883	-0.00269664	0.428086
PROX1	chr1	214170218	214170909	0.063884	0.134905	-0.18753	0.571815	-0.418342	-0.230287	0.520512	-0.347005	-0.153618	-0.48158
SMYD2	chr1	214454712	214503540	0.0883853	-0.348727	0.540425	0.41573	0.306408	0.0939462	0.432063	0.341337	0.478562	0.124559
PTPN14	chr1	214557850	214588024	0.420344	0.247498	0.220201	0.460198	-0.405955	-0.251552	0.457989	0.564584	0.3063	0.00639231
CENPF	chr1	214794025	214818638	0.284071	-0.139121	0.0100991	0.171418	-0.356773	-0.0862502	-0.616545	-0.291071	-0.0722504	0.374415
KCNK2	chr1	215259854	215345446	0.346274	0.201664	0.481128	-0.0173351	0.406644	0.21655	0.499524	0.403591	0.126261	0.176288
KCTD3	chr1	215768751	215781469	0.566247	0.388645	0.40641	0.540979	0.313265	0.346545	0.489101	-0.241831	0.488777	0.349587
USH2A	chr1	216017666	216419973	1.25688	0.808137	-1.03727	0.72272	-1.02233	-0.234048	0.444539	-0.149586	-0.530515	0.0469456
ESRRG	chr1	216737585	216850747	0.170649	0.060393	0.38635	0.33442	-0.0865138	0.134698	0.421077	0.024951	0.262341	0.0982955
GPATCH2	chr1	217793241	217793673	0.520431	0.2904	0.22826	0.475921	0.325927	-0.0555399	0.640478	0.33826	0.335516	0.168595
SPATA17	chr1	217915357	217947875	0.34997	0.390797	0.551897	0.483267	0.486058	0.236234	0.506945	1.11217	0.520136	0.198825
RRP15	chr1	218458735	218478465	-1.93671	-1.43382	-1.15024	-1.59652	-0.246468	-0.907797	-1.05832	-0.530689	-2.42744	-1.72725
TGFB2	chr1	218520128	218609367	0.143645	0.286132	0.131343	0.738556	0.939984	0.0447173	0.609051	0.87057	-0.069992	0.440858
LYPLAL1	chr1	219366421	219383933	0.513595	0.732115	0.804592	0.679794	0.9342	0.74541	0.585132	1.04607	0.401545	0.604215
SLC30A10	chr1	220091608	220101643	0.335355	0.131372	0.618984	0.293663	0.120388	0.40289	0.574768	-0.156366	0.300632	0.141552
EPRS	chr1	220160661	220192402	-1.37515	-1.47582	-1.15588	-2.98006	-1.0872	-1.92277	-2.22747	-1.36543	-3.94064	-2.93903
BPNT1	chr1	220236158	220253084	0.0101348	-0.299706	0.275061	0.193156	0.0480223	0.367281	0.189794	0.381896	-0.195846	0.136515
IARS2	chr1	220267725	220284201	-3.91315	-5.39442	-3.54121	-5.30999	-3.44744	-3.19615	-2.53984	-1.90727	-2.13499	-2.80811
RAB3GAP2	chr1	220364423	220387249	-0.136609	0.354655	0.292422	-0.0124215	0.279983	-0.149781	0.241098	0.0636203	-0.0259739	0.0162992
MARK1	chr1	220752767	220824042	0.659017	0.41099	0.44787	0.25781	0.0591694	0.256803	0.486623	0.373059	0.223064	0.272859
C1orf115	chr1	220863755	220863988	0.566648	0.855445	0.279245	0.66942	0.51988	-0.109605	0.0505856	0.475381	0.0570692	0.186779
2018-03-02	chr1	220928343	220936278	0.780698	1.00616	0.754327	0.738766	0.620607	0.379228	0.636225	1.08466	-0.381666	0.496847
2018-03-01	chr1	220964931	220971270	1.33913	-0.0410188	-0.976874	0.608391	0.26888	0.11302	-0.386431	0.933717	-0.27876	-0.182723
HLX	chr1	221053653	221055530	0.120163	0.33236	0.367953	0.150249	0.781396	0.44535	0.239798	0.302167	0.461401	0.170789
DUSP10	chr1	221912408	221913012	0.56555	0.299978	0.346574	0.210592	0.8123	0.828207	0.302338	-0.034166	-0.171161	0.255045
HHIPL2	chr1	222713474	222717408	1.22972	0.231188	0.510305	0.627192	0.607687	0.52749	0.407307	0.294535	0.204965	0.247778
TAF1A	chr1	222742994	222761806	-1.28691	-1.48499	-0.706226	-1.01324	-0.145802	-0.880947	-0.743331	-0.535802	-1.05428	-1.36276
MIA3	chr1	222801692	222805617	0.55177	0.17411	0.262468	0.318841	0.351787	0.426495	0.0196762	-0.453023	0.365847	0.253445
AIDA	chr1	222860269	222885605	0.239327	-0.00212182	0.263155	0.323244	0.130424	0.148489	-0.035445	0.344504	0.0209527	-0.0470107
BROX	chr1	222892263	222903005	0.218364	0.188748	0.268251	0.499495	0.0730351	0.114674	0.287914	0.257453	0.201537	0.180237
FAM177B	chr1	222919907	222920434	0.0631916	-0.793749	0.617962	0.420264	0.12468	0.0107734	0.383729	-0.0275456	-0.10602	0.186623
DISP1	chr1	223116522	223177487	0.127699	0.658843	0.596334	0.565051	0.438307	0.563322	0.47626	0.255824	0.0791704	0.172415
TLR5	chr1	223285328	223286131	0.58076	0.237571	0.233458	0.529563	0.145586	0.0112446	-0.0656929	0.165734	0.154019	0.16333
SUSD4	chr1	223401021	223441982	0.219249	0.0539524	0.409336	0.324054	0.0102958	0.00347214	0.17624	0.376418	0.31515	0.283915
CCDC185	chr1	223567001	223567840	0.406191	0.294703	0.421212	0.471797	0.418625	0.219048	0.624243	0.45534	0.38705	0.349246
CAPN8	chr1	223807937	223842062	0.796746	-0.0230288	0.673714	0.222633	0.224499	0.0457133	0.108669	0.688736	0.013065	-0.0540432
CAPN2	chr1	223931882	223946988	0.45891	-0.616325	0.310942	0.346258	0.281507	-0.163271	0.213212	0.273084	0.229515	-0.0209422
TP53BP2	chr1	223984035	223990569	0.665848	0.153237	0.499515	0.354746	0.329467	0.119998	0.112329	0.280935	0.285918	0.367684
FBXO28	chr1	224302058	224340915	0.479464	-0.275501	-0.0831613	0.665571	-0.0800776	-0.152328	0.0611227	-0.0829015	-0.00887506	0.235269
DEGS1	chr1	224377356	224377752	0.478485	0.183806	0.148281	-0.00606895	0.271209	0.11605	0.0364721	0.454669	-0.34904	-0.207779
NVL	chr1	224484288	224495940	-2.00176	-1.28818	-1.30521	-1.0576	0.127455	-1.22699	-0.558674	-0.792993	-1.60478	-2.0655
CNIH4	chr1	224544682	224559002	0.543491	-0.0750611	0.237275	0.31448	0.0229016	0.0878599	0.173076	0.423371	0.168855	0.277474
WDR26	chr1	224606068	224621592	0.100296	0.398983	-0.38846	-0.488695	0.0550287	0.010568	0.162612	0.0714054	0.0999816	-0.00425319
CNIH3	chr1	224868669	224918226	0.598322	0.586046	0.252132	0.671379	0.528966	0.481007	0.826084	0.753834	0.303442	0.645695
DNAH14	chr1	225273475	225490974	0.263331	0.278628	0.363539	0.392263	0.704513	0.0430029	0.326236	0.201448	0.327003	0.481476
LBR	chr1	225599034	225611677	0.490634	-0.337392	-0.0288581	0.60725	-0.171346	0.239656	0.593935	0.214427	0.167896	0.43008
ENAH	chr1	225704899	225754996	0.69174	-0.164822	0.409604	0.75479	0.0927404	-0.147672	0.16631	-0.0499369	-0.214558	0.454287
SRP9	chr1	225965641	225971022	-0.808607	-1.38607	-0.739501	-1.74234	-0.364208	-1.94022	-1.70994	-0.529951	-1.03444	-1.77285
EPHX1	chr1	226016506	226027663	0.433173	-0.106482	-0.290409	0.454581	-0.117888	0.109502	0.00357727	-0.292724	0.109203	0.350294
TMEM63A	chr1	226050027	226055629	0.328459	0.377409	0.409947	0.483835	0.744206	0.486073	0.593616	0.7245	0.429119	0.495843
LEFTY1	chr1	226075693	226076705	0.207815	-0.0405923	-0.20901	0.247404	0.326012	0.46235	-0.182595	0.380045	0.412365	0.476385
PYCR2	chr1	226109268	226111418	0.00874563	-0.179432	0.143336	0.357396	-0.12847	0.252964	0.346685	0.116816	0.096228	0.309187
LEFTY2	chr1	226127493	226128745	0.109387	-0.656944	0.528975	-0.138579	0.210607	0.763044	0.367812	0.523106	0.481941	0.214069
SDE2	chr1	226175903	226186943	-2.31451	-2.8764	-1.28084	-1.14615	-2.21123	-1.77404	-1.00691	-2.35773	-2.1244	-1.67695
H3F3A	chr1	226252070	226253457	-2.30211	-2.82983	-2.80113	-2.49006	-2.24737	-1.773	-1.60249	-2.43291	-3.18246	-1.89726
ACBD3	chr1	226349331	226374244	0.354919	0.0350064	0.326839	0.283097	-0.274951	0.117726	0.517975	0.308236	0.644487	0.467091
MIXL1	chr1	226411428	226413248	0.611803	0.600975	0.334197	0.349435	0.453541	0.466563	0.299003	0.138454	0.537238	0.478357
LIN9	chr1	226453932	226485514	-0.804763	-1.94713	-0.53514	-1.06197	-1.6434	-1.41546	-0.481743	-0.110578	-1.43868	-1.93103
PARP1	chr1	226564957	226578279	0.145512	-0.310178	0.203052	-0.09927	0.207867	-0.178074	0.0721441	-0.208581	0.24872	0.063461
C1orf95	chr1	226736671	226784571	-0.550203	-0.248507	-1.3768	-0.796715	-1.79114	-1.23321	-1.48072	-1.14214	-0.441618	-0.554935
ITPKB	chr1	226923313	226924525	0.292777	0.321245	0.159218	0.235694	-0.161169	0.212154	-0.156529	0.520219	0.38669	0.327934
PSEN2	chr1	227071545	227076704	0.0108325	-0.0722362	0.326388	0.350176	0.0460169	0.31254	0.626243	0.605343	0.11869	0.447522
ADCK3	chr1	227152840	227170715	0.0175138	0.61922	-0.196669	0.362982	0.757433	0.375384	0.181134	-0.03026	0.524109	0.5686
CDC42BPA	chr1	227223205	227381630	0.67933	0.548882	0.048338	0.426206	0.110942	0.256845	0.120453	0.348243	0.518898	0.419168
ZNF678	chr1	227834241	227842800	0.526494	0.493168	0.637697	0.49821	0.341246	0.600203	0.235513	0.634662	0.588775	0.671377
JMJD4	chr1	227921357	227922507	0.355328	0.288239	0.21991	0.404972	0.0763249	0.330603	0.0600135	0.523762	0.542829	0.411676
SNAP47	chr1	227935584	227946882	0.634647	0.608822	0.587978	0.570353	0.369793	0.737712	0.428483	0.189003	0.423221	0.472397
PRSS38	chr1	228003826	228005179	0.480077	0.0151883	0.254429	0.07609	0.205821	0.0690017	-0.172619	-0.17654	0.219737	-0.00164807
WNT9A	chr1	228111831	228135511	0.185537	0.074699	0.221419	0.230863	0.234302	0.194994	0.226964	0.143072	0.430628	0.30425
WNT3A	chr1	228238412	228246758	0.607115	0.508005	0.569858	0.314651	0.422033	0.63407	0.228629	0.512994	0.783134	0.325422
ARF1	chr1	228284916	228285336	-0.834622	-0.577128	-0.456272	-0.497889	-0.808845	-0.18433	-0.694458	-0.225952	-0.850925	-0.941709
MRPL55	chr1	228294593	228295508	-0.405042	-1.12536	-0.619891	-0.794465	-0.141115	-0.381005	-0.909388	-0.0996037	-0.629303	-1.25321
GUK1	chr1	228333714	228335200	-2.9632	-3.32737	-3.51166	-2.49602	-2.73577	-2.96363	-3.96901	-2.53068	-3.08265	-3.32112
GJC2	chr1	228345523	228346252	0.58534	0.301726	0.057535	0.520851	0.228023	-0.52392	0.0689257	-0.000259541	-0.158095	0.473344
IBA57	chr1	228353633	228362633	-0.881751	-0.958302	-0.741268	-1.67236	-0.752962	-0.541502	-1.1311	-0.385141	-0.343187	-0.929535
OBSCN	chr1	228412373	228491414	-0.311065	0.129805	0.146672	0.0754889	-0.397245	0.584347	-0.0427653	-0.328953	-0.132208	0.212377
TRIM11	chr1	228584645	228594190	0.145449	0.614015	0.297114	-0.0113612	0.0436584	0.0670554	-0.34486	0.035934	0.51048	0.331865
TRIM17	chr1	228596389	228602701	0.646705	0.551683	0.373287	0.219402	0.333081	0.0811582	0.33805	0.337877	0.460177	0.487719
HIST3H3	chr1	228612815	228613008	0.260214	-0.442621	0.0530761	-0.247226	-0.496332	-0.493163	-0.458685	-0.864666	-0.376316	-0.467614
HIST3H2A	chr1	228645310	228645428	0.265518	0.0740064	0.364204	0.203706	-0.145739	0.268668	-0.13391	0.152526	0.0833866	-0.0706022
HIST3H2BB	chr1	228645848	228646089	-0.374641	-0.364189	-0.269924	-0.238831	-0.885567	-0.385617	-0.0721322	-0.745216	-0.390091	-0.432557
RNF187	chr1	228675278	228676708	0.0425178	0.353348	0.150825	0.055799	-0.0390147	-0.0752508	-0.0299623	0.064863	0.194505	0.275217
BTNL10	chr1	228698269	228699561	0.0191507	0.274338	-0.801158	0.537472	-0.197746	0.186454	-0.303278	0.518068	0.104865	0.439954
RHOU	chr1	228871684	228879193	0.353343	0.387132	0.439659	0.263572	0.598024	0.421645	-0.0270753	0.56603	0.543524	0.542588
RAB4A	chr1	229424485	229433308	0.384068	0.655055	0.63358	0.524545	0.318572	0.267515	0.43289	0.323171	0.457976	0.336105
SPHAR	chr1	229440867	229441030	0.214226	1.03978	0.942608	0.734014	1.35682	0.496396	0.903299	0.649911	0.0870075	0.366803
CCSAP	chr1	229462658	229478158	0.688473	0.421399	0.301045	0.360126	0.189756	0.33465	-0.0819163	0.0602977	0.341197	0.462948
ACTA1	chr1	229568058	229568809	0.577864	0.809229	1.16692	0.618539	0.753367	0.389567	0.613865	-0.110945	0.56489	0.423382
NUP133	chr1	229606476	229641895	-0.844355	-0.631546	-0.923179	-1.0921	-0.849391	-0.469913	-1.48477	-0.235515	-1.33745	-1.54943
ABCB10	chr1	229675248	229694281	0.402849	0.124057	0.306144	0.433125	0.365527	0.602221	0.11429	0.51265	0.37279	0.325049
TAF5L	chr1	229730769	229738354	-0.639442	-0.0109569	0.218956	-1.12686	-0.312619	-0.0704483	-0.741549	-0.198117	-0.436828	-0.103816
URB2	chr1	229770889	229772960	-2.08504	-1.92247	-2.94927	-1.57242	-1.46719	-1.29659	-1.40404	-0.998285	-1.99398	-1.44906
GALNT2	chr1	230338889	230391066	-0.177875	0.37469	0.250023	0.246866	0.0592251	0.541372	0.104386	0.00640484	0.056235	0.373619
PGBD5	chr1	230486723	230561365	0.611614	0.169647	0.258464	0.618788	-0.292163	0.390858	0.325674	0.360113	0.485022	0.579645
COG2	chr1	230804425	230822714	-0.595421	-0.567719	0.372532	-0.553971	0.34214	0.158891	-0.305297	0.0709113	-0.306617	-0.707924
AGT	chr1	230845735	230846313	0.0228751	-0.436425	0.240312	0.173224	-0.214245	0.397193	-0.349031	-0.268977	0.0381868	0.160585
CAPN9	chr1	230883433	230916070	0.450625	-0.812446	-0.0458783	0.340083	-0.599053	0.384674	0.08774	-0.991214	-0.474316	-0.300312
C1orf198	chr1	230979429	231004107	0.168789	0.675108	0.399469	0.0923714	0.683347	0.494125	0.393265	-0.0115748	0.056739	0.35613
TTC13	chr1	231061293	231081184	0.29685	0.521059	0.328001	0.546763	0.112716	0.477995	0.412188	0.32973	0.749411	0.423297
ARV1	chr1	231114980	231131562	0.137604	0.354381	0.218577	0.190125	0.261064	0.588933	0.135635	0.154445	0.562845	0.279574
FAM89A	chr1	231155802	231175926	0.0464223	-0.261189	0.389513	-0.0175387	-0.228865	0.495452	-7.94e-05	0.376827	0.408264	0.454264
TRIM67	chr1	231299079	231335965	0.219236	0.381035	0.434631	0.524643	0.0284579	-0.0310297	0.278797	0.417595	0.512412	0.568465
LOC149373	chr1	231320919	231323272	0.657574	0.563612	0.334355	0.329356	0.124071	0.495485	0.201261	0.588302	0.548427	0.63441
C1orf131	chr1	231362796	231374823	-1.53367	-1.87172	-1.51557	-1.57229	-1.39477	-1.32181	-1.67368	-0.987728	-1.7203	-2.14485
GNPAT	chr1	231386799	231403619	-0.0823775	0.32587	0.216328	0.159418	0.250443	-0.130491	0.0930367	0.166345	0.119525	-0.022719
EXOC8	chr1	231472159	231473294	0.212795	-0.0889438	0.567718	0.0588216	-0.401351	0.757219	0.410333	0.620773	0.49025	0.194259
EGLN1	chr1	231556879	231557146	0.591244	0.179895	0.642368	0.058624	-0.418099	-0.186924	-0.262515	-0.0378004	0.361943	0.57211
TSNAX	chr1	231672997	231700350	-0.0902659	0.341131	0.64667	0.19285	0.0475827	0.469168	-0.122232	0.422676	0.646658	0.0384611
DISC1	chr1	231829827	231902931	0.247986	0.42634	0.338457	0.164405	-0.144906	0.185012	0.124505	0.233144	0.163515	0.494797
SIPA1L2	chr1	232596732	232650052	0.360761	0.292307	0.40037	0.383312	0.387248	-0.0216486	0.410099	0.627886	0.471267	0.358045
MAP10	chr1	232940993	232942557	0.762283	0.552162	0.649766	0.586456	0.740783	0.469627	0.330396	0.776715	0.5431	0.542314
NTPCR	chr1	233091376	233092197	-0.286559	0.183535	0.220202	0.365213	-0.15312	0.041159	0.411783	-0.147193	0.375537	0.0685948
PCNXL2	chr1	233344316	233394672	0.317523	0.399369	0.871497	0.243562	0.291423	0.166079	0.337903	0.538086	0.60441	0.494286
KIAA1804	chr1	233482320	233512193	0.471866	-0.00805798	0.445689	0.374663	0.226136	0.407581	-0.0612289	0.230789	0.293892	0.386507
KCNK1	chr1	233750168	233802553	0.482349	0.313905	0.428827	0.541415	0.118158	0.456996	-0.257427	0.796316	0.675529	0.482101
SLC35F3	chr1	234041426	234452400	0.692441	0.330237	0.229642	0.317434	0.0964797	0.312206	0.222142	0.57153	0.150616	0.415427
COA6	chr1	234510001	234510146	-1.37582	-2.32637	-1.37969	-1.03759	-0.361248	-1.49032	-1.82492	-0.157544	-1.27562	-2.23922
TARBP1	chr1	234565302	234596034	0.447358	0.893222	0.437364	0.441357	0.373877	0.724159	0.661027	0.214383	0.666499	0.669908
IRF2BP2	chr1	234743523	234745147	0.747383	0.316845	-0.295244	0.304955	-0.175775	0.190606	-0.0424801	0.405577	-0.134619	0.39091
TOMM20	chr1	235277212	235292010	-1.44249	-1.89281	-1.7807	-1.55922	-0.647175	-1.72229	-1.83934	-0.353908	-1.00307	-1.69718
RBM34	chr1	235301436	235324317	0.193414	-0.56533	-0.0373813	0.117736	0.055397	0.12124	-0.0499651	0.251351	0.170192	0.384677
ARID4B	chr1	235346033	235419007	0.6069	0.834309	0.675565	0.903669	0.969772	-0.0243727	-0.255152	-0.176519	-0.119016	0.0547857
GGPS1	chr1	235505385	235505729	-2.39705	-2.42766	-2.35794	-3.64538	-1.7174	-2.80769	-1.98425	-0.64921	-1.53551	-2.57672
TBCE	chr1	235594041	235600787	-1.79099	-2.93559	-2.17829	-1.66755	-1.79281	-1.94808	-0.663904	0.642101	-3.01408	-1.6564
B3GALNT2	chr1	235622004	235658008	0.0477384	0.251709	0.487824	0.0109767	-0.253002	0.572374	-0.173231	0.213843	0.65509	0.508489
GNG4	chr1	235715489	235747107	0.43542	0.735758	0.575477	0.304322	0.357986	0.590992	0.372699	0.0845997	0.394219	0.46871
LYST	chr1	235920702	235969609	-0.0407167	0.30617	0.321055	0.263215	-0.220143	0.56374	0.197085	0.581843	0.262428	0.352474
NID1	chr1	236180509	236212183	0.379445	0.0403754	0.606434	0.265358	-0.0330161	0.389854	-0.093028	0.252705	0.519767	0.508556
GPR137B	chr1	236306040	236343205	0.159319	-0.23507	-0.0548711	0.284924	-0.611513	-0.0881072	0.0744938	0.129773	0.152063	0.339094
ERO1LB	chr1	236389778	236413228	0.483196	0.419898	0.674236	0.416569	0.511313	0.314136	0.230713	0.64274	0.40561	0.588286
EDARADD	chr1	236572552	236645704	-0.0138433	0.37812	0.228746	0.456037	0.0327118	0.259471	-0.25019	-0.195071	-0.297649	0.184857
LGALS8	chr1	236700838	236706339	0.395418	0.638507	0.281091	0.646139	0.801278	0.617017	0.646289	0.475836	0.549805	0.519894
HEATR1	chr1	236739520	236759288	-1.53478	-2.69237	-1.4443	-1.6392	-1.35129	-1.81712	-1.69099	-0.111997	-1.28179	-1.58678
ACTN2	chr1	236883435	236907976	0.422337	0.225045	0.262254	0.519146	0.421105	0.45003	0.201404	0.135705	0.0578304	0.312702
MTR	chr1	236987502	237016308	0.452143	0.341515	-0.0716854	-1.14736	0.441082	0.318372	0.228132	0.382814	0.396592	0.521813
MT1HL1	chr1	237167546	237167647	0.913051	0.592694	0.619947	0.393148	0.417158	0.809906	0.35937	-0.045851	0.325292	0.334479
RYR2	chr1	237619913	237863695	0.736639	0.351001	0.647573	0.70518	0.0555706	0.19979	0.0446048	0.635502	0.665709	0.493929
ZP4	chr1	238048805	238053816	0.312616	0.413613	0.24315	0.388855	0.443232	0.52236	0.301467	0.503321	0.142888	0.417047
CHRM3	chr1	240070841	240071448	0.709116	0.483063	0.47489	0.323672	0.322272	0.390744	0.134851	0.814538	0.308544	0.419285
FMN2	chr1	240255795	240370619	-0.0928734	0.242829	0.438612	0.69304	-0.129079	0.483333	0.290483	0.42566	0.433253	0.524576
GREM2	chr1	240656445	240656681	0.387436	0.477559	0.477739	0.722547	0.379035	0.81269	0.54299	0.27098	0.604058	0.414667
RGS7	chr1	240976938	241262064	0.353457	0.436074	0.715041	0.556143	0.216556	0.421687	0.413342	0.295912	0.667446	0.522703
FH	chr1	241672044	241680600	-0.569917	-0.0497469	-0.853779	-1.53835	-0.0302458	-0.581879	-0.752418	0.522669	-0.247322	-1.47204
KMO	chr1	241712176	241731862	0.265481	0.613999	0.282712	0.428423	0.562544	0.395129	0.0146547	0.734147	0.491135	0.665444
OPN3	chr1	241767591	241767847	0.606729	0.409383	0.290058	0.389885	-0.090708	-0.187385	-0.0930204	0.574113	0.306349	0.259136
CHML	chr1	241797914	241798407	0.739982	0.819355	0.532847	0.818712	0.835747	0.413967	0.467771	0.643747	0.844058	0.770405
WDR64	chr1	241842832	241932758	0.376458	0.464117	0.402901	0.789375	-0.29368	0.830224	0.405282	0.506103	0.465262	0.553595
EXO1	chr1	242013880	242035497	-0.217397	-0.252389	0.154325	0.00410251	0.0148567	0.344381	-1.19633	-0.619185	0.0483847	0.135384
BECN2	chr1	242121129	242121876	0.508961	0.0545737	0.414975	0.310065	0.670209	0.201594	0.166625	0.61778	0.295763	0.557881
MAP1LC3C	chr1	242159644	242162099	0.393714	0.392508	0.253327	0.602446	-0.411542	0.556509	0.0969181	0.279077	0.821536	0.522084
PLD5	chr1	242287771	242451685	0.945763	0.826774	0.67314	0.441365	0.479105	0.393052	0.749571	0.0411384	0.397987	0.756066
CEP170	chr1	243349082	243362479	-0.0474266	0.297395	0.432071	0.460767	-0.0748912	0.744701	0.11877	-0.441013	0.0646118	0.497702
SDCCAG8	chr1	243449606	243504428	-0.0638204	0.395132	0.161082	0.469969	0.411922	0.194987	0.145875	0.53288	0.0591536	0.767524
AKT3	chr1	243736286	243828100	0.386326	1.11104	0.0972009	0.716812	0.0724056	0.435683	0.566269	0.780753	0.767786	0.708547
ZBTB18	chr1	244217162	244218019	0.537471	0.29686	0.410466	0.595688	0.336038	0.223214	0.134549	0.460456	0.396607	0.619013
C1orf100	chr1	244538671	244541901	0.246069	0.0387127	0.30131	0.534025	0.15744	0.300524	-0.065425	0.290126	0.154525	0.422662
ADSS	chr1	244582186	244601004	-0.527836	-0.688258	-0.0608883	-1.36916	-0.0285446	-0.0655443	-0.550446	0.57094	-0.679382	-2.37308
C1orf101	chr1	244641214	244724117	0.76813	0.534789	0.618123	0.50391	0.246893	0.547042	0.444529	0.344797	0.53448	0.392006
DESI2	chr1	244816635	244868901	0.0132163	0.531185	-0.251414	0.490808	-0.225867	0.489558	0.361445	0.642344	0.531718	0.535599
COX20	chr1	244999031	245005531	0.162282	-1.67335	-0.243186	0.142965	-0.760827	-0.178624	-1.36491	0.655194	-0.562009	-0.62921
HNRNPU	chr1	245021339	245027317	-2.91558	-1.57498	-3.91079	-3.79896	-2.0159	-2.7496	-2.44612	-2.42237	-2.66702	-3.06002
EFCAB2	chr1	245180598	245245423	0.188141	0.585228	0.180972	0.727394	-0.224551	0.229595	-0.283209	0.404343	-0.0941802	0.197193
KIF26B	chr1	245319894	245847637	0.643342	0.652014	0.372643	0.726052	0.289569	0.493779	0.323868	0.181886	0.433092	0.755959
SMYD3	chr1	246490582	246670424	0.58259	0.313153	0.14443	0.281004	0.441442	0.144378	0.278334	0.269915	0.359635	0.371507
TFB2M	chr1	246719986	246729335	-1.27748	-1.38251	-0.537632	-1.51366	-0.705811	-0.948899	-1.20379	-1.64519	-1.44032	-1.20511
CNST	chr1	246797790	246810912	0.240278	0.210411	-0.0846838	0.455755	0.946678	0.398773	-0.0768427	-0.0276259	0.0813975	0.474887
SCCPDH	chr1	246899273	246923284	-0.246409	-0.51771	-0.336472	-0.210745	-0.824613	-0.570125	-0.630035	-0.865861	-0.512491	-0.453226
AHCTF1	chr1	247019078	247051710	-1.07353	-1.21666	-1.07993	-1.65547	-1.06386	-1.32227	-1.4411	-0.478574	-1.20253	-1.38003
ZNF695	chr1	247150870	247162723	0.635006	0.458868	0.243867	0.6483	0.602957	0.295424	0.0972675	-0.121393	0.595266	0.551008
ZNF670	chr1	247201175	247201568	-0.789289	-0.0625324	-0.624221	0.459507	-1.54162	0.605138	-0.491353	0.884312	-0.59195	-0.0665952
ZNF669	chr1	247264435	247267384	-0.237599	-0.0829469	0.522634	0.461165	0.406001	0.710413	0.412967	0.245814	0.671236	0.307347
C1orf229	chr1	247275260	247275490	0.475763	-0.222651	0.438561	0.283355	-0.0840602	0.490071	0.332861	0.222679	0.164349	0.113492
ZNF124	chr1	247320260	247320684	0.814717	0.877697	0.603257	0.707082	0.806805	0.648546	0.50428	0.808999	0.839258	0.858868
VN1R5	chr1	247419493	247420028	0.668971	0.610229	0.533509	0.569555	0.356039	0.485955	0.661427	0.645911	0.73784	0.577184
ZNF496	chr1	247464507	247492804	-0.542393	0.394363	0.273192	0.593473	0.169796	0.582599	0.131424	0.182227	0.51724	0.491737
NLRP3	chr1	247582248	247588455	0.348443	0.835135	0.274732	0.739162	0.329564	0.562615	0.499779	0.824567	0.0430316	0.493599
OR2B11	chr1	247614938	247615229	0.436435	0.427658	0.542609	0.516067	0.543796	0.538709	0.28128	0.320249	0.0229587	0.421046
OR2W5	chr1	247654713	247655026	0.696051	0.561382	0.453553	0.567521	0.570718	0.141047	0.184114	0.513288	0.244172	0.717342
OR2C3	chr1	247695244	247695746	0.60374	0.425336	0.275419	0.437913	0.578706	0.617632	0.491534	0.250368	0.867301	0.580085
GCSAML	chr1	247712500	247737537	0.421666	0.834581	0.556219	0.749964	0.761721	0.778351	0.427473	0.517013	0.659251	0.534388
OR2G2	chr1	247751800	247752267	0.632768	0.295422	0.624788	0.594152	0.291758	0.400093	0.284662	0.0994938	0.778183	0.414507
OR2G3	chr1	247768946	247769484	0.270954	0.476816	0.345703	0.818791	0.481489	0.285664	0.293695	0.562469	0.508673	0.72949
OR13G1	chr1	247835766	247836189	-0.197865	0.472678	0.0124595	0.652107	0.554204	0.123756	0.278217	-0.0110101	0.490924	0.424415
OR6F1	chr1	247875525	247875947	0.562425	0.590515	0.265647	0.472386	0.464384	0.215969	0.218402	0.673896	0.774794	0.59553
OR1C1	chr1	247921177	247921631	0.398756	0.857906	0.370506	0.493668	0.496463	0.215603	0.268654	0.0929532	0.634006	0.398097
OR14A16	chr1	247978471	247978864	0.376576	0.436151	0.200443	0.434103	0.550556	0.313444	0.414066	0.554474	0.450896	0.333712
OR11L1	chr1	248004607	248005139	0.403347	0.522246	0.46928	0.574316	0.514906	0.521684	0.642995	0.404477	0.342535	0.407622
TRIM58	chr1	248020746	248031337	-0.0335237	0.317064	0.151083	0.841833	0.89104	0.609996	0.619866	0.273516	0.646293	0.934726
OR2W3	chr1	248058940	248059455	0.277618	0.271054	0.205817	0.491894	0.0148359	0.279569	-0.0209039	0.0355692	0.239986	0.418883
OR2T8	chr1	248084428	248084823	0.439505	-0.028294	0.0611495	0.55576	-0.0183284	0.0839403	0.259329	0.374763	0.412796	0.578588
OR2L8	chr1	248112213	248112670	0.425448	0.229463	-0.301186	0.278667	-0.165374	0.534946	-0.278562	0.280343	0.367126	0.398059
OR2AK2	chr1	248128818	248129275	0.00263213	0.379378	0.509038	0.543391	0.0537716	0.310958	-0.0679173	0.738617	0.67626	0.606021
OR2L5	chr1	248185420	248185823	0.457666	-0.228766	0.262795	0.482041	0.724943	0.53072	-0.177315	0.45583	-0.171998	0.247699
OR2L2	chr1	248201792	248202143	0.768636	0.420523	0.541852	0.516552	0.680074	0.688796	0.482102	-0.802902	0.194289	0.555637
OR2L3	chr1	248224069	248224494	0.0303751	0.199122	-0.0616346	0.232831	0.488057	0.14623	0.108869	0.616587	0.17171	0.377946
OR2L13	chr1	248262789	248263077	0.527941	0.0657157	0.275571	0.476365	0.490564	-0.214096	0.032029	-0.243049	0.610913	0.636401
OR2M5	chr1	248308637	248308995	0.355931	-0.422372	-0.54128	0.110098	0.300872	0.124441	-0.0817939	0.654211	-0.420002	0.637198
OR2M2	chr1	248343356	248343833	0.350141	0.148267	0.733515	0.798779	0.447632	0.643652	0.491322	0.200931	-0.0397856	0.722856
OR2M3	chr1	248366541	248366949	-0.702151	-0.732684	-0.475847	-1.13647	-1.0309	-0.352926	-0.577566	-0.371459	-0.690866	-0.877493
OR2M4	chr1	248402306	248402840	0.606142	0.723128	0.447338	0.70215	0.481514	0.436215	0.255309	0.523108	0.600405	0.700737
OR2T33	chr1	248436558	248436919	0.0905531	0.178324	-0.0628063	0.345382	-0.0367238	0.199609	-0.316688	0.61279	0.259969	0.35969
OR2T12	chr1	248458322	248458774	0.749735	0.475407	0.19727	0.507389	0.782428	0.528437	-0.0709664	0.688239	0.896495	0.617463
OR2M7	chr1	248487281	248487727	0.55209	0.480829	-0.0246533	0.458611	0.254217	0.277407	0.575987	0.231143	0.82431	0.533463
OR14C36	chr1	248512201	248512592	0.30364	0.35652	0.316362	0.495096	0.0186236	0.561656	0.140359	0.121	-0.00789134	0.311502
OR2T4	chr1	248524911	248525575	1.02824	0.427925	0.47049	0.668634	0.611344	0.35191	0.654728	0.835055	0.81741	0.683995
OR2T6	chr1	248551016	248551419	0.139438	0.130834	0.388901	0.285111	0.55657	0.439403	0.304408	0.0372751	0.552743	0.527656
OR2T1	chr1	248569388	248569878	0.815146	-0.213682	0.367833	0.598894	0.37325	0.972796	0.313503	0.409934	0.62454	0.5294
OR2T2	chr1	248616172	248616671	0.274199	-0.667328	0.501418	0.497601	-0.0765273	0.156104	-0.118434	0.027856	0.254202	0.377141
OR2T3	chr1	248636689	248637266	0.15658	-0.169955	0.0393198	0.448612	-0.187122	0.327044	-0.417293	0.0932402	0.221375	0.464316
OR2T5	chr1	248651942	248652514	-0.087971	-0.408161	-0.303517	0.321919	-0.0716947	0.405471	-0.134775	-0.0833851	0.0487773	0.442355
OR2G6	chr1	248685144	248685533	0.254351	-0.25571	0.0342089	0.657768	-0.151603	0.463208	0.413794	0.472025	0.171816	0.530705
OR2T29	chr1	248722158	248722715	-0.0868116	-1.1881	-0.269816	0.331695	-0.661147	0.0580738	-0.0244528	0.20557	0.278429	0.40377
OR2T34	chr1	248737443	248738002	-0.544791	0.774444	0.593407	0.0414845	0.211703	-0.821712	0.173623	-1.02991	-0.732979	-0.29935
OR2T10	chr1	248756472	248757018	0.583753	0.458096	0.549038	0.389553	-0.177924	0.293057	0.543979	0.393511	0.320071	0.605522
OR2T11	chr1	248789838	248790365	0.593725	0.878676	0.529064	0.477871	0.414708	0.399299	0.358063	0.800158	0.654092	0.529291
OR2T35	chr1	248801947	248802485	0.223592	-0.577571	0.22363	0.584281	-0.188318	0.533234	0.272109	0.330919	0.437011	0.424151
OR2T27	chr1	248813654	248814114	-0.216427	-1.36238	-0.2332	0.17839	-0.15203	-0.281526	-0.256638	-0.108155	-0.406363	0.0403373
OR14I1	chr1	248845046	248845367	0.754127	0.591601	0.363245	0.551488	0.711485	0.470957	0.285992	0.573077	0.86837	0.531444
SH3BP5L	chr1	249107223	249110860	0.630888	0.136874	-0.440318	0.71235	0.0778812	0.387327	0.0670002	0.82761	0.924676	0.509837
ZNF672	chr1	249141601	249142255	0.290771	-0.45269	-0.0131224	0.463808	-0.103164	0.122259	-0.461048	0.206021	0.373676	0.19555
ZNF692	chr1	249149748	249151492	0.528862	0.629338	-1.39495	0.254858	-0.930563	-1.02722	-0.148153	-0.841067	-0.890512	-0.340548
PGBD2	chr1	249211188	249211763	-0.0221002	0.0265686	-0.107359	0.826001	-0.293958	0.33355	-0.376333	0.432841	0.3392	0.353251
SRSF10	chr1_gl000191_random	41741	50026	-0.258963	-0.855888	-1.12166	-1.62401	-1.43138	-0.99168	-1.50281	-1.20095	-0.82436	-1.35302
TUBB8	chr10	93793	94765	-1.10188	-1.97148	-2.9356	-1.33685	-2.30071	-2.38934	-1.77729	-0.828994	-2.14341	-1.74244
ZMYND11	chr10	255846	292864	0.314949	-0.50197	-0.420119	0.520647	-1.11166	-0.392241	-0.69318	1.07427	-0.311714	0.407627
DIP2C	chr10	415508	486849	0.497719	0.439576	0.432458	0.279035	0.370111	0.285512	0.221974	0.736412	0.640616	0.429446
LARP4B	chr10	871694	888960	0.936777	0.768361	0.359006	0.817546	0.670028	-0.0579012	0.244903	0.25655	0.572946	0.464102
GTPBP4	chr10	1041894	1053053	-2.9462	-2.65637	-1.8613	-2.79594	-2.22211	-1.77022	-2.15124	-2.78692	-2.53815	-3.14828
IDI2	chr10	1065731	1066809	0.78156	0.277147	0.796826	0.339255	0.465051	0.628913	0.409061	1.07745	0.665496	0.635191
IDI1	chr10	1088625	1094915	-0.12871	-0.624809	-0.0572687	-1.11493	0.432844	-0.724652	-0.983541	-0.0868525	-0.171806	-0.179703
WDR37	chr10	1118166	1142145	-0.101086	0.364537	0.0966646	0.415249	0.194569	0.354331	0.426992	0.341896	-0.0852646	0.0775898
ADARB2	chr10	1279750	1421306	0.102809	0.541888	0.363894	0.201405	0.567193	0.486451	0.652696	0.744441	0.448012	0.381367
PFKP	chr10	3143657	3155378	0.539057	0.818255	0.160669	0.573647	0.650107	0.628185	0.286541	0.611397	0.735042	0.563863
[truncated: 17,144 more rows]

## Sheet: CRISPRscore_GECKO
Gene	chr	start	end	BC-3	BCBL-1	BJAB
OR4F5	chr1	69458	69941	-0.213396	-0.210558	0.248962
OR4F3	chr1	367660	622032	-0.502095	-0.796159	-0.403844
hsa-mir-6723	chr1	567690	567806	-0.155195	0.0527262	0.163546
SAMD11	chr1	861347	874507	-0.0886886	0.204581	0.387544
NOC2L	chr1	888543	892415	-0.934019	-0.617846	-1.66728
KLHL17	chr1	896837	899917	0.0170264	0.0884858	0.584483
PLEKHN1	chr1	901916	905774	-0.502768	0.079727	0.476353
HES4	chr1	934573	935256	-0.263138	0.538204	-0.020384
ISG15	chr1	949386	949788	0.464737	0.282695	0.596058
AGRN	chr1	955541	976205	0.208926	0.163	0.155855
RNF223	chr1	1007284	1007579	-0.000253915	0.932253	0.380535
C1orf159	chr1	1018336	1025754	-0.451026	0.283181	-0.194859
hsa-mir-200b	chr1	1102501	1102561	0.318202	-0.523336	-0.849898
hsa-mir-200a	chr1	1103244	1103321	0.135726	0.286662	-0.105793
hsa-mir-429	chr1	1104374	1104444	0.212427	-0.0801651	0.548548
TTLL10	chr1	1115486	1118402	0.0846385	0.282657	0.519207
TNFRSF18	chr1	1139258	1140872	0.23474	0.237643	0.144858
TNFRSF4	chr1	1147188	1149131	0.154536	0.500211	0.364957
SDF4	chr1	1153852	1159249	0.42251	0.564412	0.391417
B3GALT6	chr1	1167924	1168606	0.14267	0.397494	0.454871
FAM132A	chr1	1178240	1179823	0.422691	0.504061	0.47679
UBE2J2	chr1	1192379	1198747	-1.76861	-1.1457	0.229561
SCNN1D	chr1	1219385	1223222	0.0090975	-0.144783	0.320654
hsa-mir-6726	chr1	1231481	1231558	-0.0573871	0.447127	-0.50167
ACAP3	chr1	1234009	1238338	-0.445161	-0.169641	0.0137493
PUSL1	chr1	1244016	1244949	-0.440136	0.0725742	0.295529
CPSF3L	chr1	1247388	1257342	-0.294951	-0.282906	-0.0394952
hsa-mir-6727	chr1	1247870	1247925	-1.44332	-2.27487	-0.459204
GLTPD1	chr1	1262340	1263017	0.0514821	0.327347	0.0587048
TAS1R3	chr1	1266776	1268109	0.235961	0.289355	0.705063
hsa-mir-6808	chr1	1275018	1275082	0.487367	0.534062	-0.505652
DVL1	chr1	1277048	1277844	0.105326	-0.210707	0.188706
MXRA8	chr1	1290142	1290862	-0.19316	0.351136	-0.855841
AURKAIP1	chr1	1309173	1310147	-0.65615	-0.735695	-0.44649
CCNL2	chr1	1323157	1334019	0.166159	0.235872	0.308518
MRPL20	chr1	1337531	1342581	-0.73888	-1.12089	-0.853623
ANKRD65	chr1	1355553	1356344	-0.48497	0.393932	0.476619
TMEM88B	chr1	1361722	1363155	-0.180825	0.475164	0.203416
VWA1	chr1	1371117	1375177	-0.342277	0.837355	0.764438
ATAD3C	chr1	1389789	1391273	0.636082	-0.366623	-0.600068
ATAD3B	chr1	1412642	1422058	-0.0194138	-0.317959	-0.555896
ATAD3A	chr1	1454293	1455985	-2.1537	-1.24921	-0.924338
TMEM240	chr1	1470783	1475174	-0.153563	0.279017	0.210588
SSU72	chr1	1479262	1509939	-1.26334	-0.859712	-0.61372
C1orf233	chr1	1534752	1535082	0.225222	0.551701	0.0043304
MIB2	chr1	1562261	1565082	-0.18046	-0.1415	0.22066
MMP23B	chr1	1567586	1568504	-0.313464	0.105065	0.144797
CDK11B	chr1	1577038	1577862	-0.593097	-0.87738	-0.00295566
SLC35E2B	chr1	1606926	1607825	-0.0716508	0.00919839	0.450276
CDK11A	chr1	1647843	1653109	-1.56234	-0.359009	-0.275998
SLC35E2	chr1	1666245	1671006	-0.248931	-0.128259	0.59839
NADK	chr1	1689870	1693452	0.159611	0.291451	0.836679
GNB1	chr1	1721990	1756891	-0.591939	-0.143736	0.422465
CALML6	chr1	1846724	1847943	-0.158044	-0.147309	0.358337
TMEM52	chr1	1849728	1850715	0.277993	-0.0201909	-0.195261
GABRD	chr1	1950857	1957131	-0.0775685	0.340317	0.167099
PRKCZ	chr1	1986879	1991040	-0.410067	-0.047846	0.492203
C1orf86	chr1	2125075	2126169	0.0525766	-0.914867	-0.110088
SKI	chr1	2234472	2237695	0.441936	0.171511	0.154173
MORN1	chr1	2288863	2303967	0.226658	-0.00885954	0.176374
RER1	chr1	2327274	2332351	-0.213988	-0.531055	-0.142616
PEX10	chr1	2337937	2340247	-0.460136	-0.188343	0.166587
PLCH2	chr1	2409981	2418394	0.344091	0.0753134	0.242954
PANK4	chr1	2450607	2451829	-0.00413378	0.292201	0.126391
HES5	chr1	2461131	2461607	0.178621	0.108937	0.319451
TNFRSF14	chr1	2489215	2492074	0.0396297	0.298115	0.228208
FAM213B	chr1	2518708	2519892	0.139913	0.675127	-0.443788
MMEL1	chr1	2541126	2560929	0.474919	0.414165	0.163446
TTC34	chr1	2576781	2704193	0.640988	0.490042	-0.153913
ACTRT2	chr1	2938330	2939258	-0.147696	0.268836	-0.121298
hsa-mir-4251	chr1	3044549	3044589	0.283385	0.554499	0.820662
PRDM16	chr1	3102836	3313168	0.0381728	0.587297	0.0184249
ARHGEF16	chr1	3379774	3386102	-0.298813	-0.0670817	0.0287885
MEGF6	chr1	3428131	3440805	0.416506	0.111634	0.967378
hsa-mir-551a	chr1	3477253	3477310	0.383436	0.29236	0.0723835
TPRG1L	chr1	3542007	3545096	-0.33395	0.00117573	0.105087
WRAP73	chr1	3548043	3564038	0.21098	0.287287	0.407563
TP73	chr1	3598956	3624257	0.371761	0.649333	-0.0265109
CCDC27	chr1	3669167	3672125	0.155867	0.364574	0.528567
SMIM1	chr1	3691950	3692474	-0.00730849	0.29276	0.206616
LRRC47	chr1	3700561	3712741	0.714142	0.205568	0.369313
CEP104	chr1	3761859	3768953	0.395203	0.350375	-0.157598
DFFB	chr1	3775295	3786266	0.239498	-0.200234	0.0144049
C1orf174	chr1	3806525	3809531	0.311764	0.577851	0.252264
AJAP1	chr1	4715486	4832550	-0.0208414	0.202536	-0.264893
hsa-mir-4417	chr1	5624132	5624173	-0.106805	-0.310747	-0.363191
hsa-mir-4689	chr1	5922723	5922800	0.324662	0.174032	0.539381
NPHP4	chr1	6021849	6029299	-0.145842	-0.273893	0.583709
KCNAB2	chr1	6100658	6133837	-0.108199	0.425059	0.171632
CHD5	chr1	6215713	6228310	-0.261498	0.112463	0.0996602
RPL22	chr1	6253024	6259643	-0.298126	-0.597425	-0.691194
RNF207	chr1	6266739	6270028	0.262242	0.613434	0.111065
ICMT	chr1	6285162	6295032	-0.182323	-0.0202716	0.210882
HES3	chr1	6304420	6305509	0.0465855	0.253733	0.460864
GPR153	chr1	6309690	6314106	0.444275	0.582333	-0.483877
ACOT7	chr1	6387351	6399659	0.115935	0.392892	0.412374
HES2	chr1	6479103	6479733	0.0694605	-0.0454817	0.0508465
ESPN	chr1	6488414	6511711	-0.133316	0.381739	0.281746
hsa-mir-4252	chr1	6489883	6489930	0.287434	-0.321118	0.307094
TNFRSF25	chr1	6522134	6525249	-0.000503595	0.162595	0.236461
PLEKHG5	chr1	6534501	6579532	0.336308	0.43765	0.193636
NOL9	chr1	6586019	6610654	-0.591394	-0.909461	-1.17001
TAS1R1	chr1	6631007	6637051	0.327213	0.496417	-0.107619
ZBTB48	chr1	6642239	6647360	0.103442	0.130451	0.136317
KLHL21	chr1	6653601	6662095	0.321698	-0.153665	-0.199268
PHF13	chr1	6676893	6681671	-0.528929	0.194729	0.0365908
THAP3	chr1	6685274	6692539	-0.0805	-0.00879059	-0.266617
DNAJC11	chr1	6714044	6741022	-0.265891	-0.894844	-0.66214
CAMTA1	chr1	6885226	7700522	-0.0398834	0.0183961	0.270686
VAMP3	chr1	7833505	7838227	0.205857	0.463855	0.289613
PER3	chr1	7845574	7880673	0.166611	0.464466	0.0569014
UTS2	chr1	7907832	7912982	0.00348461	0.263066	0.609434
TNFRSF9	chr1	7998288	8000034	0.519992	0.685585	0.316756
PARK7	chr1	8022903	8031034	0.0803546	-0.165984	0.114981
ERRFI1	chr1	8073657	8075623	0.433414	0.263617	-0.127632
SLC45A1	chr1	8385387	8397990	0.159617	0.011585	0.404599
RERE	chr1	8617542	8716171	-0.459988	0.380855	0.144146
hsa-mir-6728	chr1	8926562	8926619	-0.457222	-0.476735	0.290665
ENO1	chr1	8928067	8934963	-3.26947	-3.51253	-0.987239
CA6	chr1	9009381	9019059	-0.267489	-0.277034	-0.117291
SLC2A7	chr1	9078333	9085121	0.229186	0.311747	0.135472
SLC2A5	chr1	9098478	9100253	-0.341014	0.234797	-0.387237
GPR157	chr1	9164621	9189026	0.517663	-0.0358	0.159325
hsa-mir-34a	chr1	9211731	9211835	0.358226	0.484809	0.374899
H6PD	chr1	9305103	9324382	0.176249	0.598317	0.825396
SPSB1	chr1	9415987	9427551	0.217659	0.356224	0.426615
SLC25A33	chr1	9613678	9633472	0.474701	0.193212	0.686128
TMEM201	chr1	9655957	9670860	0.0841184	0.0840145	-1.12643
PIK3CD	chr1	9775816	9777053	0.148747	0.0513652	0.102695
CLSTN1	chr1	9811656	9883786	0.605933	0.391582	0.197567
CTNNBIP1	chr1	9910765	9932132	-0.735291	0.110507	-0.0980682
LZIC	chr1	9991954	9994916	0.149264	0.384133	-0.116141
hsa-mir-5697	chr1	10027446	10027508	0.218572	0.498808	0.278209
NMNAT1	chr1	10032166	10042634	-1.01324	-1.75939	-1.50995
RBP7	chr1	10057323	10075853	0.389859	-0.0527272	0.271886
UBE4B	chr1	10093730	10155638	-0.412171	-0.174057	-0.977262
KIF1B	chr1	10292429	10318626	0.174549	0.594065	0.120525
PGD	chr1	10459683	10479569	-0.782194	-2.10334	-0.688416
APITD1-CORT	chr1	10490596	10494752	-0.0789305	-0.529313	0.374424
APITD1	chr1	10500420	10500473	0.0179291	-0.57511	0.351526
CORT	chr1	10510357	10511602	0.397384	0.432905	0.346093
DFFA	chr1	10523162	10529326	-0.346824	-0.358258	0.374745
PEX14	chr1	10555356	10684492	0.0371668	-0.605971	0.331465
CASZ1	chr1	10718559	10753952	0.151863	0.291929	0.00716833
C1orf127	chr1	11024198	11036260	0.0364293	0.432966	-0.41166
TARDBP	chr1	11073961	11078941	-0.753664	-1.03192	-0.384424
MASP2	chr1	11105466	11106969	0.0868843	-0.248794	0.381485
SRM	chr1	11116130	11119413	-2.48824	0.492317	0.312047
EXOSC10	chr1	11151543	11158197	-0.615861	-1.15578	-0.514473
ANGPTL7	chr1	11249990	11254656	0.0260385	0.038185	-0.668798
MTOR	chr1	11317009	11319338	-1.18861	-1.781	-1.29486
UBIAD1	chr1	11333866	11345899	0.0840961	-1.57385	-0.291891
PTCHD2	chr1	11562860	11575562	0.417372	0.70551	-0.47628
FBXO2	chr1	11709208	11710780	-0.278319	-0.270728	-0.518931
FBXO44	chr1	11718317	11721265	0.121036	-0.0137636	0.371674
FBXO6	chr1	11731346	11733894	0.15762	0.0937735	0.418734
MAD2L2	chr1	11736174	11740485	-1.71475	-2.50771	-0.141118
DRAXIN	chr1	11771920	11775211	0.362815	0.114851	0.003225
AGTRAP	chr1	11806211	11808563	-0.228091	0.568698	0.677661
MTHFR	chr1	11854001	11863094	0.464744	0.104867	0.224826
CLCN6	chr1	11866378	11876718	0.394201	0.558346	0.34381
NPPA	chr1	11907177	11907706	0.194116	0.481005	0.467713
NPPB	chr1	11918381	11918879	0.587616	1.00972	0.296879
KIAA2013	chr1	11980360	11986070	-0.0250367	-0.425573	0.0310955
PLOD1	chr1	12008048	12025626	0.545584	-0.1806	0.480628
MFN2	chr1	12049308	12056252	-2.23229	-1.68907	-1.55671
MIIP	chr1	12082238	12089317	0.0175269	0.124181	0.573335
hsa-mir-6729	chr1	12089205	12089269	1.28513	0.212108	0.060408
TNFRSF8	chr1	12186082	12195676	-0.649214	-0.578952	-0.311808
hsa-mir-7846	chr1	12226990	12227032	-0.387341	0.0420807	0.535948
TNFRSF1B	chr1	12248854	12252576	0.0729128	0.235116	0.446704
hsa-mir-4632	chr1	12251759	12251791	-0.544163	-0.0575478	-0.662468
VPS13D	chr1	12294324	12304653	-0.572531	-1.69186	-1.60172
DHRS3	chr1	12632757	12640593	0.0839485	0.459946	0.224573
hsa-mir-6730	chr1	12638977	12639039	-0.501183	-0.0685171	-0.162599
AADACL4	chr1	12704578	12726630	-0.115847	0.278857	0.358264
AADACL3	chr1	12779563	12785843	0.25943	0.0135334	-0.373592
C1orf158	chr1	12806403	12820824	0.207622	0.511989	-0.00710872
PRAMEF12	chr1	12835140	12837268	0.423724	0.668727	0.436568
PRAMEF1	chr1	12853398	12855858	0.0179871	0.380796	0.486786
PRAMEF11	chr1	12884828	12888528	-0.598418	0.0769381	0.0425103
LOC649330	chr1	12907358	12908246	0.656177	0.334629	0.748543
HNRNPCL1	chr1	12907363	12907383	0.451576	0.44492	0.8254
PRAMEF2	chr1	12918964	12921290	0.306657	0.381937	0.449409
PRAMEF4	chr1	12939525	12943159	0.241187	0.756291	0.00264454
PRAMEF7	chr1	12977501	13610498	0.26842	0.419122	0.508549
PRAMEF8	chr1	12977784	13610215	0.591201	0.430029	-0.362124
PRAMEF6	chr1	12998509	13368728	-0.840117	-0.512751	-0.665732
PRAMEF9	chr1	12999016	13648651	-0.157099	-0.357684	0.0161951
PRAMEF22	chr1	13035538	13331675	0.316561	-0.0118161	0.0152306
PRAMEF5	chr1	13111707	13366436	-0.803614	-0.291833	-0.439011
LOC440563	chr1	13183425	13184286	-0.0231209	-0.11206	0.0926167
PRAMEF10	chr1	13412797	13633614	-0.14497	-0.186575	0.342919
PRAMEF13	chr1	13448268	13671701	-0.54155	-0.495158	-0.392929
PRAMEF18	chr1	13475030	13698368	0.165894	-0.0303723	0.172638
PRAMEF16	chr1	13495291	13497722	-0.203356	-0.0856812	-0.397884
PRAMEF17	chr1	13497566	13718969	-0.731842	-0.431553	0.109802
PRAMEF21	chr1	13522200	13747728	0.0134991	0.228007	0.293369
PRAMEF20	chr1	13522244	13743103	0.0947349	0.19767	0.0946837
LRRC38	chr1	13802342	13839970	0.0280874	0.112744	0.352613
PDPN	chr1	13933765	13940875	0.838757	0.277787	0.581642
PRDM2	chr1	14057544	14142985	0.490139	0.422059	0.35011
KAZN	chr1	14925511	15361379	0.505154	0.671986	-0.30037
TMEM51	chr1	15541605	15546202	-0.172868	-0.178901	-0.311313
EFHD2	chr1	15736463	15755229	0.0194711	-0.208352	-0.18995
CTRC	chr1	15766816	15769055	-0.0818337	0.210274	0.381243
CELA2A	chr1	15783249	15789277	0.258846	-0.137705	0.198204
CELA2B	chr1	15802972	15812510	0.0889042	0.299841	0.158224
CASP9	chr1	15832486	15844766	0.213222	0.410081	0.407007
DNAJC16	chr1	15855704	15863275	-0.096776	0.172832	-0.193069
AGMAT	chr1	15905353	15911320	0.144506	0.479149	0.209095
DDI2	chr1	15953153	15970103	-0.207277	-1.76477	0.0443088
RSC1A1	chr1	15986490	15988111	0.124413	0.208121	0.106112
PLEKHM2	chr1	16042770	16052038	-0.234762	0.648876	0.0426888
SLC25A34	chr1	16064612	16065905	0.13984	0.138337	0.614854
TMEM82	chr1	16069088	16070868	-0.389628	0.629714	-0.04968
FBLIM1	chr1	16093901	16101296	-0.0493836	0.0940415	-0.0910391
UQCRHL	chr1	16133734	16134183	0.46252	0.635146	-0.0884443
SPEN	chr1	16199448	16245544	-0.747788	-0.534862	0.250721
ZBTB17	chr1	16270944	16272323	-1.05657	-1.14286	-0.867225
C1orf64	chr1	16330799	16332752	0.0874744	0.293881	0.500726
HSPB7	chr1	16342172	16344447	-0.328104	-0.251931	0.35331
CLCNKA	chr1	16349129	16353266	-0.0502517	0.362968	0.168948
CLCNKB	chr1	16372068	16374874	0.461902	0.713601	0.442371
FAM131C	chr1	16388585	16399937	-0.164296	0.0340701	0.296653
EPHA2	chr1	16461650	16482437	0.474048	0.482798	0.47196
ARHGEF19	chr1	16531589	16532536	0.218195	0.192096	0.0795844
RSG1	chr1	16558623	16560128	0.142596	0.0694608	0.65523
FBXO42	chr1	16583209	16641737	0.144383	0.0332273	0.263921
SZRD1	chr1	16693742	16721622	0.56732	0.0849137	0.15892
SPATA21	chr1	16731503	16736390	0.512378	0.326469	0.285151
NECAP2	chr1	16770189	16775699	0.430495	0.469985	0.23616
NBPF1	chr1	16901000	16939972	-2.01552	-1.05804	-1.32167
NBPF24	chr1	16914253	16914273	-1.5397	-1.5798	-1.06127
NBPF16	chr1	16915544	148579643	-1.74431	-2.07835	-1.47694
MST1L	chr1	17086374	17087590	-1.39825	-0.644508	-1.03584
hsa-mir-3675	chr1	17185433	17185523	0.0656752	-0.449291	-0.167073
CROCC	chr1	17256797	17281381	0.0787037	-0.20493	-0.547675
MFAP2	chr1	17301760	17303625	0.744251	0.495341	0.178601
ATP13A2	chr1	17328558	17332024	0.742301	0.0299325	0.172502
SDHB	chr1	17359609	17380501	-0.353929	-0.909683	-1.08143
PADI2	chr1	17396615	17431523	-0.0868877	0.247969	-0.024287
PADI1	chr1	17548859	17552384	-0.257602	0.426793	0.350973
PADI3	chr1	17586118	17593295	0.203477	0.283928	0.685172
hsa-mir-3972	chr1	17604375	17604416	0.172516	-0.010694	-0.0659099
PADI4	chr1	17634706	17660513	0.0890727	0.511522	0.581102
PADI6	chr1	17699562	17707602	-0.051137	0.448734	0.0772495
RCC2	chr1	17735575	17755623	0.395814	-0.439378	0.19699
hsa-mir-4468	chr1	17740163	17740183	-0.0473984	-0.0919878	0.0581919
ARHGEF10L	chr1	17914099	17930090	0.33456	0.720621	0.626994
ACTL8	chr1	18149504	18152752	0.38054	0.677538	0.23658
IGSF21	chr1	18554398	18661455	0.23483	0.582027	0.355919
KLHDC7A	chr1	18807954	18809614	-0.0901296	-0.182075	0.0424766
PAX7	chr1	18958117	18961732	0.133784	0.520688	-0.0164588
TAS1R2	chr1	19168248	19184032	-0.0904588	0.0703013	0.404525
hsa-mir-4695	chr1	19209688	19209731	-1.37702	-0.052092	-1.1747
ALDH4A1	chr1	19212013	19216557	0.415071	-0.0070664	-0.724935
hsa-mir-1290	chr1	19223575	19223644	0.0958987	0.651166	0.26755
IFFO2	chr1	19246183	19282719	0.485015	0.042319	-0.164637
UBR4	chr1	19525385	19528294	-0.228545	-0.263457	0.240736
EMC1	chr1	19567592	19570183	-0.964575	-0.89855	-1.47308
MRTO4	chr1	19581312	19584014	-1.31054	-1.89693	-0.344411
AKR7A3	chr1	19611181	19612851	0.483035	-0.0842771	0.0108626
AKR7A2	chr1	19633485	19635141	0.434743	0.391504	0.159413
PQLC2	chr1	19651189	19653122	0.45702	0.123618	0.428754
CAPZB	chr1	19683911	19712124	-2.06908	-2.63308	-0.747627
MINOS1	chr1	19923552	19950044	-1.45384	-1.0222	-2.22774
C1orf151-NBL1	chr1	19927443	19983979	0.512526	0.229805	0.362987
NBL1	chr1	19969815	19983477	0.119382	0.00612441	0.221787
HTR6	chr1	19992412	20005814	0.413916	-0.0384097	0.250712
TMCO4	chr1	20097037	20107156	0.260799	0.00604528	0.404924
RNF186	chr1	20141049	20141410	0.222866	0.136048	-0.0801988
OTUD3	chr1	20220849	20234186	-0.191299	0.367948	0.180598
PLA2G2E	chr1	20246867	20250053	-0.0522673	-0.167296	0.0261422
PLA2G2A	chr1	20302259	20305267	0.0806307	-0.0630979	0.292521
PLA2G5	chr1	20412648	20417141	0.137102	0.142926	0.431244
PLA2G2D	chr1	20440644	20442881	0.478905	0.261097	0.173781
PLA2G2F	chr1	20469992	20474778	-0.21429	-0.0734115	0.244308
UBXN10	chr1	20517181	20517699	0.279777	0.0481216	-0.11236
CAMK2N1	chr1	20810130	20811853	0.15378	0.478619	0.364305
MUL1	chr1	20827702	20834526	0.340587	-0.589118	-0.403693
FAM43B	chr1	20879476	20879967	0.646719	0.595933	0.523491
CDA	chr1	20915710	20944982	0.100638	0.355022	-0.943587
PINK1	chr1	20960034	20975602	0.0137431	0.10982	-0.191971
hsa-mir-6084	chr1	20960158	20960212	0.044018	0.608058	-0.197195
DDOST	chr1	20979180	20987443	-0.541082	-0.346819	-1.32403
KIF17	chr1	21036194	21042011	0.440926	0.20862	0.149921
SH2D5	chr1	21050141	21050955	0.237648	0.0316036	-0.742907
HP1BP3	chr1	21071424	21106380	0.312422	0.293451	0.101236
EIF4G3	chr1	21226272	21306903	-0.557514	-0.235403	0.150958
hsa-mir-1256	chr1	21314838	21314916	-0.419033	-0.539307	-0.815096
ECE1	chr1	21586764	21599385	0.154562	-0.00994256	0.423595
NBPF3	chr1	21795221	21798225	0.0340255	0.295302	0.299197
ALPL	chr1	21887604	21890602	0.322362	-0.0376523	0.285773
RAP1GAP	chr1	21935368	21936692	-0.0344607	0.232023	0.184592
USP48	chr1	22079009	22084284	-0.197604	-0.0641886	0.367232
LDLRAD2	chr1	22139000	22148100	-0.0338535	0.341098	-0.0835344
HSPG2	chr1	22216475	22263721	0.301166	0.472686	0.0855294
CELA3B	chr1	22304890	22313164	0.316323	0.164244	-0.170252
CELA3A	chr1	22329524	22333485	-0.0200417	0.0915599	0.153399
CDC42	chr1	22404976	22413039	-0.220529	-0.320994	0.112665
WNT4	chr1	22446769	22456235	-0.772597	-0.552704	0.222235
hsa-mir-4418	chr1	22592733	22592785	0.292622	0.139391	0.466197
ZBTB40	chr1	22832660	22835226	0.592508	0.238817	0.349481
EPHA8	chr1	22890194	22903363	0.337878	0.419436	0.315575
hsa-mir-6127	chr1	22959739	231952713	-2.48411	-0.57903	-2.72346
C1QA	chr1	22964164	22965629	-0.648721	0.385155	0.26277
C1QC	chr1	22970601	22974217	0.203356	-0.484962	-0.425617
C1QB	chr1	22985947	22987647	-0.492994	0.0214902	-0.498185
EPHB2	chr1	23037510	23111529	0.0493752	-0.481493	0.299863
hsa-mir-4684	chr1	23045996	23046085	0.35322	0.156322	0.384588
hsa-mir-4253	chr1	23189638	23189712	0.341355	0.507364	-0.306637
LOC729059	chr1	23337391	23342341	-0.0262765	-0.302544	-0.0118975
C1orf234	chr1	23337498	23337599	0.267814	0.189112	-0.164536
KDM1A	chr1	23346342	23380329	-0.037624	-0.105508	0.216661
hsa-mir-3115	chr1	23370798	23370862	0.0606266	0.115298	0.276426
hsa-mir-4419a	chr1	23384364	23384416	-5.13314	-5.03227	-1.46548
LUZP1	chr1	23415411	23420710	-0.277191	-0.324934	-0.127907
HTR1D	chr1	23519571	23520605	0.394068	0.799394	0.15819
HNRNPR	chr1	23640143	23665074	-0.260695	0.520406	-0.0658127
ZNF436	chr1	23688892	23694499	-0.227137	0.0564192	0.474448
TCEA3	chr1	23713816	23745591	0.622018	0.545592	0.562084
ASAP3	chr1	23779209	23782642	0.0128326	-0.212479	-0.404642
E2F2	chr1	23842928	23847550	-0.581629	0.020282	0.365459
ID3	chr1	23885468	23885867	-0.467328	0.1801	0.464416
RPL11	chr1	24019094	24022396	-1.36508	-1.84022	-1.194
TCEB3	chr1	24069945	24080937	-0.598039	-0.0099113	-0.907272
PITHD1	chr1	24106357	24112914	0.0862425	-0.000796652	0.0775689
LYPLA2	chr1	24119651	24120822	-0.635315	0.350547	0.137742
GALE	chr1	24122689	24125195	0.113114	-0.475624	-0.289673
HMGCL	chr1	24130903	24147057	-0.291113	0.240838	-0.542409
FUCA1	chr1	24180888	24192105	0.00870595	0.241846	0.264535
CNR2	chr1	24201199	24201932	0.0718579	0.756807	0.0229453
hsa-mir-378f	chr1	24255548	24255618	0.519049	0.380165	-0.440557
PNRC2	chr1	24287942	24288367	-0.324014	0.27512	-0.327928
SRSF10	chr1	24298052	24305246	-1.46358	-2.14603	-0.777098
MYOM3	chr1	24432456	24435127	0.328741	0.0893028	0.424345
IL22RA1	chr1	24460765	24465147	0.108204	0.463949	0.589967
IFNLR1	chr1	24486042	24507296	0.0444529	0.198621	0.555363
GRHL3	chr1	24661152	24664592	0.433853	0.591319	0.615895
STPG1	chr1	24700212	24710467	0.440812	0.626031	0.724338
NIPAL3	chr1	24746086	24768688	0.0667433	0.369831	-0.036601
RCAN3	chr1	24841026	24861746	0.10512	0.444557	0.107894
NCMAP	chr1	24921958	24932242	0.267098	0.491198	0.36516
hsa-mir-3135b	chr1	24933680	24933704	-4.48543	-3.86887	-3.18143
hsa-mir-7851	chr1	24935262	24935282	-3.51346	-2.85838	-1.30665
SRRM1	chr1	24972470	24976575	-0.368426	-0.30542	-0.152523
CLIC4	chr1	25124283	25166535	0.0993552	0.759065	0.465049
RUNX3	chr1	25245763	25291026	-0.0715235	0.447206	0.26285
hsa-mir-6731	chr1	25245825	25245859	-2.37451	0.764852	-1.5044
hsa-mir-4425	chr1	25349987	25350056	-0.595267	-0.4373	-0.118576
SYF2	chr1	25551502	25558682	-1.38913	-0.222911	-0.359379
C1orf63	chr1	25569083	25573408	0.303202	0.295603	-0.627173
RHD	chr1	25617140	25628121	-0.00426167	0.150646	-0.333343
TMEM50A	chr1	25669514	25683302	0.246503	0.206966	-0.325294
RHCE	chr1	25717295	25735321	0.15443	0.00611382	0.328456
TMEM57	chr1	25810688	25824909	-0.00901341	-0.0606296	0.147157
LDLRAP1	chr1	25870185	25881456	0.102771	0.0494723	-0.727878
MAN1C1	chr1	26012950	26075800	-0.0841011	-0.133049	-0.0405701
SEPN1	chr1	26131624	26135630	0.365653	0.396735	0.0205297
MTFR1L	chr1	26150204	26156232	-0.00329411	-0.0835581	0.128602
AUNIP	chr1	26161524	26185857	-0.321408	0.10592	-0.504446
PAQR7	chr1	26189544	26190243	0.208892	0.195937	0.485006
hsa-mir-3929	chr1	26210929	26210949	-8.63711	-8.05728	-4.33005
STMN1	chr1	26227510	26231176	0.318736	0.202252	0.408233
hsa-mir-3917	chr1	26232865	26232925	-0.0686507	-0.0274393	0.0569116
PAFAH2	chr1	26303168	26316023	0.163423	0.0250618	0.309584
EXTL1	chr1	26355674	26357757	0.0861608	0.53842	-0.12287
SLC30A2	chr1	26369083	26371645	0.0601052	0.24467	0.719794
TRIM63	chr1	26385053	26392851	0.164371	0.291415	-0.111538
PDIK1L	chr1	26440812	26448538	0.333538	0.155821	-0.0154671
FAM110D	chr1	26487804	26488544	-0.207619	0.218106	0.335258
ZNF593	chr1	26496559	26497153	0.0161004	-0.172341	0.333998
CNKSR1	chr1	26507268	26510594	-0.0513043	0.0892133	0.00068895
CATSPER4	chr1	26517145	26520335	-0.156712	0.00280693	-0.125614
CEP85	chr1	26566264	26584196	-0.124405	-0.923454	-0.501494
SH3BGRL3	chr1	26606654	26607621	0.0424445	0.375978	0.429161
UBXN11	chr1	26609347	26623979	0.378246	0.507692	0.575147
CD52	chr1	26644528	26646767	0.272351	0.26306	-0.0683851
ZNF683	chr1	26688278	26694190	0.498429	0.461738	0.533256
LIN28A	chr1	26738010	26752856	0.182423	0.0969505	0.433268
DHDDS	chr1	26764732	26772868	-1.18873	-1.03598	-2.30594
HMGN2	chr1	26799969	26801167	-1.39424	-1.02588	-0.789406
RPS6KA1	chr1	26863409	26879996	0.156562	-0.0163866	0.443925
hsa-mir-1976	chr1	26881018	26881087	0.178256	-0.725687	-0.583209
ARID1A	chr1	27056285	27087559	-0.151562	-0.428978	-0.631012
PIGV	chr1	27117296	27124315	0.462781	0.436179	0.748384
ZDHHC18	chr1	27153520	27176938	-0.346306	-0.00405494	0.414356
SFN	chr1	27189981	27190312	-0.55931	-0.0288391	-0.20564
GPN2	chr1	27206193	27215617	-1.34498	-1.73966	-1.11064
GPATCH3	chr1	27219189	27224038	-0.240569	0.397185	-0.183644
NR0B2	chr1	27238387	27240328	-0.21002	0.281411	0.665912
NUDC	chr1	27250635	27271972	-1.27936	-2.19586	-0.575061
C1orf172	chr1	27276583	27278116	0.106619	0.102314	0.317485
TRNP1	chr1	27320501	27320895	0.023518	-0.0409788	-0.113591
FAM46B	chr1	27332685	27339043	0.363598	0.21893	0.149586
SLC9A1	chr1	27428919	27440759	-0.135333	0.460142	0.00693888
WDTC1	chr1	27589676	27618886	0.176536	7.78e-05	0.22219
TMEM222	chr1	27657224	27660771	0.408488	0.520727	0.0710473
SYTL1	chr1	27674021	27674499	-0.325874	-0.162227	0.231111
MAP3K6	chr1	27689967	27692956	0.18721	0.588233	-0.0773142
FCN3	chr1	27697119	27700913	0.282661	-0.0107359	0.276556
CD164L2	chr1	27708814	27709739	-0.076993	0.405072	0.553979
GPR3	chr1	27720352	27721079	0.063663	0.147454	0.352482
WASF2	chr1	27744870	27755405	-0.0661498	-0.0920477	-0.451683
AHDC1	chr1	27876090	27878285	0.0598798	0.464165	-0.320682
FGR	chr1	27940987	27949627	0.366929	0.323539	0.0875605
IFI6	chr1	27992908	27995824	-0.179463	0.0602223	0.356675
FAM76A	chr1	28054004	28060673	0.143178	0.00709261	0.551103
STX12	chr1	28116100	28138735	0.25845	-0.669596	-0.189938
PPP1R8	chr1	28159286	28169742	-0.848755	-1.93012	-0.612175
THEMIS2	chr1	28206244	28211950	0.478189	0.709857	0.397004
RPA2	chr1	28224136	28240653	-1.48261	-1.53399	-1.16987
SMPDL3B	chr1	28271828	28282316	0.158365	0.690492	0.446783
XKR8	chr1	28286577	28293601	0.10787	0.00142115	0.149619
EYA3	chr1	28362057	28384513	0.455149	0.443644	0.396404
PTAFR	chr1	28476548	28477213	0.0723516	0.325182	0.149727
DNAJC8	chr1	28537093	28555529	-1.09138	-1.49554	-1.19934
ATPIF1	chr1	28562709	28564415	0.273645	0.546301	0.186846
SESN2	chr1	28595731	28599202	-0.862437	0.487475	-0.834702
MED18	chr1	28657195	28661176	-0.183125	-0.327664	-1.04131
PHACTR4	chr1	28733952	28792358	0.412495	0.0861798	0.147315
RCC1	chr1	28858432	28861659	-1.99076	-2.22741	-1.13889
TRNAU1AP	chr1	28880144	28891351	-0.738679	-0.537674	-0.806512
RAB42	chr1	28920427	28920637	-0.150986	-0.0794366	-0.286226
TAF12	chr1	28930071	28944504	-0.956639	-0.75545	-0.232735
GMEB1	chr1	29016607	29030775	0.27958	0.15752	-0.471602
YTHDF2	chr1	29064163	29095454	-2.06339	-0.977634	-1.11012
OPRD1	chr1	29139044	29189767	0.203986	-0.205525	0.68887
EPB41	chr1	29338390	29362400	0.210981	-0.142484	0.205927
TMEM200B	chr1	29447661	29448062	-0.13304	-0.360479	-0.341207
SRSF4	chr1	29481199	29486920	-0.238172	-0.206176	-0.327575
MECR	chr1	29533344	29543121	-0.959544	-1.39772	-0.21839
PTPRU	chr1	29585161	29586032	0.232477	0.376022	0.44882
MATN1	chr1	31188989	31194495	-0.191626	-0.348514	-0.396272
LAPTM5	chr1	31208091	31215379	0.0924097	0.180622	-0.101063
hsa-mir-4420	chr1	31212003	31212080	-0.599186	0.0912872	0.165301
SDC3	chr1	31346093	31381444	0.0747783	-0.267062	0.246941
PUM1	chr1	31426688	31454244	-0.151592	-0.0525507	-0.251533
NKAIN1	chr1	31654722	31656781	0.469647	-0.0328306	-0.251
SNRNP40	chr1	31744258	31766186	-0.824437	-0.801089	-1.06496
ZCCHC17	chr1	31791955	31819525	0.586865	-0.105159	0.289804
FABP3	chr1	31838755	31845865	0.27244	0.127006	0.559864
SERINC2	chr1	31886105	31898267	0.227936	0.298309	0.453581
TINAGL1	chr1	32044817	32050359	-0.499682	0.214121	0.231195
HCRTR1	chr1	32085144	32089178	0.263168	-0.174413	-0.274085
PEF1	chr1	32098128	32101072	-0.170011	-0.0414251	0.429708
COL16A1	chr1	32165402	32167802	0.359776	0.263164	0.377767
BAI2	chr1	32207226	32222201	-0.128063	0.429805	-0.164652
hsa-mir-4254	chr1	32224254	32224310	0.182512	-0.342897	0.680421
SPOCD1	chr1	32263857	32267306	-0.485666	-0.188178	-0.157623
PTP4A2	chr1	32374515	32381594	0.0936383	-0.294407	0.0124423
KHDRBS1	chr1	32496001	32504217	0.210382	0.254891	0.24114
TMEM39B	chr1	32540607	32560408	-0.22544	0.165395	-0.19425
hsa-mir-5585	chr1	32552549	32552595	-0.918613	-1.63835	-2.14126
KPNA6	chr1	32620184	32623938	-1.10978	0.192452	-0.118014
TXLNA	chr1	32646942	32655845	-0.452311	-0.0773518	-0.45212
CCDC28B	chr1	32669488	32670848	-0.238068	0.0467045	0.366712
IQCC	chr1	32671798	32672724	0.0683406	0.194528	0.241842
DCDC2B	chr1	32676867	32681449	0.271868	0.279489	-0.391619
TMEM234	chr1	32682455	32687540	0.0172819	0.114857	-0.339819
EIF3I	chr1	32688172	32694807	-2.7506	-2.90389	-1.57714
FAM167B	chr1	32713146	32714179	-0.47427	0.435411	0.461735
LCK	chr1	32740600	32742078	-0.661813	0.284542	0.439393
HDAC1	chr1	32792600	32797411	-0.875465	0.241121	0.189783
MARCKSL1	chr1	32800227	32801581	0.0920607	0.110249	-0.27104
FAM229A	chr1	32827065	32827633	-0.60253	-0.0422261	0.238937
TSSK3	chr1	32828305	32829807	0.130254	0.0966314	0.26378
BSDC1	chr1	32846816	32852483	0.422708	-0.0106567	-0.344833
ZBTB8B	chr1	32937022	32950937	0.247945	0.424412	0.604716
ZBTB8A	chr1	33058649	33065792	0.0313824	0.170356	0.405213
ZBTB8OS	chr1	33097430	33099683	-0.129364	-0.922854	-0.423613
RBBP4	chr1	33134356	33134961	-1.45978	-1.45778	-0.360368
SYNC	chr1	33149612	33161353	0.331693	-0.222401	-0.0778332
KIAA1522	chr1	33231364	33234373	0.0283942	-0.139585	0.332519
YARS	chr1	33246674	33282820	-1.68045	-1.56363	-0.974217
S100PBP	chr1	33293660	33321641	0.0100517	-0.419118	0.296735
HPCA	chr1	33354737	33359472	0.520892	-0.0703872	0.122656
TMEM54	chr1	33360997	33363789	0.790334	1.19166	-0.74639
RNF19B	chr1	33412076	33415343	0.215504	0.641468	0.0531612
AK2	chr1	33486962	33502398	-0.387133	-0.261427	0.0307784
ADC	chr1	33549556	33563712	0.326766	0.257229	0.345322
TRIM62	chr1	33612978	33631138	0.555293	-0.30607	-0.461489
ZNF362	chr1	33741714	33747357	0.143388	0.392936	0.546117
A3GALT2	chr1	33772669	33778469	0.105169	0.545863	-0.158228
hsa-mir-3605	chr1	33797994	33798033	0.719177	0.122359	0.295263
PHC2	chr1	33836607	33840988	0.148457	0.334215	-0.197802
ZSCAN20	chr1	33945262	33957254	-0.23961	-0.0952327	-0.0972253
HMGB4	chr1	34329986	34330290	-0.0720003	0.355094	0.868314
CSMD2	chr1	34401387	34554622	0.129986	-0.407713	0.188295
C1orf94	chr1	34663073	34667841	0.262534	0.310809	-0.0886158
hsa-mir-552	chr1	35135210	35135277	0.509522	0.350785	0.222705
GJB5	chr1	35223011	35223725	1.00441	0.367859	0.603262
GJB4	chr1	35227148	35227532	0.274678	0.263804	0.400331
GJB3	chr1	35250436	35250966	-0.103987	0.0853653	-0.435932
GJA4	chr1	35259855	35260670	0.316272	0.0153069	-0.286502
SMIM12	chr1	35321393	35321569	0.14116	0.446375	0.365922
DLGAP3	chr1	35333138	35370574	-0.199528	0.607117	0.0292349
ZMYM6NB	chr1	35447561	35450895	0.293994	-0.0318965	0.135929
ZMYM6	chr1	35478033	35486038	0.137643	0.409218	-0.408198
ZMYM1	chr1	35561444	35577726	0.523809	0.295451	0.681036
SFPQ	chr1	35654673	35657043	-1.82773	-2.8105	-1.43561
ZMYM4	chr1	35790954	35847025	-0.113708	0.323605	0.361663
hsa-mir-1273g	chr1	35899712	53405993	-2.35071	-3.73841	-2.19331
KIAA0319L	chr1	35919233	35944808	0.528461	0.334723	-0.126743
NCDN	chr1	36025963	36028970	-0.468118	0.18329	-0.402491
TFAP2E	chr1	36039696	36056279	0.084928	-0.693074	-1.10022
PSMB2	chr1	36070869	36101932	-1.26828	-1.41241	-0.935416
C1orf216	chr1	36181339	36181925	0.472148	0.13902	0.0819068
CLSPN	chr1	36228825	36230903	-0.48634	-0.190158	-0.214399
AGO4	chr1	36274007	36297776	0.298266	0.608524	0.29742
AGO1	chr1	36358687	36359760	-0.183302	0.214132	-0.609953
AGO3	chr1	36411313	36475156	0.409688	0.240654	0.213193
TEKT2	chr1	36550529	36551542	-0.213021	-0.480991	0.245307
ADPRHL2	chr1	36556887	36558067	0.421989	-0.279179	0.364417
COL8A2	chr1	36563319	36565746	0.0635594	0.0371621	0.345138
TRAPPC3	chr1	36602835	36605354	-0.642195	-0.481172	-0.736885
MAP7D1	chr1	36636562	36645341	0.21413	0.0444608	0.2349
THRAP3	chr1	36752191	36758319	-0.877602	-0.385879	-0.863137
SH3D21	chr1	36772190	36772507	-0.0489249	0.377206	-0.527499
EVA1B	chr1	36787997	36788643	-0.024832	0.019259	-0.0192035
STK40	chr1	36814292	36824434	-0.772653	-0.667125	0.546399
LSM10	chr1	36859401	36859611	-0.552275	-0.473575	-0.286082
OSCP1	chr1	36893992	36904423	0.293534	0.16146	0.469688
MRPS15	chr1	36926283	36929436	-0.0411693	0.21159	0.568296
CSF3R	chr1	36937669	36938269	0.62162	0.315841	-0.0999091
GRIK3	chr1	37346261	37499657	-0.538088	0.390646	0.226874
hsa-mir-4255	chr1	37627178	37627229	0.701432	0.198023	0.526915
hsa-mir-6732	chr1	37945816	37945856	0.34275	0.306668	0.291681
ZC3H12A	chr1	37946008	37948965	0.321339	0.161243	0.238795
hsa-mir-5581	chr1	37966524	37966559	0.606617	-0.0547691	-0.850515
MEAF6	chr1	37967461	37975138	0.307221	-0.232013	-0.574055
SNIP1	chr1	38003419	38019696	-0.737352	-0.724931	-0.248621
DNALI1	chr1	38023336	38027841	0.414506	0.721519	0.171001
GNL2	chr1	38041229	38049493	-1.15818	-1.46082	-0.427741
RSPO1	chr1	38078542	38095344	-0.0996542	0.376577	0.255758
C1orf109	chr1	38148984	38155388	-1.28411	-1.39348	-1.44993
CDCA8	chr1	38158351	38164615	-1.13336	-2.40801	-2.1828
EPHA10	chr1	38227319	38230744	0.508681	0.584657	0.593186
MANEAL	chr1	38259993	38262442	0.0585271	0.142503	-0.142628
YRDC	chr1	38269596	38272781	-0.473555	-0.58488	-0.315935
C1orf122	chr1	38274069	38274699	0.341416	0.142323	0.17197
MTF1	chr1	38301344	38305825	-0.398789	-0.76576	0.329959
INPP5B	chr1	38409475	38411987	0.349684	0.532524	0.393833
SF3A3	chr1	38435240	38455238	-0.882081	-1.33371	-1.03479
FHL3	chr1	38463117	38464761	0.164658	-0.376482	0.10799
UTP11L	chr1	38482029	38484794	-0.226798	0.00622962	-0.469735
POU3F1	chr1	38511173	38512362	0.366363	0.387068	-0.0687207
hsa-mir-3659	chr1	38554898	38555005	-0.468851	-0.214917	0.301781
RRAGC	chr1	39311715	39322729	-1.31136	0.423725	0.314969
MYCBP	chr1	39330345	39338758	0.352406	0.371707	-0.289956
GJA9	chr1	39340251	39341588	0.236988	-0.339467	-0.179263
RHBDL2	chr1	39358851	39377057	0.215398	-0.0308616	-0.0410385
AKIRIN1	chr1	39463866	39469065	-0.111304	-0.596456	0.0802452
NDUFS5	chr1	39494424	39500155	-1.36449	-1.42102	-0.784984
MACF1	chr1	39696844	39720054	0.0618642	0.617191	0.458429
KIAA0754	chr1	39875313	39880697	0.171025	0.116763	0.0645459
BMP8A	chr1	39957701	39977530	-0.166416	0.080678	0.266586
PABPC4	chr1	40029332	40038266	-1.04593	-0.468748	-0.306292
HEYL	chr1	40095935	40105304	0.113655	0.938453	-0.033205
NT5C1A	chr1	40126815	40131813	0.0770041	0.158495	0.472718
HPCAL4	chr1	40148269	40150262	0.159442	0.65371	-0.143376
PPIE	chr1	40205871	40218712	-0.630018	-0.682338	-0.405096
OXCT2	chr1	40235373	40236817	-0.210763	0.116973	0.211236
BMP8B	chr1	40239979	40254119	-0.286491	0.0426986	-0.0743813
TRIT1	chr1	40309792	40349173	-0.398373	-0.00050095	0.14217
MYCL1	chr1	40363228	40367663	-0.0840662	0.00107449	-0.0350913
MYCL	chr1	40367496	40367527	0.377138	0.164526	-0.35426
MFSD2A	chr1	40430924	40431639	-0.0510319	-0.111206	0.566953
CAP1	chr1	40525739	40536653	0.379489	-0.618561	-0.0862823
PPT1	chr1	40544223	40558172	0.375025	-0.0924201	0.249221
RLF	chr1	40654828	40661440	0.238229	-0.452617	0.129135
TMCO2	chr1	40713810	40717197	0.594443	0.230713	-0.102977
ZMPSTE24	chr1	40726546	40735797	0.192786	0.255414	0.0345348
COL9A2	chr1	40777322	40781291	-0.0825913	0.129197	-0.102245
SMAP2	chr1	40872396	40880997	0.124543	0.0373842	0.00549627
ZFP69B	chr1	40919905	40928423	-0.282138	0.216054	0.200192
ZFP69	chr1	40947471	40961565	-0.190605	-0.171041	0.335154
EXO5	chr1	40980413	40981209	-0.014403	0.0852275	0.306932
ZNF684	chr1	41006280	41012686	-0.277397	-0.215423	-0.189244
RIMS3	chr1	41094934	41107596	0.577584	0.118093	0.393979
NFYC	chr1	41213201	41228728	-1.51307	-1.93744	-1.53274
hsa-mir-30e	chr1	41220049	41220118	-0.316726	-0.0131996	-0.576979
hsa-mir-30c-1	chr1	41222983	41223060	-0.438925	-0.641834	-0.820255
KCNQ4	chr1	41282980	41284350	0.147606	0.168816	0.117555
CITED4	chr1	41327288	41327710	0.0562054	0.0566999	0.442173
CTPS1	chr1	41456874	41471775	-1.57862	-1.02817	-0.384345
SLFNL1	chr1	41482960	41486231	0.175365	0.165354	0.096904
SCMH1	chr1	41536332	41627057	0.0609594	0.395564	-0.187413
EDN2	chr1	41948144	41950243	0.191772	0.383214	0.393246
HIVEP3	chr1	41984132	42049110	0.15395	0.34232	-0.0343379
GUCA2B	chr1	42619150	42621254	0.393435	0.460691	0.152926
GUCA2A	chr1	42628570	42630344	-0.0930439	-0.241021	0.0363049
FOXJ3	chr1	42660562	42730853	0.736402	0.532397	0.244147
RIMKLA	chr1	42846628	42875750	0.304937	0.527675	-0.146765
ZMYND12	chr1	42914196	42921669	0.373858	0.171171	0.524653
PPCS	chr1	42922453	42925510	-0.877548	-0.77894	-0.385925
CCDC30	chr1	43002229	43042850	0.299795	0.193507	0.519063
PPIH	chr1	43124543	43125235	-0.796653	-1.32601	-0.0875074
YBX1	chr1	43149091	43162942	-2.19407	-2.15636	-0.770933
CLDN19	chr1	43201669	43205631	0.448999	0.306385	0.501379
LEPRE1	chr1	43221209	43228120	0.288286	0.187367	-0.470597
C1orf50	chr1	43233243	43241046	-0.846809	0.547082	-0.457312
LOC100129924	chr1	43255070	43259352	0.266968	0.356242	0.33082
CCDC23	chr1	43273094	43282214	0.375506	0.161261	0.565694
ERMAP	chr1	43296688	43305976	0.284744	0.681293	0.323729
ZNF691	chr1	43315352	43317437	-0.0168104	-0.795028	-0.393218
SLC2A1	chr1	43395534	43408990	-0.727958	0.134054	0.219878
FAM183A	chr1	43613714	43621900	0.381168	0.27859	0.154148
EBNA1BP2	chr1	43637144	43637790	-1.58313	-1.49444	-0.878478
hsa-mir-6733	chr1	43637332	43637383	-0.198295	0.165063	-0.38321
WDR65	chr1	43649379	43663340	-0.0627952	0.0984818	-0.106817
TMEM125	chr1	43738486	43739033	-0.0625671	0.382999	-0.0655064
C1orf210	chr1	43748501	43748702	0.476561	0.299661	0.0144202
TIE1	chr1	43779009	43783353	0.238006	0.0792206	-0.076373
MPL	chr1	43803508	43804289	-0.844601	0.399759	0.196723
CDC20	chr1	43825390	43826002	-2.25774	-2.76818	-2.50048
ELOVL1	chr1	43830215	43830981	0.430048	-0.917984	0.124373
hsa-mir-6734	chr1	43830312	43830384	-0.893017	-1.20346	-1.59446
MED8	chr1	43852547	43854047	-1.57147	-2.77802	-2.36506
SZT2	chr1	43885457	43887904	-0.0459649	0.543735	0.440105
hsa-mir-6735	chr1	43914202	43914280	0.0344144	-0.11265	-0.0442748
HYI	chr1	43917602	43919125	0.321224	0.0278729	0.315818
PTPRF	chr1	44019221	44035447	0.136934	0.161821	0.266481
KDM4A	chr1	44121397	44132760	0.617842	-0.138018	0.485198
ST3GAL3	chr1	44257799	44303965	0.471373	0.334783	0.0560956
hsa-mir-6079	chr1	44304303	44304350	0.931559	0.743305	0.573328
ARTN	chr1	44401322	44402360	-0.0757145	0.288473	-0.688923
IPO13	chr1	44422236	44423938	-1.14183	-1.09682	-1.29385
DPH2	chr1	44436275	44437902	0.353635	0.0770065	0.135641
ATP6V0B	chr1	44441498	44442307	-1.43668	-1.70851	-0.965209
B4GALT2	chr1	44446921	44450681	-0.223008	-0.226454	0.0962065
CCDC24	chr1	44457909	44459617	0.285021	0.374842	0.161946
SLC6A9	chr1	44468554	44489958	-0.0163994	0.190117	0.491305
KLF17	chr1	44584575	44596260	-0.180476	-0.458918	-0.447286
DMAP1	chr1	44680067	44684770	-1.65846	-1.70365	-0.0878236
ERI3	chr1	44778873	44818548	0.142718	0.581066	0.463149
hsa-mir-5584	chr1	45011152	45011221	0.365965	0.644498	0.472327
RNF220	chr1	45088424	45110712	0.381575	0.556253	-0.280702
TMEM53	chr1	45120322	45140067	-0.0548278	-0.376395	-0.259521
C1orf228	chr1	45162820	45191052	0.346772	0.547369	-0.511277
KIF2C	chr1	45206587	45213130	0.371077	-1.06673	0.315265
RPS8	chr1	45241722	45243799	-2.40494	-2.75419	-1.09084
BEST4	chr1	45251774	45253123	-0.335228	-0.329217	-0.0492117
PLK3	chr1	45266563	45268515	0.0127111	0.0475955	0.309685
TCTEX1D4	chr1	45271675	45272291	-0.217029	-0.0207211	0.727935
PTCH2	chr1	45297367	45297997	0.380788	0.380829	0.266074
EIF2B3	chr1	45407252	45446723	-1.21956	-0.938042	-0.18218
HECTD3	chr1	45469930	45473978	-0.123711	0.0343851	0.34129
UROD	chr1	45478637	45479422	-1.95105	-2.63336	-0.818863
ZSWIM5	chr1	45516737	45553859	0.676135	0.145506	0.276905
HPDL	chr1	45792850	45793545	0.12827	0.00408739	0.127432
MUTYH	chr1	45798759	45800106	0.298222	0.600136	0.413993
TOE1	chr1	45806781	45807729	0.25222	-0.269985	-0.361449
TESK2	chr1	45813591	45887521	-0.157951	0.133182	-0.327228
MMACHC	chr1	45966058	45974654	0.11626	-0.453919	-0.565884
PRDX1	chr1	45976991	45981425	-1.83251	-0.233103	0.397625
AKR1A1	chr1	46032252	46034270	0.515769	0.386281	0.277612
NASP	chr1	46067998	46078918	-0.0562594	-0.568729	-0.467304
CCDC17	chr1	46088424	46089497	0.382169	0.0728504	0.206932
GPBP1L1	chr1	46105909	46120919	0.110218	-0.422448	-0.143114
TMEM69	chr1	46156757	46159494	-0.0262045	0.136557	-0.0743703
IPP	chr1	46195276	46212093	0.215267	0.0965254	0.363444
MAST2	chr1	46290184	46348073	0.37201	0.202265	-0.705484
PIK3R3	chr1	46512241	46546378	-0.286961	0.567483	0.0731591
TSPAN1	chr1	46649981	46650564	-0.131929	-0.436243	-0.259926
POMGNT1	chr1	46662440	46663504	-0.164945	0.263984	0.425056
LURAP1	chr1	46669184	46685677	-0.43754	0.133851	0.0531926
RAD54L	chr1	46714232	46715790	-0.267445	-0.195111	0.0272376
LRRC41	chr1	46751318	46764034	0.0803614	0.27187	0.182906
UQCRH	chr1	46769428	46782251	-0.544386	-0.466975	-0.851425
NSUN4	chr1	46810605	46826421	-1.28471	-1.78489	-1.31563
FAAH	chr1	46860018	46871157	0.178334	-0.671727	-0.723414
DMBX1	chr1	46972673	46977893	0.0326378	0.60846	0.0751508
KNCN	chr1	47013452	47016821	-0.408134	0.397091	-0.275411
MKNK1	chr1	47042256	47048987	0.143635	0.0243005	0.116797
MOB3C	chr1	47075702	47080743	0.268688	0.0286281	-0.465656
ATPAF1	chr1	47123800	47131006	0.115197	0.231176	-0.492767
TEX38	chr1	47137599	47138837	0.730325	0.105604	-0.422323
EFCAB14	chr1	47162236	47183693	0.287046	0.0854738	0.155174
CYP4B1	chr1	47264860	47278293	-0.129491	-0.343168	0.1837
CYP4A11	chr1	47402370	47403793	0.110585	0.45384	-0.2503
CYP4X1	chr1	47497119	47504396	0.0475444	0.052518	0.385584
CYP4Z1	chr1	47534313	47550427	0.054493	0.487159	0.424946
CYP4A22	chr1	47603192	47607293	0.48573	0.492468	0.457957
PDZK1IP1	chr1	47649638	47653078	0.154896	0.0860998	0.402656
TAL1	chr1	47685450	47691357	0.124277	0.0923709	-0.388279
STIL	chr1	47767962	47775982	-0.428087	-1.01427	-0.209444
CMPK1	chr1	47834160	47840919	-0.965185	-1.88826	-0.869717
FOXE3	chr1	47882047	47882814	-0.369541	0.265941	-0.157049
FOXD2	chr1	47903877	47905279	-0.479674	-0.370455	0.642444
TRABD2B	chr1	48260392	48462468	0.429873	-0.322065	0.251011
SLC5A9	chr1	48690395	48695028	-0.245444	0.0145867	0.0938151
SPATA6	chr1	48860982	48937687	-0.235249	0.306569	-0.396566
BEND5	chr1	49201912	49224935	0.296034	0.60552	0.220572
AGBL4	chr1	49511269	50163118	0.435418	0.263326	0.248237
ELAVL4	chr1	50610664	50642840	-0.860439	0.470336	-0.441007
DMRTA2	chr1	50884356	50887102	0.382375	0.384456	0.499806
FAF1	chr1	51032738	51323632	0.161708	0.233648	0.280883
CDKN2C	chr1	51436032	51439904	0.0945451	0.500978	0.425281
hsa-mir-4421	chr1	51525523	51525579	0.139921	-0.905708	0.256476
hsa-mir-6500	chr1	51525682	51525768	-0.693586	-0.558597	0.11466
C1orf185	chr1	51567899	51584415	0.116384	0.421618	0.714214
RNF11	chr1	51702472	51737000	0.456039	0.378018	-0.25731
TTC39A	chr1	51770769	51787467	0.463924	0.433593	0.362116
EPS15	chr1	51937351	51946997	0.365748	0.245336	-0.20707
OSBPL9	chr1	52179678	52212427	-0.231229	0.38867	0.703811
NRD1	chr1	52293469	52301849	-1.24666	-1.07856	-0.43869
hsa-mir-761	chr1	52302042	52302082	-0.303043	0.180855	-1.01754
RAB3B	chr1	52385639	52442602	0.271991	0.168162	0.715125
TXNDC12	chr1	52490177	52494308	0.603651	0.411477	0.266129
KTI12	chr1	52498784	52499344	-1.91895	-1.46944	-0.356692
BTF3L4	chr1	52530498	52551829	-0.147457	-0.181167	-0.509898
ZFYVE9	chr1	52698892	52740185	0.157331	-0.202534	0.730007
hsa-mir-5096	chr1	52817360	52817380	-6.10403	-7.04261	-3.82637
CC2D1B	chr1	52826667	52830278	-0.159059	0.1135	0.273364
ORC1	chr1	52862007	52867130	-1.83392	-2.10984	-1.0747
PRPF38A	chr1	52871383	52878201	-1.21382	-1.383	-1.49718
ZCCHC11	chr1	52961100	52981660	-0.155658	0.0989213	0.227894
GPX7	chr1	53068074	53074095	-0.0103194	-0.158452	0.125455
FAM159A	chr1	53099178	53122696	0.573623	0.569405	0.633199
SELRC1	chr1	53153496	53164008	-0.647197	-1.63769	-0.302337
ZYG11B	chr1	53192318	53245581	0.401735	0.2228	-0.132587
ZYG11A	chr1	53308576	53329780	0.169954	0.687475	0.376277
ECHDC2	chr1	53372181	53377417	0.26448	0.0235637	-1.10073
hsa-mir-1273f	chr1	53394398	53394439	0.0754764	0.543657	-0.691998
hsa-mir-5095	chr1	53400610	53400657	-1.55175	-3.33127	-1.48752
SCP2	chr1	53420409	53443946	-0.1825	0.487974	-0.0219668
PODN	chr1	53535494	53547774	0.294952	0.432333	0.0869636
SLC1A7	chr1	53580563	53608122	0.537884	0.461163	0.0120668
CPT2	chr1	53662647	53676430	0.156687	0.24249	-0.441779
C1orf123	chr1	53683837	53686008	0.038691	0.285188	0.127797
MAGOH	chr1	53692747	53699322	-0.225401	-0.212179	-0.768317
LRP8	chr1	53746301	53792630	0.540416	-0.0681168	-0.221162
DMRTB1	chr1	53925649	53932331	0.326097	-0.0832396	0.0604899
GLIS1	chr1	53986331	53995501	0.31508	0.362662	-1.48018
NDC1	chr1	54275387	54298218	-0.697149	-1.4346	-1.00972
TMEM48	chr1	54291535	54301280	-1.30195	-1.56296	-1.32543
YIPF1	chr1	54337046	54348909	-0.00782367	0.172317	0.261592
DIO1	chr1	54359985	54371928	0.088745	0.42424	0.0348154
HSPB11	chr1	54387354	54395822	0.203548	0.622061	0.311464
LRRC42	chr1	54423892	54431980	0.155772	0.2002	-0.330609
LDLRAD1	chr1	54479944	54483786	0.0745924	-0.0830027	0.35813
TMEM59	chr1	54507441	54513039	0.525329	0.506523	0.254085
hsa-mir-4781	chr1	54519746	54519801	0.177439	0.0516555	-0.372725
TCEANC2	chr1	54520175	54562133	0.268756	0.243641	-0.129842
CDCP2	chr1	54605242	54610342	0.351999	0.162159	0.470546
CYB5RL	chr1	54640380	54661176	0.40295	-0.103694	0.525555
MRPL37	chr1	54670793	54678253	0.0631158	-0.9968	-0.361863
SSBP3	chr1	54867524	54870587	-0.359755	0.154773	-0.533637
ACOT11	chr1	55050373	55060319	0.48897	0.11112	0.0680317
FAM151A	chr1	55078203	55085661	0.0364412	0.204537	0.377044
MROH7	chr1	55130845	55136575	0.182859	0.399315	0.599041
TTC4	chr1	55182292	55203318	0.443266	0.141644	-0.266723
PARS2	chr1	55223520	55224682	-1.32591	-0.612979	-1.1875
TTC22	chr1	55251657	55253780	0.329657	0.138525	0.291439
C1orf177	chr1	55271814	55273361	0.114287	-0.264495	0.298519
DHCR24	chr1	55317923	55349386	-0.122353	0.0679831	-0.843655
TMEM61	chr1	55446731	55457626	0.0410513	0.163159	0.28811
BSND	chr1	55464921	55474086	0.610653	-0.161062	-0.336501
PCSK9	chr1	55505632	55524258	0.260198	0.333016	0.275693
USP24	chr1	55637230	55642107	0.524894	0.00640601	-0.0108206
hsa-mir-4422	chr1	55691314	55691389	-0.431208	0.0518242	0.524986
PPAP2B	chr1	56977722	57002768	0.16736	0.0901538	0.245243
PRKAA2	chr1	57158153	57161724	0.270178	-0.0583682	0.304148
C1orf168	chr1	57254693	57258309	0.561731	0.209359	0.333718
C8A	chr1	57320601	57340723	0.175573	0.448303	0.160063
C8B	chr1	57422467	57431608	0.207859	0.332463	0.251811
DAB1	chr1	57602219	57756657	0.472691	0.519598	0.0976725
OMA1	chr1	58992934	59002392	0.542681	0.45685	-0.16174
TACSTD2	chr1	59041845	59042466	0.246361	0.161343	-0.000972273
MYSM1	chr1	59150853	59165731	0.0120704	-0.0962151	-0.541521
JUN	chr1	59247789	59248694	0.275559	0.64642	-0.433072
FGGY	chr1	59844471	60073557	0.0956606	0.162885	0.39909
hsa-mir-4711	chr1	60198915	60198977	0.0865025	0.475018	0.553565
HOOK1	chr1	60287556	60297877	0.261046	-0.0864732	0.0308687
CYP2J2	chr1	60373488	60381665	0.620145	-0.143428	-0.207885
C1orf87	chr1	60456355	60520921	0.491481	0.629928	0.457386
NFIA	chr1	61547643	61849038	-0.155105	0.21639	0.624202
TM2D1	chr1	62166663	62189412	-0.0801474	0.258715	-0.51907
INADL	chr1	62228564	62232101	0.219784	0.120907	0.023064
hsa-mir-3116-2	chr1	62544462	62544516	-0.279687	0.116954	-0.252433
L1TD1	chr1	62672545	62676560	0.3915	0.110717	0.33101
KANK4	chr1	62732397	62747242	0.0242859	-0.0572767	0.0590875
USP1	chr1	62905547	62908987	0.0404704	0.0496761	0.250106
ANGPTL3	chr1	63063389	63067551	-0.0967768	0.192569	0.352901
DOCK7	chr1	63119415	63128802	0.143712	0.181356	0.621085
ATG4C	chr1	63270877	63284987	0.128606	0.149969	0.203491
FOXD3	chr1	63788757	63790177	-0.111289	0.489058	-0.127817
hsa-mir-6068	chr1	63792600	63792660	0.541075	0.43564	0.682419
ALG6	chr1	63862185	63870210	0.492987	-0.306019	0.670033
ITGB3BP	chr1	63920039	63974241	0.24689	0.216733	0.136189
EFCAB7	chr1	63991258	63998425	0.465762	0.219791	0.233908
PGM1	chr1	64095085	64097453	0.347331	0.6293	0.498217
ROR1	chr1	64240088	64515603	0.611559	0.626664	-0.814992
UBE2U	chr1	64669753	64672546	0.181604	0.573926	0.0216511
CACHD1	chr1	65016297	65068596	0.597212	0.314415	-0.611417
hsa-mir-4794	chr1	65045519	65045616	1.14726	-0.00172111	1.0021
RAVER2	chr1	65234364	65247232	0.74088	0.689208	0.176133
JAK1	chr1	65344699	65349057	-0.400793	-2.3284	0.926137
hsa-mir-3671	chr1	65523436	65523525	-0.988798	0.417565	-0.223329
hsa-mir-101-1	chr1	65524121	65524206	0.241892	-0.0839116	-1.26981
AK4	chr1	65656384	65690556	0.428645	-0.418872	-0.0366854
DNAJC6	chr1	65830344	65831885	-0.449151	0.208227	-0.104636
LEPROT	chr1	65886401	65897528	0.392147	0.438182	0.249458
LEPR	chr1	66031250	66038068	0.112536	0.245147	-0.0255539
PDE4B	chr1	66378989	66713319	-0.0574365	0.57719	0.238301
hsa-mir-3117	chr1	67094135	67094196	0.0677345	0.248532	0.0730769
SGIP1	chr1	67098750	67137687	0.404892	0.865371	0.749307
TCTEX1D1	chr1	67220344	67243028	0.575723	0.120449	0.217095
INSL5	chr1	67263732	67266792	0.181505	0.469203	0.62562
WDR78	chr1	67306214	67356866	0.284829	-0.0367025	-0.328638
MIER1	chr1	67391866	67423796	0.946722	0.100308	0.572562
SLC35D1	chr1	67516128	67519695	0.192074	0.1324	0.339582
C1orf141	chr1	67561952	67591509	-0.20485	0.521424	-0.490684
IL23R	chr1	67633840	67648626	-0.0948171	-0.0281341	0.473052
IL12RB2	chr1	67786082	67792528	0.21631	0.207221	-0.269424
SERBP1	chr1	67890616	67891949	0.0565569	-0.374803	-0.0209934
GADD45A	chr1	68151199	68153422	-0.0422405	0.40505	0.277674
GNG12	chr1	68171162	68173352	0.498142	-0.145658	-0.87809
DIRAS3	chr1	68512455	68512983	-0.0420168	-0.169568	0.387184
WLS	chr1	68619322	68659885	0.733278	0.488461	0.612452
hsa-mir-1262	chr1	68649199	68649305	0.409055	0.596781	-0.302485
RPE65	chr1	68903944	68904989	0.349444	0.434749	0.247363
DEPDC1	chr1	68955158	68962669	0.357264	0.238275	-0.203295
LRRC7	chr1	70257767	70300546	0.130781	0.154625	0.202775
LRRC40	chr1	70639314	70644642	0.547173	0.653584	0.487549
SRSF11	chr1	70694159	70716139	-1.18015	-0.905417	-0.622366
ANKRD13C	chr1	70758117	70801771	0.73334	0.596629	0.479886
HHLA3	chr1	70820661	70833401	-0.989064	-1.2245	-0.791892
CTH	chr1	70887245	70896068	0.120766	0.32597	-0.297668
PTGER3	chr1	71439999	71478084	0.827924	0.429246	0.0919537
hsa-mir-186	chr1	71533321	71533383	0.423391	0.428808	-0.627383
ZRANB2	chr1	71544149	71546669	-0.566366	-0.63463	-0.0177328
NEGR1	chr1	72058563	72400949	0.534328	0.360443	0.246602
LRRIQ3	chr1	74575136	74649343	0.690852	0.256017	0.273179
TNNI3K	chr1	74701837	74716422	-0.060001	0.283252	0.124827
C1orf173	chr1	75108700	75114993	0.268972	-0.130413	-0.187407
CRYZ	chr1	75175807	75188823	0.471768	0.456083	0.0767157
TYW3	chr1	75202244	75218003	-0.145333	-0.184856	0.263119
LHX8	chr1	75602317	75608987	-0.114389	-0.00947628	0.389567
SLC44A5	chr1	75740640	75862302	0.636989	0.390948	0.142687
ACADM	chr1	76194133	76199297	0.336227	0.0976092	0.154901
RABGGTB	chr1	76253201	76255716	-1.30191	-2.5701	-0.652054
MSH4	chr1	76262724	76272750	0.156728	0.416025	0.302295
ASB17	chr1	76384697	76397861	-0.416231	0.107674	0.486498
ST6GALNAC3	chr1	76779636	77094412	0.0544579	-0.258941	0.293965
ST6GALNAC5	chr1	77334375	77528757	0.440416	0.704407	0.784395
hsa-mir-7156	chr1	77525837	77525893	0.0642439	0.368332	0.554649
PIGK	chr1	77629556	77676142	0.518518	0.455861	0.394238
AK5	chr1	77763236	77806110	-0.271711	0.406178	0.221675
ZZZ3	chr1	78045256	78047766	-0.188432	-0.0718421	-0.427812
USP33	chr1	78201770	78207371	0.000206451	0.0437707	-0.208628
FAM73A	chr1	78245341	78272787	0.49474	0.256319	0.508154
NEXN	chr1	78381790	78383946	0.345992	-0.067957	0.277843
FUBP1	chr1	78433307	78435666	0.363598	-0.935799	-0.0750157
DNAJB4	chr1	78470871	78481866	-0.116853	0.166694	0.0630642
GIPC2	chr1	78546499	78585158	0.323704	0.355217	0.225073
PTGFR	chr1	78958812	79002123	0.205614	0.239754	0.489224
IFI44L	chr1	79094644	79106743	0.45492	0.202406	-0.00287619
IFI44	chr1	79120758	79125070	0.435959	0.248143	-0.0187976
ELTD1	chr1	79403842	79470810	0.10501	0.174505	0.281305
LPHN2	chr1	82372762	82416154	0.399775	0.269776	-0.266315
TTLL7	chr1	84386782	84394913	0.490821	0.378662	0.0499246
PRKACB	chr1	84543998	84650841	0.310652	0.679545	0.372785
SAMD13	chr1	84764241	84815353	0.386217	0.524731	0.225365
DNASE2B	chr1	84864283	84876617	0.126764	0.339611	-0.128059
RPF1	chr1	84946658	84961136	-0.841371	-0.48528	-1.43784
GNG5	chr1	84967529	84971773	-1.48127	-1.03747	0.0398638
CTBS	chr1	85029410	85036307	0.676055	0.646492	0.46929
SSX2IP	chr1	85131843	85136451	0.748871	0.954588	0.500576
LPAR3	chr1	85279687	85331587	0.288786	0.344037	0.296238
MCOLN2	chr1	85422115	85431299	0.348464	0.0478555	0.301494
MCOLN3	chr1	85498599	85511031	0.185874	0.531339	0.249781
WDR63	chr1	85537666	85548064	0.248926	0.470976	-0.161024
hsa-mir-4423	chr1	85599506	85599554	0.529016	0.319515	0.777635
SYDE2	chr1	85648569	85666334	0.262556	-0.208934	0.134362
C1orf52	chr1	85718339	85725245	-0.0095435	-0.240198	-0.336062
BCL10	chr1	85733318	85742027	0.0788621	0.565657	-0.443194
DDAH1	chr1	85790448	85817239	0.40097	0.459111	0.395773
CYR61	chr1	86047226	86048595	0.49633	0.518969	0.28653
ZNHIT6	chr1	86171755	86173365	-1.73837	-1.03256	-0.983105
COL24A1	chr1	86581008	86622075	0.199969	0.0887639	0.614658
hsa-mir-7856	chr1	86823301	86823383	-0.252802	0.633005	0.281637
ODF2L	chr1	86824471	86838216	0.983306	0.4766	0.600945
CLCA2	chr1	86916347	86920983	-0.0319179	-0.18237	0.0302125
CLCA1	chr1	86939120	86948042	0.783198	-0.0923215	0.252033
CLCA4	chr1	87012796	87026009	0.625717	0.162404	0.285613
SH3GLB1	chr1	87181476	87190059	-0.0375217	0.427794	0.188262
HS2ST1	chr1	87538647	87563623	1.0269	-0.693907	0.349061
LMO4	chr1	87797859	87805836	-0.160101	0.174294	0.0685245
PKN2	chr1	89225942	89237143	0.281202	0.486407	0.03826
GTF2B	chr1	89325894	89353010	-0.93543	-1.00302	-0.924676
CCBL2	chr1	89434354	89454010	0.465187	0.259379	-0.573624
RBMXL1	chr1	89448439	89449140	0.01225	0.405429	0.0825383
GBP3	chr1	89475123	89486248	0.395127	0.632455	0.248616
GBP1	chr1	89520387	89525989	0.210994	0.322675	0.226873
GBP2	chr1	89575864	89586868	-0.105975	0.122739	0.386329
GBP7	chr1	89607285	89615203	0.647295	0.835308	0.131657
GBP4	chr1	89652039	89662856	-0.144944	0.310918	-0.340236
GBP5	chr1	89733121	89735200	0.337345	0.114918	0.384005
GBP6	chr1	89835209	89846081	0.436443	0.495497	0.640006
LRRC8B	chr1	90048396	90058531	0.353485	0.0979516	0.375856
LRRC8C	chr1	90152135	90180191	0.176651	0.381545	0.636413
LRRC8D	chr1	90400012	90400649	0.223592	0.513764	0.688316
ZNF326	chr1	90463668	90487891	0.380204	0.226772	0.363669
BARHL2	chr1	91178044	91182733	-0.347235	-0.187313	0.119585
ZNF644	chr1	91383610	91406017	-0.198708	-0.21503	0.201909
HFM1	chr1	91859651	91861959	0.598749	-0.00846729	0.234054
CDC7	chr1	91977207	91989921	-1.62485	-1.97135	-0.688402
TGFBR3	chr1	92174292	92262965	0.163669	0.396936	0.324778
BRDT	chr1	92433705	92442895	0.383914	0.416841	-0.202482
EPHX4	chr1	92495845	92508491	0.540023	0.239014	-0.33082
BTBD8	chr1	92546229	92568206	0.26119	0.239403	0.52579
KIAA1107	chr1	92633415	92637019	-0.356469	-0.059691	0.455446
C1orf146	chr1	92707806	92711177	0.385979	0.0682975	0.350158
GLMN	chr1	92754564	92763566	-0.424234	-0.744988	-0.530218
RPAP2	chr1	92765774	92801982	-0.844953	-1.23216	-1.76369
GFI1	chr1	92945895	92948548	0.145358	0.426646	0.270694
EVI5	chr1	93169038	93257930	-0.139563	0.00789207	-0.0425147
RPL5	chr1	93298992	93300474	-1.52703	-3.22221	-1.95039
FAM69A	chr1	93312773	93426954	0.10122	-0.0631087	0.133337
MTF2	chr1	93580293	93580606	0.345946	0.518731	-0.014577
TMED5	chr1	93621594	93645704	0.66858	0.198188	0.267652
DR1	chr1	93812196	93826160	-0.515642	-1.01602	-0.502016
FNBP1L	chr1	93965037	93995296	0.0253213	-0.359551	0.207516
BCAR3	chr1	94054789	94140250	-0.224932	-0.0340796	-0.0294384
hsa-mir-760	chr1	94312398	94312451	-0.263696	-0.375466	0.348759
DNTTIP2	chr1	94336288	94343281	-0.73872	-1.06764	-0.228216
GCLM	chr1	94362275	94370119	0.0213623	0.200152	0.423693
ABCA4	chr1	94471019	94578547	0.252859	0.0220037	0.328733
ARHGAP29	chr1	94674389	94697041	0.261216	0.0941862	0.249013
ABCD3	chr1	94924177	94939330	0.133059	0.331313	-0.641613
F3	chr1	94997912	95001663	0.438712	0.573518	-0.122113
hsa-mir-378g	chr1	95211404	95211472	-0.815779	-0.170537	0.238201
SLC44A3	chr1	95286525	95330453	-0.499896	0.214763	0.048978
CNN3	chr1	95367690	95392415	0.309289	0.166118	0.151394
ALG14	chr1	95448731	95538449	-0.504514	-1.13641	-2.06972
TMEM56-RWDD3	chr1	95609565	95616973	0.33744	0.153706	0.221323
TMEM56	chr1	95615804	95615824	0.401553	0.310422	0.118319
RWDD3	chr1	95699821	95712415	0.506855	-0.104912	0.106894
PTBP2	chr1	97189110	97235406	0.321638	0.285031	-0.0319901
DPYD	chr1	98164953	98386479	0.297719	-0.0943661	0.330828
hsa-mir-2682	chr1	98510800	98510899	0.525845	0.333059	0.344288
hsa-mir-137	chr1	98511611	98511701	0.296508	0.138936	0.118922
SNX7	chr1	99150433	99164408	0.104524	0.000213648	0.247764
LPPR5	chr1	99418761	99470084	-0.450367	0.262565	-0.0679947
LPPR4	chr1	99730210	99766522	0.0215273	0.104033	-0.375367
PALMD	chr1	100111908	100152495	0.227666	0.149198	-0.253081
FRRS1	chr1	100207731	100214183	0.176271	0.5413	0.0654451
AGL	chr1	100327060	100336053	-0.0200961	0.429817	0.595561
SLC35A3	chr1	100464872	100480976	0.50646	0.596851	0.191385
HIAT1	chr1	100515485	100533600	0.133849	-0.341836	0.0509071
SASS6	chr1	100587954	100598362	-0.971029	-1.65581	-0.312239
TRMT13	chr1	100602429	100605278	0.521545	-0.107374	0.0953832
LRRC39	chr1	100623822	100626134	-0.301846	0.313457	0.277408
DBT	chr1	100696373	100706392	-0.115307	0.185105	0.203454
RTCA	chr1	100732134	100739006	0.236095	0.0164145	0.442092
hsa-mir-553	chr1	100746795	100746861	0.285572	1.43798	-0.0411302
CDC14A	chr1	100819369	100843143	0.278584	-0.342689	0.354018
GPR88	chr1	101004717	101005687	-0.162741	0.630474	0.302169
VCAM1	chr1	101188592	101198083	0.221331	0.048198	0.142527
EXTL2	chr1	101339710	101343417	0.393347	0.389236	0.310492
SLC30A7	chr1	101361854	101376654	0.101194	0.381442	0.426844
DPH5	chr1	101460693	101487235	0.213662	-0.378488	-0.833099
S1PR1	chr1	101704598	101705590	0.41933	0.25417	0.282837
OLFM3	chr1	102290644	102462342	0.399867	0.409033	0.240726
COL11A1	chr1	103544219	103573721	0.472579	-1.42254	-0.857723
RNPC3	chr1	104070342	104078815	-0.511695	-0.465468	-1.70994
AMY2B	chr1	104114759	104116427	0.194302	0.553584	0.127746
AMY2A	chr1	104160603	104162411	-0.032858	0.0634912	0.319089
AMY1C	chr1	104198944	104293259	-0.030354	-0.584407	-0.232234
AMY1B	chr1	104201061	104295436	-0.1806	-0.289812	-0.0108512
PRMT6	chr1	107599588	107600076	-0.234277	-0.386848	-1.13864
NTNG1	chr1	107691231	107950325	-0.307891	0.405325	-0.575602
VAV3	chr1	108315391	108417606	0.349495	0.152602	0.141007
hsa-mir-7852	chr1	108439874	108439917	0.0476338	-0.357491	0.187738
SLC25A24	chr1	108724564	108742771	-0.147322	0.131063	-0.0663677
NBPF4	chr1	108783571	108783591	-0.931222	-0.450415	-0.297418
NBPF6	chr1	108994829	108997105	-0.872835	-0.325696	-0.193461
FAM102B	chr1	109103104	109148855	0.108556	-0.306915	-0.134935
HENMT1	chr1	109197412	109200161	0.0797431	-0.305756	0.314453
PRPF38B	chr1	109238321	109241266	-1.48561	-2.59147	-2.38788
FNDC7	chr1	109256129	109261625	-0.354602	0.300921	0.283778
STXBP3	chr1	109294895	109315439	-1.32451	-0.00891386	-0.246816
AKNAD1	chr1	109391588	109394781	0.39221	0.212462	-0.193936
GPSM2	chr1	109439519	109446801	0.336549	0.657447	-0.126214
CLCC1	chr1	109486212	109492504	-0.27372	0.0882794	0.368416
WDR47	chr1	109525905	109560181	-0.266417	0.249208	0.114083
TAF13	chr1	109607204	109618579	-1.11266	-1.18338	-0.714101
TMEM167B	chr1	109633495	109637071	0.18603	-0.171177	0.0454718
C1orf194	chr1	109649147	109656288	0.206393	0.453288	0.354411
KIAA1324	chr1	109731745	109734014	0.125968	-0.628497	0.230512
SARS	chr1	109766639	109779937	-1.51914	-1.91968	-1.21346
CELSR2	chr1	109801078	109804475	0.149125	-0.439404	0.0844158
PSRC1	chr1	109823453	109824533	0.155305	-0.0280488	0.115197
MYBPHL	chr1	109840088	109849547	0.0766004	-0.0808593	0.515761
SORT1	chr1	109910022	109940495	-0.0361743	0.202128	-0.0802166
PSMA5	chr1	109954687	109964512	-1.56637	-1.4525	-2.16043
SYPL2	chr1	110009676	110020518	-0.248225	-0.475834	-0.00853437
ATXN7L2	chr1	110029152	110031094	-0.674611	1.02893	-0.430815
CYB561D1	chr1	110037136	110038405	0.0464177	-0.134036	-0.090262
AMIGO1	chr1	110050060	110051531	-0.32214	0.387682	-0.489391
GPR61	chr1	110085840	110086689	0.1855	-0.237761	-0.420796
GNAI3	chr1	110091391	110116641	-0.730628	0.0256618	-0.00249644
hsa-mir-197	chr1	110141502	110141588	-0.787086	0.266305	-1.72845
GNAT2	chr1	110152650	110155398	0.307546	0.0682055	0.248888
AMPD2	chr1	110169346	110170837	0.069237	0.656401	-0.0889378
GSTM4	chr1	110199359	110201688	-0.547524	-0.410285	0.518501
GSTM2	chr1	110211051	110212164	0.00129186	0.175721	0.0928117
GSTM1	chr1	110230488	110231727	-0.378396	-0.0892893	-1.4033
GSTM5	chr1	110254927	110255812	-0.392256	-0.603291	0.00167481
GSTM3	chr1	110280729	110282112	0.45978	-0.728606	-0.444593
EPS8L3	chr1	110293360	110295828	0.380581	0.240911	0.595986
CSF1	chr1	110459919	110466797	0.0446118	-0.0484279	0.452303
AHCYL1	chr1	110527745	110553865	-0.580271	-0.344002	0.0613118
STRIP1	chr1	110580514	110583324	-0.19221	-0.00533409	0.0228832
ALX3	chr1	110603353	110613223	0.160264	0.2789	-0.0326737
UBL4B	chr1	110655189	110655469	0.145655	-0.438647	0.558727
SLC6A17	chr1	110709641	110716716	0.11696	-0.0480809	0.503958
KCNC4	chr1	110765658	110775571	0.533102	0.121172	0.15897
RBM15	chr1	110882131	110888946	-0.174074	0.127741	-0.591656
SLC16A4	chr1	110921775	110925509	0.298641	0.169076	0.117226
LAMTOR5	chr1	110944170	110950394	-0.669643	-0.150691	-0.317299
PROK1	chr1	110993851	110998947	0.0742236	-0.0446479	0.0119623
KCNA10	chr1	111060569	111061321	-0.112902	-0.267276	-0.218081
KCNA2	chr1	111136524	111147114	-0.272159	-0.313326	-0.280647
KCNA3	chr1	111216380	111217031	0.00539055	0.153228	-0.697732
CD53	chr1	111435002	111439350	-0.18446	-0.00874158	0.0850973
LRIF1	chr1	111490680	111506290	-0.403947	0.449688	-0.0726984
DRAM2	chr1	111662516	111668900	-0.430909	0.218245	0.220917
CEPT1	chr1	111702013	111725577	0.171534	-0.0878753	0.202332
DENND2D	chr1	111730894	111742351	0.19249	0.209044	0.404096
CHI3L2	chr1	111770347	111772497	0.364022	0.158738	0.229249
CHIA	chr1	111853090	111857210	-0.183756	0.0654949	-0.0144758
PIFO	chr1	111889533	111892773	0.810689	0.249471	0.319384
OVGP1	chr1	111962281	111969705	0.24051	0.0226244	0.0558325
WDR77	chr1	111985298	111991326	-1.28706	-1.10422	-0.447284
ATP5F1	chr1	111992486	112002193	-1.58311	-1.31083	-1.7767
C1orf162	chr1	112019440	112020638	-0.121628	0.270738	-0.0317331
ADORA3	chr1	112029205	112045914	-0.205221	-0.268093	-0.0123775
RAP1A	chr1	112237958	112246977	0.346368	0.615563	0.238226
FAM212B	chr1	112269969	112298344	0.0310016	0.277155	0.277641
DDX20	chr1	112298547	112303480	-1.95827	-1.42902	-1.06368
KCND3	chr1	112323313	112524697	0.227417	-0.0508533	0.425402
LOC643355	chr1	112533239	112540184	0.633455	0.0973175	-0.463881
CTTNBP2NL	chr1	112991578	112999489	0.139002	-0.0915379	0.453705
hsa-mir-4256	chr1	113004377	113004448	0.527861	0.449648	0.43684
WNT2B	chr1	113051946	113059875	-0.172598	-0.634594	-0.330984
ST7L	chr1	113134151	113159467	0.297708	0.466176	0.0607952
CAPZA1	chr1	113189849	113197299	0.40601	-0.272335	-0.0162534
MOV10	chr1	113232640	113235498	0.210663	0.150259	0.512697
RHOC	chr1	113244185	113246407	-0.182487	0.0842821	0.471522
PPM1J	chr1	113253436	113256215	0.0270397	-0.0697419	-0.139005
FAM19A3	chr1	113264844	113266733	0.0581163	0.157554	0.354464
SLC16A1	chr1	113456717	113471764	-0.0782721	-0.256049	0.272063
LRIG2	chr1	113616203	113637341	-0.297631	-0.0681605	-0.810247
MAGI3	chr1	114092168	114133180	0.20747	0.533881	0.167029
PHTF1	chr1	114269048	114300373	0.0505814	0.253549	-0.102871
RSBN1	chr1	114319899	114340390	-0.0532344	-0.243521	0.142122
PTPN22	chr1	114401137	114402047	0.184198	-0.0907041	-0.0603449
BCL2L15	chr1	114424411	114429935	0.448624	0.292139	0.491865
AP4B1	chr1	114438380	114445338	0.402842	0.288498	0.183469
DCLRE1B	chr1	114448225	114454114	-0.595793	-0.507226	-0.404053
HIPK1	chr1	114483199	114499442	0.22166	0.0621625	0.528241
OLFML3	chr1	114522230	114524314	-0.0824499	0.433188	0.234694
SYT6	chr1	114640410	114680477	0.36594	-0.303847	-0.148331
TRIM33	chr1	115005744	115053510	-0.052479	0.181207	0.42665
BCAS2	chr1	115113339	115124022	-1.90455	-1.09891	-0.43685
DENND2C	chr1	115165636	115168390	0.186742	0.0422465	-0.627814
AMPD1	chr1	115229496	115238127	0.476837	0.291177	0.469517
NRAS	chr1	115251166	115258707	-0.0705925	0.274712	0.153406
CSDE1	chr1	115277070	115280610	-0.674784	-0.0344177	-0.357786
SIKE1	chr1	115316884	115322831	-0.189182	0.279304	0.61883
SYCP1	chr1	115399238	115400113	-0.0251699	0.296081	0.504008
TSHB	chr1	115576021	115576745	0.0717525	-0.00232765	-0.514434
TSPAN2	chr1	115604762	115632059	0.276993	0.112477	0.0122912
NGF	chr1	115828737	115829251	0.695237	-0.112506	0.380803
VANGL1	chr1	116206388	116226683	0.196661	0.104023	-0.113248
CASQ2	chr1	116275512	116311007	0.344887	0.435436	0.436914
NHLH2	chr1	116380684	116380955	0.0956743	0.334767	-0.0594201
SLC22A15	chr1	116519238	116563449	0.356939	0.327425	-0.251995
MAB21L3	chr1	116663663	116670944	-0.139581	0.248747	0.325059
ATP1A1	chr1	116927424	116930800	-0.987887	-1.0113	0.373375
CD58	chr1	117064547	117113605	0.467267	-0.0676522	0.498276
IGSF3	chr1	117150606	117208930	-0.265939	-0.21126	0.340923
hsa-mir-320b-1	chr1	117214380	117214423	-0.14914	-0.491862	-0.024849
CD2	chr1	117297262	117307177	-0.0386046	0.46062	0.587899
PTGFRN	chr1	117491888	117527400	0.274173	-0.0713055	0.681376
CD101	chr1	117552610	117576621	0.137414	0.451922	-0.296492
TTF2	chr1	117602960	117605076	0.271495	-0.120588	-0.550529
hsa-mir-942	chr1	117637268	117637332	0.272975	0.125714	0.200451
TRIM45	chr1	117655997	117659336	0.195834	0.323455	0.166489
VTCN1	chr1	117690359	117699363	-0.0483536	0.0723388	0.374352
MAN1A2	chr1	117944979	117984921	0.319787	0.235901	0.501318
FAM46C	chr1	118165530	118166564	-0.244204	0.334839	-0.603383
GDAP2	chr1	118454653	118462989	0.160132	-0.328887	0.447575
WDR3	chr1	118477149	118481191	-0.689676	-1.00689	-2.27785
SPAG17	chr1	118657990	118693936	0.601245	-0.0644785	0.269308
TBX15	chr1	119466078	119474314	0.264677	-0.158844	-0.300259
WARS2	chr1	119576811	119619202	-0.504586	-0.74089	-1.24337
HAO2	chr1	119923743	119934889	0.412387	0.00667614	0.0588238
HSD3B2	chr1	119958098	119964997	0.0672617	0.225983	-0.24108
HSD3B1	chr1	120050088	120056759	0.0916185	-0.00502041	-0.417525
ZNF697	chr1	120165611	120168564	0.526471	0.748101	-0.0267093
PHGDH	chr1	120263806	120283147	0.186921	0.136187	0.392155
HMGCS2	chr1	120299929	120311446	0.450537	0.686056	-0.736421
REG4	chr1	120342374	120351382	0.476831	0.0588163	0.174614
ADAM30	chr1	120436914	120438915	0.221496	0.328948	0.227235
NOTCH2	chr1	120529572	120548061	0.160807	0.0193272	-0.0310552
FAM72B	chr1	120839838	120854508	0.184695	-0.185	0.466646
FCGR1B	chr1	120930249	120935463	-0.129202	-0.19234	-0.147107
SRGAP2D	chr1	121115953	206575011	-0.450585	-0.74578	-0.0251858
PPIAL4G	chr1	143767356	143767847	-1.46025	-1.66987	-0.193592
FAM72D	chr1	143906026	143912290	-0.166351	-0.315591	0.188995
PPIAL4C	chr1	144364117	149553131	-1.02025	-1.67927	-1.04562
NBPF8	chr1	144617167	148343607	-0.0295894	-0.117397	0.264475
NBPF9	chr1	144813759	148344724	-1.59845	-2.04176	-1.63905
PDE4DIP	chr1	144994589	145039617	-0.328875	-1.02821	-0.759267
NOTCH2NL	chr1	145273334	145281992	-0.456129	-1.26866	-0.622015
HFE2	chr1	145414772	145416657	0.189136	-0.253942	0.252075
TXNIP	chr1	145439803	145440523	0.199079	-0.218301	-0.180178
POLR3GL	chr1	145457553	145459777	0.319662	-0.755339	-0.697396
ANKRD34A	chr1	145473321	145474595	-0.170526	0.0202678	0.374194
LIX1L	chr1	145487361	145498174	0.360579	-0.602112	-0.237327
RBM8A	chr1	145508053	145509023	-1.8484	-1.60885	-1.72805
PEX11B	chr1	145517333	145522770	-0.0966875	-0.646239	0.608672
ITGA10	chr1	145530907	145532596	0.163651	-0.521011	0.202343
ANKRD35	chr1	145558475	145560232	0.30704	0.689841	0.441552
PIAS3	chr1	145578215	145579004	0.259904	-0.682214	0.12848
hsa-mir-6736	chr1	145584408	145584489	-0.516627	-0.612346	-0.758747
NUDT17	chr1	145587742	145588943	-0.240986	-0.637789	0.308418
POLR3C	chr1	145601759	145608564	-0.58996	-0.642228	-0.917567
RNF115	chr1	145646120	145684666	0.503788	-0.28647	0.139169
CD160	chr1	145699012	145706714	0.403637	-0.297967	-1.08058
PDZK1	chr1	145748327	145754102	-0.352893	-0.446216	-0.285215
GPR89A	chr1	145803315	145804356	-0.728064	-1.72061	-0.561636
PRKAB2	chr1	146633292	146639442	0.155597	-0.582621	-0.0637153
FMO5	chr1	146684889	146696567	0.0818463	-0.4847	-0.238617
CHD1L	chr1	146714343	146727559	-0.0454379	-0.89937	-0.528457
BCL9	chr1	147083645	147087649	-0.0271694	-0.155818	-0.23671
ACP6	chr1	147126322	147131647	-0.0684157	0.370675	0.480371
GJA5	chr1	147230310	147231308	0.214728	-0.0571061	0.237241
GJA8	chr1	147380351	147381381	0.0488912	-0.160867	-0.264601
GPR89B	chr1	147400669	147410905	-0.989535	-2.86086	0.366666
hsa-mir-5087	chr1	147806611	147806688	0.198937	-0.0736102	0.545041
hsa-mir-6077-2	chr1	147860424	147860520	0.515222	-0.0977584	0.0281735
PPIAL4E	chr1	147954984	148806397	-0.818126	-1.53056	-0.682518
PPIAL4F	chr1	148201788	148806762	-1.50224	-2.01203	-1.59774
PPIAL4D	chr1	148202020	148806530	-0.90726	-1.23547	-0.302807
FCGR1A	chr1	149754715	149760134	-0.753269	-0.353151	0.235591
HIST2H2BF	chr1	149754778	149783861	-0.580828	-1.12774	-1.3332
HIST2H3D	chr1	149784821	149785221	-1.26148	-2.13552	-1.00299
HIST2H4B	chr1	149804239	149832706	-1.24757	-2.39423	-0.291696
HIST2H4A	chr1	149804471	149832474	-1.11479	-2.6073	-0.394194
HIST2H3C	chr1	149812314	149824631	-1.36268	-1.6308	-1.01005
HIST2H3A	chr1	149812362	149824583	-1.12105	-1.64288	-0.848627
HIST2H2AA4	chr1	149813871	149823074	-1.06743	-2.48064	-1.66826
HIST2H2AA3	chr1	149814199	149822746	-1.18182	-2.97879	-1.74542
HIST2H2BE	chr1	149857800	149858200	-1.02721	-1.48882	-1.20883
HIST2H2AC	chr1	149858515	149858711	-1.05126	-1.75912	-1.11015
HIST2H2AB	chr1	149859173	149859475	-0.679333	-0.834923	-0.0887693
BOLA1	chr1	149871691	149871878	-0.411592	-0.368895	-0.0612298
SV2A	chr1	149881370	149885279	0.0608453	-0.327098	0.0941262
SF3B4	chr1	149895448	149899639	-2.76526	-1.4404	-2.40228
MTMR11	chr1	149902685	149906384	0.293261	-0.503043	0.163598
OTUD7B	chr1	149936185	149949385	-0.192728	-0.343576	-0.0377253
VPS45	chr1	150053413	150054965	-0.76685	-0.0457142	-0.167247
PLEKHO1	chr1	150123134	150129623	0.247105	-0.336456	-0.0303201
ANP32E	chr1	150199079	150204184	-0.311363	-0.262496	-1.06493
CA14	chr1	150232543	150235566	0.462903	-0.285505	0.260515
APH1A	chr1	150239470	150240372	0.338882	-0.994242	-0.538833
C1orf54	chr1	150246481	150252079	0.0300927	-0.913657	0.00841042
C1orf51	chr1	150256241	150259199	-0.332042	-0.342557	0.487203
MRPS21	chr1	150266821	150280600	-3.00978	-3.11289	-1.45965
PRPF3	chr1	150297395	150305236	-1.08706	-1.70251	-0.834542
RPRD2	chr1	150390110	150416810	-0.495724	-0.864326	0.036037
hsa-mir-6878	chr1	150464846	150464897	-0.569809	-0.695455	-0.895541
TARS2	chr1	150470973	150477418	-0.611188	-1.95357	-0.669632
ECM1	chr1	150481999	150483672	-0.194018	-0.0908202	-0.0819019
hsa-mir-4257	chr1	150524402	150524437	-1.62698	-1.93514	0.0299379
ADAMTSL4	chr1	150525023	150529203	0.0737421	-0.616956	-0.0172221
MCL1	chr1	150549912	150551753	-1.22887	-2.06067	-0.224969
ENSA	chr1	150598166	150601587	0.158157	-0.904642	0.477245
GOLPH3L	chr1	150620989	150667316	-0.306786	0.177099	0.323123
HORMAD1	chr1	150684012	150691980	-0.00991957	-0.3391	-0.45882
CTSS	chr1	150724294	150737249	0.273213	0.129825	0.0417735
CTSK	chr1	150769311	150779251	0.151922	-0.382862	-0.441797
ARNT	chr1	150804823	150830932	-0.316092	-0.178114	0.236768
SETDB1	chr1	150900279	150913910	-1.59479	-0.654466	-0.655087
CERS2	chr1	150940160	150940991	-0.472361	-0.721304	0.0252339
ANXA9	chr1	150955845	150957155	0.0087061	0.706946	0.287216
FAM63A	chr1	150972934	150974666	-0.42235	-1.3278	0.0769845
PRUNE	chr1	150991002	150999792	-0.250288	-0.703018	-0.740107
BNIPL	chr1	151009197	151015894	-0.0880666	-0.979116	0.415715
C1orf56	chr1	151020405	151022928	-0.101727	-1.59887	-0.384378
CDC42SE1	chr1	151026726	151028214	0.282253	-0.315175	0.808231
MLLT11	chr1	151039711	151039973	-0.432248	-1.00921	0.053778
GABPB2	chr1	151062966	151076112	-0.0541151	-0.444196	0.101797
SEMA6C	chr1	151111126	151112569	0.244225	-0.656852	0.45858
TNFAIP8L2	chr1	151131292	151131696	-0.373006	-0.474862	0.332188
LYSMD1	chr1	151133380	151138260	0.477824	-0.229843	0.243125
TNFAIP8L2-SCNM1	chr1	151138966	151139879	-0.509158	-1.17508	-0.0234693
SCNM1	chr1	151139652	151139672	-0.415589	-0.707236	0.0491411
TMOD4	chr1	151144190	151146969	-0.3366	-0.411768	-0.185718
VPS72	chr1	151150560	151158423	-0.797657	-1.1469	-0.362928
PIP5K1A	chr1	151204235	151205187	-0.0243421	-0.433932	0.447758
PSMD4	chr1	151234762	151239051	-1.16237	-1.18753	-2.02147
ZNF687	chr1	151261059	151262458	-0.299786	-0.519935	0.169636
PI4KB	chr1	151274745	151280240	-0.00253574	-0.81778	-0.335781
RFX5	chr1	151315878	151318692	-0.0196011	-1.01277	-0.279196
SELENBP1	chr1	151338270	151342223	0.163329	-0.692486	0.424728
PSMB4	chr1	151372480	151374043	-2.11863	-1.66315	-1.9024
POGZ	chr1	151395982	151414678	0.238081	-0.530215	-0.136534
CGN	chr1	151492655	151496833	0.478239	-0.0878798	-0.140222
hsa-mir-554	chr1	151518275	151518332	0.0235786	-0.307133	0.132152
TUFT1	chr1	151534564	151537094	0.450253	0.0913239	0.36658
SNX27	chr1	151630855	151665027	-0.109608	-0.702237	-0.217507
CELF3	chr1	151680272	151687094	0.307446	0.0720815	-0.814665
RIIAD1	chr1	151694030	151701288	0.341727	-0.0982009	0.655593
MRPL9	chr1	151734000	151735551	-0.457184	-1.62644	-0.617781
OAZ3	chr1	151739629	151742733	0.127455	0.68033	-0.226483
TDRKH	chr1	151748661	151754004	0.342234	0.191838	0.0653395
LINGO4	chr1	151773624	151774581	0.0586774	-0.991959	0.0821616
RORC	chr1	151789664	151804224	0.0706524	-0.427604	0.0196059
C2CD4D	chr1	151810573	151811182	0.290979	-0.0651007	0.130109
THEM5	chr1	151820719	151825975	0.0359615	-0.584374	-0.697811
THEM4	chr1	151849473	151867520	0.0974782	-0.868413	0.132684
S100A10	chr1	151955703	151958700	0.433982	0.18236	-0.452293
S100A11	chr1	152005227	152006225	0.0873852	-1.22269	0.0324169
TCHHL1	chr1	152057741	152060561	-0.0335162	-0.183073	0.105061
TCHH	chr1	152080228	152086462	0.422043	-0.0717588	0.375079
RPTN	chr1	152127435	152130351	0.99296	0.099534	-0.552995
HRNR	chr1	152185588	152195715	0.00332026	0.0390889	0.438671
FLG	chr1	152275585	152287939	0.36198	-0.252127	-0.580185
FLG2	chr1	152323280	152331353	0.169782	-0.67842	0.235675
CRNN	chr1	152383000	152384672	-0.220947	0.188873	0.467703
LCE5A	chr1	152484053	152484311	0.00228844	0.235352	0.0129856
CRCT1	chr1	152487866	152488137	-0.421787	0.0761055	0.0089438
LCE3E	chr1	152538407	152538664	0.213259	-0.483911	0.210898
LCE3D	chr1	152552135	152552392	-0.478918	-0.740568	-0.453672
LCE3C	chr1	152573307	152573415	0.0229498	-0.0245638	0.490217
LCE3B	chr1	152586388	152586562	0.340089	0.00961554	-0.0310787
LCE3A	chr1	152595337	152595540	-0.0711271	-0.776304	0.230408
LCE2D	chr1	152636613	152636912	-0.695354	-0.916305	-0.141237
LCE2C	chr1	152648523	152648799	-1.11119	-1.64948	-0.146129
LCE2B	chr1	152659397	152659516	-0.0357531	0.249802	-0.533719
LCE2A	chr1	152671444	152671696	-0.484226	-1.10749	-0.284695
LCE4A	chr1	152681630	152681825	-0.00333982	-1.22287	0.04975
C1orf68	chr1	152692033	152692707	-0.122008	0.706788	-0.843779
KPRP	chr1	152732419	152733239	-0.686831	-0.128787	0.389455
LCE1F	chr1	152748970	152749177	-0.469886	-0.692824	0.0554715
LCE1E	chr1	152759807	152760130	-0.206683	-0.415142	-0.195323
LCE1D	chr1	152770313	152770602	-0.661843	0.455454	-0.576696
LCE1C	chr1	152777624	152777873	-0.502084	-1.00368	-0.249228
LCE1B	chr1	152784954	152785223	-0.711674	-0.000845921	-0.188243
LCE1A	chr1	152800111	152800254	-0.943086	-0.955478	-0.852671
LCE6A	chr1	152816000	152816228	0.259304	-0.666892	0.153901
SMCP	chr1	152857033	152857181	0.233796	0.0411822	0.29991
IVL	chr1	152882344	152884040	0.191564	0.417263	0.498332
SPRR4	chr1	152944459	152944554	0.345073	-0.0716012	0.317641
SPRR1A	chr1	152957774	152957948	0.324045	-0.110406	-0.10817
SPRR3	chr1	152975510	152975978	0.279784	0.219541	0.713017
SPRR1B	chr1	153004889	153005063	0.512936	-0.00674783	0.354174
SPRR2D	chr1	153012650	153012723	-0.467517	-0.633318	0.112233
SPRR2A	chr1	153029008	153029028	-0.424688	-0.717763	0.271343
SPRR2B	chr1	153043088	153043132	-0.374275	-0.661254	0.0622383
SPRR2E	chr1	153066108	153066179	-0.333655	-0.721914	0.0837057
SPRR2F	chr1	153084981	153085161	-0.054549	-0.363168	0.101396
SPRR2G	chr1	153122355	153122575	0.555207	-0.119379	0.0350292
LELP1	chr1	153177220	153177491	0.287351	-0.483749	-0.899813
PRR9	chr1	153190627	153190960	0.19575	0.0092271	0.139165
LOR	chr1	153233470	153234099	-0.0811251	-0.817626	-0.374735
PGLYRP3	chr1	153274930	153279710	0.441291	0.302068	0.364565
PGLYRP4	chr1	153314192	153318615	0.0889205	0.232358	0.258226
S100A9	chr1	153330761	153333315	0.63798	-0.368629	0.0214269
S100A12	chr1	153346292	153347028	-0.100133	-0.824115	0.0190662
S100A8	chr1	153362568	153363018	0.566761	-0.689707	0.111727
S100A7A	chr1	153390622	153391785	0.332762	-0.126626	-0.101529
S100A7	chr1	153430275	153431425	0.0641737	-0.143346	-0.107352
S100A6	chr1	153507179	153507803	-0.170886	-0.537081	-0.469737
S100A5	chr1	153509783	153512629	-0.20365	0.0165845	-0.399343
S100A4	chr1	153516270	153517277	0.605685	0.00168207	0.267984
S100A3	chr1	153520183	153520932	0.377301	-0.295604	0.243022
S100A2	chr1	153533906	153536357	0.13682	-0.223201	0.585747
S100A16	chr1	153580057	153580565	0.398708	0.135897	0.383506
S100A14	chr1	153587440	153588342	0.0160035	-0.41075	0.360326
S100A13	chr1	153591414	153598911	-0.14546	-0.0343232	-0.0602214
S100A1	chr1	153603035	153604308	0.534562	0.237113	0.0737808
CHTOP	chr1	153610796	153615820	-0.604311	0.213117	0.0679254
SNAPIN	chr1	153631241	153633758	0.0720317	-1.20333	-0.277674
ILF2	chr1	153640470	153642333	-0.708905	-0.587223	-0.448209
NPR1	chr1	153653681	153655062	0.0278036	-0.529104	-0.239568
hsa-mir-8083	chr1	153662192	153662251	1.01283	0.239692	-0.344283
INTS3	chr1	153713804	153724894	-1.50021	-1.5032	-1.07668
SLC27A3	chr1	153749078	153750819	0.208863	-0.170412	0.519656
GATAD2B	chr1	153789841	153792219	-0.440213	-1.3001	-0.00411541
DENND4B	chr1	153912679	153916830	0.186694	-0.691051	0.46568
CRTC2	chr1	153920935	153927640	0.230894	0.0949656	0.151308
SLC39A1	chr1	153932954	153935148	0.0633398	0.344639	0.137008
hsa-mir-6737	chr1	153934812	153934889	-0.696245	-1.22715	0.621443
CREB3L4	chr1	153941551	153945738	0.610542	-0.225752	0.473834
JTB	chr1	153947204	153949489	0.00786696	-1.50205	-0.265795
RAB13	chr1	153955238	153956068	0.432778	-0.125359	0.310503
RPS27	chr1	153963604	153964569	-3.04941	-2.34608	-1.6504
NUP210L	chr1	154115954	154127502	0.122142	0.021283	-0.188675
TPM3	chr1	154142881	154163794	-1.00921	-1.06368	0.0252889
hsa-mir-190b	chr1	154166142	154166222	0.249053	0.4736	0.685709
C1orf189	chr1	154171931	154178098	0.107521	-0.733582	-0.133536
C1orf43	chr1	154185013	154192370	-0.0808627	-0.0928238	0.477419
UBAP2L	chr1	154199774	154209052	0.289136	-0.0831714	0.490891
HAX1	chr1	154246009	154247736	-0.302131	-0.699985	0.35738
AQP10	chr1	154295490	154296258	-0.265949	-0.416878	-0.342562
ATP8B2	chr1	154300626	154303631	-0.449536	-0.352267	-0.0200726
IL6R	chr1	154401838	154408588	0.0347504	-0.219956	0.135276
SHE	chr1	154459060	154474317	-0.156924	0.0206143	0.120545
TDRD10	chr1	154479738	154480962	0.0614206	-0.154907	0.267772
UBE2Q1	chr1	154523437	154528415	-0.0468847	-1.52637	0.0312322
CHRNB2	chr1	154540541	154542315	0.0999178	-0.323944	0.118961
ADAR	chr1	154562241	154573728	-0.0544882	-0.644493	0.0919905
KCNN3	chr1	154744452	154841908	0.543889	0.167377	0.42222
PMVK	chr1	154897654	154904849	-0.809174	-1.01705	-0.604779
PBXIP1	chr1	154920768	154924363	0.0847084	-0.186546	0.256273
PYGO2	chr1	154931292	154934062	-0.0286481	-0.230894	-0.105561
SHC1	chr1	154938627	154941904	-0.00804664	-0.309993	-0.695029
CKS1B	chr1	154947226	154951264	-0.598809	-0.567487	-0.620542
hsa-mir-4258	chr1	154948172	154948241	-1.31584	-0.911851	-0.388398
FLAD1	chr1	154961116	154963002	-0.19926	-0.45784	-0.382127
LENEP	chr1	154966094	154966231	-0.298046	-0.735884	0.0312952
ZBTB7B	chr1	154983386	154988940	0.214242	-0.122321	0.0638055
DCST2	chr1	155004184	155005677	-0.000992599	0.161253	0.31049
DCST1	chr1	155006515	155012004	0.330581	-0.0600059	0.324522
ADAM15	chr1	155025213	155034803	0.27636	-0.218727	0.0921216
EFNA4	chr1	155036372	155039881	0.0439388	-0.197228	-0.22552
EFNA3	chr1	155057593	155059017	-0.412646	-0.969733	-0.048313
EFNA1	chr1	155103837	155106458	0.106318	-0.389111	0.309364
SLC50A1	chr1	155108764	155110585	0.0650597	-1.92655	-0.141237
DPM3	chr1	155112455	155112718	0.156553	-0.899789	0.234886
KRTCAP2	chr1	155142002	155145304	-0.0644291	-0.782071	-0.400267
TRIM46	chr1	155147938	155152379	0.163737	-0.929484	0.0247413
MUC1	chr1	155160254	155162081	-0.284521	-0.660692	-0.639687
hsa-mir-92b	chr1	155164954	155165048	-0.208628	-0.732962	-0.0946168
THBS3	chr1	155172672	155173044	-0.117895	-0.621031	0.332801
MTX1	chr1	155180362	155182512	-0.201125	-2.2493	-0.368397
GBA	chr1	155209408	155210507	-0.0949603	-0.146471	0.576191
FAM189B	chr1	155223405	155224234	0.685727	-0.109127	0.0149141
SCAMP3	chr1	155228731	155231515	-0.0924258	-1.06823	0.0138651
CLK2	chr1	155234437	155239502	-0.490825	-0.310897	0.554897
HCN3	chr1	155252417	155255100	-0.430084	-0.0831154	0.0894414
PKLR	chr1	155264346	155265549	0.137317	-0.223936	0.0582096
FDPS	chr1	155279963	155288020	-0.45073	-0.429893	-0.727939
RUSC1	chr1	155294256	155296794	-0.254765	-0.212934	0.292003
hsa-mir-555	chr1	155316140	155316195	0.322177	-0.466519	0.0741283
ASH1L	chr1	155385648	155491177	0.497072	-0.0830995	0.431653
MSTO1	chr1	155580028	155580880	-1.75438	-2.31771	-0.71422
YY1AP1	chr1	155631089	155657948	0.144813	-0.120494	0.244474
DAP3	chr1	155686874	155701176	-0.672023	-1.81546	-1.37473
GON4L	chr1	155792100	155823447	0.352451	-0.180635	0.139495
SYT11	chr1	155829564	155851162	-0.0743647	-0.446392	-0.394573
RIT1	chr1	155874145	155880549	0.200725	-0.618869	-0.0233142
KIAA0907	chr1	155885658	155903647	-0.0750818	-0.349052	0.461119
RXFP4	chr1	155911727	155912568	0.26016	-0.188864	0.17459
hsa-mir-6738	chr1	155921058	155921124	-1.49847	-0.291129	-1.55793
ARHGEF2	chr1	155932791	155939050	0.414151	0.0270173	0.149037
SSR2	chr1	155979327	155988165	0.170192	0.0712228	0.490942
UBQLN4	chr1	156011431	156023395	-0.33844	-0.783455	0.259312
LAMTOR2	chr1	156024673	156028166	-1.30624	-0.927211	-0.390199
RAB25	chr1	156035750	156039962	-0.863067	-0.0731397	-1.02323
MEX3A	chr1	156046517	156051473	0.116868	-0.270094	0.053277
LMNA	chr1	156100431	156104695	0.0307595	0.0267226	-0.484671
SEMA4A	chr1	156127901	156128608	-0.061566	-0.146506	0.603972
SLC25A44	chr1	156170042	156180215	-0.052133	-0.616628	0.545999
PMF1	chr1	156182900	156202213	-1.15117	-1.89743	-0.929306
PMF1-BGLAP	chr1	156202159	156212390	-0.353401	-0.367367	-0.0389269
BGLAP	chr1	156212055	156212947	-0.103787	-0.832347	-0.212389
PAQR6	chr1	156214950	156215995	-0.387569	-0.57095	0.200078
SMG5	chr1	156244393	156247818	-0.945385	-1.409	-1.41856
TMEM79	chr1	156255658	156261354	-0.313063	-0.440128	-0.119198
C1orf85	chr1	156263822	156265443	-0.594239	-1.01575	0.468136
CCT3	chr1	156303389	156305677	-1.13086	-0.870577	-0.760114
TSACC	chr1	156309560	156316684	-0.234373	-1.89689	-0.359278
C1orf61	chr1	156376912	156384491	0.155358	-0.00294279	0.262069
hsa-mir-9-1	chr1	156390130	156390235	0.526313	-0.425523	-0.424797
MEF2D	chr1	156449367	156452403	-1.34767	-1.74309	0.27561
IQGAP3	chr1	156536201	156542325	-0.999306	-1.24916	-0.145
TTC24	chr1	156552021	156553660	0.301109	-0.299125	-0.300703
APOA1BP	chr1	156561928	156563349	-0.407528	-0.749196	0.0541376
GPATCH4	chr1	156567828	156568270	-0.547391	-1.02698	0.272497
HAPLN2	chr1	156593830	156594513	-0.161581	-1.15399	-0.210173
BCAN	chr1	156617300	156618449	0.0714871	-0.318995	0.0739287
NES	chr1	156640294	156646652	-0.494026	0.194726	-0.350802
CRABP2	chr1	156669817	156675221	0.11053	-0.420417	0.59275
ISG20L2	chr1	156693188	156697316	-1.10387	-1.26373	-1.38928
RRNAD1	chr1	156702189	156703224	0.369109	-0.00348362	0.310884
MRPL24	chr1	156707430	156708181	-0.719362	-0.984539	-0.579514
HDGF	chr1	156714803	156721862	-0.350165	-0.959001	0.28456
PRCC	chr1	156756821	156767131	0.0938428	-0.29153	0.277769
SH2D2A	chr1	156783992	156785846	-1.19209	-0.335452	-0.679462
NTRK1	chr1	156811895	156844414	0.319929	-0.627023	0.459054
INSRR	chr1	156821473	156823878	0.238978	-0.42807	0.18574
PEAR1	chr1	156875105	156877490	0.206977	0.192712	0.141851
LRRC71	chr1	156893773	156894515	0.00495976	-0.140499	0.22783
hsa-mir-765	chr1	156905959	156905997	-0.762047	-0.183501	-1.33293
ARHGEF11	chr1	156949023	156955908	0.00153426	0.160373	0.461868
ETV3L	chr1	157062434	157069147	0.326421	-0.217976	0.470037
ETV3	chr1	157094734	157106142	0.232638	-0.398272	0.163793
FCRL5	chr1	157490922	157512788	0.618	0.180856	0.619741
FCRL4	chr1	157557159	157559081	0.377852	-0.308221	-0.114173
FCRL3	chr1	157668188	157670290	0.724904	0.260729	-0.0663672
FCRL2	chr1	157736646	157745590	0.0683443	0.395626	0.359799
FCRL1	chr1	157769840	157789838	0.515746	0.108616	0.0200717
CD5L	chr1	157805758	157811485	0.551413	0.255308	0.518569
KIRREL	chr1	158057576	158059619	0.459356	0.157838	0.46375
CD1D	chr1	158150930	158153943	0.318445	0.336219	0.0862544
CD1A	chr1	158224906	158227299	0.237941	-0.456741	0.143321
CD1C	chr1	158260962	158262628	0.445585	0.740294	0.597965
CD1B	chr1	158299259	158300818	0.460811	0.144247	0.0630842
CD1E	chr1	158324425	158326680	-0.175652	0.132115	0.537587
OR10T2	chr1	158368476	158369158	0.666498	-0.125102	0.0488069
OR10K2	chr1	158389804	158390655	0.241155	0.302798	-0.0117362
OR10K1	chr1	158435352	158436273	0.688791	0.0316649	0.366581
OR10R2	chr1	158449750	158450318	0.0404667	0.0577135	0.286541
OR6Y1	chr1	158517073	158517548	0.587411	-0.243758	-0.185911
OR6P1	chr1	158532588	158533374	0.0782382	-0.431622	0.270614
OR10X1	chr1	158549149	158549633	0.136341	0.379343	0.147746
OR10Z1	chr1	158576232	158577080	0.552572	-0.0100723	0.266046
SPTA1	chr1	158647568	158656311	0.355652	0.0119896	0.203923
OR6K2	chr1	158669767	158670434	0.600229	-0.982821	0.205102
OR6K3	chr1	158686946	158687851	0.0415271	-0.572836	0.265515
OR6K6	chr1	158724734	158725343	0.488159	0.0134786	-0.13503
OR6N1	chr1	158735670	158736344	0.357861	-0.374805	-0.0846512
OR6N2	chr1	158746485	158747420	0.532447	0.191205	-0.0298537
MNDA	chr1	158812008	158815756	0.430777	-0.0944818	0.294298
PYHIN1	chr1	158908284	158913644	0.345237	-0.181433	-0.189011
IFI16	chr1	158984682	158988091	-0.441833	-0.586341	0.190223
AIM2	chr1	159033385	159038379	0.169693	-1.09043	0.311337
CADM3	chr1	159141589	159162463	0.375156	0.0444762	0.629228
DARC	chr1	159174747	159175839	-0.140769	-0.15707	0.35372
FCER1A	chr1	159272187	159275986	0.480809	-0.167933	-0.150689
OR10J3	chr1	159283462	159284394	0.49426	-2.44e-05	0.100394
OR10J1	chr1	159409661	159410413	0.456208	0.180116	0.0364783
OR10J5	chr1	159504887	159505732	-0.109148	-0.0712848	-0.95308
APCS	chr1	159557709	159558280	-0.588792	0.284515	0.0156479
CRP	chr1	159683395	159684245	0.435386	-0.0457154	0.681734
DUSP23	chr1	159751111	159752135	0.324508	-0.524112	0.440998
FCRL6	chr1	159778013	159779433	-0.11294	0.284364	0.0397708
SLAMF8	chr1	159799742	159805015	-0.0211042	0.334475	-0.433149
C1orf204	chr1	159810904	159825009	0.332084	0.0959772	0.334295
VSIG8	chr1	159827931	159832320	0.561779	-0.232158	0.268492
CCDC19	chr1	159856344	159863043	0.153174	-0.448773	0.0924979
hsa-mir-4259	chr1	159869772	159869858	-0.0738732	0.116799	-0.291085
TAGLN2	chr1	159888624	159890292	0.0520678	0.256835	-0.112285
IGSF9	chr1	159907501	159913250	0.147175	0.181508	0.156994
SLAMF9	chr1	159921585	159923283	-0.200592	-0.182878	0.378434
PIGM	chr1	160000724	160001401	0.529409	-0.039495	0.113383
KCNJ10	chr1	160011187	160012253	-0.195919	0.133037	-0.477702
KCNJ9	chr1	160054051	160057438	-0.826121	-0.478079	-0.176904
IGSF8	chr1	160062129	160064924	-0.221685	0.0942308	0.00792368
ATP1A2	chr1	160094080	160099199	0.819189	-0.659985	0.52447
ATP1A4	chr1	160121868	160124903	-0.154315	-0.392419	-1.50397
CASQ1	chr1	160162608	160164847	0.128164	-0.810947	0.159914
PEA15	chr1	160181446	160183268	-0.022004	-0.140526	-0.0896128
DCAF8	chr1	160187417	160209866	0.211818	-0.415613	0.231124
PEX19	chr1	160249861	160253355	-0.208295	-0.151644	0.280021
COPA	chr1	160283781	160305114	-2.45662	-2.74459	-1.84148
NCSTN	chr1	160313177	160318861	0.285567	0.0648706	-0.0479149
NHLH1	chr1	160340727	160340927	0.424714	-0.271838	0.65133
VANGL2	chr1	160385637	160390966	0.26512	-0.475588	-0.240742
SLAMF6	chr1	160456893	160466021	1.0892	0.0380753	-0.373067
CD84	chr1	160523710	160549229	0.573208	-0.100529	0.0929198
SLAMF1	chr1	160589569	160607213	-0.105805	-0.284956	0.121182
CD48	chr1	160648882	160681543	0.162748	-0.0293048	0.448627
SLAMF7	chr1	160718006	160722021	0.30154	0.147353	0.207155
LY9	chr1	160769731	160783512	0.638963	-0.545733	-0.229033
CD244	chr1	160805986	160811633	0.19569	0.125721	0.393574
ITLN1	chr1	160850366	160853239	0.279804	-0.210999	0.2399
ITLN2	chr1	160922400	160924538	-0.12851	-0.644202	0.234933
F11R	chr1	160969483	160971136	0.598597	-0.0086896	0.21146
TSTD1	chr1	161007601	161008678	-0.120538	-1.17157	0.532717
USF1	chr1	161011102	161012389	0.426493	0.269503	0.351908
ARHGAP30	chr1	161022248	161023121	0.22359	-0.121813	-0.534568
PVRL4	chr1	161046140	161049565	0.268514	-0.0935487	-0.283185
KLHDC9	chr1	161068428	161069903	0.368213	-0.00307212	0.400782
PFDN2	chr1	161070558	161087822	-1.34985	-1.04683	-1.22168
NIT1	chr1	161088617	161089952	-0.287576	-0.425526	-0.302334
DEDD	chr1	161092106	161094241	0.0344495	-0.460367	0.000114228
UFC1	chr1	161126752	161127989	-0.0345353	-0.651599	-0.53541
USP21	chr1	161131856	161133376	-0.346598	-0.332127	-0.167869
PPOX	chr1	161136931	161140730	0.409556	-0.493893	-1.06625
B4GALT3	chr1	161143396	161145010	-0.648136	-0.964064	0.150134
ADAMTS4	chr1	161163081	161166509	-0.0547294	-0.0483974	0.154164
NDUFS2	chr1	161176278	161179931	-1.67953	-2.04599	-1.70185
FCER1G	chr1	161187821	161188744	0.221511	0.167176	-0.0536886
APOA2	chr1	161192226	161193161	0.290787	0.124802	0.169753
TOMM40L	chr1	161196702	161198582	-0.129872	-0.266629	-0.0215294
hsa-mir-5187	chr1	161196971	161197048	-0.437911	-0.645989	0.256216
NR1I3	chr1	161201129	161206366	0.179139	0.0843962	0.0394782
PCP4L1	chr1	161253468	161254282	0.199033	0.0233174	0.362188
MPZ	chr1	161275899	161277196	0.50881	-0.628073	0.0571688
SDHC	chr1	161293443	161326586	-0.950568	-1.10351	-1.06599
C1orf192	chr1	161334778	161336250	0.34099	-0.559496	0.236448
FCGR2A	chr1	161475775	161483721	0.539233	-0.141775	-0.466292
HSPA6	chr1	161494896	161496336	0.132917	0.0471288	0.466535
FCGR3A	chr1	161512793	161518433	0.406888	-0.512545	-0.071854
FCGR3B	chr1	161595983	161600866	0.115457	-0.314412	0.0578418
FCGR2B	chr1	161640031	161647154	-0.163431	0.179313	0.158763
FCRLA	chr1	161677122	161681152	0.577936	-0.175172	0.444444
FCRLB	chr1	161695629	161697169	0.888542	-0.727012	0.552068
DUSP12	chr1	161721460	161722923	-0.760842	-1.36347	-0.388207
ATF6	chr1	161751767	161761334	0.0109687	-0.612167	0.410745
OLFML2B	chr1	161967704	161989853	0.366693	-1.12842	0.247906
NOS1AP	chr1	162124187	162302894	0.49448	-0.115767	-0.276721
hsa-mir-4654	chr1	162126887	162126963	-0.353431	-0.19085	-1.03544
hsa-mir-556	chr1	162312398	162312444	0.155757	-0.265047	0.386222
C1orf111	chr1	162344067	162346510	0.207362	0.194749	0.170927
C1orf226	chr1	162348693	162353450	0.453604	0.0977887	0.0439654
SH2D1B	chr1	162367086	162381786	0.191861	-0.506123	0.122639
UHMK1	chr1	162467064	162470883	0.37533	0.241848	0.40162
UAP1	chr1	162546630	162557328	-0.816593	-0.637091	0.0309469
DDR2	chr1	162688869	162724621	0.819827	-0.0300979	0.143109
HSD17B7	chr1	162762598	162767716	0.287579	-0.57633	-0.0876577
C1orf110	chr1	162824852	162829350	0.241713	-0.0988963	0.47835
RGS4	chr1	163038734	163042662	0.523261	0.197287	-0.176198
RGS5	chr1	163117153	163138155	-0.0291886	0.295336	0.24278
NUF2	chr1	163295863	163298091	-0.791477	-1.19048	-0.261958
PBX1	chr1	164529091	164769116	0.384001	-0.0227612	0.141465
LMX1A	chr1	165179964	165322489	0.00574958	-0.199919	0.291932
RXRG	chr1	165389107	165414112	0.359396	-0.176373	0.326973
LRRC52	chr1	165513784	165533044	-0.037792	-0.265533	-0.0239333
MGST3	chr1	165620249	165624630	0.0947723	0.121089	0.306995
ALDH9A1	chr1	165648671	165651458	0.0357248	-0.162814	0.0182255
TMCO1	chr1	165712405	165737490	0.399825	0.321545	0.273462
UCK2	chr1	165859484	165875207	0.0663818	0.165378	0.424109
hsa-mir-3658	chr1	165877154	165877216	0.729339	0.345997	0.0773437
FAM78B	chr1	166039575	166135450	0.175483	-0.0330062	0.553111
hsa-mir-921	chr1	166123969	166124023	0.0867708	-0.321297	-0.807219
POGK	chr1	166810283	166819129	0.60629	-0.287871	0.19009
TADA1	chr1	166831536	166839089	-1.28447	-0.856427	-0.074157
ILDR2	chr1	166908754	166944481	0.222555	0.17563	0.405644
MAEL	chr1	166958643	166963295	0.00850109	0.457407	-0.0650485
GPA33	chr1	167032928	167042668	0.338846	0.192031	0.511408
DUSP27	chr1	167064079	167086705	0.999511	-0.521964	0.0472584
POU2F1	chr1	167301728	167339422	-0.450727	-1.19247	-0.315218
CD247	chr1	167403271	167487685	0.15019	-0.141477	0.246008
CREG1	chr1	167515377	167522931	0.410547	0.0638092	0.115568
RCSD1	chr1	167653161	167663511	-0.431338	0.133268	-0.25513
MPZL1	chr1	167734850	167745408	0.0321006	-0.39417	0.201709
ADCY10	chr1	167865846	167871275	0.983888	0.469497	0.26116
MPC2	chr1	167889855	167905057	0.652956	-0.483367	-0.295262
DCAF6	chr1	167921072	167956776	0.338675	0.163436	0.536285
hsa-mir-1255b-2	chr1	167967899	167967978	-3.1934	-3.64839	-1.49031
GPR161	chr1	168059864	168105573	0.291982	-0.46816	0.0216761
TIPRL	chr1	168154061	168165878	-0.0535892	-0.0460525	0.204586
SFT2D2	chr1	168200755	168205866	0.187888	0.154141	0.0253519
TBX19	chr1	168262416	168269732	0.285522	-0.599069	0.156843
hsa-mir-557	chr1	168344769	168344832	0.75355	0.419765	0.486598
XCL2	chr1	168510179	168513206	-0.143717	-0.367092	0.046747
XCL1	chr1	168549306	168550356	0.3205	0.0264552	0.160447
DPT	chr1	168665843	168698356	0.385407	-0.494246	0.277171
ATP1B1	chr1	169080695	169099321	-0.0367634	0.0125704	0.568036
NME7	chr1	169204390	169279303	-0.0334683	-0.302495	0.291963
BLZF1	chr1	169345782	169349792	0.077772	-0.284647	-0.302498
CCDC181	chr1	169388295	169394097	-0.0397261	-0.458971	-0.101729
SLC19A2	chr1	169437389	169446886	0.572309	0.10943	0.132628
F5	chr1	169541460	169555592	0.384347	0.423044	0.55892
SELP	chr1	169582235	169586564	0.190348	-0.633045	-0.0948111
SELL	chr1	169672521	169677788	0.553385	0.387161	0.406725
SELE	chr1	169698618	169702094	0.31401	0.0173105	-0.183106
METTL18	chr1	169762127	169762819	0.623092	0.0974731	0.646841
C1orf112	chr1	169771791	169775212	0.249441	0.0323116	0.423557
SCYL3	chr1	169845132	169857936	0.0470337	-0.117907	-0.846739
KIFAP3	chr1	170007438	170015983	0.401335	0.425105	-0.185134
METTL11B	chr1	170115276	170136862	0.30943	0.490897	0.339132
hsa-mir-3119-2	chr1	170120506	170120593	0.465158	-0.0335994	-0.101408
GORAB	chr1	170501311	170513984	-0.103377	-0.108422	0.747453
PRRX1	chr1	170688992	170699453	0.420508	-0.301013	-0.423996
MROH9	chr1	170927603	170931115	0.537593	0.0514648	0.176833
FMO3	chr1	171061818	171085384	0.0582313	0.159303	0.436004
hsa-mir-1295b	chr1	171070871	171070926	0.0674713	0.218623	0.503506
FMO2	chr1	171165837	171173109	0.494826	0.146219	0.579674
FMO1	chr1	171236701	171250122	0.465801	-0.116125	0.270091
FMO4	chr1	171292167	171301898	0.242985	0.16676	-0.258168
PRRC2C	chr1	171481221	171494102	0.856028	0.426415	0.131537
MYOC	chr1	171605463	171621518	0.130648	-0.61774	0.428838
VAMP4	chr1	171675503	171707530	0.37907	0.376006	-0.369389
METTL13	chr1	171752988	171759763	0.430887	-0.520013	0.0557071
DNM3	chr1	171810840	171956886	0.251914	-0.628074	0.112622
hsa-mir-3120	chr1	172107959	172108013	0.0613742	0.227847	-0.592362
hsa-mir-214	chr1	172108022	172108049	0.311456	0.235345	0.357378
hsa-mir-199a-2	chr1	172113732	172113764	0.0487944	-0.701581	0.103292
C1orf105	chr1	172390024	172431383	0.176236	-0.130949	0.715045
PIGC	chr1	172411017	172411754	0.794601	0.0178942	0.602418
SUCO	chr1	172520659	172526555	0.245335	-0.0379234	-0.739607
FASLG	chr1	172628360	172634968	0.0909336	0.143303	0.101271
TNFSF18	chr1	173010789	173019998	0.405384	0.138619	0.462747
TNFSF4	chr1	173155695	173176316	0.0939002	0.377049	0.537292
PRDX6	chr1	173454551	173456956	0.371672	0.430509	0.358756
SLC9C2	chr1	173567048	173570920	0.574646	0.300569	0.0265317
ANKRD45	chr1	173596196	173628321	0.200278	0.46816	0.479648
LOC730159	chr1	173604742	173606056	0.512946	0.511147	0.157686
KLHL20	chr1	173685183	173722415	0.0686862	-0.539324	0.369964
CENPL	chr1	173769617	173776657	-1.13728	-1.12098	-1.24978
DARS2	chr1	173794379	173797529	-1.92867	-2.85457	-1.066
ZBTB37	chr1	173839425	173854967	0.0649575	0.368098	0.242779
SERPINC1	chr1	173880989	173886400	-0.134046	-0.102262	0.424098
RC3H1	chr1	173950017	173952722	-1.53191	-0.835363	-0.871625
RABGAP1L	chr1	174190214	174219723	-0.0799377	-0.165414	0.150318
GPR52	chr1	174417478	174418230	0.402871	0.333947	0.155742
CACYBP	chr1	174973901	174976327	0.0987976	-1.40488	-0.346479
MRPS14	chr1	174983800	174992548	-1.65813	-1.73695	-1.30001
TNN	chr1	175046690	175049526	0.222363	0.134347	0.528743
TNR	chr1	175365671	175375650	0.240139	-0.0732856	0.216047
RFWD2	chr1	176085760	176118199	-0.439171	-0.698532	0.383362
PAPPA2	chr1	176525621	176640202	0.361968	0.210977	0.423055
hsa-mir-488	chr1	176998514	176998564	0.484916	0.497352	0.475724
ASTN1	chr1	176999950	177030380	0.456778	0.053514	0.0988964
FAM5B	chr1	177199032	177245551	0.528745	0.247843	0.12805
BRINP2	chr1	177225122	177226481	0.264757	0.343136	0.351403
SEC16B	chr1	177930817	177935114	-0.298598	-0.069878	-0.317307
RASAL2	chr1	178252743	178359277	0.18488	0.221981	0.278907
TEX35	chr1	178483154	178491529	-0.495152	-0.158633	-1.08864
hsa-mir-4424	chr1	178646892	178646960	-0.737853	-0.277152	0.423075
RALGPS2	chr1	178745893	178777263	0.571822	0.0201117	0.25706
ANGPTL1	chr1	178820305	178834809	0.222087	-0.0674897	0.26797
FAM20B	chr1	179019410	179033547	-0.124478	0.0343051	-0.254771
TOR3A	chr1	179052122	179057168	0.35623	-0.303296	-0.110025
ABL2	chr1	179095553	179198473	0.370032	-0.25006	0.466622
SOAT1	chr1	179304709	179308674	0.773496	-0.184549	0.504447
AXDND1	chr1	179347787	179351868	0.110814	0.118495	0.319607
NPHS2	chr1	179523639	179544962	0.1115	0.103939	-0.249728
TDRD5	chr1	179561752	179564920	0.152148	0.0484948	-0.536616
FAM163A	chr1	179782255	179783320	0.192526	-1.19088	0.402197
TOR1AIP2	chr1	179815503	179821809	0.262844	-0.105656	0.513846
TOR1AIP1	chr1	179853862	179873132	-0.313864	-0.787745	-0.380529
CEP350	chr1	179961262	179993669	-0.250962	-0.142747	0.0896711
QSOX1	chr1	180135628	180155255	0.241827	-0.59752	-0.173169
LHX4	chr1	180199669	180235740	0.219828	-0.938404	-0.053009
hsa-mir-3121	chr1	180407459	180407510	-0.305227	-0.344968	-1.58579
ACBD6	chr1	180461398	180471374	-0.131503	-1.74792	0.309939
XPR1	chr1	180651503	180775272	0.144273	-0.261799	0.0915165
KIAA1614	chr1	180885764	180905749	0.0163443	-0.565621	-0.58578
STX6	chr1	180953842	180974522	0.744498	0.242921	0.374255
MR1	chr1	181018240	181022794	0.129444	0.187049	0.536536
IER5	chr1	181058172	181058972	-0.0988332	-1.06122	0.0879548
CACNA1E	chr1	181480571	181548358	0.193506	-0.0024496	-0.214102
ZNF648	chr1	182025482	182026614	0.152568	-0.436243	0.079404
GLUL	chr1	182354677	182356436	0.308607	-0.799658	0.140435
TEDDM1	chr1	182368860	182369629	0.329689	0.47709	-0.272101
RGSL1	chr1	182427475	182462262	0.376232	-0.298985	0.217367
RNASEL	chr1	182545442	182553279	0.0671856	-0.163653	0.246175
RGS16	chr1	182571153	182573401	0.0102067	-0.158808	0.131023
RGS8	chr1	182635107	182640836	0.465242	0.0884327	0.496608
NPL	chr1	182772865	182781340	0.563686	-0.296387	0.358683
DHX9	chr1	182811762	182827361	-1.52178	-1.54342	-0.892555
SHCBP1L	chr1	182908312	182920511	-0.0582097	-0.0701117	0.512645
LAMC1	chr1	182992958	183083810	-0.071258	-0.315244	0.565404
LAMC2	chr1	183177039	183187588	0.111334	-0.000542219	-0.222454
NMNAT2	chr1	183259288	183387386	0.121312	0.00704201	0.00685066
SMG7	chr1	183495774	183498054	-1.81825	-1.8812	-0.573216
NCF2	chr1	183534829	183556098	0.188069	0.277341	-0.174754
ARPC5	chr1	183596681	183604792	0.215512	-0.313575	0.617367
APOBEC4	chr1	183616956	183617826	0.232425	0.53894	0.159041
RGL1	chr1	183853870	183871725	0.0871628	0.355804	-0.573809
COLGALT2	chr1	183944274	184006415	-0.225711	0.0473683	0.19929
TSEN15	chr1	184023525	184041430	0.552871	-0.143371	-0.219738
C1orf21	chr1	184446669	184559943	0.143229	0.0563899	0.514083
EDEM3	chr1	184703667	184718735	0.388285	0.516108	0.144982
FAM129A	chr1	184859263	184943465	0.32922	0.39424	0.230471
RNF2	chr1	185056750	185067324	0.285923	-0.794323	0.4205
TRMT1L	chr1	185114599	185119555	0.315105	0.180445	-0.414094
SWT1	chr1	185129973	185137518	-0.135306	0.347553	0.343468
IVNS1ABP	chr1	185277948	185278615	-0.629223	-1.14735	0.0479232
HMCN1	chr1	186039752	186045699	0.462171	-0.0242004	-0.0795862
PRG4	chr1	186266036	186278979	0.51683	-0.109992	0.484506
TPR	chr1	186337019	186342532	-1.40498	-0.893783	-1.00602
C1orf27	chr1	186348955	186357615	0.111094	0.516641	0.23776
OCLM	chr1	186370192	186370303	-0.51615	-0.157877	0.285951
PDC	chr1	186413550	186418571	0.367024	-0.431606	0.0281949
PTGS2	chr1	186648201	186649414	0.466694	-0.312146	-0.106131
PLA2G4A	chr1	186823509	186862195	0.27717	0.0881783	0.417368
FAM5C	chr1	190195370	190424028	0.106649	0.284779	0.28786
BRINP3	chr1	190234017	190250796	0.326506	0.46697	0.487958
RGS18	chr1	192128407	192153612	-0.773752	-0.621344	-0.361817
RGS21	chr1	192316435	192335190	0.411046	-0.177106	-0.0846981
RGS1	chr1	192545438	192548450	0.373058	0.514476	0.552241
RGS13	chr1	192613495	192628659	0.240155	-0.279243	0.245965
hsa-mir-4426	chr1	192685447	192685467	-1.21349	-1.31554	-1.87104
RGS2	chr1	192779329	192780671	0.483663	0.326651	0.0594274
UCHL5	chr1	192998519	193020938	0.12408	0.124961	0.104319
TROVE2	chr1	193045655	193050575	-0.224833	-0.0873462	-0.139404
GLRX2	chr1	193065835	193074516	0.306374	0.0419425	0.422958
CDC73	chr1	193099299	193104730	-1.94218	-0.686445	-0.608682
hsa-mir-1278	chr1	193105658	193105711	0.330985	0.175579	0.506239
B3GALT2	chr1	193149594	193150629	0.385055	0.111049	0.385184
KCNT2	chr1	196448327	196458999	-0.034312	0.271532	0.120193
hsa-mir-4735	chr1	196551546	196551601	0.620867	0.318219	0.102083
CFH	chr1	196642188	196648921	0.00462711	-0.21789	0.0348345
CFHR3	chr1	196748437	196759297	0.136286	-0.0257537	0.458695
CFHR1	chr1	196796105	196801039	0.208106	0.231107	0.5414
CFHR4	chr1	196871624	196876545	0.281362	-0.147191	0.333404
CFHR2	chr1	196918722	196928173	0.155665	0.0450877	-0.171729
CFHR5	chr1	196946807	196953272	0.427506	0.0336181	0.496481
F13B	chr1	197031017	197036336	0.387718	-0.619104	0.103353
ASPM	chr1	197065123	197115578	0.242062	-0.199161	0.116466
ZBTB41	chr1	197157424	197169504	0.600636	0.00682026	-0.249996
CRB1	chr1	197298014	197407713	0.188732	-0.126591	0.309072
DENND1B	chr1	197643242	197742056	0.357114	0.333099	0.191029
C1orf53	chr1	197871908	197876304	0.356119	0.651797	0.218527
LHX9	chr1	197881663	197896809	0.396346	0.349799	0.673078
NEK7	chr1	198201707	198233374	0.340092	-0.457123	0.361587
ATP6V1G3	chr1	198492564	198509784	0.543571	0.212027	0.107563
PTPRC	chr1	198661480	198676079	0.276641	0.29089	-1.08444
hsa-mir-181b-1	chr1	198828012	198828108	0.459587	0.678008	0.00860892
hsa-mir-181b-2	chr1	198828058	198828078	0.629824	-0.0195104	0.496655
hsa-mir-181a-1	chr1	198828172	198828215	0.181908	-0.448847	0.11636
NR5A2	chr1	199996975	200014695	0.49746	-0.0411971	0.415357
ZNF281	chr1	200376347	200378839	0.128027	-0.690015	0.19164
KIF14	chr1	200561303	200567510	0.368152	0.0336826	-0.498412
DDX59	chr1	200618317	200635610	-1.28789	-1.30238	-1.69881
CAMSAP2	chr1	200730059	200813995	0.0105308	-0.227835	0.351828
GPR25	chr1	200842215	200843206	0.375877	0.347756	0.0229586
C1orf106	chr1	200867518	200870260	0.27651	-0.648943	0.457914
KIF21B	chr1	200977955	200992500	0.534417	0.0112162	0.317173
CACNA1S	chr1	201063048	201081410	-0.368385	-0.191748	-0.289162
ASCL5	chr1	201084045	201084339	0.0693171	-0.0210396	0.442023
TMEM9	chr1	201104882	201115939	0.0563336	-0.49792	-0.287692
IGFN1	chr1	201163339	201165104	0.254158	0.0103681	0.308492
PKP1	chr1	201252838	201282593	0.0581133	0.451951	0.270609
TNNT2	chr1	201333464	201337311	0.208217	-0.628376	0.0807354
LAD1	chr1	201354819	201358368	0.277248	0.00144359	-0.0107603
TNNI1	chr1	201379447	201386920	-0.171356	-0.658942	0.0870697
PHLDA3	chr1	201437520	201437900	-0.704684	-1.13373	-0.925071
CSRP1	chr1	201454443	201459433	0.231145	-0.228737	-0.0433532
NAV1	chr1	201682002	201750435	0.231153	0.0702502	-0.188912
hsa-mir-5191	chr1	201688623	201688711	-0.302011	-0.416477	-0.65979
hsa-mir-1231	chr1	201777731	201777831	-0.361976	-0.773087	-0.700846
IPO9	chr1	201816401	201817727	-1.6956	-2.08959	0.00761833
hsa-mir-6739	chr1	201832509	201832573	-0.0755414	0.228844	-0.388166
SHISA4	chr1	201858675	201860670	0.449862	0.0235497	-0.33369
LMOD1	chr1	201867493	201915464	-0.00825455	0.104393	-0.105
TIMM17A	chr1	201926402	201934595	0.164161	-0.363608	0.428102
RNPEP	chr1	201958069	201966666	-0.0191852	-0.56604	-0.385433
hsa-mir-6740	chr1	201972245	201972322	-0.526851	0.202386	0.126372
ELF3	chr1	201981115	201982362	0.442262	0.495909	0.542038
GPR37L1	chr1	202092536	202097603	0.191603	-0.64676	-0.811398
ARL8A	chr1	202104863	202107580	0.0891708	-0.420602	0.23032
PTPN7	chr1	202122862	202126937	0.318566	-0.0301363	-0.206061
LGR6	chr1	202163154	202197117	0.316194	0.234349	0.451832
UBE2T	chr1	202302155	202304822	-0.245557	-0.372215	-0.113171
PPP1R12B	chr1	202385979	202399923	0.160973	0.140685	-0.330554
SYT2	chr1	202568339	202574839	0.386872	-0.246763	-0.0158168
KDM5B	chr1	202743742	202777346	-0.19142	-0.452563	0.168363
RABIF	chr1	202850108	202858206	-0.48472	-0.199998	0.361038
KLHL12	chr1	202866014	202894150	0.47024	-0.433235	0.403636
ADIPOR1	chr1	202912922	202917480	0.135718	-0.606743	-0.0464681
CYB5R1	chr1	202932824	202935959	0.328858	-0.140494	0.352169
TMEM183B	chr1	202976890	202985098	-0.256862	-0.320707	0.386273
PPFIA4	chr1	203024580	203026019	-0.0205892	-0.298203	0.12388
MYOG	chr1	203053082	203054990	0.232558	-0.110269	0.0769968
ADORA1	chr1	203098100	203135039	0.0559778	0.221175	-0.0712537
MYBPH	chr1	203141117	203144558	0.608392	0.13235	0.305202
CHI3L1	chr1	203152759	203154384	0.4486	0.0943868	0.303589
CHIT1	chr1	203192624	203197677	0.281631	-0.486092	-0.0122811
BTG2	chr1	203274723	203276549	-0.4	-0.598325	0.289484
FMOD	chr1	203311532	203317342	0.483637	-0.0954887	0.201969
PRELP	chr1	203452378	203455887	0.397976	0.14817	0.581116
OPTC	chr1	203466139	203468940	0.0807901	-0.139478	0.0827404
ATP2B4	chr1	203652353	203669457	0.304613	-0.327116	0.466229
LAX1	chr1	203734708	203741209	-0.0136397	-0.107618	0.180826
ZBED6	chr1	203767068	203769522	-0.18092	-0.3424	-1.20327
ZC3H11A	chr1	203786189	203799307	-0.0178327	-0.884885	0.16808
SNRPE	chr1	203831328	203839020	-1.4596	-1.52881	-1.57087
SOX13	chr1	204083444	204092330	0.259141	0.104996	0.467555
ETNK2	chr1	204115771	204120829	-0.219	0.03364	-0.0979222
REN	chr1	204130447	204135357	0.226889	-0.145576	-0.695963
KISS1	chr1	204159624	204162014	0.293388	0.333028	-0.209958
GOLT1A	chr1	204167596	204183036	0.425896	-0.316936	0.380014
PLEKHA6	chr1	204234065	204242811	0.240444	0.297247	-0.515049
PPP1R15B	chr1	204375323	204380524	-1.16909	-0.692478	-0.300221
PIK3C2B	chr1	204433182	204438072	0.23736	-0.174393	-0.176742
MDM4	chr1	204494665	204501372	-0.477769	-0.212896	0.130354
LRRN2	chr1	204587586	204589013	-0.350049	-0.143103	0.288961
NFASC	chr1	204923394	204937484	0.312603	-0.056824	-0.186745
CNTN2	chr1	205022308	205028278	0.22794	0.00438639	0.308259
TMEM81	chr1	205052701	205053284	0.32041	-0.10597	0.230592
RBBP5	chr1	205069295	205091005	-0.657996	-0.893108	-1.33681
DSTYK	chr1	205132927	205156695	-0.105633	0.0399654	0.111213
TMCC2	chr1	205197824	205238314	0.528701	0.0602487	-0.0984901
NUAK2	chr1	205274328	205280841	-0.0932742	-0.916781	0.315225
KLHDC8A	chr1	205306588	205308902	-0.373729	-1.62163	-0.221273
LEMD1	chr1	205350886	205388424	0.371821	-0.197022	0.0100212
hsa-mir-135b	chr1	205417434	205417510	0.200846	-0.38823	0.203262
CDK18	chr1	205495224	205497294	-0.120037	-0.286185	0.233235
MFSD4	chr1	205548944	205554111	0.335351	-0.223466	0.157212
ELK4	chr1	205585746	205592928	0.394014	0.216624	0.488802
SLC45A3	chr1	205628436	205632688	0.420121	-0.194674	-0.072732
NUCKS1	chr1	205689718	205696943	0.513954	-0.269512	0.104221
RAB7L1	chr1	205739501	205741670	0.0805118	-0.389921	-0.545312
SLC41A1	chr1	205768888	205779405	0.256403	0.112641	0.463527
PM20D1	chr1	205814609	205819144	0.395399	-0.321582	0.0752267
SLC26A9	chr1	205884477	205889364	-0.236336	-0.0292029	0.319045
FAM72A	chr1	206145509	206145529	-0.111598	-0.480354	0.238504
AVPR1B	chr1	206224577	206230908	-0.196611	-0.258226	-0.177789
C1orf186	chr1	206239385	206243166	-0.159786	-0.364535	0.464854
CTSE	chr1	206318406	206327576	-0.0629122	-0.144187	0.205576
SRGAP2C	chr1	206557359	206567034	-0.228292	-1.37343	-0.419157
SRGAP2	chr1	206566167	206592750	0.0459197	-0.379098	-0.211849
hsa-mir-6769b	chr1	206648137	206648205	-0.424215	0.118945	-0.803841
IKBKE	chr1	206652393	206653827	0.560231	-0.304959	-0.127762
RASSF5	chr1	206711525	206757868	0.532384	0.0597523	0.414186
EIF2D	chr1	206781615	206785681	0.148949	-0.210858	-0.381866
DYRK3	chr1	206809075	206821591	0.277059	-0.225752	0.0286638
MAPKAPK2	chr1	206902120	206903453	0.166637	-0.00150143	-0.124554
IL10	chr1	206941986	206944734	0.398869	0.101348	-0.0127711
IL19	chr1	207010075	207014427	-0.145622	0.186228	-0.104765
IL20	chr1	207039650	207041841	0.0849936	-0.0205428	0.859963
IL24	chr1	207073646	207075421	0.267469	-0.0789109	0.25701
FAIM3	chr1	207085266	207087315	0.322569	-0.534008	0.141782
PIGR	chr1	207110440	207113868	0.229813	-0.170113	0.331377
FCAMR	chr1	207133059	207140980	0.00565834	0.306165	0.00579955
C1orf116	chr1	207195527	207200954	-0.0302865	-0.222391	0.34429
YOD1	chr1	207222902	207224378	-0.224371	-0.44423	0.1444
PFKFB2	chr1	207235323	207241052	0.12099	-0.144775	-0.142311
C4BPB	chr1	207262892	207269958	0.376186	-0.410646	0.32686
C4BPA	chr1	207287551	207297362	0.134895	-0.0475294	0.0452463
CD55	chr1	207495767	207510173	0.37365	0.277855	0.383994
CR2	chr1	207627780	207642228	0.230872	0.264286	0.52716
CR1	chr1	207669639	207680155	-0.0117925	0.303444	0.241204
CR1L	chr1	207851571	207868055	0.152076	0.349777	0.416733
CD46	chr1	207930418	207940489	0.695284	0.108224	0.458585
hsa-mir-29c	chr1	207975200	207975263	0.34603	0.152438	0.447322
hsa-mir-29b-2	chr1	207975789	207975867	0.531186	0.0581559	0.383905
CD34	chr1	208062798	208073311	0.57814	-0.034406	0.429499
PLXNA2	chr1	208270076	208276576	0.569921	0.219975	0.395772
MIR205HG	chr1	209602182	209605800	0.157588	-0.19761	0.0249051
hsa-mir-205	chr1	209605503	209605571	0.451021	-0.502682	0.681587
CAMK1G	chr1	209768318	209776620	0.197748	0.387048	0.531174
hsa-mir-4260	chr1	209796785	209796863	-0.028417	0.421677	-1.05128
LAMB3	chr1	209811260	209824283	0.114825	0.229549	0.210456
G0S2	chr1	209849022	209849345	-0.141731	-0.478435	0.103031
HSD11B1	chr1	209879194	209880467	0.519671	0.193565	0.286333
TRAF3IP3	chr1	209935872	209936429	0.398072	-0.124301	-0.997852
C1orf74	chr1	209956241	209956869	-0.105682	-0.930466	-0.207117
IRF6	chr1	209964158	209969712	0.29211	-0.110334	0.186892
DIEXF	chr1	210003470	210006643	-1.11938	-1.39734	-0.754701
SYT14	chr1	210111600	210187113	-0.242471	-0.417691	-0.225665
SERTAD4	chr1	210411345	210415338	0.466115	0.174078	0.0288059
HHAT	chr1	210560809	210591572	0.146989	0.147461	0.743346
KCNH1	chr1	211276844	211307255	0.0674488	0.0809556	0.808634
RCOR3	chr1	211433464	211452627	0.55385	0.213172	0.354461
TRAF5	chr1	211526617	211529807	0.31128	0.282047	0.41599
RD3	chr1	211652368	211654629	0.559236	-0.129552	-0.0147896
SLC30A1	chr1	211749516	211751736	0.419572	-0.811649	-0.0274145
NEK2	chr1	211840447	211847755	0.0584975	-0.0196166	-0.158096
LPGAT1	chr1	211924342	211966543	0.241241	-0.0498773	-0.72699
INTS7	chr1	212180659	212194550	0.0494932	0.10559	-0.239136
DTL	chr1	212216365	212220697	-0.382837	-0.522694	-1.23133
hsa-mir-3122	chr1	212250945	212250989	0.558393	0.32132	-0.265704
PPP2R5A	chr1	212506871	212530630	0.451247	0.435229	0.191469
TMEM206	chr1	212558635	212587282	-0.0657445	-0.204321	0.575846
NENF	chr1	212606414	212619255	0.439093	-0.618764	0.187164
ATF3	chr1	212788527	212792825	-0.616939	-0.445748	-0.0235654
FAM71A	chr1	212798243	212799552	0.241386	0.252614	0.344747
BATF3	chr1	212860129	212873115	-0.000791792	-0.133477	0.252872
NSL1	chr1	212939570	212960961	-1.0325	-0.587393	-0.554218
TATDN3	chr1	212969862	212977749	0.327073	0.324397	0.450196
C1orf227	chr1	213003574	213009447	0.670107	-0.000712395	0.277964
FLVCR1	chr1	213037060	213056750	-0.615927	0.425073	0.199866
VASH2	chr1	213134538	213146052	0.27117	-0.0377742	0.591729
ANGEL2	chr1	213180466	213186547	0.507098	-0.0793158	0.183657
RPS6KC1	chr1	213224798	213434976	0.40689	0.0770014	0.301318
PROX1	chr1	214170330	214209069	0.0925579	-0.16408	0.385015
SMYD2	chr1	214478530	214498029	0.360769	-0.0682531	0.0530639
PTPN14	chr1	214585028	214638123	0.248685	-0.00215273	0.205827
CENPF	chr1	214787171	214792035	0.402761	-0.441972	0.347676
KCNK2	chr1	215259743	215345446	0.336837	0.174999	0.34984
KCTD3	chr1	215747404	215751034	-0.224275	0.391046	0.43039
USH2A	chr1	215807949	215813965	0.453982	-0.028917	0.343473
ESRRG	chr1	216692631	216824404	0.277852	0.212553	0.466734
GPATCH2	chr1	217671699	217793674	0.26309	0.00741828	0.491555
SPATA17	chr1	217804737	217824518	0.101002	0.130514	0.313929
RRP15	chr1	218475627	218504350	-1.72523	-1.40325	-2.08851
TGFB2	chr1	218536683	218607738	0.335636	0.295856	0.393509
LYPLAL1	chr1	219352481	219384880	-0.0193441	-0.336559	0.495917
SLC30A10	chr1	220088798	220101465	0.00483596	0.150712	0.503621
EPRS	chr1	220203737	220213622	-0.825902	-1.07691	-0.471794
BPNT1	chr1	220233062	220247396	0.247659	0.398233	-0.142643
IARS2	chr1	220269510	220275751	-3.40284	-3.67912	-1.88516
hsa-mir-215	chr1	220291201	220291312	-0.415904	-0.0896026	0.346123
hsa-mir-194-1	chr1	220291508	220291553	0.341267	-0.0233835	-0.278237
hsa-mir-664a	chr1	220373873	220373969	0.271918	0.609068	0.51439
RAB3GAP2	chr1	220386224	220445605	0.495696	-0.31309	0.00887196
MARK1	chr1	220702153	220777473	0.417077	0.0262882	0.0974718
C1orf115	chr1	220863854	220870082	0.120276	0.0010989	-0.0554346
HLX	chr1	221053419	221058044	0.547804	0.0650925	0.588076
DUSP10	chr1	221875797	221912928	0.346033	0.143822	-0.663431
HHIPL2	chr1	222713475	222717403	0.269934	0.0348771	0.333649
TAF1A	chr1	222742973	222761812	-0.448534	-0.390265	-0.536117
MIA3	chr1	222794493	222803303	0.622894	-0.0692153	0.0567631
AIDA	chr1	222860938	222876559	-0.144477	0.539429	-0.0315496
BROX	chr1	222889049	222892699	0.334482	0.54806	0.359433
FAM177B	chr1	222919936	222923385	0.433653	0.0456745	0.267714
DISP1	chr1	223156429	223164913	0.0131371	-0.437304	0.41318
TLR5	chr1	223284523	223286303	0.306574	0.427592	-0.104487
SUSD4	chr1	223437992	223536761	0.352852	-0.0779924	0.430568
C1orf65	chr1	223566874	223568239	0.2701	-0.0217552	0.742431
CAPN8	chr1	223718616	223724361	0.242786	-0.315465	0.069189
CAPN2	chr1	223938611	223940654	-0.00440134	-0.483706	0.00957485
TP53BP2	chr1	223983538	224002047	0.240625	0.0189525	0.069269
FBXO28	chr1	224301881	224345084	0.630736	-0.166969	0.364055
DEGS1	chr1	224371036	224380147	0.438051	0.191035	0.505067
hsa-mir-320b-2	chr1	224444710	224444821	0.686408	0.35966	0.577882
hsa-mir-320c-2	chr1	224444757	224444777	0.187056	0.105417	0.00600664
NVL	chr1	224488265	224492844	-1.02491	-1.52003	-1.133
CNIH4	chr1	224548243	224559020	0.162982	-0.220609	0.16484
hsa-mir-4742	chr1	224585918	224586024	0.230611	-0.0354851	0.159743
WDR26	chr1	224586615	224619473	0.370834	-0.00438291	-0.170729
CNIH3	chr1	224868706	224918233	0.133629	0.525154	0.17203
DNAH14	chr1	225147982	225156525	0.170879	0.730525	0.34109
LBR	chr1	225606976	225611759	0.104672	0.12394	0.00462222
ENAH	chr1	225700602	225742720	0.66041	0.890424	0.442344
SRP9	chr1	225965640	225977067	-1.94434	-2.62056	-1.52896
EPHX1	chr1	226019490	226027748	-0.156672	0.369554	0.435342
TMEM63A	chr1	226058768	226062009	0.261495	0.575193	0.469456
LEFTY1	chr1	226074572	226076602	0.254071	0.0998728	0.473043
PYCR2	chr1	226109270	226111464	0.117797	0.525781	0.0988078
hsa-mir-6741	chr1	226109767	226109849	-0.0392676	0.0280214	-0.378931
LEFTY2	chr1	226127052	226128733	-0.402753	0.112362	0.245135
SDE2	chr1	226178976	226180698	-1.23116	-0.793175	-0.695626
H3F3A	chr1	226252067	226259178	-0.316755	-0.802123	-1.04094
ACBD3	chr1	226346931	226353616	0.12414	-0.0434332	-0.662929
MIXL1	chr1	226411422	226413377	0.543013	0.153316	0.239977
hsa-mir-1273d	chr1	226414333	226414353	-5.87198	-6.08222	-4.05089
LIN9	chr1	226475402	226488895	0.831473	-0.0476464	0.0267454
PARP1	chr1	226578248	226590086	-0.194759	-0.356775	0.116824
C1orf95	chr1	226736671	226789749	0.519884	0.110162	-0.2466
ITPKB	chr1	226827323	226834948	0.804703	0.347742	-0.0700954
PSEN2	chr1	227071506	227081746	0.447331	0.0669045	0.609813
ADCK3	chr1	227152896	227169826	0.214557	-0.00032131	0.695315
CDC42BPA	chr1	227381610	227441848	0.640851	0.545389	0.350528
JMJD4	chr1	227920637	227922509	-0.0298224	0.0569529	0.37398
SNAP47	chr1	227935522	227968356	0.772898	0.37599	0.280299
PRSS38	chr1	228003498	228005147	0.21366	0.493316	0.00111302
WNT9A	chr1	228111915	228135599	0.00918266	0.313253	-0.109803
hsa-mir-5008	chr1	228129282	228129319	-0.175251	0.0833514	0.355421
WNT3A	chr1	228194820	228247065	-0.0544391	0.489547	-0.0935887
ARF1	chr1	228284910	228285672	-0.524819	-0.431283	-1.06419
hsa-mir-3620	chr1	228284951	228285015	0.152688	0.281225	-0.130906
C1orf35	chr1	228289786	228290758	-0.320599	0.320729	0.0141012
MRPL55	chr1	228294475	228295971	-0.126635	-0.25643	-0.413771
GUK1	chr1	228333723	228335243	-1.6913	-1.43889	-0.199748
GJC2	chr1	228345613	228346500	0.307861	0.557951	-0.0411272
IBA57	chr1	228353642	228363219	-0.247936	-0.352221	-0.241878
OBSCN	chr1	228399727	228403518	0.285049	0.29998	0.587908
TRIM11	chr1	228584657	228589792	-0.188694	-0.178455	0.423934
hsa-mir-6742	chr1	228584734	228584789	-0.176092	-0.00074511	-0.683039
TRIM17	chr1	228596882	228601568	-0.199034	0.529856	0.179248
HIST3H3	chr1	228612611	228613012	0.0792489	0.472118	0.485899
HIST3H2A	chr1	228645116	228645527	-0.0130793	0.593396	-0.320746
HIST3H2BB	chr1	228645829	228646220	0.0460447	0.280959	0.566448
hsa-mir-4666a	chr1	228649802	228649839	0.284025	-0.0674722	-0.312239
RNF187	chr1	228675111	228683728	-0.159976	0.242491	0.0316501
hsa-mir-7641-1	chr1	228781822	228781842	-4.81021	-2.76149	-2.68081
hsa-mir-7641-2	chr1	228781826	228781863	-3.0023	-2.24838	-0.83652
RHOU	chr1	228871482	228879385	0.411847	0.203089	0.114395
hsa-mir-4454	chr1	229310442	229310462	-1.3696	-1.59514	-2.13859
RAB4A	chr1	229424480	229433259	0.144765	0.259984	0.529638
SPHAR	chr1	229441010	229441030	0.941748	1.19127	0.844822
CCSAP	chr1	229460995	229478040	-0.304684	0.606194	-0.351579
ACTA1	chr1	229567530	229568370	0.273406	0.648633	-0.165634
NUP133	chr1	229631243	229637767	-1.02008	-0.737427	-0.362339
ABCB10	chr1	229663039	229685002	0.845803	0.411106	0.0232854
TAF5L	chr1	229730196	229750218	-1.29319	-1.18841	-1.07177
URB2	chr1	229763447	229779351	-0.575611	-0.59529	-0.334324
GALNT2	chr1	230372449	230381853	-0.327532	0.476853	0.27193
COG2	chr1	230795283	230800334	-0.401249	-0.349903	-1.6237
AGT	chr1	230839950	230846336	-0.0179486	0.34719	0.371777
CAPN9	chr1	230891100	230898506	0.438318	0.223222	0.318291
C1orf198	chr1	230975626	231004106	0.612771	0.232184	-0.451636
TTC13	chr1	231067045	231114330	0.244531	0.332262	0.344961
ARV1	chr1	231124127	231132923	0.665569	0.761872	0.499661
hsa-mir-1182	chr1	231155593	231155671	-0.269021	0.449739	0.0354262
FAM89A	chr1	231155730	231175873	0.387495	0.259085	0.250176
LOC149373	chr1	231320094	231323339	0.415032	0.481406	0.519548
TRIM67	chr1	231333135	231335991	0.408026	-0.11414	0.176671
C1orf131	chr1	231362774	231374804	-1.06105	-0.1082	-0.366304
GNPAT	chr1	231401829	231408142	0.420836	-0.126803	0.457353
EXOC8	chr1	231471495	231473288	-0.478294	-0.0765035	-0.204697
SPRTN	chr1	231475565	231488864	-0.701561	-0.646696	0.019783
EGLN1	chr1	231502166	231509846	-0.121257	0.463391	0.438881
TSNAX	chr1	231665073	231696939	0.394894	0.274719	-0.133295
DISC1	chr1	231837714	231931040	0.957215	0.554266	0.371365
SIPA1L2	chr1	232581297	232629316	0.794019	0.6407	0.220857
MAP10	chr1	232941079	232941706	-0.666378	0.691374	-0.0310022
NTPCR	chr1	233091415	233113961	0.188768	0.634109	0.526208
PCNXL2	chr1	233397800	233431234	0.538867	0.17094	0.641271
KIAA1804	chr1	233489578	233497910	0.331949	0.139686	0.309076
KCNK1	chr1	233750168	233807284	0.72369	0.728399	0.657128
hsa-mir-4427	chr1	233759886	233759967	0.00378437	0.735009	-0.254778
[truncated: 19,978 more rows]
