# Supplementary material for: Gene essentiality landscape and druggable oncogenic dependencies in herpesviral primary effusion lymphoma
Source: Nat Commun. 2018 Aug 15;9:3263. doi: 10.1038/s41467-018-05506-9 (PMC6093911; doi:10.1038/s41467-018-05506-9)
Supplement: Supplementary file 7 — Supplementary Data 5 [file 41467_2018_5506_MOESM7_ESM.xlsx]

## Sheet: BC-1
sgrna	Gene	control_count	treatment_count	control_mean	treat_mean	LFC	control_var	adj_var	score	p.low	p.high	p.twosided	FDR	high_in_treatment
7755	IARS2	153.17	0/0/0	153.17	0	-7.2684	7820.3	3527.3	3.5188	0.00021675	0.99978	0.00043349	0.14786	FALSE
35038	LOC100507462	390.65	7.4762/5.2577/13.345	390.65	7.4762	-5.53	48209	18758	3.3501	0.00040395	0.9996	0.00080789	0.14786	FALSE
47123	PRPF38B	301.42	33.643/7.0103/4.4482	301.42	7.0103	-5.2386	26540	10844	3.32	0.00045001	0.99955	0.00090003	0.14786	FALSE
39464	LGALS9C	422.27	1143.9/1177.7/823.8	422.27	1143.9	1.4355	134720	47847	3.2989	0.9995	0.0004987	0.00099741	0.14786	TRUE
37172	UQCRH	387.14	20.56/9.6392/8.0067	387.14	9.6392	-5.1891	46175	18052	3.2899	0.00050114	0.9995	0.0010023	0.14786	FALSE
29478	NUTF2	89.232	3.7381/0/0.88963	89.232	0.88963	-5.5775	2521.4	1336.9	3.2835	0.00051272	0.99949	0.0010254	0.14786	FALSE
52754	WDR36	382.22	16.822/9.6392/8.8963	382.22	9.6392	-5.1707	45400	17755	3.277	0.00052467	0.99948	0.0010493	0.14786	FALSE
3584	HIST1H2BN	354.82	18.691/7.0103/8.8963	354.82	8.8963	-5.1681	38798	15340	3.2762	0.00052607	0.99947	0.0010521	0.14786	FALSE
11307	RSL24D1	446.86	71.024/16.649/17.793	446.86	17.793	-4.5748	54719	21376	3.2637	0.00054984	0.99945	0.0010997	0.14786	FALSE
39138	POLR3A	125.77	1.8691/1.7526/9.786	125.77	1.8691	-5.4655	4811.2	2338.5	3.2618	0.00055362	0.99945	0.0011072	0.14786	FALSE
9138	WASH1	217.81	20.56/4.3814/5.3378	217.81	5.3378	-5.1096	14052	6061.2	3.2374	0.00060318	0.9994	0.0012064	0.14786	FALSE
48280	RPL37	111.72	11.214/1.7526/0.88963	111.72	1.7526	-5.3558	3716.6	1880.6	3.2303	0.00061833	0.99938	0.0012367	0.14786	FALSE
13348	VAV3	195.33	581.28/382.06/607.62	195.33	581.28	1.5685	39233	14293	3.2282	0.99934	0.00065635	0.0013127	0.14786	TRUE
72064	SNRPD1	300.02	52.334/11.392/9.786	300.02	11.392	-4.6024	24411	10124	3.2251	0.00062972	0.99937	0.0012594	0.14786	FALSE
15666	ANKRD52	223.43	450.44/594.12/607.62	223.43	594.12	1.4069	35639	13297	3.2146	0.99933	0.00067076	0.0013415	0.14786	TRUE
35040	LOC100507462	119.44	1.8691/3.5052/0.88963	119.44	1.8691	-5.3916	4545.6	2207.9	3.2101	0.00066345	0.99934	0.0013269	0.14786	FALSE
34842	TERF2	258.56	14.952/5.2577/7.1171	258.56	7.1171	-4.999	20445	8490.6	3.2063	0.00067218	0.99933	0.0013444	0.14786	FALSE
27045	RPS8	191.81	9.3453/4.3814/3.5585	191.81	4.3814	-5.1631	11410	4993.9	3.2035	0.00067874	0.99932	0.0013575	0.14786	FALSE
3660	HIST1H2AC	74.477	5.6072/0/0	74.477	0	-6.238	1720.2	977.26	3.2018	0.00068284	0.99932	0.0013657	0.14786	FALSE
51048	PRMT1	454.59	16.822/22.783/10.676	454.59	16.822	-4.676	63047	24214	3.1902	0.00071078	0.99929	0.0014216	0.14786	FALSE
11603	CPSF3	147.55	18.691/3.5052/2.6689	147.55	3.5052	-5.0432	6268.4	2971.4	3.1863	0.00072058	0.99928	0.0014412	0.14786	FALSE
34001	NEK7	2.1078	29.905/14.021/32.027	2.1078	29.905	3.3139	207.22	76.116	3.1861	0.99879	0.0012108	0.0024217	0.14786	TRUE
70567	BPIFA3	377.3	670.99/831.6/829.14	377.3	829.14	1.1338	52702	20150	3.183	0.99927	0.00073162	0.0014632	0.14786	TRUE
3497	VCP	196.73	5.6072/30.67/6.2274	196.73	6.2274	-4.7739	10749	4808.8	3.1825	0.00073007	0.99927	0.0014601	0.14786	FALSE
1346	RPSA	163.71	1.8691/3.5052/5.3378	163.71	3.5052	-5.1922	8460.2	3813.4	3.1825	0.00073016	0.99927	0.0014603	0.14786	FALSE
3077	DDX18	137.01	5.6072/1.7526/2.6689	137.01	2.6689	-5.2333	5888.3	2773.1	3.1803	0.00073555	0.99926	0.0014711	0.14786	FALSE
72662	RRN3	292.29	11.214/6.134/35.585	292.29	11.214	-4.5857	24299	10028	3.1762	0.00074607	0.99925	0.0014921	0.14786	FALSE
55459	RPL22L1	320.39	749.49/558.2/730.39	320.39	730.39	1.1863	43601	16676	3.175	0.99925	0.00075423	0.0015085	0.14786	TRUE
64828	DDX20	316.18	24.298/11.392/8.8963	316.18	11.392	-4.6778	29722	12017	3.1728	0.00075494	0.99925	0.0015099	0.14786	FALSE
7719	MCL1	183.38	7.4762/1.7526/4.4482	183.38	4.4482	-5.0808	10500	4631	3.1718	0.00075753	0.99924	0.0015151	0.14786	FALSE
31420	HSPA5	570.52	20.56/25.412/35.585	570.52	25.412	-4.4355	97259	36569	3.1715	0.00075815	0.99924	0.0015163	0.14786	FALSE
431	RPL7A	96.258	14.952/1.7526/1.7793	96.258	1.7793	-5.129	2618.5	1414.2	3.1702	0.00076176	0.99924	0.0015235	0.14786	FALSE
74264	EIF6	392.06	22.429/12.268/15.124	392.06	15.124	-4.6075	46470	18189	3.1659	0.00077295	0.99923	0.0015459	0.14786	FALSE
28863	GFPT1	269.1	9.3453/53.454/12.455	269.1	12.455	-4.3273	19054	8105.6	3.1621	0.00078311	0.99922	0.0015662	0.14786	FALSE
44932	PHYHIPL	387.84	549.5/806.18/806.01	387.84	806.01	1.0534	44480	17493	3.1617	0.99921	0.00078563	0.0015713	0.14786	TRUE
275	CCDC102B	176.36	342.04/447.78/445.71	176.36	445.71	1.3327	18531	7258.6	3.1615	0.9992	0.00080018	0.0016004	0.14786	TRUE
76345	PSMA4	238.89	9.3453/7.0103/0.88963	238.89	7.0103	-4.9044	17761	7450.9	3.1594	0.00079036	0.99921	0.0015807	0.14786	FALSE
3246	EIF2S2	163.71	3.7381/4.3814/0.88963	163.71	3.7381	-5.1195	8499.4	3826.4	3.1594	0.00079054	0.99921	0.0015811	0.14786	FALSE
1773	DNAJC2	70.964	235.5/152.47/230.42	70.964	230.42	1.6851	6498	2548.2	3.1587	0.99914	0.00086107	0.0017221	0.14786	TRUE
50673	EIF2S3	158.09	3.7381/7.8866/3.5585	158.09	3.7381	-5.0694	7733.9	3532.3	3.157	0.00079691	0.9992	0.0015938	0.14786	FALSE
41429	MARS	95.555	11.214/0.87629/1.7793	95.555	1.7793	-5.1186	2669.2	1426.5	3.1495	0.00081764	0.99918	0.0016353	0.14786	FALSE
43366	PABPC4	414.54	586.88/906.08/927.89	414.54	906.08	1.1262	64679	24437	3.1444	0.99916	0.00083556	0.0016711	0.14786	TRUE
12716	TEX29	129.98	385.03/291.8/373.65	129.98	373.65	1.5161	15730	6006.2	3.1441	0.99913	0.00087397	0.0017479	0.14786	TRUE
24373	RPF2	144.04	1.8691/3.5052/10.676	144.04	3.5052	-5.0087	6269	2947.7	3.1434	0.00083501	0.99916	0.00167	0.14786	FALSE
44467	RPL17-C18orf32	340.77	16.822/13.144/9.786	340.77	13.144	-4.5947	35390	14095	3.1399	0.00084516	0.99915	0.0016903	0.14786	FALSE
73323	PAGE5	278.24	693.42/527.53/664.56	278.24	664.56	1.2531	39958	15142	3.1395	0.99914	0.00085629	0.0017126	0.14786	TRUE
62755	ST20-MTHFS	262.07	29.905/5.2577/10.676	262.07	10.676	-4.4939	19624	8243	3.1327	0.0008659	0.99913	0.0017318	0.14786	FALSE
70027	RAD23A	304.23	652.3/489.84/663.67	304.23	652.3	1.0978	30991	12349	3.1322	0.99913	0.00087026	0.0017405	0.14786	TRUE
38106	AK2	392.76	16.822/10.515/21.351	392.76	16.822	-4.4656	46572	18229	3.1314	0.00086984	0.99913	0.0017397	0.14786	FALSE
70169	MRPL15	487.61	65.417/27.165/29.358	487.61	29.358	-4.0085	64953	25117	3.1308	0.00087153	0.99913	0.0017431	0.14786	FALSE
53740	TRIM64C	416.65	652.3/857.01/839.82	416.65	839.82	1.0095	46134	18272	3.1305	0.99913	0.00087339	0.0017468	0.14786	TRUE
35326	PLA2G10	162.3	11.214/4.3814/4.4482	162.3	4.4482	-4.9056	7965.5	3638.7	3.13	0.00087399	0.99913	0.001748	0.14786	FALSE
72139	AJAP1	216.41	403.72/539.79/522.22	216.41	522.22	1.267	24572	9557.5	3.1281	0.99911	0.00089168	0.0017834	0.14786	TRUE
6034	KIF11	94.15	7.4762/1.7526/1.7793	94.15	1.7793	-5.0974	2679.6	1421	3.1252	0.00088855	0.99911	0.0017771	0.14786	FALSE
63833	RABGAP1L	146.14	366.34/370.67/257.1	146.14	366.34	1.3199	12285	4967.5	3.1241	0.99909	0.00090892	0.0018178	0.14786	TRUE
37946	LRFN5	168.63	476.61/464.43/385.21	168.63	464.43	1.4562	23819	8967	3.1238	0.99907	0.00092744	0.0018549	0.14786	TRUE
33463	TMEM19	115.23	360.73/302.32/359.41	115.23	359.41	1.6327	16340	6111.6	3.1235	0.99904	0.00096114	0.0019223	0.14786	TRUE
30941	DHFRL1	344.28	33.643/142.83/34.696	344.28	34.696	-3.2739	24725	10567	3.1232	0.00089444	0.99911	0.0017889	0.14786	FALSE
22801	NCOR2	189.71	459.79/341.75/451.93	189.71	451.93	1.248	17646	7057.7	3.1214	0.99909	0.00091088	0.0018218	0.14786	TRUE
29763	IBSP	283.15	487.82/645.82/627.19	283.15	627.19	1.1445	30927	12169	3.1188	0.99909	0.0009126	0.0018252	0.14786	TRUE
45130	SYS1	166.52	1.8691/5.2577/4.4482	166.52	4.4482	-4.9424	8715.1	3917.8	3.1184	0.00090931	0.99909	0.0018186	0.14786	FALSE
40472	RPL6	163.71	5.6072/4.3814/25.799	163.71	5.6072	-4.6397	7412.6	3464.1	3.1181	0.00091025	0.99909	0.0018205	0.14786	FALSE
55042	BBC3	91.34	173.82/275.15/286.46	91.34	275.15	1.5805	8901.1	3476.9	3.1173	0.99903	0.00097139	0.0019428	0.14786	TRUE
40157	FAM160A2	144.74	371.94/240.98/379.87	144.74	371.94	1.3556	13373	5320.5	3.1149	0.99906	0.00094236	0.0018847	0.14786	TRUE
72040	SFPQ	199.54	20.56/5.2577/7.1171	199.54	7.1171	-4.6268	11550	5095.7	3.114	0.00092283	0.99908	0.0018457	0.14786	FALSE
31628	TEX9	453.89	958.83/925.36/752.63	453.89	925.36	1.0261	59195	22924	3.1139	0.99908	0.00092434	0.0018487	0.14786	TRUE
62969	GPR135	347.79	734.54/717.68/536.45	347.79	717.68	1.043	35322	14127	3.112	0.99907	0.00093068	0.0018614	0.14786	TRUE
51330	RPS10	295.1	20.56/12.268/7.1171	295.1	12.268	-4.48	25929	10592	3.112	0.00092912	0.99907	0.0018582	0.14786	FALSE
5923	BMPR1A	377.3	1099/962.16/1187.7	377.3	1099	1.5399	153600	53785	3.1119	0.99902	0.00098021	0.0019604	0.14786	TRUE
22034	RPL15	358.33	18.691/9.6392/41.813	358.33	18.691	-4.1897	36110	14472	3.1116	0.00093033	0.99907	0.0018607	0.14786	FALSE
73417	NARFL	333.04	39.25/15.773/16.903	333.04	16.903	-4.2217	31134	12617	3.1115	0.00093074	0.99907	0.0018615	0.14786	FALSE
61001	LPIN2	169.33	416.8/412.73/322.94	169.33	412.73	1.2804	15278	6125	3.1101	0.99905	0.00094965	0.0018993	0.14786	TRUE
60984	ZNF878	169.33	405.59/410.98/271.34	169.33	405.59	1.2552	14292	5796.3	3.1032	0.99903	0.00096996	0.0019399	0.14786	TRUE
34945	RRM2	108.91	1.8691/2.6289/12.455	108.91	2.6289	-4.9206	3451.7	1773.9	3.1027	0.00095867	0.99904	0.0019173	0.14786	FALSE
49503	B3GNT7	295.8	599.97/741.34/709.04	295.8	709.04	1.2584	47386	17750	3.1017	0.99903	0.00097489	0.0019498	0.14786	TRUE
51672	COLGALT2	794.66	1353.2/1126.9/1352.2	794.66	1352.2	0.76621	78751	32319	3.1016	0.99904	0.00096234	0.0019247	0.14786	TRUE
33764	CCK	128.58	272.88/345.26/353.19	128.58	345.26	1.418	12381	4880.5	3.1016	0.999	0.0009951	0.0019902	0.14786	TRUE
27499	IMP4	256.45	28.036/11.392/8.8963	256.45	11.392	-4.3769	18767	7915.8	3.0996	0.00096882	0.99903	0.0019376	0.14786	FALSE
69516	DCUN1D3	338.66	719.59/599.38/714.38	338.66	714.38	1.0746	37269	14706	3.0983	0.99902	0.00097581	0.0019516	0.14786	TRUE
20040	RPS27	288.07	33.643/14.021/9.786	288.07	14.021	-4.2664	23404	9697.8	3.0978	0.00097474	0.99903	0.0019495	0.14786	FALSE
52578	SNRPN	495.34	945.74/717.68/971.48	495.34	945.74	0.93164	52895	21161	3.0962	0.99902	0.00098031	0.0019606	0.14786	TRUE
39645	POLE	109.61	11.214/1.7526/2.6689	109.61	2.6689	-4.914	3534.6	1806.1	3.0957	0.00098163	0.99902	0.0019633	0.14786	FALSE
74247	TRMT112	249.43	9.3453/6.134/10.676	249.43	9.3453	-4.5973	19112	7978.8	3.0953	0.00098315	0.99902	0.0019663	0.14786	FALSE
67665	C2orf27B	307.74	13.083/14.897/10.676	307.74	13.083	-4.4543	28768	11635	3.0941	0.00098692	0.99901	0.0019738	0.14786	FALSE
15049	C1orf174	180.57	325.22/430.26/443.04	180.57	430.26	1.248	16218	6517.3	3.0929	0.999	0.0010039	0.0020078	0.14786	TRUE
32859	POLR2C	326.01	69.155/16.649/22.241	326.01	22.241	-3.8146	26840	11132	3.0921	0.0009938	0.99901	0.0019876	0.14786	FALSE
48090	NUP93	96.258	26.167/2.6289/0	96.258	2.6289	-4.7442	2395.1	1339.7	3.0913	0.00099647	0.999	0.0019929	0.14786	FALSE
14697	RPS13	87.827	7.4762/0/1.7793	87.827	1.7793	-4.9982	2319.9	1260.8	3.0887	0.0010052	0.99899	0.0020104	0.14786	FALSE
1973	C5	357.63	592.49/742.22/770.42	357.63	742.22	1.0513	39254	15514	3.0877	0.99899	0.0010108	0.0020215	0.14786	TRUE
61788	FBL	318.28	20.56/18.402/59.606	318.28	20.56	-3.8884	26209	10862	3.0865	0.0010126	0.99899	0.0020251	0.14786	FALSE
2369	LSM5	243.81	11.214/12.268/37.365	243.81	12.268	-4.2056	16152	6950.8	3.0851	0.0010173	0.99898	0.0020347	0.14786	FALSE
69196	DUT	335.15	22.429/3.5052/16.013	335.15	16.013	-4.3043	33359	13375	3.0848	0.0010185	0.99898	0.0020371	0.14786	FALSE
4444	ICAM2	352.01	525.21/692.27/699.25	352.01	692.27	0.97371	29352	12170	3.0844	0.99898	0.0010207	0.0020414	0.14786	TRUE
55321	CASQ2	396.27	770.05/625.67/776.65	396.27	770.05	0.95669	35862	14687	3.0843	0.99898	0.0010208	0.0020416	0.14786	TRUE
45569	EIF3C	530.47	74.762/25.412/39.144	530.47	39.144	-3.7267	75283	28912	3.0829	0.0010248	0.99898	0.0020496	0.14786	FALSE
63365	TNFAIP3	229.05	422.41/599.38/658.33	229.05	599.38	1.3839	38944	14440	3.0818	0.99894	0.0010588	0.0021175	0.14786	TRUE
74853	SPDYE5	375.2	20.56/49.072/23.131	375.2	23.131	-3.9626	38521	15407	3.0814	0.0010302	0.99897	0.0020604	0.14786	FALSE
50473	FAM104B	160.9	306.53/396.96/389.66	160.9	389.66	1.2708	13628	5516.6	3.08	0.99895	0.001051	0.002102	0.14786	TRUE
53298	PRPF38A	131.39	5.6072/3.5052/1.7793	131.39	3.5052	-4.8771	5365.5	2560.9	3.0772	0.0010446	0.99896	0.0020893	0.14786	FALSE
11063	RBM24	106.09	295.31/202.42/311.37	106.09	295.31	1.4682	9535	3783.3	3.0763	0.99891	0.0010943	0.0021886	0.14786	TRUE
54455	ZNF280A	213.59	351.38/487.22/475.07	213.59	475.07	1.1495	17658	7232.7	3.0745	0.99894	0.0010607	0.0021214	0.14786	TRUE
15489	ZNF83	168.63	302.79/390.82/393.22	168.63	390.82	1.2078	12592	5224.9	3.074	0.99893	0.0010667	0.0021333	0.14786	TRUE
50931	SF3B5	234.67	9.3453/12.268/7.1171	234.67	9.3453	-4.5097	16711	7070.1	3.0733	0.0010584	0.99894	0.0021168	0.14786	FALSE
69199	DUT	294.4	14.952/7.0103/29.358	294.4	14.952	-4.2108	24816	10216	3.0733	0.0010587	0.99894	0.0021173	0.14786	FALSE
61914	GORASP2	217.11	510.25/380.31/491.97	217.11	491.97	1.1765	19900	8005.4	3.072	0.99893	0.0010713	0.0021427	0.14786	TRUE
26395	DIAPH2	127.88	312.13/229.59/313.15	127.88	312.13	1.2808	8546.7	3597.7	3.0719	0.99892	0.0010813	0.0021626	0.14786	TRUE
40758	NPY	400.49	928.92/948.14/838.04	400.49	928.92	1.2117	80530	29609	3.071	0.99892	0.0010776	0.0021552	0.14786	TRUE
29885	BANF1	420.87	52.334/13.144/27.579	420.87	27.579	-3.8838	48706	19163	3.0707	0.0010677	0.99893	0.0021355	0.14786	FALSE
55671	NANOGNB	354.12	18.691/26.289/16.013	354.12	18.691	-4.1727	36683	14630	3.0701	0.00107	0.99893	0.00214	0.14786	FALSE
6192	OR6A2	378.01	732.67/739.59/524	378.01	732.67	0.95291	32271	13346	3.07	0.99893	0.0010707	0.0021414	0.14786	TRUE
57783	TCEANC	348.5	564.46/706.29/728.61	348.5	706.29	1.017	33683	13586	3.0696	0.99893	0.0010733	0.0021466	0.14786	TRUE
59210	SLMO2	134.9	3.7381/5.2577/1.7793	134.9	3.7381	-4.8421	5671.2	2686.5	3.069	0.001074	0.99893	0.0021481	0.14786	FALSE
24785	RPL8	154.58	7.4762/53.454/8.0067	154.58	8.0067	-4.1105	5637	2809.2	3.0688	0.0010746	0.99893	0.0021491	0.14786	FALSE
15598	PPP1R11	214.3	26.167/9.6392/4.4482	214.3	9.6392	-4.3389	12963	5672.5	3.0688	0.0010746	0.99893	0.0021492	0.14786	FALSE
57513	SCN7A	199.54	510.25/381.19/482.18	199.54	482.18	1.2687	21721	8486	3.0682	0.99891	0.0010934	0.0021868	0.14786	TRUE
64852	RPS9	89.232	1.8691/1.7526/4.4482	89.232	1.8691	-4.975	2471.3	1320.2	3.0675	0.0010793	0.99892	0.0021586	0.14786	FALSE
72043	SFPQ	157.39	13.083/4.3814/5.3378	157.39	5.3378	-4.6433	7336.4	3395	3.0668	0.001082	0.99892	0.002164	0.14786	FALSE
37266	ABHD13	385.03	637.35/915.72/845.15	385.03	845.15	1.1322	59641	22524	3.0658	0.99891	0.001091	0.002182	0.14786	TRUE
32304	COL24A1	142.63	259.8/355.77/370.98	142.63	355.77	1.3126	11958	4834.5	3.0654	0.99889	0.0011091	0.0022182	0.14786	TRUE
69816	RPS29	245.21	9.3453/16.649/64.054	245.21	16.649	-3.8022	14684	6471.8	3.0625	0.0010974	0.9989	0.0021948	0.14786	FALSE
21434	ZC3H15	153.87	437.36/290.05/404.78	153.87	404.78	1.3896	17377	6717.7	3.0613	0.99886	0.0011361	0.0022722	0.14786	TRUE
46778	PES1	333.04	16.822/7.8866/19.572	333.04	16.822	-4.2283	33079	13265	3.0601	0.0011062	0.99889	0.0022125	0.14786	FALSE
44013	CCT2	175.65	50.465/9.6392/6.2274	175.65	9.6392	-4.0535	7533.6	3587.8	3.0592	0.0011098	0.99889	0.0022197	0.14786	FALSE
37929	MRPS14	190.41	1.8691/11.392/7.1171	190.41	7.1171	-4.5595	10960	4834	3.0591	0.0011099	0.99889	0.0022198	0.14786	FALSE
14698	RPS13	209.38	35.512/7.8866/10.676	209.38	10.676	-4.1714	11747	5231.9	3.0589	0.0011107	0.99889	0.0022214	0.14786	FALSE
67744	NRK	309.85	642.96/488.09/627.19	309.85	627.19	1.015	26118	10767	3.0582	0.99889	0.0011148	0.0022297	0.14786	TRUE
57468	RPS3A	322.5	22.429/16.649/57.826	322.5	22.429	-3.7874	26971	11148	3.0576	0.0011155	0.99888	0.002231	0.14786	FALSE
75746	BCAT1	359.04	689.68/690.51/558.69	359.04	689.68	0.93988	27761	11694	3.0576	0.99888	0.0011162	0.0022323	0.14786	TRUE
68557	IDH3A	215.7	29.905/10.515/6.2274	215.7	10.515	-4.2341	12867	5650.7	3.0572	0.0011172	0.99888	0.0022344	0.14786	FALSE
33531	SHOX2	186.9	317.74/422.37/433.25	186.9	422.37	1.172	14338	5935.2	3.0565	0.99887	0.0011282	0.0022565	0.14786	TRUE
72273	SRSF1	318.28	18.691/37.68/7.1171	318.28	18.691	-4.0193	28260	11546	3.0552	0.0011245	0.99888	0.0022489	0.14786	FALSE
32912	MAGEA4	512.91	940.14/742.22/966.14	512.91	940.14	0.87289	47654	19558	3.0549	0.99887	0.0011257	0.0022513	0.14786	TRUE
21517	HTATIP2	61.83	186.91/187.53/144.12	61.83	186.91	1.5805	4050	1676.6	3.0547	0.99879	0.0012056	0.0024112	0.14786	TRUE
13874	DCTN5	353.41	29.905/20.155/10.676	353.41	20.155	-4.0664	36030	14407	3.0534	0.0011313	0.99887	0.0022627	0.14786	FALSE
54215	GFER	243.1	14.952/61.34/16.903	243.1	16.903	-3.7692	14393	6359.4	3.0533	0.0011317	0.99887	0.0022633	0.14786	FALSE
72051	RPL13	368.17	41.119/13.144/23.131	368.17	23.131	-3.9354	37816	15117	3.0531	0.0011325	0.99887	0.0022649	0.14786	FALSE
18629	EVI2B	99.771	289.7/307.58/231.31	99.771	289.7	1.5285	9918.8	3870.2	3.0531	0.9988	0.0011978	0.0023955	0.14786	TRUE
51919	TBCE	140.52	9.3453/0.87629/4.4482	140.52	4.4482	-4.6991	5968	2823.5	3.0523	0.0011356	0.99886	0.0022712	0.14786	FALSE
45841	RPL14	191.81	7.4762/12.268/3.5585	191.81	7.4762	-4.5076	11051	4874.4	3.0507	0.0011414	0.99886	0.0022829	0.14786	FALSE
66038	YY2	300.02	611.18/434.64/625.41	300.02	611.18	1.0241	25258	10406	3.0504	0.99886	0.0011447	0.0022894	0.14786	TRUE
32885	KRTAP20-1	524.85	706.5/927.99/932.34	524.85	927.99	0.821	41089	17467	3.0503	0.99886	0.0011433	0.0022865	0.14786	TRUE
35670	ZNF732	403.3	566.32/774.64/761.53	403.3	761.53	0.91536	33078	13814	3.0478	0.99885	0.0011528	0.0023055	0.14786	TRUE
27643	OGDH	211.49	9.3453/18.402/8.0067	211.49	9.3453	-4.3603	13042	5678.7	3.0478	0.0011527	0.99885	0.0023055	0.14786	FALSE
42045	ZNF486	435.62	749.49/863.14/882.52	435.62	863.14	0.98489	49894	19677	3.0478	0.99885	0.0011539	0.0023078	0.14786	TRUE
529	CRABP2	154.58	289.7/363.66/367.42	154.58	363.66	1.2289	11338	4709.6	3.0467	0.99883	0.0011711	0.0023421	0.14786	TRUE
55590	PSMB4	633.76	29.905/49.072/63.164	633.76	49.072	-3.6641	111480	41843	3.0466	0.0011571	0.99884	0.0023142	0.14786	FALSE
16001	PPIAL4G	163.01	5.6072/7.8866/0.88963	163.01	5.6072	-4.6336	8151.3	3705.5	3.0464	0.0011581	0.99884	0.0023162	0.14786	FALSE
46796	AKAP8	439.84	695.29/864.02/838.93	439.84	838.93	0.93002	42271	17170	3.0457	0.99884	0.0011612	0.0023224	0.14786	TRUE
24432	EEF1A1	102.58	7.4762/1.7526/2.6689	102.58	2.6689	-4.8193	3176.9	1641.1	3.0447	0.0011645	0.99884	0.0023291	0.14786	FALSE
66839	NHP2	328.82	46.726/21.907/17.793	328.82	21.907	-3.8478	29105	11908	3.0441	0.0011671	0.99883	0.0023342	0.14786	FALSE
52043	RPL27	214.3	35.512/8.7629/11.565	214.3	11.565	-4.0988	12298	5450.9	3.0436	0.0011687	0.99883	0.0023374	0.14786	FALSE
19705	FTSJ3	300.72	16.822/8.7629/15.124	300.72	15.124	-4.2259	27045	11007	3.0436	0.0011688	0.99883	0.0023376	0.14786	FALSE
42326	TPP2	198.14	437.36/335.62/448.38	198.14	437.36	1.1384	14827	6178.1	3.0435	0.99882	0.0011761	0.0023521	0.14786	TRUE
47026	ARHGAP11A	214.3	454.18/518.76/528.44	214.3	518.76	1.2715	25975	10010	3.0431	0.99881	0.0011899	0.0023797	0.14786	TRUE
68049	TP73	215	487.82/473.2/374.54	215	473.2	1.1345	17528	7199.2	3.043	0.99882	0.0011777	0.0023554	0.14786	TRUE
4308	C11orf42	199.54	444.84/435.52/321.16	199.54	435.52	1.1221	14309	6015.5	3.0425	0.99882	0.0011792	0.0023583	0.14786	TRUE
31833	TTLL4	315.47	672.86/647.58/525.77	315.47	647.58	1.0352	29465	11926	3.041	0.99882	0.0011811	0.0023622	0.14786	TRUE
31417	HSPA5	409.62	48.596/28.918/26.689	409.62	28.918	-3.7788	45961	18159	3.0407	0.0011803	0.99882	0.0023605	0.14786	FALSE
36415	RPL10	148.95	5.6072/16.649/4.4482	148.95	5.6072	-4.5043	6367.2	3014	3.0394	0.0011851	0.99881	0.0023702	0.14786	FALSE
34099	MAP2K4	91.34	218.68/267.27/262.44	91.34	262.44	1.5125	7979.3	3169.6	3.0392	0.99875	0.0012517	0.0025034	0.14786	TRUE
53997	RPL35	283.86	39.25/17.526/16.013	283.86	17.526	-3.9426	21884	9159.5	3.0388	0.0011874	0.99881	0.0023749	0.14786	FALSE
1033	SPDYE6	324.61	26.167/21.031/68.502	324.61	26.167	-3.5832	26156	10893	3.0387	0.0011881	0.99881	0.0023761	0.14786	FALSE
76063	TMEM62	379.41	934.53/746.6/862.95	379.41	862.95	1.1834	68179	25326	3.0384	0.9988	0.0011995	0.002399	0.14786	TRUE
32129	GART	248.73	26.167/13.144/12.455	248.73	13.144	-4.142	17537	7448.4	3.0366	0.0011963	0.9988	0.0023927	0.14786	FALSE
28173	POLR2I	147.55	5.6072/5.2577/16.903	147.55	5.6072	-4.4908	6225.3	2957	3.0363	0.0011976	0.9988	0.0023952	0.14786	FALSE
70294	POLR3E	483.4	33.643/42.062/23.131	483.4	33.643	-3.8056	66254	25516	3.0362	0.0011977	0.9988	0.0023954	0.14786	FALSE
31304	AP5Z1	250.83	538.29/417.11/524.88	250.83	524.88	1.0623	19603	8152.7	3.0352	0.99879	0.0012054	0.0024107	0.14786	TRUE
17361	NUDT7	228.35	517.73/712.42/630.75	228.35	630.75	1.4618	48374	17578	3.0351	0.99874	0.0012556	0.0025113	0.14786	TRUE
9526	KCNH5	257.86	545.77/401.34/532	257.86	532	1.042	19465	8158.8	3.035	0.99879	0.0012051	0.0024103	0.14786	TRUE
63930	PSMC3	171.44	3.7381/7.0103/6.2274	171.44	6.2274	-4.5764	9058	4066.4	3.035	0.0012029	0.9988	0.0024057	0.14786	FALSE
41726	FAM20C	340.77	556.98/688.76/719.71	340.77	688.76	1.0131	32548	13148	3.0349	0.9988	0.001205	0.00241	0.14786	TRUE
44199	ANKRD36B	315.47	689.68/674.74/589.83	315.47	674.74	1.0944	35756	14023	3.0339	0.99879	0.0012119	0.0024238	0.14786	TRUE
26841	OR5T2	205.87	482.22/510/395	205.87	482.22	1.224	21023	8298.6	3.0336	0.99878	0.0012228	0.0024457	0.14786	TRUE
45706	MVD	387.84	24.298/21.907/23.131	387.84	23.131	-4.0103	44198	17399	3.0334	0.001209	0.99879	0.0024181	0.14786	FALSE
12393	SLAMF7	456	887.8/891.18/787.33	456	887.8	0.95968	51173	20267	3.0332	0.99879	0.0012109	0.0024218	0.14786	TRUE
14695	RPS13	192.52	22.429/2.6289/8.8963	192.52	8.8963	-4.2894	10513	4699.9	3.033	0.0012106	0.99879	0.0024211	0.14786	FALSE
65810	HK2	191.11	7.4762/7.8866/3.5585	191.11	7.4762	-4.5024	11221	4926	3.0328	0.0012116	0.99879	0.0024232	0.14786	FALSE
2115	SDHD	305.64	42.988/20.155/15.124	305.64	20.155	-3.8575	25214	10434	3.0324	0.001213	0.99879	0.002426	0.14786	FALSE
9677	MLLT11	115.23	297.18/290.93/228.64	115.23	290.93	1.3286	8078.1	3357.5	3.0322	0.99876	0.0012429	0.0024858	0.14786	TRUE
17540	PLK1	359.74	72.893/30.67/20.462	359.74	30.67	-3.5098	32237	13191	3.0312	0.0012178	0.99878	0.0024355	0.14786	FALSE
12850	EDIL3	193.22	435.49/426.75/289.13	193.22	426.75	1.1391	14206	5935.9	3.0311	0.99877	0.0012256	0.0024512	0.14786	TRUE
39880	TMEM257	266.99	695.29/544.17/640.54	266.99	640.54	1.2593	40366	15194	3.0305	0.99876	0.0012397	0.0024795	0.14786	TRUE
3644	RPL17	146.85	5.6072/3.5052/16.013	146.85	5.6072	-4.4839	6204.4	2945.3	3.0295	0.0012247	0.99878	0.0024494	0.14786	FALSE
13904	SSH3	385.73	798.09/765/639.65	385.73	765	0.986	39085	15678	3.029	0.99877	0.0012281	0.0024563	0.14786	TRUE
1780	RASGEF1C	44.265	130.83/247.11/209.95	44.265	209.95	2.2205	8308.1	2992.4	3.0289	0.99845	0.001552	0.003104	0.14786	TRUE
51125	HSPA9	257.16	13.083/12.268/18.682	257.16	13.083	-4.1962	19414	8136.6	3.0284	0.0012295	0.99877	0.0024589	0.14786	FALSE
14323	SYT8	184.79	450.44/345.26/429.69	184.79	429.69	1.213	16204	6542.2	3.0279	0.99875	0.0012453	0.0024906	0.14786	TRUE
66713	ACAP1	397.68	583.15/765/746.4	397.68	746.4	0.90666	31571	13267	3.0276	0.99877	0.001233	0.0024661	0.14786	TRUE
69129	FNTA	324.61	59.81/25.412/23.131	324.61	25.412	-3.6238	26831	11118	3.0271	0.0012344	0.99877	0.0024688	0.14786	FALSE
34256	KARS	408.22	28.036/17.526/25.799	408.22	25.799	-3.9326	48494	18992	3.027	0.0012349	0.99877	0.0024698	0.14786	FALSE
41119	KIAA0040	474.97	885.93/765.88/898.53	474.97	885.93	0.89797	45213	18434	3.0269	0.99876	0.0012357	0.0024714	0.14786	TRUE
75235	CCDC101	489.72	104.67/47.32/52.488	489.72	52.488	-3.1976	57126	22525	3.0263	0.0012378	0.99876	0.0024756	0.14786	FALSE
7355	SEMA5A	226.94	442.97/549.43/601.39	226.94	549.43	1.2719	29744	11358	3.026	0.99874	0.0012601	0.0025202	0.14786	TRUE
70711	PRPF3	616.89	185.04/382.94/191.27	616.89	191.27	-1.6842	45849	19822	3.0245	0.001245	0.99875	0.0024901	0.14786	FALSE
2879	HSD17B10	82.908	1.8691/1.7526/3.5585	82.908	1.8691	-4.8702	2144.5	1171.3	3.0239	0.0012475	0.99875	0.002495	0.14786	FALSE
43702	GPR21	527.66	783.14/951.65/936.79	527.66	936.79	0.82691	43544	18309	3.0236	0.99875	0.0012491	0.0024981	0.14786	TRUE
13666	HMGCS1	324.61	26.167/19.278/9.786	324.61	19.278	-4.0051	30442	12322	3.0233	0.00125	0.99875	0.0025	0.14786	FALSE
23447	EIF4G1	189.71	20.56/7.8866/8.8963	189.71	8.8963	-4.2683	10244	4590.3	3.022	0.0012554	0.99874	0.0025109	0.14786	FALSE
12846	INIP	286.67	700.9/555.57/652.1	286.67	652.1	1.1829	38225	14628	3.0215	0.99873	0.0012689	0.0025377	0.14786	TRUE
51622	DPH3	343.58	33.643/22.783/88.074	343.58	33.643	-3.3142	27620	11527	3.0209	0.0012603	0.99874	0.0025205	0.14786	FALSE
48278	RPL37	563.5	42.988/41.186/46.261	563.5	42.988	-3.6818	89748	34007	3.0207	0.0012608	0.99874	0.0025215	0.14786	FALSE
5208	AFG3L2	294.4	22.429/16.649/14.234	294.4	16.649	-4.0649	25197	10343	3.0205	0.001262	0.99874	0.002524	0.14786	FALSE
34111	EIF2B4	609.17	67.286/52.577/51.599	609.17	52.577	-3.5095	100610	38011	3.0201	0.0012636	0.99874	0.0025272	0.14786	FALSE
64834	NSA2	169.33	52.334/10.515/6.2274	169.33	10.515	-3.8867	6842.4	3313.2	3.0189	0.0012685	0.99873	0.0025369	0.14786	FALSE
7515	YARS2	317.58	39.25/16.649/21.351	317.58	21.351	-3.8332	27626	11329	3.0186	0.0012699	0.99873	0.0025398	0.14786	FALSE
35654	XPO5	439.13	41.119/40.309/78.288	439.13	41.119	-3.3854	48345	19189	3.0185	0.0012703	0.99873	0.0025407	0.14786	FALSE
10994	CCT8	157.39	398.11/424.12/330.94	157.39	398.11	1.3333	16238	6362.3	3.018	0.9987	0.001304	0.0026081	0.14786	TRUE
1036	SPDYE6	450.38	31.774/36.804/31.137	450.38	31.774	-3.7837	57717	22403	3.018	0.0012724	0.99873	0.0025449	0.14786	FALSE
19182	SS18L2	480.59	39.25/58.711/25.799	480.59	39.25	-3.5807	62337	24188	3.0179	0.0012726	0.99873	0.0025452	0.14786	FALSE
21804	ESRRA	163.01	229.89/409.23/421.69	163.01	409.23	1.3227	17006	6657.2	3.0177	0.9987	0.0013032	0.0026065	0.14786	TRUE
68380	SNX4	338.66	669.12/957.78/841.59	338.66	841.59	1.3107	76496	27781	3.0174	0.9987	0.0013021	0.0026042	0.14786	TRUE
50918	TAF1C	389.95	29.905/50.825/26.689	389.95	29.905	-3.6611	40872	16307	3.0171	0.0012761	0.99872	0.0025522	0.14786	FALSE
16969	HMGA1	259.97	28.036/14.897/15.124	259.97	15.124	-4.0166	18985	8014.6	3.0164	0.0012791	0.99872	0.0025582	0.14786	FALSE
12241	SUMO2	186.19	11.214/7.8866/6.2274	186.19	7.8866	-4.3967	10406	4619.6	3.0163	0.0012795	0.99872	0.0025591	0.14786	FALSE
74259	RPS23	361.14	24.298/14.021/35.585	361.14	24.298	-3.8395	36671	14680	3.016	0.0012807	0.99872	0.0025614	0.14786	FALSE
73589	OR52H1	342.17	657.91/538.92/669.9	342.17	657.91	0.94114	25949	10959	3.016	0.99872	0.0012814	0.0025628	0.14786	TRUE
14736	NPIPA2	327.42	717.72/544.17/675.23	327.42	675.23	1.042	33314	13300	3.0159	0.99872	0.001284	0.0025681	0.14786	TRUE
67805	SSRP1	258.56	59.81/20.155/16.013	258.56	20.155	-3.617	16379	7135.5	3.0157	0.0012819	0.99872	0.0025639	0.14786	FALSE
46152	RPS3	519.93	39.25/43.814/19.572	519.93	39.25	-3.694	76454	29215	3.0148	0.0012858	0.99871	0.0025715	0.14786	FALSE
2685	FZD3	411.03	764.45/769.38/649.43	411.03	764.45	0.89355	32692	13747	3.0143	0.99871	0.0012882	0.0025764	0.14786	TRUE
58485	CCT4	370.28	46.726/23.66/27.579	370.28	27.579	-3.6995	37113	14899	3.0141	0.0012887	0.99871	0.0025774	0.14786	FALSE
63647	LRP2	385.03	717.72/602.89/717.05	385.03	717.05	0.89535	28480	12137	3.0137	0.99871	0.0012909	0.0025818	0.14786	TRUE
51062	MUM1L1	328.12	661.65/521.39/697.47	328.12	661.65	1.0096	30147	12250	3.0134	0.99871	0.0012937	0.0025873	0.14786	TRUE
49918	NARR	352.01	545.77/680/702.81	352.01	680	0.94795	28384	11847	3.0134	0.99871	0.0012926	0.0025851	0.14786	TRUE
37033	YRDC	226.24	13.083/10.515/31.137	226.24	13.083	-4.0122	13989	6101.2	3.0133	0.0012922	0.99871	0.0025844	0.14786	FALSE
40852	MAN1C1	516.42	727.06/919.23/945.68	516.42	919.23	0.83065	42519	17875	3.0128	0.99871	0.0012942	0.0025884	0.14786	TRUE
9105	C5orf30	175.65	392.5/391.7/322.94	175.65	391.7	1.1525	12201	5143.8	3.0124	0.99869	0.0013054	0.0026108	0.14786	TRUE
10438	PHGR1	212.89	332.69/447.78/458.16	212.89	447.78	1.0691	14229	6084.6	3.0113	0.9987	0.0013049	0.0026098	0.14786	TRUE
72377	ZNF645	153.87	383.16/377.68/211.73	153.87	377.68	1.2899	13809	5528.3	3.0101	0.99867	0.0013315	0.002663	0.14786	TRUE
53449	OXTR	141.93	373.81/394.33/321.16	141.93	373.81	1.3909	15278	5936.4	3.0096	0.99865	0.0013522	0.0027043	0.14786	TRUE
8	TRMT61A	259.26	11.214/26.289/15.124	259.26	15.124	-4.0127	19021	8021.2	3.0088	0.0013114	0.99869	0.0026227	0.14786	FALSE
2591	PSMB7	404.71	37.381/28.918/22.241	404.71	28.918	-3.7614	46070	18156	3.0087	0.0013117	0.99869	0.0026233	0.14786	FALSE
15491	TUFM	172.14	9.3453/7.0103/4.4482	172.14	7.0103	-4.4339	8966.8	4040.9	3.0086	0.0013123	0.99869	0.0026247	0.14786	FALSE
65276	LY86	501.67	893.41/990.21/1024	501.67	990.21	0.97958	68387	26376	3.0081	0.99868	0.0013157	0.0026315	0.14786	TRUE
12944	RPLP2	215.7	16.822/6.134/10.676	215.7	10.676	-4.2141	13621	5902	3.0079	0.0013152	0.99868	0.0026304	0.14786	FALSE
12745	ANAPC2	327.42	80.37/32.423/32.027	327.42	32.423	-3.2966	25065	10551	3.006	0.0013236	0.99868	0.0026473	0.14786	FALSE
47496	UNC93A	719.48	1224.2/1259.2/1054.2	719.48	1224.2	0.76603	68347	28197	3.006	0.99868	0.0013238	0.0026475	0.14786	TRUE
13647	MPP7	409.62	799.96/701.91/821.13	409.62	799.96	0.96391	42075	16864	3.0058	0.99867	0.0013254	0.0026509	0.14786	TRUE
31693	POP5	110.31	9.3453/3.5052/2.6689	110.31	3.5052	-4.6269	3607.8	1835.1	3.0057	0.0013247	0.99868	0.0026494	0.14786	FALSE
27048	RPS8	195.33	11.214/8.7629/4.4482	195.33	8.7629	-4.3298	11461	5036	3.0048	0.0013286	0.99867	0.0026573	0.14786	FALSE
47696	DDX4	228.35	472.87/322.47/478.62	228.35	472.87	1.047	15511	6623.9	3.0044	0.99867	0.0013337	0.0026675	0.14786	TRUE
27808	FAM217B	79.395	244.85/231.34/137	79.395	231.34	1.5311	6369.7	2557.7	3.0044	0.99859	0.0014126	0.0028253	0.14786	TRUE
17061	HEATR1	331.63	50.465/21.031/25.799	331.63	25.799	-3.6337	28913	11866	3.0041	0.0013317	0.99867	0.0026633	0.14786	FALSE
2077	ISG20L2	156.68	29.905/7.8866/3.5585	156.68	7.8866	-4.1493	6487.6	3107.2	3.0039	0.0013325	0.99867	0.002665	0.14786	FALSE
64054	F9	207.27	379.42/458.3/475.95	207.27	458.3	1.141	17047	6983.3	3.0039	0.99866	0.0013413	0.0026827	0.14786	TRUE
60507	ZNF765	276.83	426.15/538.04/540.01	276.83	538.04	0.95619	17249	7561.7	3.0039	0.99867	0.0013338	0.0026675	0.14786	TRUE
43871	RPS6	191.81	13.083/8.7629/7.1171	191.81	8.7629	-4.3038	10915	4829	3.0038	0.0013333	0.99867	0.0026667	0.14786	FALSE
33037	CLDN10	113.12	233.63/284.79/289.13	113.12	284.79	1.3244	7848.9	3267.3	3.0034	0.99863	0.0013677	0.0027354	0.14786	TRUE
63059	XPO1	292.99	39.25/20.155/8.8963	292.99	20.155	-3.7967	23312	9704.2	3.0024	0.0013393	0.99866	0.0026787	0.14786	FALSE
43114	IL1RL1	460.21	805.56/617.78/806.9	460.21	805.56	0.80636	29977	13236	3.0018	0.99866	0.0013419	0.0026838	0.14786	TRUE
24249	RAN	418.76	29.905/34.175/9.786	418.76	29.905	-3.7636	50018	19584	3.0007	0.0013468	0.99865	0.0026937	0.14786	FALSE
71768	GANC	313.37	629.87/526.65/654.77	313.37	629.87	1.0049	27117	11127	3.0005	0.99865	0.0013498	0.0026997	0.14786	TRUE
54211	STXBP5	119.44	416.8/443.4/473.29	119.44	443.4	1.8835	32909	11662	2.9998	0.99844	0.0015603	0.0031206	0.14786	TRUE
1061	GNB2L1	163.01	14.952/4.3814/7.1171	163.01	7.1171	-4.3366	7723.4	3562.9	2.9997	0.0013513	0.99865	0.0027027	0.14786	FALSE
12415	FAM96B	71.667	11.214/0.87629/1.7793	71.667	1.7793	-4.7085	1441.1	866.85	2.9996	0.0013518	0.99865	0.0027035	0.14786	FALSE
69817	RPS29	253.64	31.774/15.773/16.013	253.64	16.013	-3.9037	17658	7525.4	2.9994	0.0013525	0.99865	0.002705	0.14786	FALSE
17398	RPS20	144.04	3.7381/5.2577/6.2274	144.04	5.2577	-4.5346	6376.5	2983.5	2.999	0.0013544	0.99865	0.0027089	0.14786	FALSE
27071	MIA2	234.67	545.77/422.37/600.5	234.67	545.77	1.2141	27789	10763	2.9987	0.99863	0.0013721	0.0027443	0.14786	TRUE
46082	ACTBL2	119.44	312.13/427.63/375.43	119.44	375.43	1.644	19787	7288.2	2.9985	0.99852	0.0014762	0.0029523	0.14786	TRUE
35019	RARRES3	543.82	938.27/929.74/761.53	543.82	929.74	0.77259	37940	16574	2.9976	0.99864	0.0013604	0.0027209	0.14786	TRUE
59673	CCL8	116.63	349.51/373.3/311.37	116.63	349.51	1.5752	16093	6038.4	2.9969	0.99854	0.0014611	0.0029222	0.14786	TRUE
68765	BBS10	212.19	482.22/509.12/407.45	212.19	482.22	1.1805	20351	8120	2.9966	0.99862	0.0013777	0.0027554	0.14786	TRUE
53181	EIF3I	277.53	39.25/19.278/11.565	277.53	19.278	-3.7798	20717	8722.7	2.9965	0.0013654	0.99863	0.0027307	0.14786	FALSE
41152	ANKRD20A1	444.05	71.024/28.918/41.813	444.05	41.813	-3.3779	50481	19940	2.9964	0.0013658	0.99863	0.0027317	0.14786	FALSE
24251	RAN	228.35	13.083/9.6392/24.91	228.35	13.083	-4.0255	14662	6340.9	2.9961	0.0013674	0.99863	0.0027349	0.14786	FALSE
1506	SPDYE2	288.77	11.214/16.649/16.903	288.77	16.649	-4.0372	24671	10125	2.9952	0.0013712	0.99863	0.0027424	0.14786	FALSE
48326	ATP5I	446.86	71.024/42.062/42.702	446.86	42.702	-3.3573	50906	20105	2.995	0.0013724	0.99863	0.0027448	0.14786	FALSE
43703	LCE1D	307.74	424.28/661.6/634.31	307.74	634.31	1.041	29548	11895	2.9943	0.99862	0.0013789	0.0027578	0.14786	TRUE
59896	FAM153A	132.09	330.82/283.92/336.28	132.09	330.82	1.318	10886	4405.9	2.994	0.99859	0.0014096	0.0028192	0.14786	TRUE
36870	COPS3	531.88	46.726/57.835/32.027	531.88	46.726	-3.4809	76829	29439	2.9936	0.0013784	0.99862	0.0027568	0.14786	FALSE
35429	HAUS5	392.06	39.25/34.175/77.398	392.06	39.25	-3.2877	37563	15220	2.9934	0.0013792	0.99862	0.0027584	0.14786	FALSE
65122	HSPD1	186.19	24.298/1.7526/9.786	186.19	9.786	-4.1173	9650.3	4367.6	2.9926	0.001383	0.99862	0.002766	0.14786	FALSE
45821	KPRP	279.64	429.88/538.04/539.12	279.64	538.04	0.94167	16880	7459.5	2.9918	0.99861	0.0013874	0.0027747	0.14786	TRUE
29378	TCEAL7	411.73	814.91/722.94/846.04	411.73	814.91	0.98321	45921	18162	2.9917	0.99861	0.0013888	0.0027777	0.14786	TRUE
37436	PPP4C	349.2	29.905/19.278/57.826	349.2	29.905	-3.5023	31408	12833	2.9917	0.0013873	0.99861	0.0027747	0.14786	FALSE
29479	NUTF2	96.258	0/2.6289/2.6689	96.258	2.6289	-4.7442	2923.2	1515.7	2.9916	0.0013877	0.99861	0.0027753	0.14786	FALSE
52950	SNRPD3	113.12	3.7381/3.5052/0.88963	113.12	3.5052	-4.6628	3999.2	1984	2.9915	0.0013879	0.99861	0.0027759	0.14786	FALSE
40815	ERCC2	231.86	13.083/7.0103/21.351	231.86	13.083	-4.0474	15404	6613.7	2.99	0.001395	0.99861	0.0027899	0.14786	FALSE
71623	CLK4	289.48	693.42/725.57/639.65	289.48	693.42	1.2574	49034	18252	2.99	0.99858	0.0014178	0.0028355	0.14786	TRUE
24453	HCAR3	167.92	414.93/326.86/394.11	167.92	394.11	1.2259	14101	5723.1	2.9898	0.99859	0.0014144	0.0028287	0.14786	TRUE
19331	RNASE8	158.09	383.16/275.15/363.86	158.09	363.86	1.1975	11347	4736.8	2.9898	0.99859	0.001411	0.0028219	0.14786	TRUE
11359	TMEM139	313.37	424.28/623.92/611.18	313.37	611.18	0.96151	23502	9922.4	2.9898	0.9986	0.0013971	0.0027942	0.14786	TRUE
31031	MED19	205.87	29.905/12.268/11.565	205.87	12.268	-3.9627	11463	5112	2.9895	0.0013974	0.9986	0.0027947	0.14786	FALSE
59015	AP2M1	406.81	59.81/35.928/36.475	406.81	36.475	-3.4439	43022	17157	2.989	0.0013993	0.9986	0.0027986	0.14786	FALSE
49516	FAM49A	252.94	420.54/519.64/540.01	252.94	519.64	1.0358	18984	7962.1	2.9889	0.9986	0.0014033	0.0028066	0.14786	TRUE
29895	DUSP7	170.74	429.88/368.04/464.39	170.74	429.88	1.3271	19427	7517.8	2.9888	0.99856	0.0014353	0.0028706	0.14786	TRUE
53433	RARS	125.07	20.56/5.2577/1.7793	125.07	5.2577	-4.3324	4273.3	2154.5	2.9882	0.0014031	0.9986	0.0028062	0.14786	FALSE
36723	NYNRIN	380.11	758.84/837.73/896.75	380.11	837.73	1.138	62558	23458	2.9878	0.99859	0.0014141	0.0028281	0.14786	TRUE
31042	HM13	242.4	491.56/396.08/502.64	242.4	491.56	1.017	16196	6955.1	2.9876	0.99859	0.0014083	0.0028165	0.14786	TRUE
60201	RPL11	100.47	3.7381/3.5052/20.462	100.47	3.7381	-4.4206	2674.6	1460	2.9875	0.0014065	0.99859	0.0028129	0.14786	FALSE
12211	MRGPRX2	394.87	771.92/824.59/594.28	394.87	771.92	0.9653	39625	15930	2.9874	0.99859	0.0014079	0.0028159	0.14786	TRUE
66962	LYNX1	378.71	756.97/648.45/803.34	378.71	756.97	0.99725	40331	16038	2.9869	0.99859	0.0014112	0.0028223	0.14786	TRUE
51369	SCN2B	303.53	607.44/593.25/492.86	303.53	593.25	0.96448	22186	9408.6	2.9868	0.99859	0.0014106	0.0028212	0.14786	TRUE
42613	ARMCX4	216.41	474.74/397.83/466.17	216.41	466.17	1.1036	16881	6993.9	2.9866	0.99858	0.0014176	0.0028351	0.14786	TRUE
64688	PERM1	388.55	736.41/634.43/754.41	388.55	736.41	0.92067	32698	13571	2.9861	0.99859	0.0014134	0.0028269	0.14786	TRUE
7517	YARS2	222.73	33.643/14.021/1.7793	222.73	14.021	-3.8967	13413	5883.6	2.9859	0.0014138	0.99859	0.0028275	0.14786	FALSE
45782	GTF3C3	136.31	5.6072/4.3814/14.234	136.31	5.6072	-4.3772	5347.1	2587.9	2.9857	0.0014144	0.99859	0.0028289	0.14786	FALSE
72418	ARL17B	225.54	360.73/476.7/500.86	225.54	476.7	1.0763	16930	7076.4	2.9857	0.99858	0.0014199	0.0028397	0.14786	TRUE
10014	LRRC25	193.92	439.23/378.56/451.93	193.92	439.23	1.1754	16635	6750.7	2.9856	0.99857	0.001428	0.002856	0.14786	TRUE
60789	ESF1	134.2	11.214/5.2577/4.4482	134.2	5.2577	-4.4333	5299.6	2557.9	2.9854	0.001416	0.99858	0.0028319	0.14786	FALSE
22285	RNF216	184.08	422.41/249.74/415.46	184.08	415.46	1.17	14618	6008.5	2.9849	0.99857	0.0014308	0.0028616	0.14786	TRUE
7696	NOL6	281.05	18.691/29.794/14.234	281.05	18.691	-3.8403	22037	9189.1	2.9848	0.001419	0.99858	0.002838	0.14786	FALSE
6276	L1TD1	224.13	502.78/369.79/476.84	224.13	476.84	1.0858	17239	7169.3	2.9846	0.99857	0.0014256	0.0028512	0.14786	TRUE
3027	CECR2	163.01	259.8/348.76/349.63	163.01	348.76	1.0926	8657.3	3874.2	2.9844	0.99857	0.0014271	0.0028541	0.14786	TRUE
49871	EPS15	429.3	654.17/865.77/814.91	429.3	814.91	0.92307	41104	16697	2.9842	0.99858	0.0014221	0.0028441	0.14786	TRUE
54220	LUC7L3	346.39	50.465/14.021/28.468	346.39	28.468	-3.5593	31697	12908	2.9841	0.0014218	0.99858	0.0028437	0.14786	FALSE
42952	PRKAR2B	234.67	424.28/528.4/504.42	234.67	504.42	1.1007	20022	8173.7	2.9837	0.99857	0.0014308	0.0028615	0.14786	TRUE
44543	POLR2L	365.36	26.167/43.814/103.2	365.36	43.814	-3.0312	29727	12399	2.9836	0.0014243	0.99858	0.0028486	0.14786	FALSE
36132	POLR3K	460.91	57.941/28.918/115.65	460.91	57.941	-2.9703	48326	19358	2.9831	0.0014266	0.99857	0.0028533	0.14786	FALSE
15841	CDK9	73.774	3.7381/1.7526/0.88963	73.774	1.7526	-4.7637	1683.5	960.67	2.9818	0.0014327	0.99857	0.0028653	0.14786	FALSE
63057	XPO1	215	11.214/8.7629/14.234	215	11.214	-4.1444	13645	5905.1	2.9817	0.0014333	0.99857	0.0028667	0.14786	FALSE
58757	KLHL31	381.52	730.8/771.13/590.72	381.52	730.8	0.93592	33323	13724	2.9815	0.99857	0.001435	0.00287	0.14786	TRUE
13124	BCORL1	239.59	571.93/486.34/631.64	239.59	571.93	1.2518	32669	12425	2.9815	0.99854	0.0014574	0.0029148	0.14786	TRUE
31437	TBL1Y	394.17	637.35/782.53/844.26	394.17	782.53	0.98752	42764	16971	2.9811	0.99856	0.0014377	0.0028753	0.14786	TRUE
64767	NRP1	410.33	575.67/728.2/733.95	410.33	728.2	0.82602	25577	11370	2.9811	0.99856	0.0014363	0.0028726	0.14786	TRUE
4493	ATP5H	320.39	80.37/33.299/21.351	320.39	33.299	-3.2281	23943	10123	2.9806	0.0014383	0.99856	0.0028766	0.14786	FALSE
18367	FAM229B	342.88	564.46/721.18/790.89	342.88	721.18	1.0705	41391	16112	2.9804	0.99856	0.0014444	0.0028888	0.14786	TRUE
54613	COPZ1	298.61	22.429/42.062/6.2274	298.61	22.429	-3.6767	23940	9956.1	2.9802	0.0014402	0.99856	0.0028805	0.14786	FALSE
49552	LRRC31	345.69	678.47/570.46/664.56	345.69	664.56	0.94093	27344	11451	2.9798	0.99856	0.0014431	0.0028862	0.14786	TRUE
58280	SMU1	222.73	14.952/14.897/35.585	222.73	14.952	-3.8099	13104	5780.5	2.9793	0.0014445	0.99856	0.0028891	0.14786	FALSE
71186	C2orf76	309.15	792.48/705.41/556.02	309.15	705.41	1.1875	46911	17693	2.9791	0.99854	0.0014603	0.0029206	0.14786	TRUE
51667	NRCAM	607.76	1063.5/889.43/1038.2	607.76	1038.2	0.77153	49260	20882	2.9788	0.99855	0.0014471	0.0028942	0.14786	TRUE
29477	NUTF2	507.99	59.81/98.144/51.599	507.99	59.81	-3.0653	61845	24248	2.9786	0.0014481	0.99855	0.0028961	0.14786	FALSE
71788	IMP3	281.05	63.548/21.907/25.799	281.05	25.799	-3.3957	19034	8188.3	2.9785	0.0014484	0.99855	0.0028967	0.14786	FALSE
65566	PABPC5	373.09	500.91/680.88/688.58	373.09	680.88	0.86613	24392	10681	2.9782	0.99855	0.0014501	0.0029002	0.14786	TRUE
7279	CCDC84	269.8	48.596/11.392/21.351	269.8	21.351	-3.5988	18691	7989.7	2.9775	0.0014529	0.99855	0.0029059	0.14786	FALSE
2019	RFT1	203.06	9.3453/15.773/10.676	203.06	10.676	-4.1274	12021	5277.9	2.9768	0.0014566	0.99854	0.0029132	0.14786	FALSE
20315	THG1L	156.68	24.298/1.7526/8.0067	156.68	8.0067	-4.1299	6696.3	3176.8	2.9767	0.001457	0.99854	0.0029139	0.14786	FALSE
44330	RUVBL1	155.28	14.952/6.134/7.1171	155.28	7.1171	-4.267	6953.6	3252.8	2.9766	0.0014573	0.99854	0.0029147	0.14786	FALSE
18415	RPL29	186.19	11.214/3.5052/8.8963	186.19	8.8963	-4.2415	10357	4603	2.9766	0.0014575	0.99854	0.0029149	0.14786	FALSE
48165	BMX	292.99	663.52/720.31/778.43	292.99	720.31	1.2949	56079	20627	2.9754	0.99851	0.0014942	0.0029883	0.14786	TRUE
17656	TUBB	106.8	7.4762/2.6289/3.5585	106.8	3.5585	-4.5636	3424.5	1751.1	2.975	0.0014651	0.99853	0.0029303	0.14786	FALSE
69575	PSMD14	400.49	31.774/15.773/30.248	400.49	30.248	-3.6835	45583	17960	2.9747	0.0014662	0.99853	0.0029324	0.14786	FALSE
38184	RPS10-NUDT3	106.8	7.4762/1.7526/3.5585	106.8	3.5585	-4.5636	3426.5	1751.7	2.9747	0.0014666	0.99853	0.0029332	0.14786	FALSE
7714	RAB9B	44.265	162.61/148.97/95.191	44.265	148.97	1.7282	3047.9	1239	2.9746	0.99836	0.0016379	0.0032757	0.14786	TRUE
37888	ACTL6A	456	100.93/90.258/209.06	456	100.93	-2.1646	33546	14392	2.9745	0.0014675	0.99853	0.002935	0.14786	FALSE
20357	SUPT5H	268.4	16.822/7.0103/16.013	268.4	16.013	-3.985	21194	8813.7	2.9744	0.001468	0.99853	0.0029361	0.14786	FALSE
67172	RPLP0	290.18	71.024/19.278/28.468	290.18	28.468	-3.3047	19881	8539.2	2.9741	0.001469	0.99853	0.0029381	0.14786	FALSE
24735	MALL	104.69	257.93/206.8/256.21	104.69	256.21	1.2831	6000.7	2596	2.9739	0.9985	0.0015	0.0030001	0.14786	TRUE
13524	ZDHHC15	360.44	753.23/809.69/661	360.44	753.23	1.0612	44986	17447	2.9737	0.99852	0.0014757	0.0029513	0.14786	TRUE
29344	DNLZ	340.07	33.643/25.412/24.91	340.07	25.412	-3.6908	32163	13014	2.9736	0.0014715	0.99853	0.0029431	0.14786	FALSE
72274	SRSF1	497.45	108.41/49.072/63.164	497.45	63.164	-2.9576	57280	22640	2.9726	0.0014766	0.99852	0.0029533	0.14786	FALSE
27866	MRPL34	629.54	125.23/106.03/208.17	629.54	125.23	-2.3206	73781	29239	2.9725	0.0014768	0.99852	0.0029535	0.14786	FALSE
51887	NYAP2	193.22	439.23/287.42/465.28	193.22	439.23	1.1806	16951	6851	2.9722	0.99851	0.001493	0.0029861	0.14786	TRUE
39079	C3orf17	487.61	52.334/65.722/117.43	487.61	65.722	-2.8725	53241	21213	2.972	0.0014791	0.99852	0.0029583	0.14786	FALSE
68592	HARBI1	217.11	618.66/710.67/542.68	217.11	618.66	1.5064	50654	18257	2.9719	0.99844	0.0015645	0.0031291	0.14786	TRUE
15110	ID2	138.41	674.73/637.06/628.08	138.41	637.06	2.1943	82003	28154	2.9718	0.99814	0.0018612	0.0037225	0.14786	TRUE
72568	SNRNP25	129.28	3.7381/5.2577/12.455	129.28	5.2577	-4.3798	4851.4	2375.4	2.9717	0.0014806	0.99852	0.0029611	0.14786	FALSE
51447	PRMT5	399.79	18.691/35.052/51.599	399.79	35.052	-3.4747	42603	16961	2.9717	0.0014808	0.99852	0.0029617	0.14786	FALSE
5874	CYP2C18	378.01	510.25/680.88/686.8	378.01	680.88	0.84729	23404	10390	2.9713	0.99852	0.0014828	0.0029657	0.14786	TRUE
43780	UQCRC1	602.14	76.631/118.3/40.034	602.14	76.631	-2.9578	86288	33177	2.9711	0.0014836	0.99852	0.0029672	0.14786	FALSE
5999	COX17	268.4	85.977/20.155/29.358	268.4	29.358	-3.1496	15806	7017.5	2.9708	0.0014852	0.99851	0.0029704	0.14786	FALSE
6264	CTSH	94.853	170.08/269.9/296.25	94.853	269.9	1.4988	8818.7	3471.8	2.9708	0.99843	0.0015697	0.0031394	0.14786	TRUE
16322	TCF15	166.52	510.25/348.76/446.6	166.52	446.6	1.4179	23631	8889.9	2.9705	0.99845	0.0015464	0.0030928	0.14786	TRUE
70203	CORO2B	20.376	67.286/84.124/86.295	20.376	84.124	1.9936	1105.1	460.55	2.9705	0.99821	0.0017936	0.0035873	0.14786	TRUE
6859	H3F3A	184.79	18.691/4.3814/9.786	184.79	9.786	-4.1064	9741.3	4388	2.9702	0.0014878	0.99851	0.0029756	0.14786	FALSE
54453	TRAF3IP1	94.15	231.76/176.13/230.42	94.15	230.42	1.2822	4731	2104.8	2.9702	0.99848	0.0015187	0.0030374	0.14786	TRUE
28748	DDX49	190.41	9.3453/8.7629/10.676	190.41	9.3453	-4.2096	10849	4796.9	2.9701	0.0014883	0.99851	0.0029766	0.14786	FALSE
37109	MTIF2	448.27	179.43/73.608/87.184	448.27	87.184	-2.349	35673	15038	2.9699	0.0014893	0.99851	0.0029786	0.14786	FALSE
44468	RPL17-C18orf32	362.55	41.119/21.907/29.358	362.55	29.358	-3.582	35793	14399	2.9699	0.0014893	0.99851	0.0029787	0.14786	FALSE
24633	ZBTB8OS	316.18	99.06/38.557/24.91	316.18	38.557	-3.0033	21649	9326.3	2.9693	0.0014925	0.99851	0.0029849	0.14786	FALSE
54490	MAGEA3	583.87	915.84/1030.5/1057.8	583.87	1030.5	0.81857	55097	22627	2.9693	0.99851	0.0014926	0.0029853	0.14786	TRUE
35263	PCNA	82.206	1.8691/2.6289/15.124	82.206	2.6289	-4.5191	1834.8	1063.6	2.9688	0.0014947	0.99851	0.0029895	0.14786	FALSE
31320	FAM231A	362.55	39.25/104.28/47.151	362.55	47.151	-2.9165	28412	11938	2.9688	0.0014948	0.99851	0.0029895	0.14786	FALSE
36356	MTHFD1	427.19	48.596/85/47.151	427.19	48.596	-3.11	43644	17526	2.9688	0.0014949	0.99851	0.0029898	0.14786	FALSE
63677	ZBED5	193.22	403.72/410.1/278.46	193.22	403.72	1.0592	11491	5031	2.9677	0.9985	0.001505	0.0030099	0.14786	TRUE
56174	GABRG2	326.72	656.04/680/577.37	326.72	656.04	1.0035	30398	12323	2.9666	0.99849	0.001508	0.0030159	0.14786	TRUE
54147	OR1C1	134.2	276.62/353.14/331.83	134.2	331.83	1.2997	10942	4438.7	2.9664	0.99846	0.0015403	0.0030806	0.14786	TRUE
15229	IRF4	252.24	16.822/14.021/15.124	252.24	15.124	-3.9732	18609	7831.8	2.9662	0.0015074	0.99849	0.0030147	0.14786	FALSE
45992	HSPE1	139.12	26.167/3.5052/7.1171	139.12	7.1171	-4.1095	5118.1	2530.6	2.9662	0.0015075	0.99849	0.0030151	0.14786	FALSE
44943	RPS16	417.35	80.37/46.443/46.261	417.35	46.443	-3.1404	42049	16916	2.966	0.0015085	0.99849	0.0030169	0.14786	FALSE
54835	EEF2	223.43	16.822/12.268/43.592	223.43	16.822	-3.6546	12672	5641.7	2.9659	0.001509	0.99849	0.003018	0.14786	FALSE
35705	COX7C	408.92	171.95/62.216/77.398	408.92	77.398	-2.3865	29722	12740	2.9655	0.0015108	0.99849	0.0030216	0.14786	FALSE
20476	NR0B1	96.961	248.58/139.33/250.88	96.961	248.58	1.3493	6205.5	2614.3	2.9654	0.99844	0.0015564	0.0031127	0.14786	TRUE
5970	GC	53.399	155.13/152.47/112.09	53.399	152.47	1.4964	2520.1	1116.3	2.9654	0.9984	0.0015996	0.0031993	0.14786	TRUE
72468	RPL36	88.529	1.8691/2.6289/6.2274	88.529	2.6289	-4.6248	2362	1279.3	2.9653	0.0015117	0.99849	0.0030234	0.14786	FALSE
48891	XKRY2	200.24	398.11/530.15/479.51	200.24	479.51	1.2556	22857	8869.7	2.9653	0.99846	0.0015377	0.0030754	0.14786	TRUE
41012	FAM35A	527.66	142.05/251.49/140.56	527.66	142.05	-1.8858	39546	16976	2.9648	0.0015146	0.99849	0.0030292	0.14786	FALSE
56767	PAGE1	146.14	356.99/337.37/249.1	146.14	337.37	1.2014	9865.5	4160.9	2.9645	0.99847	0.0015337	0.0030674	0.14786	TRUE
58216	WDR33	373.09	41.119/82.371/22.241	373.09	41.119	-3.1508	33115	13589	2.9644	0.0015163	0.99848	0.0030327	0.14786	FALSE
28963	RPS5	407.52	42.988/27.165/34.696	407.52	34.696	-3.5166	45364	17943	2.9639	0.0015186	0.99848	0.0030372	0.14786	FALSE
37930	MRPS14	258.56	87.846/22.783/29.358	258.56	29.358	-3.0959	14326	6451	2.9639	0.0015189	0.99848	0.0030378	0.14786	FALSE
61162	C22orf23	208.68	469.13/396.08/502.64	208.68	469.13	1.1649	19240	7724.3	2.9635	0.99847	0.0015342	0.0030685	0.14786	TRUE
34434	CNOT3	70.964	1.8691/1.7526/8.0067	70.964	1.8691	-4.6486	1462.8	869.78	2.9633	0.0015217	0.99848	0.0030434	0.14786	FALSE
10810	USO1	121.55	18.691/3.5052/5.3378	121.55	5.3378	-4.2733	4053.4	2057.8	2.9627	0.0015249	0.99848	0.0030499	0.14786	FALSE
67667	C2orf27B	275.42	18.691/17.526/11.565	275.42	17.526	-3.8993	22085	9163.1	2.9626	0.0015254	0.99847	0.0030509	0.14786	FALSE
61483	DDX19A	268.4	20.56/27.165/71.171	268.4	27.165	-3.2578	16616	7287.6	2.9624	0.0015261	0.99847	0.0030522	0.14786	FALSE
47417	PGS1	526.26	128.97/59.588/76.509	526.26	76.509	-2.7661	60869	24072	2.9623	0.0015267	0.99847	0.0030534	0.14786	FALSE
54040	CT47A6	264.18	57.941/20.155/24.02	264.18	24.02	-3.4058	16943	7365.1	2.962	0.0015282	0.99847	0.0030565	0.14786	FALSE
15595	PPP1R11	344.98	85.977/30.67/40.034	344.98	40.034	-3.0758	27204	11399	2.962	0.0015283	0.99847	0.0030566	0.14786	FALSE
43012	PSMA7	172.84	24.298/7.8866/9.786	172.84	9.786	-4.0106	8154.4	3775	2.9617	0.0015295	0.99847	0.003059	0.14786	FALSE
67932	ZNF780B	100.47	297.18/336.49/241.98	100.47	297.18	1.5551	11533	4412.7	2.9612	0.99836	0.0016391	0.0032783	0.14786	TRUE
40469	RPL6	519.93	97.191/61.34/64.054	519.93	64.054	-3.0014	64639	25277	2.9611	0.0015329	0.99847	0.0030657	0.14786	FALSE
43942	ASH2L	614.79	112.14/108.66/177.04	614.79	112.14	-2.4443	74827	29463	2.9609	0.0015335	0.99847	0.003067	0.14786	FALSE
25631	GFRAL	526.96	906.49/792.16/907.43	526.96	906.49	0.78146	37944	16436	2.9604	0.99846	0.0015364	0.0030728	0.14786	TRUE
41427	MARS	366.76	37.381/45.567/94.301	366.76	45.567	-2.9814	30118	12540	2.9603	0.0015365	0.99846	0.003073	0.14786	FALSE
44196	OLFML1	391.36	889.67/807.06/857.61	391.36	857.61	1.1298	66342	24808	2.9602	0.99845	0.0015471	0.0030942	0.14786	TRUE
49772	ATP5D	324.61	74.762/25.412/34.696	324.61	34.696	-3.1893	24832	10452	2.96	0.0015381	0.99846	0.0030762	0.14786	FALSE
12433	ATP6AP1	149.66	14.952/7.0103/7.1171	149.66	7.1171	-4.2142	6421	3036.7	2.9586	0.0015451	0.99845	0.0030903	0.14786	FALSE
48817	DYNLT3	429.3	749.49/594.12/758.86	429.3	749.49	0.80251	26153	11713	2.9586	0.99845	0.0015453	0.0030906	0.14786	TRUE
52444	APLF	228.35	409.32/490.72/477.73	228.35	477.73	1.0617	16956	7105.7	2.9585	0.99845	0.0015511	0.0031022	0.14786	TRUE
67331	MBL2	226.24	493.43/535.41/378.98	226.24	493.43	1.1215	20159	8157.8	2.9582	0.99844	0.0015565	0.003113	0.14786	TRUE
40796	CCNJL	215.7	457.92/389.95/473.29	215.7	457.92	1.0825	16035	6706.9	2.9576	0.99844	0.0015566	0.0031132	0.14786	TRUE
71650	PAFAH1B1	412.43	158.87/76.237/78.288	412.43	78.288	-2.3825	30463	13015	2.9575	0.0015507	0.99845	0.0031015	0.14786	FALSE
72590	ZBTB7B	237.48	446.71/516.13/547.13	237.48	516.13	1.1166	22077	8879.4	2.9571	0.99844	0.0015619	0.0031237	0.14786	TRUE
41379	HOXD1	557.17	872.85/1022.6/987.49	557.17	987.49	0.82452	51416	21177	2.9571	0.99845	0.0015531	0.0031061	0.14786	TRUE
33427	RPP21	430	39.25/40.309/52.488	430	40.309	-3.3831	49092	19365	2.957	0.0015531	0.99845	0.0031062	0.14786	FALSE
31025	RPL10A	97.663	3.7381/17.526/0.88963	97.663	3.7381	-4.3801	2588.1	1413.1	2.9569	0.0015536	0.99845	0.0031072	0.14786	FALSE
43681	ZNF641	168.63	349.51/421.49/400.34	168.63	400.34	1.2424	15340	6140.7	2.9569	0.99842	0.0015786	0.0031573	0.14786	TRUE
7297	UBQLN3	208.68	304.66/419.74/417.24	208.68	417.24	0.99616	10994	4975.7	2.9567	0.99844	0.001557	0.0031141	0.14786	TRUE
36416	RPL10	138.41	33.643/7.8866/3.5585	138.41	7.8866	-3.9716	4823.1	2427.5	2.9566	0.0015551	0.99844	0.0031101	0.14786	FALSE
35261	PCNA	344.98	93.453/40.309/43.592	344.98	43.592	-2.9558	26157	11050	2.9564	0.0015562	0.99844	0.0031125	0.14786	FALSE
44941	RPS16	721.58	100.93/66.598/135.22	721.58	100.93	-2.8256	122490	46261	2.9563	0.0015568	0.99844	0.0031135	0.14786	FALSE
1063	GNB2L1	145.44	7.4762/7.8866/25.799	145.44	7.8866	-4.0425	5595.2	2732.6	2.9563	0.001557	0.99844	0.0031139	0.14786	FALSE
8450	KAT8	156.68	5.6072/8.7629/25.799	156.68	8.7629	-4.0136	6571.4	3135.1	2.9559	0.0015588	0.99844	0.0031176	0.14786	FALSE
34381	NOP16	393.46	31.774/51.701/36.475	393.46	36.475	-3.3959	40777	16303	2.9557	0.0015598	0.99844	0.0031195	0.14786	FALSE
32964	CHMP4B	493.23	56.072/85.876/23.131	493.23	56.072	-3.1143	60346	23627	2.9553	0.0015618	0.99844	0.0031237	0.14786	FALSE
23752	HOXD8	314.07	465.4/645.82/612.07	314.07	612.07	0.96038	24233	10171	2.9548	0.99843	0.0015658	0.0031316	0.14786	TRUE
14738	NPIPA2	316.18	22.429/16.649/23.131	316.18	22.429	-3.7589	28706	11679	2.9544	0.0015665	0.99843	0.003133	0.14786	FALSE
52952	SNRPD3	255.05	13.083/33.299/18.682	255.05	18.682	-3.7014	17580	7509.8	2.954	0.0015684	0.99843	0.0031367	0.14786	FALSE
38066	GOLGA6A	102.58	7.4762/2.6289/3.5585	102.58	3.5585	-4.5061	3145.8	1630.7	2.9536	0.0015707	0.99843	0.0031414	0.14786	FALSE
5295	RPL34	68.856	5.6072/1.7526/0	68.856	1.7526	-4.6655	1423	843.57	2.9535	0.0015708	0.99843	0.0031416	0.14786	FALSE
10817	TUBA1C	323.9	31.774/91.134/40.034	323.9	40.034	-2.9851	23060	9855.5	2.9535	0.001571	0.99843	0.0031419	0.14786	FALSE
57379	PLEKHG4B	170.74	319.61/385.57/377.21	170.74	377.21	1.139	11536	4887.4	2.9534	0.99842	0.0015831	0.0031663	0.14786	TRUE
21004	POLD2	143.33	7.4762/7.8866/26.689	143.33	7.8866	-4.0216	5386.8	2648.8	2.9527	0.0015751	0.99842	0.0031502	0.14786	FALSE
57600	EFTUD1	76.585	194.38/258.5/303.37	76.585	258.5	1.7419	10143	3798.1	2.9519	0.99823	0.0017685	0.0035369	0.14786	TRUE
60834	SOD3	141.93	314/245.36/311.37	141.93	311.37	1.128	7354.7	3295.2	2.9518	0.99841	0.0015904	0.0031808	0.14786	TRUE
15819	ZSCAN30	238.89	500.91/481.96/389.66	238.89	481.96	1.0095	15758	6783.4	2.9513	0.99841	0.0015853	0.0031706	0.14786	TRUE
42114	NDUFB4	64.64	13.083/0.87629/1.7793	64.64	1.7793	-4.5618	1126.6	719.09	2.9513	0.0015824	0.99842	0.0031648	0.14786	FALSE
1347	RPSA	151.06	11.214/7.0103/3.5585	151.06	7.0103	-4.2467	6729.8	3149.3	2.9511	0.001583	0.99842	0.003166	0.14786	FALSE
44544	POLR2L	381.52	44.857/90.258/15.124	381.52	44.857	-3.0603	34117	13989	2.9511	0.0015832	0.99842	0.0031664	0.14786	FALSE
50676	EIF2S3	203.76	14.952/41.186/4.4482	203.76	14.952	-3.6821	10590	4805.7	2.9504	0.0015867	0.99841	0.0031734	0.14786	FALSE
56738	ESPL1	363.95	22.429/55.206/34.696	363.95	34.696	-3.3539	34160	13866	2.95	0.001589	0.99841	0.0031781	0.14786	FALSE
4817	MRPL3	130.69	7.4762/5.2577/5.3378	130.69	5.3378	-4.377	5149.6	2484.2	2.9499	0.0015894	0.99841	0.0031788	0.14786	FALSE
28048	IFIT5	161.6	342.04/447.78/404.78	161.6	404.78	1.3194	17454	6796.8	2.9497	0.99837	0.0016311	0.0032621	0.14786	TRUE
39592	ERICH6	406.11	712.11/788.66/818.46	406.11	788.66	0.95581	42030	16820	2.9496	0.99841	0.0015922	0.0031843	0.14786	TRUE
63406	DDX26B	234.67	564.46/586.24/526.66	234.67	564.46	1.2626	33006	12502	2.9494	0.99838	0.0016207	0.0032415	0.14786	TRUE
12521	RPS11	264.89	24.298/14.897/56.047	264.89	24.298	-3.3937	17213	7460.4	2.9493	0.0015925	0.99841	0.003185	0.14786	FALSE
13796	DUPD1	372.39	631.74/771.13/726.83	372.39	726.83	0.96294	35715	14450	2.9486	0.9984	0.0015975	0.003195	0.14786	TRUE
51584	C17orf80	204.46	487.82/454.79/383.43	204.46	454.79	1.1495	17781	7207.9	2.9486	0.99839	0.001609	0.0032181	0.14786	TRUE
71663	TTC27	236.78	26.167/8.7629/16.013	236.78	16.013	-3.8049	15575	6706.9	2.9485	0.0015964	0.9984	0.0031928	0.14786	FALSE
56008	WAPAL	111.01	181.3/266.39/259.77	111.01	259.77	1.2191	5725.7	2545.7	2.9484	0.99838	0.0016196	0.0032393	0.14786	TRUE
51658	B3GALT1	99.771	239.24/243.61/184.15	99.771	239.24	1.2534	5021	2237.6	2.9484	0.99837	0.0016255	0.0032511	0.14786	TRUE
72066	SNRPD1	259.26	16.822/18.402/14.234	259.26	16.822	-3.8683	19470	8170.8	2.9484	0.0015972	0.9984	0.0031944	0.14786	FALSE
6274	UBA52	325.31	65.417/33.299/21.351	325.31	33.299	-3.25	25817	10785	2.9483	0.0015978	0.9984	0.0031957	0.14786	FALSE
43323	DHDDS	369.57	125.23/56.959/59.606	369.57	59.606	-2.6122	26742	11437	2.9476	0.0016012	0.9984	0.0032024	0.14786	FALSE
28823	CENPM	153.17	7.4762/7.0103/13.345	153.17	7.4762	-4.185	6803	3188.2	2.947	0.0016043	0.9984	0.0032086	0.14786	FALSE
33425	RPP21	585.98	63.548/40.309/71.171	585.98	63.548	-3.1849	89909	34249	2.9462	0.0016084	0.99839	0.0032168	0.14786	FALSE
65351	RPS17	196.03	11.214/16.649/6.2274	196.03	11.214	-4.0118	11078	4913.2	2.9462	0.0016087	0.99839	0.0032175	0.14786	FALSE
46893	NUP88	97.663	11.214/2.6289/3.5585	97.663	3.5585	-4.4359	2733.9	1461.7	2.9457	0.0016109	0.99839	0.0032218	0.14786	FALSE
47464	RPL5	454.59	35.512/41.186/40.923	454.59	40.923	-3.4419	57014	22203	2.9457	0.0016109	0.99839	0.0032218	0.14786	FALSE
38078	GYPC	552.25	932.66/777.27/957.25	552.25	932.66	0.75496	38056	16683	2.9452	0.99839	0.0016139	0.0032278	0.14786	TRUE
25001	MAOA	163.01	321.48/386.44/372.76	163.01	372.76	1.1883	12253	5072.6	2.945	0.99837	0.0016328	0.0032656	0.14786	TRUE
8918	TEX30	121.55	302.79/253.25/322.94	121.55	302.79	1.3097	9242.1	3787.4	2.9449	0.99834	0.0016551	0.0033103	0.14786	TRUE
60587	ZNF439	204.46	424.28/301.44/440.37	204.46	424.28	1.0495	12881	5574.4	2.9441	0.99838	0.0016243	0.0032485	0.14786	TRUE
36582	ATP6V0C	372.39	48.596/31.546/34.696	372.39	34.696	-3.3868	36529	14721	2.9441	0.0016196	0.99838	0.0032392	0.14786	FALSE
18934	ATRX	207.97	59.81/19.278/17.793	207.97	19.278	-3.3653	9887.7	4602	2.9438	0.001621	0.99838	0.003242	0.14786	FALSE
19692	PSMB1	287.37	24.298/4.3814/20.462	287.37	20.462	-3.7481	23517	9730.1	2.9438	0.0016212	0.99838	0.0032424	0.14786	FALSE
71309	ANKRD49	139.12	9.3453/43.814/8.8963	139.12	9.3453	-3.7596	4523.8	2332.5	2.9435	0.0016228	0.99838	0.0032456	0.14786	FALSE
58926	C10orf54	242.4	528.94/581.86/418.13	242.4	528.94	1.1225	23765	9478.2	2.9432	0.99837	0.0016344	0.0032688	0.14786	TRUE
13163	RSRC1	176.36	386.9/381.19/323.83	176.36	381.19	1.1076	11285	4843.3	2.9432	0.99837	0.0016334	0.0032668	0.14786	TRUE
22707	POTEB3	151.76	325.22/254.12/323.83	151.76	323.83	1.0884	7523.2	3418.6	2.9428	0.99837	0.0016339	0.0032677	0.14786	TRUE
43783	MED18	314.07	26.167/23.66/18.682	314.07	23.66	-3.6754	27884	11388	2.9423	0.0016287	0.99837	0.0032574	0.14786	FALSE
35814	PSMA5	210.08	13.083/21.031/4.4482	210.08	13.083	-3.9057	12483	5482.2	2.9423	0.0016289	0.99837	0.0032577	0.14786	FALSE
48351	ATP5E	354.82	39.25/72.732/40.034	354.82	40.034	-3.1163	29964	12396	2.9423	0.001629	0.99837	0.0032579	0.14786	FALSE
60794	RRP36	180.57	13.083/47.32/14.234	180.57	14.234	-3.5752	7766.3	3699.9	2.9422	0.0016295	0.99837	0.0032589	0.14786	FALSE
57279	NTNG1	410.33	794.35/811.44/727.72	410.33	794.35	0.95131	42586	17039	2.9419	0.99837	0.0016322	0.0032644	0.14786	TRUE
12181	COPE	188.3	29.905/7.8866/12.455	188.3	12.455	-3.8145	9419.4	4305.5	2.9418	0.0016313	0.99837	0.0032627	0.14786	FALSE
30459	NSF	407.52	35.512/35.052/25.799	407.52	35.052	-3.5023	46216	18227	2.9417	0.0016321	0.99837	0.0032642	0.14786	FALSE
33794	ZNF705D	359.74	706.5/592.37/681.46	359.74	681.46	0.91979	28546	11961	2.9417	0.99837	0.0016332	0.0032663	0.14786	TRUE
17395	RPS20	480.59	112.14/289.18/67.612	480.59	112.14	-2.0896	37244	15823	2.9414	0.0016337	0.99837	0.0032674	0.14786	FALSE
7758	IARS2	436.32	44.857/28.918/60.495	436.32	44.857	-3.2535	49291	19482	2.9413	0.001634	0.99837	0.003268	0.14786	FALSE
70421	MYO6	260.67	435.49/526.65/514.21	260.67	514.21	0.97741	17218	7430.8	2.9412	0.99836	0.0016366	0.0032732	0.14786	TRUE
57341	TUBA1B	475.67	123.36/70.979/73.84	475.67	73.84	-2.6711	48057	19388	2.9412	0.0016346	0.99837	0.0032692	0.14786	FALSE
67558	TRIM2	137.71	358.86/333.87/217.96	137.71	333.87	1.2715	10899	4448	2.9411	0.99833	0.0016676	0.0033352	0.14786	TRUE
48606	MAT2A	352.71	29.905/37.68/14.234	352.71	29.905	-3.5167	34041	13738	2.9411	0.0016354	0.99836	0.0032708	0.14786	FALSE
37941	LGALS7	169.33	366.34/279.54/357.63	169.33	357.63	1.0742	9202.2	4099.8	2.9409	0.99836	0.0016431	0.0032862	0.14786	TRUE
15337	RUVBL2	310.56	35.512/25.412/19.572	310.56	25.412	-3.5602	26207	10803	2.9406	0.0016379	0.99836	0.0032757	0.14786	FALSE
73354	RBMX	311.96	24.298/11.392/30.248	311.96	24.298	-3.6289	27106	11113	2.9404	0.0016391	0.99836	0.0032781	0.14786	FALSE
32437	TMPRSS11B	239.59	472.87/358.4/488.41	239.59	472.87	0.97791	14280	6295.7	2.9401	0.99836	0.0016428	0.0032856	0.14786	TRUE
66679	PATE3	435.62	743.89/839.48/819.35	435.62	819.35	0.90987	41970	17036	2.94	0.99836	0.0016418	0.0032835	0.14786	TRUE
29870	COX11	236.78	14.952/7.0103/16.903	236.78	14.952	-3.8978	16286	6943.7	2.9399	0.0016417	0.99836	0.0032834	0.14786	FALSE
58173	NOL10	456.7	44.857/40.309/51.599	456.7	44.857	-3.3192	55645	21763	2.9399	0.0016418	0.99836	0.0032835	0.14786	FALSE
55993	FRG2B	116.63	3.7381/4.3814/4.4482	116.63	4.3814	-4.4502	4197.9	2073.4	2.9396	0.0016431	0.99836	0.0032862	0.14786	FALSE
66836	NHP2	376.6	56.072/36.804/12.455	376.6	36.804	-3.3202	36783	14839	2.9391	0.001646	0.99835	0.0032919	0.14786	FALSE
24057	SNRPF	497.45	52.334/79.742/58.716	497.45	58.716	-3.0613	61293	23977	2.939	0.0016463	0.99835	0.0032927	0.14786	FALSE
71220	ZNF460	203.06	424.28/264.64/427.02	203.06	424.28	1.0594	13185	5665.7	2.939	0.99835	0.0016521	0.0033042	0.14786	TRUE
33896	TSNAX	131.39	293.44/342.63/377.21	131.39	342.63	1.3761	13183	5166.6	2.9388	0.9983	0.0017049	0.0034098	0.14786	TRUE
40297	GUCY1A3	77.288	132.7/223.45/242.87	77.288	223.45	1.5196	6158.2	2474	2.9386	0.99825	0.0017538	0.0035076	0.14786	TRUE
17022	WFDC6	102.58	267.28/252.37/178.82	102.58	252.37	1.2905	6049.3	2598.6	2.9384	0.99831	0.0016867	0.0033733	0.14786	TRUE
71268	GOLT1B	344.28	471/690.51/735.73	344.28	690.51	1.002	34677	13885	2.9383	0.99835	0.0016528	0.0033057	0.14786	TRUE
11279	CASP4	580.36	777.53/948.14/955.47	580.36	948.14	0.7072	34310	15668	2.9382	0.99835	0.0016506	0.0033011	0.14786	TRUE
6945	DSEL	75.18	214.94/268.14/319.38	75.18	268.14	1.8209	11717	4313.8	2.938	0.99811	0.0018904	0.0037808	0.14786	TRUE
32397	TONSL	261.37	13.083/39.433/21.351	261.37	21.351	-3.5532	17938	7676	2.9379	0.0016524	0.99835	0.0033049	0.14786	FALSE
30043	MARS2	252.94	33.643/19.278/19.572	252.94	19.572	-3.6257	17127	7342.9	2.9376	0.0016537	0.99835	0.0033075	0.14786	FALSE
22362	CXorf67	167.22	407.45/383.81/327.39	167.22	383.81	1.1938	13256	5436.3	2.9376	0.99833	0.0016734	0.0033467	0.14786	TRUE
45926	AHCY	163.01	13.083/10.515/53.378	163.01	13.083	-3.5417	6056.5	3007.2	2.9374	0.0016548	0.99835	0.0033097	0.14786	FALSE
49940	OR52A5	205.87	394.37/467.06/449.27	205.87	449.27	1.1221	16730	6867.5	2.9371	0.99833	0.0016673	0.0033345	0.14786	TRUE
36883	HIST4H4	420.16	37.381/20.155/38.254	420.16	37.381	-3.4559	48833	19200	2.9371	0.0016565	0.99834	0.003313	0.14786	FALSE
46954	ANKRD20A4	659.75	119.62/100.77/171.7	659.75	119.62	-2.4536	89221	34643	2.9369	0.0016577	0.99834	0.0033155	0.14786	FALSE
68853	TP53TG3	212.19	349.51/466.19/508.87	212.19	466.19	1.1319	18431	7480.2	2.9368	0.99833	0.0016701	0.0033402	0.14786	TRUE
14290	PTH	326.72	620.53/407.47/626.3	326.72	620.53	0.92338	23461	10011	2.9365	0.99834	0.0016605	0.003321	0.14786	TRUE
43672	NFYC	541.72	162.61/162.11/266.89	541.72	162.61	-1.73	38372	16701	2.9361	0.0016617	0.99834	0.0033235	0.14786	FALSE
51045	PRMT1	392.76	50.465/40.309/89.853	392.76	50.465	-2.9357	35246	14454	2.9359	0.0016628	0.99834	0.0033256	0.14786	FALSE
53833	DDX54	491.13	50.465/57.835/25.799	491.13	50.465	-3.2574	63927	24803	2.9358	0.0016634	0.99834	0.0033267	0.14786	FALSE
72782	SYAP1	373.79	695.29/616.03/693.03	373.79	693.03	0.8889	27813	11827	2.9355	0.99833	0.0016657	0.0033314	0.14786	TRUE
1491	SLU7	235.38	517.73/572.22/399.45	235.38	517.73	1.1339	23244	9252.7	2.9354	0.99832	0.0016779	0.0033559	0.14786	TRUE
50347	TACC3	423.68	59.81/42.062/44.482	423.68	44.482	-3.223	46085	18312	2.935	0.001668	0.99833	0.003336	0.14786	FALSE
54273	ZNF185	173.55	489.69/442.53/393.22	173.55	442.53	1.3454	22023	8402.9	2.9343	0.99828	0.0017217	0.0034433	0.14786	TRUE
27054	PSMA2	180.57	11.214/5.2577/24.02	180.57	11.214	-3.8939	8929.6	4087.7	2.9341	0.0016725	0.99833	0.003345	0.14786	FALSE
39953	ZNF558	238.19	360.73/540.67/502.64	238.19	502.64	1.0743	19797	8124.3	2.934	0.99832	0.0016799	0.0033598	0.14786	TRUE
76160	FOXD4L1	426.49	44.857/40.309/29.358	426.49	40.309	-3.3713	49189	19369	2.934	0.0016732	0.99833	0.0033463	0.14786	FALSE
38445	PIK3C3	425.78	108.41/240.98/88.963	425.78	108.41	-1.9638	26395	11765	2.9339	0.0016735	0.99833	0.003347	0.14786	FALSE
7809	GDI1	152.47	239.24/339.12/329.16	152.47	329.16	1.1053	8137.9	3628.3	2.9335	0.99831	0.0016856	0.0033713	0.14786	TRUE
13815	PIGN	152.47	527.07/424.12/462.61	152.47	462.61	1.595	30790	11179	2.9333	0.99819	0.001812	0.0036241	0.14786	TRUE
42414	PAK7	503.07	863.51/736.08/854.94	503.07	854.94	0.76388	32403	14393	2.9329	0.99832	0.0016788	0.0033577	0.14786	TRUE
28175	POLR2I	109.61	3.7381/5.2577/23.131	109.61	5.2577	-4.1437	3124.3	1669.3	2.9329	0.0016791	0.99832	0.0033581	0.14786	FALSE
74181	CCNB1IP1	209.38	360.73/460.05/437.7	209.38	437.7	1.0602	14234	6060.7	2.9328	0.99831	0.0016856	0.0033712	0.14786	TRUE
15675	EARS2	211.49	13.083/14.021/23.131	211.49	14.021	-3.8224	12429	5474.3	2.9328	0.0016798	0.99832	0.0033595	0.14786	FALSE
41546	RPAIN	122.25	11.214/5.2577/5.3378	122.25	5.3378	-4.2815	4339.2	2157.7	2.9327	0.0016799	0.99832	0.0033598	0.14786	FALSE
10867	POLA1	305.64	28.036/46.443/22.241	305.64	28.036	-3.4006	24144	10077	2.9327	0.0016803	0.99832	0.0033606	0.14786	FALSE
69676	U2AF1	395.57	106.54/50.825/57.826	395.57	57.826	-2.753	33461	13881	2.9325	0.0016813	0.99832	0.0033626	0.14786	FALSE
12091	CCT7	396.27	44.857/26.289/72.06	396.27	44.857	-3.1149	38508	15569	2.9322	0.0016826	0.99832	0.0033652	0.14786	FALSE
24137	NRF1	198.84	11.214/26.289/13.345	198.84	13.345	-3.8003	10736	4819.2	2.9321	0.0016832	0.99832	0.0033664	0.14786	FALSE
35241	C10orf82	462.32	831.73/881.55/682.35	462.32	831.73	0.84584	37840	15874	2.932	0.99832	0.001684	0.0033679	0.14786	TRUE
22488	KRTAP19-5	247.32	502.78/527.53/425.25	247.32	502.78	1.0206	17998	7592	2.9318	0.99831	0.0016886	0.0033773	0.14786	TRUE
21047	GPR183	380.11	971.91/1066.4/937.68	380.11	971.91	1.3521	114440	40751	2.9316	0.99826	0.001738	0.0034759	0.14786	TRUE
72691	SMC2	148.25	26.167/8.7629/7.1171	148.25	8.7629	-3.9343	5787.9	2816.1	2.9316	0.0016862	0.99831	0.0033725	0.14786	FALSE
14049	SLC35B1	368.87	56.072/57.835/113.87	368.87	57.835	-2.6523	27519	11690	2.9315	0.0016867	0.99831	0.0033734	0.14786	FALSE
51090	STRAP	199.54	24.298/13.144/10.676	199.54	13.144	-3.8256	10941	4892.7	2.9313	0.0016879	0.99831	0.0033759	0.14786	FALSE
65405	RACGAP1	465.13	93.453/90.258/161.91	465.13	93.453	-2.3031	39205	16352	2.931	0.0016894	0.99831	0.0033789	0.14786	FALSE
22042	PSMA6	98.366	7.4762/2.6289/3.5585	98.366	3.5585	-4.4461	2879	1514.5	2.931	0.0016895	0.99831	0.0033791	0.14786	FALSE
45925	AHCY	224.13	22.429/11.392/15.124	224.13	15.124	-3.8035	14084	6117.6	2.9309	0.0016898	0.99831	0.0033795	0.14786	FALSE
67924	UBE2I	248.73	16.822/13.144/18.682	248.73	16.822	-3.8086	17791	7533.1	2.9301	0.0016943	0.99831	0.0033886	0.14786	FALSE
55363	FAM179B	258.56	543.9/424.12/515.99	258.56	515.99	0.99405	18134	7720.3	2.9298	0.9983	0.0016988	0.0033976	0.14786	TRUE
1840	ITSN2	73.774	136.44/194.54/205.51	73.774	194.54	1.3868	3900.1	1699.5	2.9293	0.99824	0.0017635	0.003527	0.14786	TRUE
60511	ZNF570	258.56	635.48/562.58/601.39	258.56	601.39	1.2146	36073	13700	2.929	0.99828	0.0017236	0.0034472	0.14786	TRUE
12122	ANKAR	222.03	575.67/619.54/595.17	222.03	595.17	1.4185	44469	16231	2.9289	0.99823	0.001773	0.003546	0.14786	TRUE
42939	CPOX	708.23	143.92/319.85/203.73	708.23	203.73	-1.7926	73317	29756	2.9283	0.001704	0.9983	0.0034079	0.14786	FALSE
39783	NXF1	538.9	69.155/47.32/91.632	538.9	69.155	-2.9441	70526	27396	2.9281	0.0017051	0.99829	0.0034101	0.14786	FALSE
53089	RPN1	458.1	54.203/74.484/51.599	458.1	54.203	-3.056	51805	20495	2.9281	0.0017052	0.99829	0.0034104	0.14786	FALSE
69716	RPL31	239.59	16.822/15.773/9.786	239.59	15.773	-3.8424	16634	7080.5	2.9276	0.0017078	0.99829	0.0034156	0.14786	FALSE
74729	FLJ44635	190.41	349.51/405.72/415.46	190.41	405.72	1.0874	12686	5409.4	2.9275	0.99828	0.0017169	0.0034337	0.14786	TRUE
14990	GPRIN2	287.37	560.72/383.81/548.02	287.37	548.02	0.92893	18116	7929.7	2.927	0.99829	0.0017123	0.0034246	0.14786	TRUE
46712	FAM167A	442.65	779.4/790.41/681.46	442.65	779.4	0.8148	30404	13237	2.927	0.99829	0.0017116	0.0034231	0.14786	TRUE
15338	RUVBL2	336.55	69.155/31.546/38.254	336.55	38.254	-3.1042	26990	11263	2.9266	0.0017136	0.99829	0.0034271	0.14786	FALSE
68587	C14orf142	277.53	613.05/568.71/606.73	277.53	606.73	1.1256	32527	12660	2.9258	0.99827	0.0017295	0.003459	0.14786	TRUE
46524	PDZD4	327.42	594.36/692.27/659.22	327.42	659.22	1.0074	32005	12864	2.9254	0.99828	0.0017233	0.0034467	0.14786	TRUE
58281	SMU1	327.42	48.596/14.021/31.137	327.42	31.137	-3.3532	27835	11474	2.9253	0.0017208	0.99828	0.0034415	0.14786	FALSE
49838	SVIP	760.93	1046.7/1270.6/1225	760.93	1225	0.68626	58211	25177	2.9249	0.99828	0.0017231	0.0034462	0.14786	TRUE
57022	C22orf42	305.64	753.23/932.37/812.24	305.64	812.24	1.4071	83918	30002	2.9248	0.99821	0.0017932	0.0035865	0.14786	TRUE
28436	ST3GAL6	160.2	362.6/396.08/414.57	160.2	396.08	1.3006	16609	6505.1	2.9247	0.99823	0.0017657	0.0035314	0.14786	TRUE
25866	ALG13	168.63	9.3453/7.8866/14.234	168.63	9.3453	-4.0353	8208.4	3763.6	2.9246	0.0017244	0.99828	0.0034487	0.14786	FALSE
52276	C12orf50	539.61	971.91/928.87/724.16	539.61	928.87	0.78244	41469	17716	2.9245	0.99828	0.0017249	0.0034498	0.14786	TRUE
61596	LOC102724279	304.23	676.6/726.44/705.48	304.23	705.48	1.2107	50430	18829	2.9242	0.99825	0.0017502	0.0035004	0.14786	TRUE
49043	ESCO1	515.72	932.66/839.48/976.82	515.72	932.66	0.85352	49913	20333	2.924	0.99827	0.0017283	0.0034567	0.14786	TRUE
44528	TMSB4X	455.29	867.24/915.72/945.68	455.29	915.72	1.0065	64791	24801	2.9237	0.99827	0.001733	0.0034661	0.14786	TRUE
25107	DMC1	349.2	564.46/679.12/653.88	349.2	653.88	0.90306	25492	10861	2.9235	0.99827	0.0017313	0.0034625	0.14786	TRUE
15653	GTPBP10	84.314	0/4.3814/2.6689	84.314	2.6689	-4.5394	2180.2	1192	2.9233	0.0017318	0.99827	0.0034636	0.14786	FALSE
61550	ABCA13	331.63	609.31/625.67/507.98	331.63	609.31	0.87562	20387	9024	2.9231	0.99827	0.0017332	0.0034665	0.14786	TRUE
57417	USHBP1	237.48	502.78/544.17/537.34	237.48	537.34	1.1746	27009	10523	2.9231	0.99825	0.0017511	0.0035023	0.14786	TRUE
35338	SEMG1	244.51	454.18/545.93/515.99	244.51	515.99	1.0744	21163	8626.1	2.923	0.99826	0.0017408	0.0034816	0.14786	TRUE
33358	GINS2	335.15	29.905/28.041/24.91	335.15	28.041	-3.5329	31254	12673	2.923	0.0017335	0.99827	0.003467	0.14786	FALSE
12518	DHFR	380.11	35.512/47.32/37.365	380.11	37.365	-3.3124	38062	15293	2.9229	0.0017338	0.99827	0.0034677	0.14786	FALSE
45028	MARC1	478.48	917.71/814.07/997.28	478.48	917.71	0.93814	57573	22583	2.9228	0.99826	0.0017357	0.0034713	0.14786	TRUE
11201	BHLHB9	120.85	308.39/307.58/279.35	120.85	307.58	1.3405	10139	4081.6	2.9228	0.99821	0.001787	0.0035741	0.14786	TRUE
1730	RFX7	175.65	349.51/409.23/446.6	175.65	409.23	1.2155	15934	6388	2.9224	0.99824	0.0017613	0.0035227	0.14786	TRUE
65614	PRB2	333.04	669.12/560.82/640.54	333.04	640.54	0.94152	26498	11072	2.9224	0.99826	0.0017383	0.0034766	0.14786	TRUE
6033	KIF11	148.95	14.952/7.8866/7.1171	148.95	7.8866	-4.0767	6319.7	2998.2	2.9222	0.001738	0.99826	0.0034759	0.14786	FALSE
39606	RPL19	344.98	29.905/28.918/12.455	344.98	28.918	-3.5316	33291	13428	2.9221	0.0017381	0.99826	0.0034763	0.14786	FALSE
69677	U2AF1	211.49	14.952/26.289/10.676	211.49	14.952	-3.7355	12198	5397.3	2.9216	0.0017414	0.99826	0.0034829	0.14786	FALSE
20119	UTP3	212.89	22.429/12.268/71.171	212.89	22.429	-3.1905	9989	4671.2	2.9212	0.0017436	0.99826	0.0034871	0.14786	FALSE
59589	PLP1	349.2	542.03/630.93/633.42	349.2	630.93	0.85158	20819	9303.6	2.9208	0.99825	0.0017458	0.0034917	0.14786	TRUE
57369	MRPS23	288.77	46.726/42.062/116.54	288.77	46.726	-2.6021	15637	7114	2.9208	0.0017457	0.99825	0.0034913	0.14786	FALSE
10972	POLR3H	322.5	24.298/28.918/26.689	322.5	26.689	-3.5464	28954	11809	2.9207	0.001746	0.99825	0.0034919	0.14786	FALSE
43986	MSANTD3	322.5	583.15/592.37/463.5	322.5	583.15	0.85257	17418	7964.3	2.9206	0.99825	0.0017468	0.0034937	0.14786	TRUE
8616	PHB	223.43	35.512/14.021/17.793	223.43	17.793	-3.578	13013	5755.4	2.9206	0.0017467	0.99825	0.0034935	0.14786	FALSE
55636	LONP1	502.37	74.762/53.454/60.495	502.37	60.495	-3.0331	63101	24620	2.9203	0.0017483	0.99825	0.0034966	0.14786	FALSE
36032	WDHD1	210.08	48.596/14.021/18.682	210.08	18.682	-3.4228	10655	4872.8	2.9203	0.0017484	0.99825	0.0034967	0.14786	FALSE
39878	TMEM257	254.35	543.9/514.38/435.92	254.35	514.38	1.0132	18853	7928.8	2.9203	0.99825	0.0017522	0.0035044	0.14786	TRUE
71082	FABP2	184.08	413.06/431.13/366.53	184.08	413.06	1.1617	15036	6148	2.9203	0.99823	0.0017652	0.0035303	0.14786	TRUE
70963	PRM3	174.95	383.16/461.8/426.14	174.95	426.14	1.2795	18984	7399.5	2.9201	0.99821	0.0017873	0.0035747	0.14786	TRUE
61789	FBL	389.25	35.512/39.433/36.475	389.25	36.475	-3.3804	41139	16390	2.9199	0.0017508	0.99825	0.0035017	0.14786	FALSE
29147	CHRNA2	153.87	239.24/319.85/319.38	153.87	319.38	1.0487	6862.9	3213	2.9199	0.99824	0.0017567	0.0035135	0.14786	TRUE
63953	FAHD1	286.67	549.5/468.81/565.81	286.67	549.5	0.93636	18656	8104.4	2.9196	0.99825	0.0017536	0.0035072	0.14786	TRUE
39439	EIF3D	259.26	18.691/16.649/20.462	259.26	18.691	-3.7244	19154	8065.4	2.9195	0.0017527	0.99825	0.0035055	0.14786	FALSE
38090	NUDCD3	384.33	65.417/20.155/42.702	384.33	42.702	-3.1403	36829	14915	2.9195	0.0017529	0.99825	0.0035058	0.14786	FALSE
51032	ARSH	489.02	704.64/823.71/829.14	489.02	823.71	0.75105	29007	13146	2.9191	0.99824	0.0017554	0.0035109	0.14786	TRUE
42347	RPS4X	278.94	63.548/21.907/30.248	278.94	30.248	-3.1633	18340	7941.2	2.9187	0.0017576	0.99824	0.0035151	0.14786	FALSE
67309	UBE2Q2L	169.33	35.512/12.268/8.8963	169.33	12.268	-3.6823	7215.9	3437.7	2.9183	0.0017595	0.99824	0.0035191	0.14786	FALSE
51636	ZPR1	422.27	42.988/21.031/40.923	422.27	40.923	-3.3358	48360	19059	2.9182	0.0017603	0.99824	0.0035207	0.14786	FALSE
65560	RPP30	245.21	16.822/18.402/25.799	245.21	18.402	-3.6656	16611	7114.1	2.9178	0.0017627	0.99824	0.0035254	0.14786	FALSE
9622	ZNF781	282.45	24.298/15.773/36.475	282.45	24.298	-3.486	21275	8945.7	2.9177	0.001763	0.99824	0.003526	0.14786	FALSE
49742	SLC22A24	597.92	988.73/849.12/978.6	597.92	978.6	0.70982	37935	17024	2.9176	0.99824	0.0017637	0.0035274	0.14786	TRUE
51331	RPS10	201.65	13.083/14.021/24.91	201.65	14.021	-3.754	11097	4959.8	2.9172	0.0017658	0.99823	0.0035316	0.14786	FALSE
51510	NDUFB10	597.22	74.762/65.722/81.846	597.22	74.762	-2.9811	89819	34313	2.9171	0.0017668	0.99823	0.0035336	0.14786	FALSE
50923	KRTAP9-2	359.74	52.334/35.052/102.31	359.74	52.334	-2.7578	27598	11645	2.9169	0.0017676	0.99823	0.0035352	0.14786	FALSE
5680	SMG5	285.96	29.905/19.278/58.716	285.96	29.905	-3.215	19813	8484.8	2.9168	0.001768	0.99823	0.0035359	0.14786	FALSE
64726	PHB2	81.503	5.6072/2.6289/1.7793	81.503	2.6289	-4.5069	1999.5	1114.1	2.9167	0.0017687	0.99823	0.0035373	0.14786	FALSE
58209	ADCK1	189	504.65/384.69/451.04	189	451.04	1.2504	20704	8071.9	2.9166	0.9982	0.001801	0.003602	0.14786	TRUE
24319	IFI27L2	70.964	186.91/190.15/153.02	70.964	186.91	1.3847	3594.2	1580.2	2.9166	0.99816	0.0018374	0.0036748	0.14786	TRUE
63737	CDH15	214.3	401.85/486.34/459.94	214.3	459.94	1.0983	17225	7093.4	2.9166	0.99822	0.001779	0.003558	0.14786	TRUE
44331	RUVBL1	307.74	29.905/28.041/47.151	307.74	29.905	-3.3205	24245	10127	2.9164	0.0017703	0.99823	0.0035407	0.14786	FALSE
70009	QKI	297.21	642.96/606.39/541.79	297.21	606.39	1.0263	27831	11243	2.916	0.99822	0.0017773	0.0035546	0.14786	TRUE
38986	PGAM1	499.56	164.48/101.65/88.074	499.56	101.65	-2.2858	46105	18932	2.9159	0.0017734	0.99823	0.0035468	0.14786	FALSE
9817	URM1	192.52	18.691/12.268/8.8963	192.52	12.268	-3.8664	10469	4685.2	2.9157	0.0017745	0.99823	0.0035489	0.14786	FALSE
69619	POLR1D	144.74	5.6072/7.8866/16.903	144.74	7.8866	-4.0356	5867.2	2818.5	2.9155	0.0017756	0.99822	0.0035511	0.14786	FALSE
15957	ASB3	342.88	620.53/428.5/620.08	342.88	620.08	0.85288	20174	9039.8	2.9155	0.99822	0.0017758	0.0035517	0.14786	TRUE
59653	NUP155	242.4	28.036/16.649/18.682	242.4	18.682	-3.6284	16023	6897.3	2.9151	0.0017781	0.99822	0.0035562	0.14786	FALSE
55388	BLOC1S2	185.49	254.19/389.95/383.43	185.49	383.43	1.0436	10396	4611	2.915	0.99822	0.001784	0.003568	0.14786	TRUE
53264	SLC2A1	531.88	67.286/85.876/28.468	531.88	67.286	-2.9641	69928	27138	2.9149	0.0017789	0.99822	0.0035577	0.14786	FALSE
52850	PYROXD1	378.01	74.762/142.83/74.729	378.01	74.762	-2.3227	25317	11028	2.9145	0.0017814	0.99822	0.0035628	0.14786	FALSE
62047	CTAGE9	95.555	7.4762/0.87629/3.5585	95.555	3.5585	-4.4047	2712	1440.8	2.9144	0.001782	0.99822	0.003564	0.14786	FALSE
68711	TCP1	174.95	5.6072/18.402/10.676	174.95	10.676	-3.9136	8613.9	3943	2.914	0.0017844	0.99822	0.0035688	0.14786	FALSE
30187	SARS	277.53	26.167/54.33/28.468	277.53	28.468	-3.2406	18775	8075.6	2.9139	0.0017849	0.99822	0.0035697	0.14786	FALSE
67349	PTPN23	197.43	14.952/33.299/15.124	197.43	15.124	-3.6214	10086	4592.5	2.9137	0.0017859	0.99821	0.0035717	0.14786	FALSE
14518	C8orf44	140.52	11.214/7.0103/2.6689	140.52	7.0103	-4.143	5773	2758.4	2.9137	0.0017861	0.99821	0.0035723	0.14786	FALSE
5305	NARS	348.5	39.25/38.557/62.274	348.5	39.25	-3.1182	29687	12254	2.9136	0.0017863	0.99821	0.0035725	0.14786	FALSE
6692	TBL1XR1	279.64	771.92/801.8/776.65	279.64	776.65	1.4704	81814	29104	2.9133	0.99812	0.0018834	0.0037668	0.14786	TRUE
60956	NOP10	576.85	85.977/103.4/147.68	576.85	103.4	-2.4685	68741	27116	2.913	0.0017898	0.99821	0.0035796	0.14786	FALSE
49264	APOC3	503.07	768.18/870.15/893.19	503.07	870.15	0.7893	36865	15881	2.9129	0.99821	0.0017903	0.0035807	0.14786	TRUE
54312	HOXA6	465.13	792.48/645.82/813.13	465.13	792.48	0.76746	28038	12629	2.9129	0.99821	0.0017905	0.003581	0.14786	TRUE
64938	DNM2	336.55	54.203/63.969/140.56	336.55	63.969	-2.3773	20044	8947.7	2.9127	0.0017914	0.99821	0.0035827	0.14786	FALSE
7895	MRPL55	500.26	89.715/66.598/67.612	500.26	67.612	-2.869	59378	23362	2.9127	0.0017917	0.99821	0.0035835	0.14786	FALSE
34318	FAU	401.19	84.108/52.577/53.378	401.19	53.378	-2.8868	37085	15133	2.9124	0.0017931	0.99821	0.0035862	0.14786	FALSE
68112	FAM71F2	335.15	508.38/622.16/652.99	335.15	622.16	0.89052	22375	9713.9	2.9121	0.9982	0.0017954	0.0035908	0.14786	TRUE
47558	TXNRD1	496.75	106.54/40.309/72.06	496.75	72.06	-2.7683	56336	22319	2.912	0.0017955	0.9982	0.003591	0.14786	FALSE
4604	GABPB1	289.48	24.298/30.67/22.241	289.48	24.298	-3.5213	22896	9539	2.9118	0.0017965	0.9982	0.0035931	0.14786	FALSE
33889	LRRC37A	557.17	82.239/74.484/107.65	557.17	82.239	-2.7454	71466	27860	2.9118	0.0017969	0.9982	0.0035939	0.14786	FALSE
17345	INO80C	277.53	457.92/553.81/535.56	277.53	535.56	0.9459	18108	7853.1	2.9117	0.9982	0.001799	0.0035979	0.14786	TRUE
58172	NOL10	363.25	54.203/38.557/31.137	363.25	38.557	-3.2029	33587	13669	2.9115	0.0017982	0.9982	0.0035965	0.14786	FALSE
15640	MAP2	144.04	340.17/320.72/245.54	144.04	320.72	1.1494	8475.6	3683.2	2.9113	0.99818	0.0018156	0.0036312	0.14786	TRUE
51366	AANAT	545.93	723.33/897.32/889.63	545.93	889.63	0.70348	29989	13942	2.9109	0.9982	0.0018018	0.0036037	0.14786	TRUE
72904	SMN1	217.81	24.298/70.103/18.682	217.81	24.298	-3.1126	10323	4818.1	2.9106	0.0018037	0.9982	0.0036073	0.14786	FALSE
39447	BRF1	454.59	63.548/58.711/92.522	454.59	63.548	-2.8193	47529	19041	2.91	0.0018073	0.99819	0.0036145	0.14786	FALSE
34683	IL17A	408.92	586.88/716.8/740.18	408.92	716.8	0.80824	25085	11194	2.91	0.99819	0.0018075	0.003615	0.14786	TRUE
69090	ZNF626	66.046	1.8691/1.7526/0.88963	66.046	1.7526	-4.6063	1375.7	810.65	2.9098	0.0018082	0.99819	0.0036165	0.14786	FALSE
17251	RPL30	146.85	14.952/7.0103/8.0067	146.85	8.0067	-4.037	6122.7	2918.1	2.9098	0.0018083	0.99819	0.0036165	0.14786	FALSE
10951	ZNF557	177.06	315.87/393.45/377.21	177.06	377.21	1.0868	10935	4731.5	2.9097	0.99818	0.001818	0.0036359	0.14786	TRUE
32541	EIF2B5	115.93	11.214/5.2577/3.5585	115.93	5.2577	-4.2239	3879.3	1962.6	2.9091	0.0018123	0.99819	0.0036247	0.14786	FALSE
57781	TCEANC	141.23	248.58/313.71/330.05	141.23	313.71	1.1458	8030.3	3515.6	2.909	0.99817	0.0018284	0.0036568	0.14786	TRUE
18626	AGAP4	222.73	14.952/14.021/16.013	222.73	14.952	-3.8099	14318	6185.3	2.9089	0.0018136	0.99819	0.0036272	0.14786	FALSE
18190	RASGRP4	552.25	756.97/950.77/919.88	552.25	919.88	0.73507	35929	15974	2.9087	0.99819	0.0018145	0.003629	0.14786	TRUE
4254	MAP7	279.64	528.94/415.36/518.66	279.64	518.66	0.88884	14759	6752.8	2.9086	0.99818	0.0018158	0.0036315	0.14786	TRUE
34846	NDC80	313.37	84.108/42.062/36.475	313.37	42.062	-2.868	21411	9225.3	2.9086	0.0018155	0.99818	0.0036311	0.14786	FALSE
75004	CCNA1	256.45	394.37/500.36/526.66	256.45	500.36	0.96153	16117	7032.6	2.9085	0.99818	0.001818	0.0036359	0.14786	TRUE
26810	NOP56	396.98	48.596/25.412/40.923	396.98	40.923	-3.2469	41487	16567	2.9084	0.0018166	0.99818	0.0036332	0.14786	FALSE
29362	C10orf2	394.87	31.774/39.433/43.592	394.87	39.433	-3.2914	41655	16606	2.9083	0.0018168	0.99818	0.0036337	0.14786	FALSE
10319	VARS	414.54	69.155/12.268/48.04	414.54	48.04	-3.083	43022	17218	2.9076	0.0018208	0.99818	0.0036417	0.14786	FALSE
74564	RPS18	295.1	42.988/39.433/94.301	295.1	42.988	-2.7509	17817	7888.5	2.9076	0.0018209	0.99818	0.0036419	0.14786	FALSE
67408	ALDH3B2	441.24	771.92/764.12/667.23	441.24	764.12	0.79086	27724	12332	2.9075	0.99818	0.0018215	0.0036431	0.14786	TRUE
46985	ZNF579	574.04	977.52/698.4/1002.6	574.04	977.52	0.76695	45241	19259	2.9074	0.99818	0.0018222	0.0036444	0.14786	TRUE
53742	GSTM1	432.11	988.73/892.06/811.35	432.11	892.06	1.044	66032	25028	2.9074	0.99817	0.0018282	0.0036564	0.14786	TRUE
28817	HAUS4	211.49	18.691/14.897/43.592	211.49	18.691	-3.4318	11033	5009	2.9072	0.0018232	0.99818	0.0036464	0.14786	FALSE
1827	ZNF266	92.745	246.72/145.46/233.97	92.745	233.97	1.3257	5523.2	2359.9	2.9072	0.99812	0.001876	0.0037519	0.14786	TRUE
32787	STX4	367.47	76.631/21.031/45.371	367.47	45.371	-2.9902	32002	13174	2.9071	0.0018238	0.99818	0.0036475	0.14786	FALSE
26940	CDK1	210.78	46.726/19.278/16.903	210.78	19.278	-3.3846	10747	4908.8	2.907	0.0018244	0.99818	0.0036488	0.14786	FALSE
12589	ABAT	89.232	228.03/198.04/229.53	89.232	228.03	1.3438	5349.4	2279.6	2.907	0.99812	0.0018827	0.0037653	0.14786	TRUE
44530	ALDOA	510.1	50.465/76.237/64.054	510.1	64.054	-2.9739	64673	25207	2.9068	0.0018258	0.99817	0.0036515	0.14786	FALSE
70205	CCT6A	211.49	7.4762/23.66/15.124	211.49	15.124	-3.7201	12360	5451.2	2.9066	0.0018269	0.99817	0.0036538	0.14786	FALSE
66211	CNTN6	257.16	495.3/420.62/506.2	257.16	495.3	0.94297	15146	6713.9	2.9064	0.99817	0.0018298	0.0036596	0.14786	TRUE
30278	GPHN	212.19	474.74/435.52/495.53	212.19	474.74	1.158	20474	8160.9	2.9063	0.99815	0.0018459	0.0036917	0.14786	TRUE
27288	DKC1	356.93	37.381/29.794/50.709	356.93	37.381	-3.2212	32729	13334	2.906	0.0018306	0.99817	0.0036612	0.14786	FALSE
57163	CST3	615.49	1121.4/1034.9/1099.6	615.49	1099.6	0.83613	69703	27761	2.9055	0.99817	0.0018338	0.0036675	0.14786	TRUE
65572	KRTAP1-5	366.06	644.83/726.44/704.59	366.06	704.59	0.94281	33242	13576	2.9054	0.99816	0.0018352	0.0036704	0.14786	TRUE
37603	OR2A42	590.9	1095.3/1134.8/1037.3	590.9	1095.3	0.88918	77457	30139	2.9053	0.99816	0.0018353	0.0036706	0.14786	TRUE
21921	ATP1B3	198.84	13.083/17.526/9.786	198.84	13.083	-3.8268	11242	4987.9	2.9051	0.0018359	0.99816	0.0036719	0.14786	FALSE
45410	MOB3B	255.05	394.37/553.81/514.21	255.05	514.21	1.0087	18928	7958.9	2.905	0.99816	0.0018403	0.0036806	0.14786	TRUE
29342	DNLZ	165.82	9.3453/8.7629/11.565	165.82	9.3453	-4.0112	8047.5	3690.4	2.905	0.0018364	0.99816	0.0036729	0.14786	FALSE
33384	NRXN1	222.73	373.81/461.8/497.31	222.73	461.8	1.0487	16082	6773.5	2.9049	0.99816	0.0018432	0.0036864	0.14786	TRUE
57228	USP39	318.99	31.774/22.783/46.261	318.99	31.774	-3.2874	26250	10881	2.9048	0.0018372	0.99816	0.0036744	0.14786	FALSE
8617	PHB	408.22	78.5/87.629/159.24	408.22	87.629	-2.207	28561	12348	2.9048	0.0018373	0.99816	0.0036746	0.14786	FALSE
29019	MCCC1	177.06	383.16/370.67/307.81	177.06	370.67	1.0617	10069	4442.8	2.9047	0.99815	0.0018453	0.0036907	0.14786	TRUE
636	SLC23A3	427.19	611.18/729.95/739.29	427.19	729.95	0.77152	23669	10868	2.9042	0.99816	0.0018412	0.0036823	0.14786	TRUE
50788	RAD9A	235.38	24.298/11.392/17.793	235.38	17.793	-3.6528	15351	6621.7	2.9041	0.0018418	0.99816	0.0036836	0.14786	FALSE
21127	EEF1G	287.37	31.774/14.021/63.164	287.37	31.774	-3.1373	19721	8464.9	2.904	0.001842	0.99816	0.003684	0.14786	FALSE
71870	LAMC1	373.79	674.73/669.48/587.16	373.79	669.48	0.83912	23443	10370	2.9037	0.99816	0.0018441	0.0036882	0.14786	TRUE
73586	OR52H1	165.11	413.06/270.77/465.28	165.11	413.06	1.3177	18867	7292	2.9036	0.99811	0.0018948	0.0037897	0.14786	TRUE
49318	DPYD	113.82	261.67/361.91/314.93	113.82	314.93	1.4602	12426	4797.6	2.9035	0.99806	0.0019428	0.0038856	0.14786	TRUE
53704	COPS5	370.98	29.905/42.938/63.164	370.98	42.938	-3.0817	33940	13847	2.9033	0.0018463	0.99815	0.0036927	0.14786	FALSE
50354	OR2AG1	229.75	439.23/514.38/489.3	229.75	489.3	1.0873	19587	7992.7	2.9031	0.99814	0.0018567	0.0037134	0.14786	TRUE
32310	TRPC3	551.55	900.89/720.31/915.43	551.55	900.89	0.70684	31467	14481	2.903	0.99815	0.001848	0.003696	0.14786	TRUE
62489	FAM150B	316.88	650.43/680.88/685.02	316.88	680.88	1.101	40828	15724	2.9028	0.99814	0.0018601	0.0037203	0.14786	TRUE
61446	SAT2	279.64	523.34/602.01/669.01	279.64	602.01	1.1035	31503	12334	2.9027	0.99814	0.0018608	0.0037216	0.14786	TRUE
43580	DPP4	72.369	151.39/188.4/185.93	72.369	185.93	1.3493	3419.6	1530.7	2.9027	0.99809	0.0019114	0.0038228	0.14786	TRUE
5048	NFS1	338.66	61.679/37.68/13.345	338.66	37.68	-3.1344	28373	11740	2.9026	0.0018507	0.99815	0.0037014	0.14786	FALSE
28375	DHX33	268.4	22.429/29.794/15.124	268.4	22.429	-3.5234	19617	8287.9	2.9022	0.0018527	0.99815	0.0037054	0.14786	FALSE
59764	HSCB	302.12	35.512/120.93/50.709	302.12	50.709	-2.5514	17261	7756.5	2.9021	0.0018533	0.99815	0.0037066	0.14786	FALSE
53118	ANAPC1	309.15	44.857/103.4/48.93	309.15	48.93	-2.635	18915	8361.2	2.9019	0.0018544	0.99815	0.0037087	0.14786	FALSE
64848	DEFB133	322.5	534.55/623.04/606.73	322.5	606.73	0.90967	22308	9594.3	2.9018	0.99814	0.0018561	0.0037122	0.14786	TRUE
75760	PGD	275.42	29.905/57.835/23.131	275.42	29.905	-3.161	18146	7850	2.9018	0.0018554	0.99814	0.0037108	0.14786	FALSE
17641	CEP89	135.6	370.07/274.28/332.72	135.6	332.72	1.2886	11443	4615.2	2.9016	0.9981	0.0019	0.0038001	0.14786	TRUE
34958	HNRNPF	422.97	755.1/775.51/669.9	422.97	755.1	0.8346	30475	13103	2.9015	0.99814	0.0018573	0.0037146	0.14786	TRUE
36583	ATP6V0C	506.58	82.239/121.8/50.709	506.58	82.239	-2.6083	55696	22186	2.9012	0.0018584	0.99814	0.0037168	0.14786	FALSE
28019	ARSE	416.65	777.53/498.61/797.11	416.65	777.53	0.89846	37740	15474	2.9011	0.99814	0.0018602	0.0037205	0.14786	TRUE
30761	UTP20	469.35	59.81/56.959/74.729	469.35	59.81	-2.9513	53961	21304	2.901	0.0018599	0.99814	0.0037198	0.14786	FALSE
69561	MRPL40	429.3	166.35/75.361/93.412	429.3	93.412	-2.1883	31761	13582	2.9009	0.0018605	0.99814	0.003721	0.14786	FALSE
38156	DAPL1	392.76	771.92/723.81/794.44	392.76	771.92	0.973	43142	17086	2.9007	0.99814	0.001864	0.0037279	0.14786	TRUE
66567	PUF60	425.08	91.584/158.61/83.626	425.08	91.584	-2.2023	31319	13401	2.9005	0.0018629	0.99814	0.0037257	0.14786	FALSE
67157	ZNF514	256.45	500.91/440.77/506.2	256.45	500.91	0.96311	16340	7106.8	2.8998	0.99813	0.0018695	0.0037389	0.14786	TRUE
69320	RANGAP1	318.28	28.036/39.433/72.06	318.28	39.433	-2.9812	23409	9928.8	2.8997	0.0018674	0.99813	0.0037348	0.14786	FALSE
30046	AP2S1	368.17	39.25/55.206/40.923	368.17	40.923	-3.1385	34216	13917	2.8995	0.0018689	0.99813	0.0037378	0.14786	FALSE
38758	GPR108	285.26	536.42/606.39/584.49	285.26	584.49	1.0323	26332	10653	2.8992	0.99812	0.0018761	0.0037523	0.14786	TRUE
75542	ATP5J2	113.82	5.6072/15.773/3.5585	113.82	5.6072	-4.1192	3579.7	1848.8	2.8991	0.0018709	0.99813	0.0037418	0.14786	FALSE
42596	DEFB106A	152.47	343.91/371.55/244.65	152.47	343.91	1.1683	10336	4360.9	2.899	0.99811	0.0018917	0.0037833	0.14786	TRUE
54996	ITPK1	373.09	87.846/52.577/42.702	373.09	52.577	-2.8037	31038	12896	2.8984	0.0018752	0.99812	0.0037504	0.14786	FALSE
68252	MRPL41	320.39	31.774/28.918/25.799	320.39	28.918	-3.4253	28050	11492	2.8982	0.0018763	0.99812	0.0037527	0.14786	FALSE
5306	NARS	211.49	41.119/18.402/8.0067	211.49	18.402	-3.4531	11252	5082	2.8982	0.0018768	0.99812	0.0037536	0.14786	FALSE
19884	CLDN20	463.73	956.96/983.2/927.89	463.73	956.96	1.0436	77079	28965	2.8981	0.99812	0.0018831	0.0037663	0.14786	TRUE
39804	CCT6B	62.533	226.16/254.12/210.84	62.533	226.16	1.8381	8570.7	3187.7	2.8981	0.99783	0.002168	0.0043359	0.14786	TRUE
51046	PRMT1	423.68	91.584/61.34/58.716	423.68	61.34	-2.7681	40443	16431	2.8979	0.0018781	0.99812	0.0037562	0.14786	FALSE
19754	CNOT1	464.43	185.04/113.04/106.76	464.43	113.04	-2.029	34617	14817	2.8979	0.0018783	0.99812	0.0037565	0.14786	FALSE
22568	TRAPPC3	205.16	5.6072/48.196/18.682	205.16	18.682	-3.3888	10233	4696.9	2.8979	0.0018784	0.99812	0.0037567	0.14786	FALSE
21588	PDE12	318.99	57.941/35.928/32.916	318.99	35.928	-3.1152	24817	10404	2.8978	0.0018787	0.99812	0.0037574	0.14786	FALSE
48624	TEKT5	400.49	833.6/949.02/696.58	400.49	833.6	1.0557	58717	22338	2.8978	0.99811	0.0018857	0.0037714	0.14786	TRUE
43579	DPP4	122.25	228.03/280.41/294.47	122.25	280.41	1.191	6802.3	2978.8	2.8978	0.9981	0.0019027	0.0038055	0.14786	TRUE
50488	KRTAP4-3	680.13	1181.2/1312.7/1244.6	680.13	1244.6	0.87084	98609	37946	2.8977	0.99812	0.0018798	0.0037595	0.14786	TRUE
68556	IDH3A	249.43	22.429/19.278/16.903	249.43	19.278	-3.6264	17422	7415.5	2.8977	0.0018798	0.99812	0.0037595	0.14786	FALSE
9621	ZNF781	225.54	418.67/466.19/474.18	225.54	466.19	1.0442	16392	6897.2	2.8976	0.99811	0.0018863	0.0037725	0.14786	TRUE
57264	RPS26	359.04	44.857/39.433/70.281	359.04	44.857	-2.9729	30511	12611	2.8975	0.0018807	0.99812	0.0037614	0.14786	FALSE
6714	PDCD10	406.11	809.3/752.73/796.22	406.11	796.22	0.96956	45951	18127	2.8975	0.99812	0.0018832	0.0037665	0.14786	TRUE
36086	GRB7	440.54	680.34/821.08/782.88	440.54	782.88	0.82809	32661	13972	2.8962	0.99811	0.001889	0.0037779	0.14786	TRUE
50681	CDT1	467.94	84.108/63.969/55.157	467.94	63.969	-2.8516	51906	20608	2.8961	0.0018894	0.99811	0.0037788	0.14786	FALSE
57222	SUPT4H1	179.17	11.214/2.6289/10.676	179.17	10.676	-3.9478	9455.9	4253.2	2.8959	0.0018902	0.99811	0.0037805	0.14786	FALSE
622	CRTAM	226.24	332.69/433.76/429.69	226.24	429.69	0.92244	10493	4935.8	2.8959	0.99811	0.0018915	0.003783	0.14786	TRUE
34778	ZFP14	433.51	697.16/781.65/814.91	433.51	781.65	0.84897	34280	14455	2.8956	0.99811	0.0018927	0.0037854	0.14786	TRUE
20472	PSMG3	363.95	84.108/45.567/50.709	363.95	50.709	-2.8192	29658	12365	2.8955	0.0018926	0.99811	0.0037852	0.14786	FALSE
3762	SPRED2	120.15	267.28/370.67/322.94	120.15	322.94	1.419	12623	4905.1	2.8955	0.99802	0.0019781	0.0039562	0.14786	TRUE
44532	ALDOA	586.68	142.05/106.91/96.97	586.68	106.91	-2.4452	71669	28174	2.8955	0.0018931	0.99811	0.0037861	0.14786	FALSE
25303	SHBG	83.611	162.61/253.25/292.69	83.611	253.25	1.5873	8915.7	3432.8	2.8953	0.99795	0.0020514	0.0041027	0.14786	TRUE
69088	ZNF626	181.27	28.036/11.392/13.345	181.27	13.345	-3.6675	8660.5	4002.9	2.8952	0.0018944	0.99811	0.0037887	0.14786	FALSE
66140	RNF145	117.34	293.44/275.15/221.52	117.34	275.15	1.2226	6878	2971.4	2.8952	0.99808	0.0019249	0.0038498	0.14786	TRUE
29614	CLNS1A	212.89	24.298/15.773/16.013	212.89	16.013	-3.6521	12400	5474.9	2.895	0.0018957	0.9981	0.0037913	0.14786	FALSE
31596	UBE2T	675.21	143.92/147.22/190.38	675.21	147.22	-2.1898	86001	33701	2.895	0.0018957	0.9981	0.0037913	0.14786	FALSE
34890	SNAPC2	198.84	13.083/14.897/10.676	198.84	13.083	-3.8268	11394	5038.7	2.895	0.001896	0.9981	0.0037919	0.14786	FALSE
68747	TMEM167A	129.98	362.6/327.73/411.01	129.98	362.6	1.473	17082	6457	2.8948	0.998	0.0020029	0.0040058	0.14786	TRUE
58644	GAS8	328.12	601.84/408.35/597.83	328.12	597.83	0.86354	19439	8681.1	2.8948	0.9981	0.0018975	0.003795	0.14786	TRUE
66775	ZDHHC13	465.13	1095.3/1115.5/1096	465.13	1096	1.2348	132650	47500	2.8948	0.99807	0.0019289	0.0038577	0.14786	TRUE
31955	NEFM	278.94	513.99/421.49/522.22	278.94	513.99	0.87944	14298	6593.6	2.8947	0.9981	0.0018981	0.0037961	0.14786	TRUE
68527	OPN1SW	504.48	870.98/927.11/945.68	504.48	927.11	0.87666	53145	21319	2.8946	0.9981	0.0018989	0.0037977	0.14786	TRUE
60095	UBA3	269.8	37.381/21.907/24.91	269.8	24.91	-3.3857	19040	8106.1	2.894	0.0019019	0.9981	0.0038038	0.14786	FALSE
15107	ID2	133.5	428.01/370.67/516.88	133.5	428.01	1.6735	28711	10357	2.894	0.9979	0.0021011	0.0042022	0.14786	TRUE
13508	YARS	283.86	39.25/14.021/26.689	283.86	26.689	-3.3628	21127	8907.1	2.8939	0.0019025	0.9981	0.003805	0.14786	FALSE
19341	YKT6	304.93	35.512/64.845/16.903	304.93	35.512	-3.0668	22146	9406.1	2.8937	0.0019036	0.9981	0.0038072	0.14786	FALSE
61505	VARS2	58.317	1.8691/1.7526/16.903	58.317	1.8691	-4.3698	855.17	590.54	2.8933	0.0019063	0.99809	0.0038127	0.14786	FALSE
15602	LRRC75A	233.97	480.35/414.48/469.73	233.97	469.73	1.0024	15436	6640	2.8932	0.99809	0.0019105	0.003821	0.14786	TRUE
52431	GPC4	427.19	637.35/810.57/763.31	427.19	763.31	0.8359	31563	13499	2.8929	0.99809	0.0019087	0.0038174	0.14786	TRUE
55558	TKT	427.19	106.54/182.27/103.2	427.19	106.54	-1.9934	28178	12371	2.8929	0.0019088	0.99809	0.0038176	0.14786	FALSE
38820	HIST1H2BM	200.95	13.083/4.3814/13.345	200.95	13.083	-3.8419	11774	5180.4	2.8926	0.0019105	0.99809	0.0038209	0.14786	FALSE
60475	TMEM17	174.25	381.29/363.66/264.22	174.25	363.66	1.0572	9664.5	4288.3	2.8924	0.99808	0.0019187	0.0038375	0.14786	TRUE
30506	C10orf105	444.05	743.89/606.39/751.74	444.05	743.89	0.74305	22907	10749	2.892	0.99809	0.0019142	0.0038283	0.14786	TRUE
45705	MVD	179.87	14.952/11.392/6.2274	179.87	11.392	-3.8675	9280.8	4199.8	2.8919	0.0019144	0.99809	0.0038289	0.14786	FALSE
31418	HSPA5	448.97	69.155/56.082/38.254	448.97	56.082	-2.9787	49982	19814	2.8918	0.0019149	0.99809	0.0038298	0.14786	FALSE
29252	DENND5B	620.41	1431.7/1340.7/1324.7	620.41	1340.7	1.1105	172430	62044	2.8918	0.99807	0.0019274	0.0038548	0.14786	TRUE
21195	HAO1	148.95	194.38/337.37/345.18	148.95	337.37	1.1741	10061	4245.2	2.8918	0.99806	0.0019366	0.0038733	0.14786	TRUE
17204	PHF10	248.02	482.22/475.82/407.45	248.02	475.82	0.93718	13824	6205.7	2.8918	0.99808	0.001917	0.003834	0.14786	TRUE
61800	FLG	257.16	555.11/642.32/591.61	257.16	591.61	1.1988	35135	13377	2.8917	0.99806	0.0019413	0.0038825	0.14786	TRUE
57694	COQ7	662.56	166.35/220.82/161.02	662.56	166.35	-1.9874	74162	29647	2.8915	0.0019168	0.99808	0.0038335	0.14786	FALSE
58174	NOL10	126.47	39.25/6.134/8.8963	126.47	8.8963	-3.6871	3755.9	1991.4	2.8915	0.001917	0.99808	0.0038339	0.14786	FALSE
60351	HTR2C	207.97	293.44/400.46/399.45	207.97	399.45	0.93829	9236.9	4385	2.8915	0.99808	0.0019188	0.0038376	0.14786	TRUE
22396	GTF2H2C	312.66	22.429/38.557/30.248	312.66	30.248	-3.3274	25869	10706	2.8914	0.0019179	0.99808	0.0038359	0.14786	FALSE
39658	DR1	593.71	106.54/90.258/70.281	593.71	90.258	-2.7042	82085	31705	2.8911	0.0019195	0.99808	0.003839	0.14786	FALSE
31928	GFM1	305.64	82.239/42.062/32.916	305.64	42.062	-2.8321	20316	8801.4	2.8909	0.0019207	0.99808	0.0038414	0.14786	FALSE
5414	SRSF5	229.75	452.31/458.3/392.33	229.75	452.31	0.97415	13392	5927.7	2.8907	0.99808	0.0019248	0.0038495	0.14786	TRUE
46384	PSMD10	189	405.59/350.52/397.67	189	397.67	1.0692	12120	5210.8	2.8906	0.99807	0.0019308	0.0038616	0.14786	TRUE
51870	HLA-A	203.06	364.47/430.26/418.13	203.06	418.13	1.0384	12798	5536.7	2.8904	0.99807	0.0019297	0.0038595	0.14786	TRUE
40384	PLEKHG3	230.46	356.99/460.93/491.08	230.46	460.93	0.99692	14669	6358.7	2.8902	0.99807	0.0019286	0.0038571	0.14786	TRUE
27691	CHCHD7	295.8	418.67/555.57/582.71	295.8	555.57	0.90706	18370	8078.2	2.8902	0.99807	0.0019261	0.0038522	0.14786	TRUE
16690	AIMP2	174.25	24.298/12.268/10.676	174.25	12.268	-3.7234	8151.8	3784	2.8901	0.0019253	0.99807	0.0038506	0.14786	FALSE
61587	LIN52	181.27	9.3453/11.392/13.345	181.27	11.392	-3.8787	9513.4	4287.2	2.8901	0.0019257	0.99807	0.0038515	0.14786	FALSE
9218	PSMC1	293.69	20.56/32.423/26.689	293.69	26.689	-3.4118	23289	9701.7	2.89	0.001926	0.99807	0.003852	0.14786	FALSE
26074	FDX1L	170.03	14.952/10.515/3.5585	170.03	10.515	-3.8926	8279	3796.9	2.89	0.0019264	0.99807	0.0038529	0.14786	FALSE
70183	EFHC2	292.29	478.48/559.07/588.05	292.29	559.07	0.9333	19781	8521.9	2.89	0.99807	0.001928	0.003856	0.14786	TRUE
53791	EIF3CL	526.26	242.98/150.72/121.88	526.26	150.72	-1.7971	39462	16937	2.8899	0.001927	0.99807	0.003854	0.14786	FALSE
37434	PPP4C	194.62	16.822/39.433/11.565	194.62	16.822	-3.4564	9417	4349.6	2.8896	0.0019288	0.99807	0.0038575	0.14786	FALSE
37582	UBB	373.09	56.072/85.876/205.51	373.09	85.876	-2.1063	22299	9983.2	2.8895	0.0019291	0.99807	0.0038582	0.14786	FALSE
66082	TBL3	221.32	114.01/34.175/30.248	221.32	34.175	-2.66	8928.7	4378.7	2.8895	0.0019293	0.99807	0.0038586	0.14786	FALSE
70263	DYNC1H1	239.59	18.691/17.526/22.241	239.59	18.691	-3.611	16010	6872.5	2.8891	0.0019316	0.99807	0.0038632	0.14786	FALSE
54214	GFER	161.6	9.3453/9.6392/13.345	161.6	9.6392	-3.9339	7514.8	3483.6	2.8891	0.0019319	0.99807	0.0038638	0.14786	FALSE
36029	WDHD1	267.7	65.417/25.412/32.027	267.7	32.027	-3.0243	16350	7193.7	2.8891	0.001932	0.99807	0.0038641	0.14786	FALSE
11805	EPB41L3	333.04	581.28/581.86/453.71	333.04	581.28	0.80169	15434	7383.9	2.8889	0.99807	0.0019333	0.0038666	0.14786	TRUE
46518	UBL5	320.39	22.429/34.175/30.248	320.39	30.248	-3.3625	27717	11381	2.8887	0.0019339	0.99807	0.0038679	0.14786	FALSE
32768	NHLRC4	470.05	844.81/762.37/832.7	470.05	832.7	0.82365	37318	15763	2.8885	0.99806	0.0019356	0.0038712	0.14786	TRUE
24149	GCLC	517.83	237.37/149.85/154.8	517.83	154.8	-1.7356	36355	15832	2.8883	0.0019364	0.99806	0.0038728	0.14786	FALSE
67235	HNRNPK	316.18	67.286/39.433/35.585	316.18	39.433	-2.9717	23259	9862.7	2.8882	0.0019374	0.99806	0.0038747	0.14786	FALSE
52493	CCDC160	419.46	758.84/763.25/695.69	419.46	758.84	0.85372	32678	13809	2.888	0.99806	0.0019387	0.0038775	0.14786	TRUE
60132	EXOSC9	491.13	42.988/70.979/93.412	491.13	70.979	-2.7734	56338	22274	2.8879	0.001939	0.99806	0.003878	0.14786	FALSE
76271	RPL23A	386.44	142.05/80.618/80.957	386.44	80.957	-2.241	26136	11367	2.8879	0.0019392	0.99806	0.0038783	0.14786	FALSE
3626	IMPDH2	287.37	54.203/127.06/55.157	287.37	55.157	-2.3604	14155	6609.5	2.8878	0.0019395	0.99806	0.003879	0.14786	FALSE
63778	MCM5	284.56	63.548/25.412/33.806	284.56	33.806	-3.0364	18875	8161.5	2.8878	0.0019396	0.99806	0.0038791	0.14786	FALSE
53835	DDX54	426.49	48.596/42.062/47.151	426.49	47.151	-3.1503	47794	18904	2.8878	0.0019397	0.99806	0.0038794	0.14786	FALSE
54267	DOHH	500.96	192.51/126.19/120.1	500.96	126.19	-1.9806	40147	16957	2.8876	0.0019411	0.99806	0.0038822	0.14786	FALSE
36130	POLR3K	415.24	63.548/61.34/95.191	415.24	63.548	-2.689	37879	15509	2.887	0.0019444	0.99806	0.0038889	0.14786	FALSE
18350	RPL9	123.66	7.4762/24.536/7.1171	123.66	7.4762	-3.8784	3938	2033.4	2.8869	0.0019454	0.99805	0.0038909	0.14786	FALSE
45222	DCK	173.55	239.24/360.15/369.2	173.55	360.15	1.049	9351.6	4179	2.8867	0.99805	0.0019539	0.0039078	0.14786	TRUE
51736	CDC73	468.64	72.893/101.65/58.716	468.64	72.893	-2.668	48891	19609	2.8865	0.0019475	0.99805	0.0038949	0.14786	FALSE
44045	ECD	132.09	0/14.021/7.1171	132.09	7.1171	-4.0353	4967.8	2433.1	2.8865	0.0019475	0.99805	0.003895	0.14786	FALSE
57186	ZDHHC24	140.52	315.87/310.21/189.49	140.52	310.21	1.1368	7865.7	3456	2.8864	0.99803	0.0019651	0.0039302	0.14786	TRUE
42014	RCC2	393.46	728.93/696.65/543.57	393.46	696.65	0.82261	24976	11036	2.8861	0.99805	0.0019506	0.0039011	0.14786	TRUE
48135	PCDH1	349.9	571.93/646.7/670.78	349.9	646.7	0.88426	24623	10577	2.8859	0.99805	0.0019523	0.0039047	0.14786	TRUE
8825	MCM6	347.09	39.25/53.454/34.696	347.09	39.25	-3.1124	30227	12423	2.8857	0.0019524	0.99805	0.0039049	0.14786	FALSE
62927	MRPL38	209.38	24.298/10.515/16.013	209.38	16.013	-3.6282	11978	5308.7	2.8855	0.0019537	0.99805	0.0039075	0.14786	FALSE
46842	GNA13	604.95	970.04/977.94/843.37	604.95	970.04	0.68033	34718	16011	2.8853	0.99805	0.0019549	0.0039099	0.14786	TRUE
34480	ANO5	520.64	977.52/923.61/1026.6	520.64	977.52	0.90755	64026	25078	2.8851	0.99804	0.0019577	0.0039154	0.14786	TRUE
32334	MANF	129.98	299.05/233.97/323.83	129.98	299.05	1.1958	8014.1	3434.4	2.8849	0.99802	0.0019839	0.0039678	0.14786	TRUE
37314	ZNF729	427.89	730.8/748.35/613.85	427.89	730.8	0.77084	24122	11025	2.8849	0.99804	0.0019577	0.0039153	0.14786	TRUE
683	MRPS22	424.38	65.417/60.464/96.081	424.38	65.417	-2.6791	39654	16174	2.8846	0.0019595	0.99804	0.003919	0.14786	FALSE
35815	PSMA5	378.71	42.988/35.052/40.034	378.71	40.034	-3.21	37916	15233	2.8845	0.0019605	0.99804	0.003921	0.14786	FALSE
61240	PANK1	95.555	138.31/239.23/232.19	95.555	232.19	1.2721	5122	2244.1	2.8844	0.998	0.0020047	0.0040095	0.14786	TRUE
22010	CYC1	179.87	11.214/7.8866/11.565	179.87	11.214	-3.8883	9465.9	4261.5	2.8839	0.0019636	0.99804	0.0039272	0.14786	FALSE
48354	CDCA8	328.82	52.334/96.392/51.599	328.82	52.334	-2.6286	22080	9566.6	2.8838	0.0019643	0.99804	0.0039285	0.14786	FALSE
51623	DPH3	208.68	14.952/10.515/17.793	208.68	14.952	-3.7163	12340	5424.4	2.8835	0.0019665	0.99803	0.0039331	0.14786	FALSE
45571	EIF3C	118.74	14.952/5.2577/6.2274	118.74	6.2274	-4.0503	3921.1	1995.1	2.8834	0.0019668	0.99803	0.0039336	0.14786	FALSE
69751	CBLN3	287.37	523.34/525.77/441.26	287.37	523.34	0.86258	14419	6697.3	2.8834	0.99803	0.0019676	0.0039352	0.14786	TRUE
43896	CCDC110	292.99	424.28/560.82/540.01	292.99	540.01	0.87988	16222	7340.9	2.8831	0.99803	0.0019698	0.0039396	0.14786	TRUE
54042	NFKB1	463.73	82.239/57.835/64.943	463.73	64.943	-2.8171	50867	20228	2.883	0.0019696	0.99803	0.0039391	0.14786	FALSE
46134	ADCK3	93.448	237.37/138.45/228.64	93.448	228.64	1.2818	5027.1	2199	2.8829	0.99798	0.0020169	0.0040337	0.14786	TRUE
16406	RTN3	164.41	349.51/238.35/339.84	164.41	339.84	1.043	8115.5	3703.3	2.8827	0.99802	0.001978	0.003956	0.14786	TRUE
1934	TOP2A	264.18	56.072/29.794/26.689	264.18	29.794	-3.1063	16520	7224.2	2.8827	0.0019715	0.99803	0.003943	0.14786	FALSE
38903	RBAK	258.56	497.17/511.75/429.69	258.56	497.17	0.94056	15528	6851.6	2.8826	0.99803	0.0019736	0.0039472	0.14786	TRUE
58162	VPS25	214.3	18.691/36.804/6.2274	214.3	18.691	-3.4508	11809	5288.1	2.8826	0.0019721	0.99803	0.0039443	0.14786	FALSE
11384	TNPO1	261.37	121.49/42.938/47.151	261.37	47.151	-2.446	11941	5676.9	2.8825	0.0019725	0.99803	0.003945	0.14786	FALSE
9114	PSMD12	210.08	28.036/11.392/16.903	210.08	16.903	-3.5595	11794	5252.7	2.8822	0.0019743	0.99803	0.0039487	0.14786	FALSE
28928	SRSF3	621.11	175.69/88.505/129.89	621.11	129.89	-2.2489	74835	29519	2.8822	0.0019745	0.99803	0.0039491	0.14786	FALSE
9000	RPL22	394.87	46.726/40.309/56.937	394.87	46.726	-3.0522	39286	15817	2.8822	0.0019746	0.99803	0.0039492	0.14786	FALSE
39782	NXF1	439.13	52.334/56.959/50.709	439.13	52.334	-3.0448	49286	19502	2.8822	0.0019747	0.99803	0.0039494	0.14786	FALSE
54218	LUC7L3	408.22	65.417/130.57/78.288	408.22	78.288	-2.3677	31726	13402	2.8819	0.0019762	0.99802	0.0039524	0.14786	FALSE
47211	NAPA	385.03	41.119/45.567/56.937	385.03	45.567	-3.0513	37192	15041	2.8819	0.0019762	0.99802	0.0039525	0.14786	FALSE
69769	OR2M3	254.35	20.56/25.412/21.351	254.35	21.351	-3.514	17787	7573.4	2.8815	0.0019789	0.99802	0.0039578	0.14786	FALSE
67378	NOB1	205.16	44.857/19.278/9.786	205.16	19.278	-3.3458	10262	4706.5	2.8814	0.0019793	0.99802	0.0039585	0.14786	FALSE
39864	THUMPD2	452.48	609.31/756.24/749.96	452.48	749.96	0.72769	22453	10665	2.8805	0.99801	0.0019853	0.0039705	0.14786	TRUE
11794	MARCH6	162.3	328.95/328.61/265.11	162.3	328.61	1.0132	7050.4	3333.7	2.8803	0.99801	0.0019912	0.0039824	0.14786	TRUE
20217	DGCR14	230.46	24.298/51.701/18.682	230.46	24.298	-3.1937	12596	5667.6	2.8803	0.0019865	0.99801	0.003973	0.14786	FALSE
22564	PDE5A	127.17	297.18/282.16/216.18	127.17	282.16	1.1435	6455.2	2895.9	2.8802	0.99799	0.0020055	0.004011	0.14786	TRUE
61048	HUWE1	310.56	44.857/10.515/32.027	310.56	32.027	-3.2378	24969	10390	2.88	0.0019882	0.99801	0.0039763	0.14786	FALSE
58922	TRIM43	307.74	31.774/28.918/20.462	307.74	28.918	-3.3674	25684	10607	2.8797	0.0019905	0.99801	0.0039811	0.14786	FALSE
71155	CAGE1	219.92	454.18/385.57/488.41	219.92	454.18	1.0429	15678	6618.2	2.8796	0.998	0.0019977	0.0039954	0.14786	TRUE
27945	ZNF275	286.67	480.35/541.55/548.02	286.67	541.55	0.91535	17849	7835.7	2.8794	0.99801	0.0019936	0.0039872	0.14786	TRUE
57972	ACTR10	211.49	9.3453/17.526/30.248	211.49	17.526	-3.5198	11829	5274.3	2.8794	0.0019925	0.99801	0.003985	0.14786	FALSE
18352	RPL9	285.26	29.905/45.567/25.799	285.26	29.905	-3.2114	20511	8712.4	2.8793	0.001993	0.99801	0.0039861	0.14786	FALSE
50089	CST9	484.1	811.17/713.3/817.57	484.1	811.17	0.7435	28404	12905	2.8791	0.99801	0.0019939	0.0039879	0.14786	TRUE
30857	AGTR2	430.7	805.56/870.15/720.6	430.7	805.56	0.90175	41850	16956	2.8788	0.998	0.0019972	0.0039944	0.14786	TRUE
65808	HK2	125.07	16.822/7.0103/4.4482	125.07	7.0103	-3.9762	4302.2	2164.2	2.8787	0.0019965	0.998	0.003993	0.14786	FALSE
71746	POU3F4	335.15	571.93/667.73/636.98	335.15	636.98	0.92442	26216	10994	2.8787	0.998	0.0019983	0.0039966	0.14786	TRUE
68699	KIAA1107	491.83	609.31/810.57/814.91	491.83	810.57	0.71962	26280	12260	2.8786	0.998	0.0019973	0.0039947	0.14786	TRUE
4581	TRAIP	186.9	26.167/8.7629/14.234	186.9	14.234	-3.6245	9329.7	4265.7	2.8785	0.0019976	0.998	0.0039952	0.14786	FALSE
31514	FBXO38	519.93	870.98/780.77/877.18	519.93	870.98	0.7432	33434	14875	2.8783	0.998	0.0019992	0.0039984	0.14786	TRUE
52240	DEK	287.37	413.06/528.4/519.55	287.37	519.55	0.85211	13848	6507.1	2.8782	0.998	0.0019998	0.0039997	0.14786	TRUE
33860	KIF25	106.09	237.37/237.47/190.38	106.09	237.37	1.1543	4425.9	2080.3	2.8782	0.99798	0.0020197	0.0040395	0.14786	TRUE
43623	CARS	484.8	76.631/111.29/81.846	484.8	81.846	-2.5519	50519	20283	2.8781	0.0020005	0.998	0.004001	0.14786	FALSE
65120	HSPD1	504.48	127.1/53.454/88.963	504.48	88.963	-2.4902	53625	21479	2.8778	0.0020021	0.998	0.0040042	0.14786	FALSE
9763	LARS2	189	28.036/14.897/13.345	189	14.897	-3.5792	9406.9	4306.3	2.8775	0.0020039	0.998	0.0040078	0.14786	FALSE
21606	COPB2	311.96	59.81/27.165/37.365	311.96	37.365	-3.0281	23359	9863.8	2.877	0.0020075	0.99799	0.004015	0.14786	FALSE
31683	SUGP2	119.44	263.54/192.78/273.12	119.44	263.54	1.1351	5447.8	2508.6	2.8769	0.99797	0.0020253	0.0040507	0.14786	TRUE
68051	TP73	446.86	620.53/786.91/759.75	446.86	759.75	0.76436	26079	11829	2.8768	0.99799	0.0020087	0.0040174	0.14786	TRUE
29894	DUSP7	201.65	689.68/698.4/814.91	201.65	698.4	1.7871	85699	29827	2.8763	0.99771	0.00229	0.00458	0.14786	TRUE
47926	UAP1	474.97	216.81/138.45/135.22	474.97	138.45	-1.7711	31092	13727	2.8761	0.0020131	0.99799	0.0040261	0.14786	FALSE
50948	SUPV3L1	372.39	52.334/77.99/52.488	372.39	52.488	-2.8034	31610	13081	2.8757	0.0020154	0.99798	0.0040308	0.14786	FALSE
6717	TUBA4A	192.52	422.41/378.56/451.04	192.52	422.41	1.1296	15589	6392	2.8754	0.99797	0.0020337	0.0040674	0.14786	TRUE
9859	DTX2	165.11	345.78/289.18/358.52	165.11	345.78	1.0618	8833.6	3947.6	2.8754	0.99797	0.0020261	0.0040522	0.14786	TRUE
67747	NRK	470.05	1018.6/807.94/911.88	470.05	911.88	0.95454	60862	23611	2.8754	0.99798	0.0020198	0.0040396	0.14786	TRUE
68273	APPBP2	247.32	504.65/460.93/519.55	247.32	504.65	1.0259	19251	8009.4	2.8753	0.99798	0.002024	0.004048	0.14786	TRUE
9399	ISCA1	399.79	44.857/14.021/49.82	399.79	44.857	-3.1276	41781	16687	2.8751	0.0020193	0.99798	0.0040385	0.14786	FALSE
22379	ADTRP	174.25	351.38/266.39/362.08	174.25	351.38	1.0077	8189.7	3796.6	2.8748	0.99797	0.0020263	0.0040526	0.14786	TRUE
14625	FAM107B	333.04	756.97/643.2/693.92	333.04	693.92	1.0568	40558	15759	2.8748	0.99797	0.0020298	0.0040596	0.14786	TRUE
17349	ORM2	320.39	493.43/574.84/572.92	320.39	572.92	0.83653	16725	7716.9	2.8747	0.99798	0.0020221	0.0040443	0.14786	TRUE
73066	PTPMT1	244.51	24.298/20.155/4.4482	244.51	20.155	-3.5367	16578	7097.9	2.8745	0.0020236	0.99798	0.0040471	0.14786	FALSE
26679	ZNF823	132.79	297.18/250.62/311.37	132.79	297.18	1.1562	7466.3	3270.6	2.8744	0.99796	0.0020446	0.0040892	0.14786	TRUE
39227	ANKRD20A3	550.15	190.64/134.07/113.87	550.15	134.07	-2.0287	51444	21128	2.8742	0.002025	0.99798	0.00405	0.14786	FALSE
24788	RPL8	197.43	63.548/22.783/20.462	197.43	22.783	-3.0606	8381.7	4024.5	2.8742	0.0020255	0.99797	0.0040511	0.14786	FALSE
4569	PPP1R42	100.47	250.45/248.87/128.11	100.47	248.87	1.3	6292.5	2666	2.874	0.99792	0.0020805	0.004161	0.14786	TRUE
22804	NCOR2	124.36	179.43/268.14/270.45	124.36	268.14	1.1023	5332.6	2502.9	2.874	0.99796	0.00204	0.00408	0.14786	TRUE
21266	UBE2M	87.124	3.7381/3.5052/12.455	87.124	3.7381	-4.2172	2101.5	1183.5	2.8738	0.0020276	0.99797	0.0040552	0.14786	FALSE
65307	COPA	220.62	24.298/12.268/17.793	220.62	17.793	-3.5598	13310	5833.9	2.8738	0.0020276	0.99797	0.0040553	0.14786	FALSE
44249	DAD1	62.533	1.8691/0/1.7793	62.533	1.7793	-4.5147	1229.6	740.68	2.8736	0.0020293	0.99797	0.0040586	0.14786	FALSE
14065	POLR2E	350.6	50.465/97.268/56.937	350.6	56.937	-2.6014	25442	10856	2.8735	0.00203	0.99797	0.0040601	0.14786	FALSE
42111	NDUFB4	533.99	106.54/72.732/150.35	533.99	106.54	-2.3147	56176	22572	2.8734	0.0020305	0.99797	0.0040611	0.14786	FALSE
66548	RFC2	432.81	242.98/123.56/135.22	432.81	135.22	-1.6711	23165	10745	2.8731	0.0020321	0.99797	0.0040641	0.14786	FALSE
37680	EIF4E	606.36	93.453/89.381/57.826	606.36	89.381	-2.7484	88766	34039	2.8731	0.0020325	0.99797	0.004065	0.14786	FALSE
70019	CCDC150	147.55	276.62/330.36/355.85	147.55	330.36	1.1575	9501.2	4049	2.8729	0.99795	0.0020543	0.0041086	0.14786	TRUE
32471	HAUS7	500.96	145.79/131.44/224.19	500.96	145.79	-1.7739	35260	15328	2.8728	0.0020344	0.99797	0.0040687	0.14786	FALSE
33827	SPIN2A	661.16	1057.9/1126.9/1155.6	661.16	1126.9	0.7684	64116	26286	2.8727	0.99796	0.002035	0.0040701	0.14786	TRUE
55357	RD3L	221.32	442.97/320.72/469.73	221.32	442.97	0.99779	13654	5953.8	2.8725	0.99796	0.0020405	0.0040811	0.14786	TRUE
7155	MRPL23	186.19	13.083/17.526/8.8963	186.19	13.083	-3.7325	9751.2	4401.2	2.8724	0.0020371	0.99796	0.0040742	0.14786	FALSE
2878	HSD17B10	423.68	91.584/41.186/64.054	423.68	64.054	-2.7067	40446	16432	2.8721	0.0020388	0.99796	0.0040776	0.14786	FALSE
28824	CENPM	216.41	22.429/21.907/48.04	216.41	22.429	-3.214	11109	5070	2.8721	0.002039	0.99796	0.004078	0.14786	FALSE
38954	LRRK1	343.58	508.38/623.04/657.44	343.58	623.04	0.85681	21444	9468.4	2.872	0.99796	0.0020398	0.0040795	0.14786	TRUE
47290	IL13RA1	656.24	1179.4/1186.5/1139.6	656.24	1179.4	0.84475	84929	33182	2.8719	0.99796	0.0020406	0.0040813	0.14786	TRUE
27287	DKC1	181.98	31.774/14.897/9.786	181.98	14.897	-3.5248	8497.7	3953.6	2.8716	0.0020423	0.99796	0.0040845	0.14786	FALSE
59431	MBTPS1	557.17	203.73/187.53/314.93	557.17	203.73	-1.447	33350	15155	2.8715	0.0020425	0.99796	0.0040849	0.14786	FALSE
10530	LRRTM4	347.79	646.69/560.82/631.64	347.79	631.64	0.85901	22259	9772.7	2.8713	0.99796	0.0020444	0.0040888	0.14786	TRUE
20397	FHAD1	153.17	327.09/345.26/264.22	153.17	327.09	1.0896	8246	3669.2	2.8711	0.99794	0.0020567	0.0041134	0.14786	TRUE
56347	TMEM31	159.49	293.44/422.37/373.65	159.49	373.65	1.223	13800	5564.1	2.871	0.99792	0.0020799	0.0041599	0.14786	TRUE
62504	TBX19	190.41	386.9/376.8/273.12	190.41	376.8	0.98098	9105.2	4215.7	2.8708	0.99795	0.0020508	0.0041016	0.14786	TRUE
74003	FARSA	269.8	44.857/23.66/28.468	269.8	28.468	-3.2	18219	7832.5	2.8705	0.0020493	0.99795	0.0040985	0.14786	FALSE
68994	FPGS	111.72	7.4762/5.2577/1.7793	111.72	5.2577	-4.1709	3707.3	1877.5	2.8701	0.002052	0.99795	0.0041039	0.14786	FALSE
11568	B2M	238.89	450.44/508.25/491.97	238.89	491.97	1.0391	18735	7775.6	2.87	0.99794	0.002059	0.004118	0.14786	TRUE
31110	MINOS1	284.56	80.37/41.186/37.365	284.56	41.186	-2.759	17131	7580.4	2.8699	0.0020529	0.99795	0.0041057	0.14786	FALSE
20841	CENPK	314.77	33.643/29.794/31.137	314.77	31.137	-3.2966	26583	10960	2.8698	0.0020538	0.99795	0.0041075	0.14786	FALSE
39608	RPL19	516.42	82.239/99.897/74.729	516.42	82.239	-2.636	60449	23851	2.8697	0.0020544	0.99795	0.0041089	0.14786	FALSE
16612	NPIPB9	243.81	42.988/24.536/24.91	243.81	24.91	-3.2401	14764	6488.1	2.8696	0.0020549	0.99795	0.0041099	0.14786	FALSE
16234	HIST1H2BI	511.5	128.97/61.34/93.412	511.5	93.412	-2.4405	54456	21813	2.8696	0.0020553	0.99794	0.0041106	0.14786	FALSE
6404	FAM25A	229.05	467.26/290.93/456.38	229.05	456.38	0.99144	14454	6276.5	2.8695	0.99794	0.0020598	0.0041197	0.14786	TRUE
9403	ZBTB49	171.44	302.79/357.53/371.87	171.44	357.53	1.056	9476.5	4205.9	2.8694	0.99794	0.0020649	0.0041298	0.14786	TRUE
44834	COASY	285.96	35.512/33.299/61.385	285.96	35.512	-2.9744	18993	8211.4	2.8692	0.0020574	0.99794	0.0041147	0.14786	FALSE
53501	ZFP42	347.79	618.66/543.3/617.41	347.79	617.41	0.82618	19432	8830.6	2.8691	0.99794	0.0020584	0.0041169	0.14786	TRUE
70176	OR10A3	191.11	405.59/443.4/317.6	191.11	405.59	1.0816	13209	5588.7	2.8689	0.99793	0.0020702	0.0041404	0.14786	TRUE
66071	PCDHGC5	267.7	502.78/495.98/347.85	267.7	495.98	0.88721	13764	6331.8	2.8689	0.99794	0.0020605	0.0041211	0.14786	TRUE
59652	NUP155	539.61	87.846/78.866/48.04	539.61	78.866	-2.7589	69818	27165	2.8685	0.0020623	0.99794	0.0041246	0.14786	FALSE
68988	MED8	473.56	99.06/75.361/76.509	473.56	76.509	-2.6142	49744	19933	2.8685	0.0020623	0.99794	0.0041246	0.14786	FALSE
47856	CFHR2	192.52	461.66/518.76/419.02	192.52	461.66	1.2575	22825	8804	2.8684	0.9979	0.002105	0.00421	0.14786	TRUE
47163	HNRNPC	296.5	84.108/40.309/44.482	296.5	44.482	-2.7095	18427	8102.5	2.8682	0.0020638	0.99794	0.0041275	0.14786	FALSE
75263	ORC6	198.84	18.691/13.144/40.923	198.84	18.691	-3.3433	9699	4473.6	2.8682	0.0020641	0.99794	0.0041282	0.14786	FALSE
32874	CENPN	139.82	7.4762/19.278/8.8963	139.82	8.8963	-3.8308	5302.1	2596.7	2.8679	0.0020659	0.99793	0.0041318	0.14786	FALSE
30412	UQCR10	421.57	121.49/79.742/73.84	421.57	79.742	-2.3878	34866	14556	2.8678	0.0020664	0.99793	0.0041327	0.14786	FALSE
72184	H2BFWT	309.15	558.85/488.09/558.69	309.15	558.69	0.85166	16550	7572.7	2.8676	0.99793	0.0020685	0.004137	0.14786	TRUE
57470	RPS3A	352.01	56.072/35.928/42.702	352.01	42.702	-3.0139	30617	12592	2.8673	0.0020699	0.99793	0.0041399	0.14786	FALSE
40423	PRAMEF15	621.11	160.74/109.54/129	621.11	129	-2.2587	76186	29970	2.8672	0.0020706	0.99793	0.0041411	0.14786	FALSE
66727	CCND2	393.46	52.334/22.783/46.261	393.46	46.261	-3.0612	39724	15952	2.867	0.0020718	0.99793	0.0041435	0.14786	FALSE
52892	TVP23B	387.14	713.98/682.63/522.22	387.14	682.63	0.81663	23886	10623	2.867	0.99793	0.0020722	0.0041444	0.14786	TRUE
73193	ZIM2	411.73	728.93/779.9/817.57	411.73	779.9	0.91993	40906	16491	2.867	0.99793	0.0020735	0.004147	0.14786	TRUE
59619	TBC1D19	323.9	624.27/676.49/541.79	323.9	624.27	0.94445	26427	10978	2.8667	0.99792	0.002076	0.004152	0.14786	TRUE
34266	EIF2B3	601.44	114.01/64.845/99.639	601.44	99.639	-2.5816	82169	31798	2.8665	0.0020749	0.99793	0.0041499	0.14786	FALSE
47720	ZNF627	296.5	644.83/530.15/594.28	296.5	594.28	1.0007	26494	10792	2.8664	0.99792	0.0020801	0.0041602	0.14786	TRUE
61285	NUDT21	203.76	11.214/75.361/24.91	203.76	24.91	-2.9824	8795.8	4207.8	2.8664	0.0020758	0.99792	0.0041516	0.14786	FALSE
41890	TIMM13	139.12	11.214/7.8866/40.034	139.12	11.214	-3.52	4536.9	2336.9	2.8663	0.0020764	0.99792	0.0041529	0.14786	FALSE
74416	ZNF317	285.96	545.77/399.59/525.77	285.96	525.77	0.87632	15365	7002.1	2.8659	0.99792	0.00208	0.0041601	0.14786	TRUE
36959	NUP98	316.88	74.762/43.814/30.248	316.88	43.814	-2.8264	22558	9634.6	2.8657	0.0020804	0.99792	0.0041609	0.14786	FALSE
26786	IARS	175.65	13.083/2.6289/11.565	175.65	11.565	-3.8134	8923.8	4051.2	2.8655	0.002082	0.99792	0.0041639	0.14786	FALSE
43508	SKA2	407.52	155.13/35.052/81.846	407.52	81.846	-2.3019	31061	13175	2.8653	0.0020833	0.99792	0.0041666	0.14786	FALSE
63249	PLLP	174.25	371.94/381.19/223.3	174.25	371.94	1.0896	11084	4761.3	2.865	0.9979	0.0020969	0.0041939	0.14786	TRUE
38966	MYB	448.97	130.83/72.732/88.074	448.97	88.074	-2.3368	39178	16212	2.865	0.0020852	0.99791	0.0041704	0.14786	FALSE
26144	CKS1B	399.08	91.584/80.618/153.91	399.08	91.584	-2.1115	26693	11653	2.8648	0.0020867	0.99791	0.0041733	0.14786	FALSE
35816	PSMA5	245.21	20.56/22.783/32.027	245.21	22.783	-3.3719	15843	6858.1	2.8647	0.0020868	0.99791	0.0041737	0.14786	FALSE
60407	C2orf88	302.12	446.71/538.92/546.24	302.12	538.92	0.83283	14489	6832.5	2.8647	0.99791	0.0020872	0.0041744	0.14786	TRUE
65728	CLTC	165.11	3.7381/10.515/12.455	165.11	10.515	-3.8505	7887.9	3632.3	2.8646	0.0020875	0.99791	0.004175	0.14786	FALSE
41639	ZXDC	80.801	196.25/204.18/153.91	80.801	196.25	1.2699	3543.8	1624.5	2.8644	0.99786	0.002137	0.004274	0.14786	TRUE
45982	MAEA	607.76	927.05/1010.4/1031.1	607.76	1010.4	0.73235	45881	19755	2.8644	0.99791	0.0020891	0.0041783	0.14786	TRUE
21922	ATP1B3	413.84	52.334/59.588/40.034	413.84	52.334	-2.9594	42786	17134	2.864	0.0020915	0.99791	0.0041829	0.14786	FALSE
120	NPIPA5	433.51	87.846/190.15/112.09	433.51	112.09	-1.9419	28931	12673	2.864	0.0020917	0.99791	0.0041835	0.14786	FALSE
47469	LSM4	236.78	20.56/6.134/27.579	236.78	20.56	-3.4632	15198	6581	2.8639	0.0020921	0.99791	0.0041843	0.14786	FALSE
17541	PLK1	377.3	80.37/54.33/32.916	377.3	54.33	-2.7734	32532	13427	2.8636	0.0020944	0.99791	0.0041888	0.14786	FALSE
4389	C14orf80	87.827	5.6072/3.5052/2.6689	87.827	3.5052	-4.3013	2313.3	1258.6	2.8635	0.002095	0.99791	0.00419	0.14786	FALSE
46248	CASP6	222.03	396.24/506.49/583.6	222.03	506.49	1.1862	25387	9869.9	2.8634	0.99788	0.0021228	0.0042456	0.14786	TRUE
31240	FIGLA	212.89	334.56/445.15/488.41	212.89	445.15	1.0607	15715	6579.8	2.8633	0.99789	0.0021052	0.0042103	0.14786	TRUE
27020	CSE1L	176.36	375.68/405.72/311.37	176.36	375.68	1.0867	11294	4846.2	2.8633	0.99789	0.0021084	0.0042168	0.14786	TRUE
75088	MRPS25	392.06	78.5/77.99/125.44	392.06	78.5	-2.3057	28609	12236	2.8631	0.0020973	0.9979	0.0041946	0.14786	FALSE
37136	RBM19	316.88	35.512/29.794/46.261	316.88	35.512	-3.122	25451	10599	2.8631	0.0020978	0.9979	0.0041957	0.14786	FALSE
27675	MED12	216.41	39.25/21.031/20.462	216.41	21.031	-3.3028	11651	5250.6	2.863	0.0020982	0.9979	0.0041963	0.14786	FALSE
860	OR14I1	200.24	390.63/288.3/402.12	200.24	390.63	0.96055	9514.5	4422.2	2.863	0.9979	0.002101	0.004202	0.14786	TRUE
27834	SLC8A1	300.72	459.79/539.79/538.23	300.72	538.23	0.83769	14686	6887.5	2.8619	0.99789	0.002106	0.0042119	0.14786	TRUE
53844	ACADSB	139.12	263.54/347.01/317.6	139.12	317.6	1.1851	9194.8	3889.5	2.8619	0.99787	0.0021333	0.0042666	0.14786	TRUE
29379	TCEAL7	486.21	876.59/1285.5/1080.9	486.21	1080.9	1.151	119190	43185	2.8617	0.99787	0.0021271	0.0042542	0.14786	TRUE
7333	HMMR	217.81	392.5/437.27/441.26	217.81	437.27	1.0021	13512	5881	2.8617	0.99789	0.0021116	0.0042233	0.14786	TRUE
49249	NDUFA2	496.75	125.23/92.887/94.301	496.75	94.301	-2.3848	50173	20265	2.8616	0.0021074	0.99789	0.0042147	0.14786	FALSE
43874	RPS6	398.38	54.203/42.062/69.392	398.38	54.203	-2.855	37931	15393	2.8616	0.0021077	0.99789	0.0042154	0.14786	FALSE
51814	RGPD4	266.99	424.28/504.74/495.53	266.99	495.53	0.88967	13921	6378.7	2.8614	0.99789	0.0021095	0.004219	0.14786	TRUE
47470	LSM4	244.51	24.298/19.278/38.254	244.51	24.298	-3.2787	15237	6650.7	2.8613	0.0021092	0.99789	0.0042185	0.14786	FALSE
71628	PSMG1	267.7	42.988/24.536/28.468	267.7	28.468	-3.1887	18013	7748.1	2.8612	0.0021104	0.99789	0.0042207	0.14786	FALSE
41359	TMEM246	484.8	792.48/794.79/681.46	484.8	792.48	0.70782	24365	11565	2.8611	0.99789	0.002111	0.0042221	0.14786	TRUE
30335	LUZP1	476.37	663.52/858.76/813.13	476.37	813.13	0.77014	31438	13854	2.8611	0.99789	0.0021112	0.0042224	0.14786	TRUE
17252	RPL30	233.97	76.631/29.794/8.0067	233.97	29.794	-2.9318	11938	5473.9	2.8609	0.0021121	0.99789	0.0042243	0.14786	FALSE
47188	KRT18	347.09	56.072/50.825/91.632	347.09	56.072	-2.6086	25274	10772	2.8609	0.0021125	0.99789	0.004225	0.14786	FALSE
9030	ALG2	404.71	85.977/57.835/62.274	404.71	62.274	-2.6807	36610	15003	2.8606	0.0021141	0.99789	0.0042281	0.14786	FALSE
56571	RPEL1	188.3	22.429/65.722/18.682	188.3	22.429	-3.0143	7461	3652.7	2.8606	0.0021142	0.99789	0.0042284	0.14786	FALSE
34190	LYRM4	323.2	95.322/53.454/45.371	323.2	53.454	-2.5738	21209	9233.2	2.8606	0.0021143	0.99789	0.0042287	0.14786	FALSE
74565	RPS18	310.56	37.381/32.423/26.689	310.56	32.423	-3.2206	25355	10518	2.8602	0.0021167	0.99788	0.0042335	0.14786	FALSE
68490	MIS18A	152.47	9.3453/11.392/5.3378	152.47	9.3453	-3.8909	6739.8	3162.3	2.86	0.0021182	0.99788	0.0042364	0.14786	FALSE
14197	SRP19	252.94	104.67/28.918/41.813	252.94	41.813	-2.5684	12077	5659.9	2.8598	0.0021194	0.99788	0.0042388	0.14786	FALSE
72569	SNRNP25	319.69	57.941/63.093/120.1	319.69	63.093	-2.3229	18261	8223.7	2.8598	0.0021197	0.99788	0.0042394	0.14786	FALSE
38108	AK2	623.22	181.3/145.46/142.34	623.22	145.46	-2.0915	70845	28207	2.8597	0.00212	0.99788	0.00424	0.14786	FALSE
55154	BANP	127.17	7.4762/1.7526/16.013	127.17	7.4762	-3.9185	4486.7	2239.7	2.8596	0.0021207	0.99788	0.0042414	0.14786	FALSE
59620	SDC1	281.05	538.29/446.03/578.26	281.05	538.29	0.93513	18746	8092.3	2.8596	0.99788	0.0021227	0.0042453	0.14786	TRUE
69096	HHEX	316.88	599.97/626.55/540.9	316.88	599.97	0.91881	23061	9802.2	2.8593	0.99788	0.0021242	0.0042484	0.14786	TRUE
31587	ALOX5	239.59	517.73/368.04/580.04	239.59	517.73	1.1084	23781	9462.8	2.8592	0.99786	0.002138	0.004276	0.14786	TRUE
55025	NOP2	154.58	13.083/7.0103/9.786	154.58	9.786	-3.8504	6838.1	3209.5	2.8592	0.0021235	0.99788	0.004247	0.14786	FALSE
38389	DPAGT1	124.36	13.083/7.0103/6.2274	124.36	7.0103	-3.9681	4367	2181.1	2.8592	0.0021237	0.99788	0.0042474	0.14786	FALSE
48605	MAT2A	201.65	22.429/7.8866/16.013	201.65	16.013	-3.5742	11143	4975.1	2.859	0.0021249	0.99788	0.0042497	0.14786	FALSE
69091	ZNF626	184.79	11.214/16.649/13.345	184.79	13.345	-3.6951	9616.2	4346.3	2.8586	0.0021275	0.99787	0.004255	0.14786	FALSE
48945	DCTN1	630.95	229.89/177.01/178.82	630.95	178.82	-1.8133	61344	25105	2.8586	0.0021279	0.99787	0.0042557	0.14786	FALSE
66725	CCND2	347.79	59.81/39.433/44.482	347.79	44.482	-2.939	29229	12096	2.8585	0.0021283	0.99787	0.0042566	0.14786	FALSE
12513	EFTUD2	149.66	9.3453/7.8866/8.8963	149.66	8.8963	-3.9282	6584	3091	2.8585	0.0021283	0.99787	0.0042567	0.14786	FALSE
36067	DNAI1	210.08	413.06/311.08/434.14	210.08	413.06	0.97205	11165	5042.9	2.8583	0.99787	0.0021327	0.0042653	0.14786	TRUE
61134	BUB3	240.29	24.298/40.309/15.124	240.29	24.298	-3.2537	14561	6394.6	2.8582	0.0021303	0.99787	0.0042606	0.14786	FALSE
4270	METTL17	307.74	59.81/120.05/49.82	307.74	59.81	-2.344	16955	7697.3	2.858	0.0021313	0.99787	0.0042626	0.14786	FALSE
61165	NAT10	230.46	35.512/26.289/94.301	230.46	35.512	-2.6643	10209	4871.8	2.8579	0.0021319	0.99787	0.0042639	0.14786	FALSE
29075	TRIM49C	612.68	213.07/151.6/89.853	612.68	151.6	-2.0078	65213	26241	2.8577	0.0021335	0.99787	0.0042671	0.14786	FALSE
40470	RPL6	345.69	50.465/40.309/16.013	345.69	40.309	-3.0691	30365	12458	2.8575	0.0021351	0.99786	0.0042701	0.14786	FALSE
11251	OR2AK2	166.52	371.94/408.35/319.38	166.52	371.94	1.1546	12468	5168.7	2.8573	0.99784	0.0021583	0.0043167	0.14786	TRUE
28418	TOMM22	249.43	44.857/18.402/26.689	249.43	26.689	-3.177	15372	6732	2.8573	0.0021363	0.99786	0.0042726	0.14786	FALSE
49250	NDUFA2	507.29	44.857/72.732/78.288	507.29	72.732	-2.7853	62462	24447	2.8572	0.002137	0.99786	0.004274	0.14786	FALSE
1713	CKAP5	165.82	14.952/11.392/40.034	165.82	14.952	-3.3864	6569.1	3197.6	2.8571	0.0021376	0.99786	0.0042752	0.14786	FALSE
60023	OR5D13	161.6	385.03/352.27/264.22	161.6	352.27	1.1194	10425	4453.7	2.857	0.99785	0.0021549	0.0043098	0.14786	TRUE
46777	PES1	576.14	136.44/99.897/112.09	576.14	112.09	-2.3514	68361	26983	2.857	0.0021384	0.99786	0.0042767	0.14786	FALSE
46869	LSR	383.63	656.04/659.84/565.81	383.63	656.04	0.77252	19376	9091.6	2.857	0.99786	0.0021385	0.0042771	0.14786	TRUE
73573	GTF2H2	139.12	300.92/247.11/295.36	139.12	295.36	1.0807	6500.1	2991.3	2.8567	0.99785	0.002152	0.004304	0.14786	TRUE
76311	C1orf21	153.17	340.17/220.82/363.86	153.17	340.17	1.146	10094	4285.3	2.8566	0.99784	0.0021619	0.0043238	0.14786	TRUE
72399	PSG11	541.72	194.38/194.54/282.01	541.72	194.54	-1.4728	32610	14780	2.8563	0.0021428	0.99786	0.0042857	0.14786	FALSE
16203	TCEB1	273.32	48.596/102.53/47.151	273.32	48.596	-2.4676	13790	6382.2	2.8562	0.0021435	0.99786	0.0042871	0.14786	FALSE
59696	PSMD6	265.59	35.512/26.289/10.676	265.59	26.289	-3.2882	18510	7897.9	2.856	0.0021452	0.99785	0.0042904	0.14786	FALSE
73069	PTPMT1	331.63	78.5/39.433/48.93	331.63	48.93	-2.736	24269	10318	2.856	0.0021454	0.99785	0.0042908	0.14786	FALSE
33742	PRELID1	515.02	91.584/80.618/65.833	515.02	80.618	-2.6604	61480	24183	2.8559	0.0021455	0.99785	0.0042911	0.14786	FALSE
74987	LSM7	166.52	11.214/8.7629/14.234	166.52	11.214	-3.7777	7891.1	3643.2	2.8558	0.0021463	0.99785	0.0042926	0.14786	FALSE
69374	FGF14	198.14	403.72/317.22/434.14	198.14	403.72	1.0232	11840	5182.3	2.8557	0.99785	0.0021532	0.0043065	0.14786	TRUE
35721	RPS6KL1	396.27	689.68/674.74/518.66	396.27	674.74	0.76634	20332	9510.1	2.8555	0.99785	0.0021485	0.0042971	0.14786	TRUE
73839	SMIM10L1	113.12	325.22/262.01/292.69	113.12	292.69	1.3637	9911	3954.6	2.8555	0.99777	0.0022289	0.0044577	0.14786	TRUE
4654	TAF1	58.317	5.6072/0.87629/1.7793	58.317	1.7793	-4.4157	999.67	638.71	2.8554	0.002149	0.99785	0.0042981	0.14786	FALSE
19210	INTS3	387.14	46.726/24.536/51.599	387.14	46.726	-3.0237	38282	15421	2.8552	0.0021505	0.99785	0.004301	0.14786	FALSE
43813	RB1	394.17	685.94/548.56/669.9	394.17	669.9	0.76363	19833	9326.9	2.8551	0.99785	0.0021515	0.004303	0.14786	TRUE
39977	AUP1	530.47	917.71/912.22/851.38	530.47	912.22	0.78096	42190	17881	2.8548	0.99785	0.0021531	0.0043062	0.14786	TRUE
874	PSMD3	361.14	54.203/79.742/48.04	361.14	54.203	-2.7137	29074	12148	2.8547	0.0021536	0.99785	0.0043071	0.14786	FALSE
6272	UBA52	118.04	5.6072/9.6392/6.2274	118.04	6.2274	-4.0418	4044.8	2031.7	2.8545	0.002155	0.99785	0.0043099	0.14786	FALSE
61927	SYCE2	402.6	829.86/751.86/620.08	402.6	751.86	0.89945	36562	14970	2.8545	0.99784	0.0021561	0.0043123	0.14786	TRUE
29126	ABCE1	417.35	104.67/172.63/86.295	417.35	104.67	-1.9852	27575	12092	2.8542	0.002157	0.99784	0.004314	0.14786	FALSE
6581	HMGB2	225.54	493.43/544.17/322.94	225.54	493.43	1.126	22129	8809.4	2.8542	0.99783	0.0021748	0.0043496	0.14786	TRUE
24744	MRPS18A	207.27	41.119/12.268/20.462	207.27	20.462	-3.2786	10567	4823.5	2.8542	0.0021572	0.99784	0.0043145	0.14786	FALSE
18436	VAX1	130.69	304.66/297.94/266.89	130.69	297.94	1.1827	7999.4	3434.2	2.854	0.99781	0.0021865	0.004373	0.14786	TRUE
44270	ATP1A1	195.33	14.952/9.6392/18.682	195.33	14.952	-3.6214	10641	4762.7	2.8539	0.002159	0.99784	0.0043179	0.14786	FALSE
75378	DMAP1	466.54	46.726/115.67/82.736	466.54	82.736	-2.4812	46076	18654	2.8539	0.002159	0.99784	0.0043181	0.14786	FALSE
35431	HAUS5	472.86	67.286/62.216/64.943	472.86	64.943	-2.8452	55153	21730	2.8538	0.0021597	0.99784	0.0043194	0.14786	FALSE
13845	CYCS	234.67	20.56/13.144/24.91	234.67	20.56	-3.4504	15006	6501.8	2.8538	0.0021598	0.99784	0.0043196	0.14786	FALSE
72050	RPL13	198.14	18.691/9.6392/38.254	198.14	18.691	-3.3382	9777.4	4494.8	2.8537	0.0021607	0.99784	0.0043215	0.14786	FALSE
28423	TEFM	305.64	112.14/53.454/28.468	305.64	53.454	-2.4934	18110	8066.2	2.8537	0.0021608	0.99784	0.0043217	0.14786	FALSE
74997	ARHGAP18	266.99	497.17/550.31/535.56	266.99	535.56	1.0015	21358	8857.9	2.8536	0.99783	0.0021665	0.0043331	0.14786	TRUE
21775	SPATA5	331.63	50.465/87.629/53.378	331.63	53.378	-2.6128	23059	9914.7	2.8528	0.0021666	0.99783	0.0043332	0.14786	FALSE
12522	RPS11	280.34	26.167/37.68/29.358	280.34	29.358	-3.2122	20337	8617.2	2.8528	0.0021671	0.99783	0.0043342	0.14786	FALSE
76146	CIRH1A	200.24	14.952/11.392/15.124	200.24	14.952	-3.6571	11438	5063.5	2.8527	0.0021672	0.99783	0.0043344	0.14786	FALSE
59922	FAM25G	301.42	39.25/32.423/24.91	301.42	32.423	-3.1777	23559	9850.5	2.8525	0.0021688	0.99783	0.0043376	0.14786	FALSE
30146	TREX2	457.4	768.18/677.37/780.21	457.4	768.18	0.74672	25949	11870	2.8525	0.99783	0.0021691	0.0043381	0.14786	TRUE
54845	NDUFS2	108.2	5.6072/5.2577/11.565	108.2	5.6072	-4.0468	3317.4	1724.5	2.8525	0.0021692	0.99783	0.0043383	0.14786	FALSE
11306	RPS25	134.9	13.083/79.742/9.786	134.9	13.083	-3.2705	3797.8	2062	2.8523	0.00217	0.99783	0.0043399	0.14786	FALSE
43720	WDR24	490.42	123.36/201.55/137	490.42	137	-1.8323	35776	15414	2.8523	0.0021702	0.99783	0.0043405	0.14786	FALSE
14703	PREB	266.29	44.857/6.134/28.468	266.29	28.468	-3.1812	17932	7710.4	2.8522	0.0021708	0.99783	0.0043416	0.14786	FALSE
25833	MCRS1	192.52	18.691/41.186/11.565	192.52	18.691	-3.2969	9007.4	4198.1	2.8522	0.0021708	0.99783	0.0043416	0.14786	FALSE
39781	NXF1	602.14	209.33/118.3/156.58	602.14	156.58	-1.9364	60429	24557	2.8521	0.0021719	0.99783	0.0043437	0.14786	FALSE
48277	RPL37	307.74	39.25/33.299/25.799	307.74	33.299	-3.1702	24608	10248	2.8519	0.0021732	0.99783	0.0043465	0.14786	FALSE
4206	ATP5A1	233.27	24.298/50.825/26.689	233.27	26.689	-3.0808	12778	5748.8	2.8516	0.0021747	0.99783	0.0043493	0.14786	FALSE
8963	NUDT4	409.62	117.75/209.43/97.86	409.62	117.75	-1.7899	23018	10511	2.8516	0.0021753	0.99782	0.0043506	0.14786	FALSE
41075	SERPINF1	457.4	829.86/767.63/818.46	457.4	818.46	0.83807	38435	16033	2.8515	0.99782	0.0021757	0.0043513	0.14786	TRUE
2032	SKP1	322.5	65.417/56.959/122.77	322.5	65.417	-2.2841	18398	8290.7	2.8512	0.0021775	0.99782	0.004355	0.14786	FALSE
42621	EXOSC6	346.39	39.25/55.206/88.963	346.39	55.206	-2.6278	25630	10886	2.851	0.0021793	0.99782	0.0043586	0.14786	FALSE
63806	REPS2	376.6	706.5/757.11/640.54	376.6	706.5	0.90588	32442	13392	2.8508	0.99782	0.0021816	0.0043631	0.14786	TRUE
53789	EIF3CL	283.86	35.512/58.711/22.241	283.86	35.512	-2.9638	18978	8190.9	2.8507	0.0021812	0.99782	0.0043625	0.14786	FALSE
52337	WNT8B	226.24	428.01/440.77/347.85	226.24	428.01	0.9168	10716	5010.3	2.8506	0.99782	0.0021836	0.0043672	0.14786	TRUE
192	TRIM14	157.39	272.88/322.47/324.72	157.39	322.47	1.0302	7214.3	3354.3	2.8505	0.99781	0.0021899	0.0043798	0.14786	TRUE
60993	GOLGA6L1	229.05	7.4762/19.278/21.351	229.05	19.278	-3.5039	14579	6318.5	2.8504	0.0021829	0.99782	0.0043658	0.14786	FALSE
8935	POLD3	347.79	117.75/69.227/65.833	347.79	69.227	-2.3123	22204	9754.6	2.8504	0.0021834	0.99782	0.0043667	0.14786	FALSE
11413	CDC7	59.02	1.8691/1.7526/6.2274	59.02	1.8691	-4.3868	1012.2	647.09	2.85	0.0021863	0.99781	0.0043726	0.14786	FALSE
75952	RGR	356.93	631.74/629.17/560.47	356.93	629.17	0.81608	20106	9126	2.8499	0.99781	0.0021871	0.0043743	0.14786	TRUE
40466	SF3B1	350.6	72.893/50.825/48.04	350.6	50.825	-2.7622	27936	11687	2.8498	0.0021873	0.99781	0.0043745	0.14786	FALSE
14915	LRTM1	74.477	201.86/222.58/171.7	74.477	201.86	1.4264	4782.7	1998.1	2.8497	0.9977	0.0022979	0.0045958	0.14786	TRUE
38060	MAK16	486.91	106.54/54.33/83.626	486.91	83.626	-2.5275	51818	20733	2.8495	0.0021892	0.99781	0.0043784	0.14786	FALSE
68024	PEG3	204.46	325.22/520.52/459.94	204.46	459.94	1.1657	20277	8039.9	2.8493	0.99778	0.0022161	0.0044322	0.14786	TRUE
51633	ZPR1	408.92	89.715/92.01/141.45	408.92	92.01	-2.1399	29109	12536	2.8488	0.0021942	0.99781	0.0043884	0.14786	FALSE
45989	HSPE1	160.2	5.6072/20.155/11.565	160.2	11.565	-3.6813	6991.6	3299.5	2.8488	0.0021945	0.99781	0.004389	0.14786	FALSE
68733	SYDE2	231.86	297.18/525.77/494.64	231.86	494.64	1.0898	21090	8509.2	2.8486	0.99779	0.0022085	0.0044169	0.14786	TRUE
58847	PSMD2	152.47	5.6072/26.289/11.565	152.47	11.565	-3.6104	6039.6	2928.9	2.8485	0.0021966	0.9978	0.0043932	0.14786	FALSE
44473	HLA-DRB5	100.47	226.16/183.14/225.08	100.47	225.08	1.1557	4035.3	1913.6	2.8485	0.99778	0.0022206	0.0044413	0.14786	TRUE
22177	POLR1A	273.32	41.119/15.773/29.358	273.32	29.358	-3.1757	19043	8133.3	2.8484	0.0021967	0.9978	0.0043934	0.14786	FALSE
56737	ESPL1	562.09	375.68/221.7/195.72	562.09	221.7	-1.3383	30613	14284	2.8483	0.0021976	0.9978	0.0043952	0.14786	FALSE
67765	RPS19	160.9	18.691/11.392/2.6689	160.9	11.392	-3.7076	7151.4	3357.6	2.8482	0.0021985	0.9978	0.004397	0.14786	FALSE
56000	CT47A5	363.95	52.334/44.691/23.131	363.95	44.691	-2.9977	33392	13610	2.848	0.0022001	0.9978	0.0044001	0.14786	FALSE
34382	NOP16	379.41	50.465/45.567/60.495	379.41	50.465	-2.8859	35027	14275	2.8472	0.002205	0.9978	0.00441	0.14786	FALSE
58282	SMU1	274.02	26.167/11.392/27.579	274.02	26.167	-3.3396	20441	8604.5	2.8471	0.0022057	0.99779	0.0044114	0.14786	FALSE
62983	GBF1	205.16	52.334/17.526/23.131	205.16	23.131	-3.0949	9622.6	4493.5	2.8471	0.0022062	0.99779	0.0044125	0.14786	FALSE
34698	APCDD1	373.09	678.47/655.46/572.04	373.09	655.46	0.81134	21862	9837.6	2.847	0.99779	0.0022071	0.0044142	0.14786	TRUE
43263	DCAF13	160.9	13.083/8.7629/29.358	160.9	13.083	-3.523	6599.2	3173.5	2.8469	0.0022071	0.99779	0.0044142	0.14786	FALSE
36163	ANKRD11	488.32	822.39/880.67/929.67	488.32	880.67	0.84947	46576	18997	2.8467	0.99779	0.0022094	0.0044189	0.14786	TRUE
53505	CSNK2B	161.6	11.214/5.2577/16.013	161.6	11.214	-3.7347	7327.2	3421.1	2.8466	0.0022096	0.99779	0.0044193	0.14786	FALSE
61133	BUB3	422.97	76.631/136.7/90.743	422.97	90.743	-2.2083	32689	13841	2.8465	0.0022102	0.99779	0.0044205	0.14786	FALSE
10080	CDC5L	279.64	16.822/29.794/27.579	279.64	27.579	-3.2957	21040	8846.5	2.8463	0.0022114	0.99779	0.0044228	0.14786	FALSE
69213	HSD17B7	290.18	418.67/575.72/540.9	290.18	540.9	0.89611	17541	7759.4	2.8462	0.99779	0.002213	0.004426	0.14786	TRUE
26812	NOP56	148.25	9.3453/6.134/11.565	148.25	9.3453	-3.8507	6336.3	2998.9	2.8462	0.0022124	0.99779	0.0044249	0.14786	FALSE
28756	ARL17A	252.94	35.512/70.979/30.248	252.94	35.512	-2.798	13679	6193.6	2.8461	0.0022126	0.99779	0.0044253	0.14786	FALSE
69198	DUT	402.6	50.465/49.072/16.903	402.6	49.072	-3.0108	41857	16735	2.8461	0.0022132	0.99779	0.0044264	0.14786	FALSE
37677	EIF4E	342.17	134.57/76.237/72.06	342.17	76.237	-2.1516	19624	8851	2.846	0.0022139	0.99779	0.0044278	0.14786	FALSE
38827	SMNDC1	465.13	89.715/120.05/80.067	465.13	89.715	-2.3613	43618	17823	2.8458	0.0022149	0.99779	0.0044297	0.14786	FALSE
52836	ZBED9	165.11	340.17/359.28/272.23	165.11	340.17	1.0383	8343.4	3784.2	2.8457	0.99778	0.0022238	0.0044476	0.14786	TRUE
45969	GINM1	127.88	345.78/333.87/322.05	127.88	333.87	1.3776	13473	5239.9	2.8457	0.99769	0.0023051	0.0046102	0.14786	TRUE
58555	OR10J3	437.73	719.59/727.32/587.16	437.73	719.59	0.71585	20246	9811.5	2.8455	0.99778	0.0022168	0.0044336	0.14786	TRUE
27610	TAF6L	325.31	87.846/32.423/51.599	325.31	51.599	-2.6331	22458	9665.7	2.8455	0.0022169	0.99778	0.0044339	0.14786	FALSE
69717	RPL31	318.28	54.203/39.433/23.131	318.28	39.433	-2.9812	24788	10389	2.8455	0.002217	0.99778	0.004434	0.14786	FALSE
30990	LZTR1	392.06	110.27/68.35/73.84	392.06	73.84	-2.3929	30409	12836	2.8454	0.0022175	0.99778	0.0044351	0.14786	FALSE
44604	C9orf89	179.87	366.34/253.25/383.43	179.87	366.34	1.0222	9565.8	4294.8	2.8453	0.99777	0.0022251	0.0044503	0.14786	TRUE
62098	MOG	177.76	416.8/387.32/249.1	177.76	387.32	1.1192	12999	5424.5	2.8453	0.99776	0.0022364	0.0044727	0.14786	TRUE
66028	NDNL2	283.15	50.465/25.412/33.806	283.15	33.806	-3.0293	19503	8360.3	2.8452	0.0022192	0.99778	0.0044383	0.14786	FALSE
53467	RPL21	306.34	35.512/50.825/37.365	306.34	37.365	-3.002	22979	9694.4	2.8451	0.0022201	0.99778	0.0044402	0.14786	FALSE
1699	CST9L	451.78	1031.7/1212.8/959.03	451.78	1031.7	1.1896	115130	41554	2.845	0.99775	0.0022507	0.0045015	0.14786	TRUE
57469	RPS3A	387.84	63.548/93.763/65.833	387.84	65.833	-2.5406	31849	13282	2.8449	0.0022212	0.99778	0.0044424	0.14786	FALSE
72215	OR4A15	271.91	504.65/436.39/520.44	271.91	504.65	0.88969	14755	6693.6	2.8447	0.99778	0.0022239	0.0044477	0.14786	TRUE
45298	ALYREF	517.83	119.62/77.99/96.97	517.83	96.97	-2.4048	56297	22479	2.8445	0.0022243	0.99778	0.0044486	0.14786	FALSE
9585	ZNF577	122.96	284.1/272.53/177.04	122.96	272.53	1.1418	6148.5	2765.5	2.8441	0.99775	0.0022484	0.0044968	0.14786	TRUE
49773	SPRR2A	389.25	69.155/145.46/88.074	389.25	88.074	-2.1313	26053	11361	2.8436	0.0022302	0.99777	0.0044604	0.14786	FALSE
12858	CIAO1	227.65	48.596/21.031/25.799	227.65	25.799	-3.0928	12264	5536.4	2.8436	0.0022303	0.99777	0.0044606	0.14786	FALSE
37348	ATF7	498.15	170.08/257.63/173.48	498.15	173.48	-1.5164	28490	13049	2.8432	0.0022332	0.99777	0.0044665	0.14786	FALSE
34267	EIF2B3	512.21	85.977/62.216/80.067	512.21	80.067	-2.6623	61550	24184	2.843	0.0022344	0.99777	0.0044689	0.14786	FALSE
61191	POMT1	236.78	399.98/476.7/458.16	236.78	458.16	0.94937	13646	6063.6	2.843	0.99776	0.0022373	0.0044746	0.14786	TRUE
9862	DTX2	394.87	783.14/760.62/803.34	394.87	783.14	0.98608	47793	18652	2.8429	0.99776	0.0022395	0.004479	0.14786	TRUE
32434	PABPC1	256.45	46.726/40.309/105.87	256.45	46.726	-2.4315	11834	5604.6	2.8426	0.0022376	0.99776	0.0044752	0.14786	FALSE
7924	EXOC3L1	165.11	224.29/372.42/354.07	165.11	354.07	1.0959	10248	4419	2.8425	0.99775	0.0022524	0.0045048	0.14786	TRUE
25640	TBX3	122.96	323.35/301.44/169.92	122.96	301.44	1.2868	9680.4	3942.8	2.8425	0.9977	0.0022957	0.0045915	0.14786	TRUE
16566	PRSS45	146.14	325.22/260.26/310.48	146.14	310.48	1.0819	7411	3342.7	2.8424	0.99775	0.0022514	0.0045028	0.14786	TRUE
50841	ZNF548	174.25	368.2/401.34/439.48	174.25	401.34	1.199	15954	6384.8	2.842	0.99773	0.0022746	0.0045492	0.14786	TRUE
63317	TNIP3	366.76	590.62/738.71/843.37	366.76	738.71	1.0082	43882	17128	2.842	0.99775	0.0022473	0.0044945	0.14786	TRUE
23293	PRAMEF9	312.66	545.77/800.93/685.02	312.66	685.02	1.129	45255	17168	2.8418	0.99774	0.0022619	0.0045238	0.14786	TRUE
27975	OCLM	80.801	228.03/223.45/209.95	80.801	223.45	1.4562	6229.6	2519.8	2.8418	0.99763	0.0023701	0.0047401	0.14786	TRUE
29204	SRPX	665.38	1123.3/1058.6/1168.1	665.38	1123.3	0.75463	63049	25966	2.8418	0.99776	0.002243	0.0044861	0.14786	TRUE
58715	EIF3F	115.93	9.3453/1.7526/6.2274	115.93	6.2274	-4.016	3912.2	1973.5	2.8416	0.0022442	0.99776	0.0044884	0.14786	FALSE
73615	PGK2	158.09	276.62/589.74/493.75	158.09	493.75	1.6369	38996	13953	2.8416	0.99753	0.0024674	0.0049348	0.14786	TRUE
76069	HLA-G	147.55	216.81/354.02/328.28	147.55	328.28	1.1484	9491.4	4045.8	2.8413	0.99773	0.0022694	0.0045388	0.14786	TRUE
29667	DNAJC17	557.88	136.44/113.04/177.93	557.88	136.44	-2.0237	54454	22196	2.8413	0.0022463	0.99775	0.0044927	0.14786	FALSE
50683	CDT1	363.95	52.334/75.361/129.89	363.95	75.361	-2.2568	24103	10513	2.8409	0.0022493	0.99775	0.0044986	0.14786	FALSE
20563	HARS2	426.49	65.417/76.237/103.2	426.49	76.237	-2.4685	38122	15680	2.8409	0.0022495	0.99775	0.0044989	0.14786	FALSE
34305	EIF5	287.37	57.941/34.175/37.365	287.37	37.365	-2.9101	19286	8319.7	2.8407	0.0022506	0.99775	0.0045011	0.14786	FALSE
13093	PMPCA	296.5	54.203/99.897/53.378	296.5	54.203	-2.4301	16588	7489.5	2.8406	0.0022512	0.99775	0.0045024	0.14786	FALSE
39495	MED9	393.46	59.81/73.608/109.43	393.46	73.608	-2.4025	30940	13024	2.8406	0.0022513	0.99775	0.0045026	0.14786	FALSE
32902	WDR70	271.91	16.822/29.794/40.923	271.91	29.794	-3.1477	18788	8037.7	2.8405	0.0022524	0.99775	0.0045048	0.14786	FALSE
29361	C10orf2	146.85	9.3453/4.3814/11.565	146.85	9.3453	-3.8371	6214	2948.5	2.8404	0.0022525	0.99775	0.004505	0.14786	FALSE
66166	ASAH1	239.59	386.9/467.94/503.53	239.59	467.94	0.96281	14785	6464.2	2.8401	0.99774	0.002258	0.0045161	0.14786	TRUE
47083	TNFAIP6	151.76	278.49/320.72/318.49	151.76	318.49	1.0645	7607.5	3446.7	2.8399	0.99773	0.0022675	0.0045351	0.14786	TRUE
69938	NMI	169.33	250.45/332.11/330.05	169.33	330.05	0.95874	6514.3	3203.8	2.8395	0.99774	0.002262	0.0045241	0.14786	TRUE
46189	POLR2G	419.46	125.23/86.753/80.067	419.46	86.753	-2.2605	33225	13992	2.8392	0.0022612	0.99774	0.0045223	0.14786	FALSE
50840	MFN2	424.38	119.62/186.65/112.09	424.38	119.62	-1.8183	25835	11567	2.8392	0.0022617	0.99774	0.0045234	0.14786	FALSE
19181	SS18L2	209.38	52.334/14.897/24.02	209.38	24.02	-3.0718	10084	4677.6	2.8389	0.0022632	0.99774	0.0045263	0.14786	FALSE
71982	DEPDC5	294.4	556.98/484.59/543.57	294.4	543.57	0.88246	17280	7704.2	2.8388	0.99773	0.0022651	0.0045301	0.14786	TRUE
65999	THAP6	80.098	164.48/198.92/211.73	80.098	198.92	1.3017	3939.2	1751.9	2.8388	0.99767	0.0023291	0.0046582	0.14786	TRUE
72041	SFPQ	235.38	20.56/6.134/20.462	235.38	20.462	-3.4613	15458	6657.5	2.8386	0.0022655	0.99773	0.0045309	0.14786	FALSE
55925	MRPL17	486.91	72.893/75.361/66.723	486.91	72.893	-2.7231	56816	22399	2.8386	0.0022656	0.99773	0.0045312	0.14786	FALSE
48545	RNPS1	452.48	63.548/64.845/55.157	452.48	63.548	-2.8126	50283	19942	2.8385	0.0022664	0.99773	0.0045327	0.14786	FALSE
26362	RPL32	330.93	69.155/47.32/48.04	330.93	48.04	-2.7588	24839	10502	2.8384	0.0022671	0.99773	0.0045342	0.14786	FALSE
11041	NXT1	334.44	121.49/68.35/54.268	334.44	68.35	-2.2741	20145	8965.1	2.8381	0.002269	0.99773	0.004538	0.14786	FALSE
40785	ANAPC11	361.14	28.036/42.938/43.592	361.14	42.938	-3.043	33760	13710	2.838	0.00227	0.99773	0.00454	0.14786	FALSE
70184	CDC45	349.9	41.119/26.289/42.702	349.9	41.119	-3.0585	31701	12937	2.838	0.0022701	0.99773	0.0045402	0.14786	FALSE
34383	NOP16	414.54	54.203/64.845/80.957	414.54	64.845	-2.6578	39066	15899	2.8379	0.0022703	0.99773	0.0045405	0.14786	FALSE
36895	ARMC7	295.1	48.596/90.258/32.916	295.1	48.596	-2.5778	17709	7852.6	2.8379	0.0022705	0.99773	0.0045411	0.14786	FALSE
53116	WDR89	607.06	839.21/1126/1033.8	607.06	1033.8	0.76701	54458	22608	2.8378	0.99773	0.0022711	0.0045422	0.14786	TRUE
35834	CRNKL1	385.03	65.417/92.01/57.826	385.03	65.417	-2.5391	31540	13157	2.8378	0.0022714	0.99773	0.0045429	0.14786	FALSE
54055	C10orf120	636.57	1050.4/895.57/1015.1	636.57	1015.1	0.67235	39262	17792	2.8376	0.99773	0.0022725	0.004545	0.14786	TRUE
28451	LSM2	262.07	29.905/49.948/3.5585	262.07	29.905	-3.0896	16958	7354.4	2.8376	0.0022728	0.99773	0.0045457	0.14786	FALSE
23761	CCT5	107.5	5.6072/0.87629/9.786	107.5	5.6072	-4.0375	3338.6	1727	2.8375	0.0022732	0.99773	0.0045464	0.14786	FALSE
27896	SLC2A14	324.61	556.98/451.29/558.69	324.61	556.98	0.77708	13597	6706.7	2.8375	0.99773	0.0022738	0.0045477	0.14786	TRUE
56631	PNKD	208.68	295.31/392.58/398.56	208.68	392.58	0.90848	8670.1	4201.2	2.8373	0.99772	0.0022766	0.0045532	0.14786	TRUE
22149	TTK	102.58	24.298/0/6.2274	102.58	6.2274	-3.8411	2673.6	1473.3	2.8371	0.0022762	0.99772	0.0045524	0.14786	FALSE
70247	CASK	274.72	510.25/496.86/411.9	274.72	496.86	0.85251	13002	6130.3	2.8371	0.99772	0.0022768	0.0045536	0.14786	TRUE
33636	TRRAP	155.98	20.56/6.134/11.565	155.98	11.565	-3.6431	6572	3130.5	2.837	0.002277	0.99772	0.004554	0.14786	FALSE
9271	PAGE2B	310.56	549.5/566.08/453.71	310.56	549.5	0.82126	15082	7094.2	2.8369	0.99772	0.0022776	0.0045552	0.14786	TRUE
34844	TERF2	382.92	157/92.887/72.95	382.92	92.887	-2.0318	23771	10551	2.8369	0.0022779	0.99772	0.0045558	0.14786	FALSE
40323	EMG1	373.09	46.726/62.216/51.599	373.09	51.599	-2.8303	33377	13676	2.8367	0.002279	0.99772	0.0045581	0.14786	FALSE
14060	NELFCD	206.57	14.952/17.526/21.351	206.57	17.526	-3.486	11682	5189.9	2.8367	0.0022792	0.99772	0.0045583	0.14786	FALSE
35434	RTTN	256.45	123.36/51.701/53.378	256.45	53.378	-2.2432	10682	5220.7	2.8366	0.0022801	0.99772	0.0045602	0.14786	FALSE
10971	POLR3H	231.16	20.56/20.155/8.8963	231.16	20.155	-3.4561	14856	6426.2	2.8365	0.0022806	0.99772	0.0045611	0.14786	FALSE
73758	DSCC1	169.33	65.417/16.649/20.462	169.33	20.462	-2.9885	5892.1	2996.4	2.8364	0.002281	0.99772	0.0045621	0.14786	FALSE
41490	NGB	523.45	887.8/787.78/869.17	523.45	869.17	0.73051	33292	14857	2.8364	0.99772	0.0022811	0.0045623	0.14786	TRUE
1890	CHMP6	447.56	87.846/59.588/72.95	447.56	72.95	-2.6007	45119	18181	2.8363	0.0022823	0.99772	0.0045645	0.14786	FALSE
25376	MXD4	569.82	968.17/1008.6/898.53	569.82	968.17	0.76372	46748	19726	2.8362	0.99772	0.0022824	0.0045648	0.14786	TRUE
56777	CLIP4	174.95	448.57/369.79/404.78	174.95	404.78	1.2055	16485	6566.7	2.8362	0.99768	0.0023184	0.0046368	0.14786	TRUE
72235	GINS1	317.58	71.024/193.66/42.702	317.58	71.024	-2.1451	16623	7661.5	2.8362	0.0022826	0.99772	0.0045653	0.14786	FALSE
69322	RANGAP1	297.91	63.548/141.96/69.392	297.91	69.392	-2.0862	13787	6566.5	2.8362	0.002283	0.99772	0.004566	0.14786	FALSE
16077	ARAP2	164.41	347.65/334.74/278.46	164.41	334.74	1.0213	7828.7	3607.7	2.8358	0.99771	0.0022926	0.0045853	0.14786	TRUE
63307	TMEFF1	171.44	261.67/340.88/335.39	171.44	335.39	0.96407	6887.8	3343	2.8357	0.99771	0.00229	0.00458	0.14786	TRUE
10249	ZFP30	240.29	484.09/506.49/443.93	240.29	484.09	1.0075	17553	7391.9	2.8356	0.99771	0.0022931	0.0045861	0.14786	TRUE
42981	RIN3	198.14	485.96/245.36/457.27	198.14	457.27	1.2024	21348	8351.7	2.8356	0.99768	0.0023223	0.0046446	0.14786	TRUE
11182	PRAMEF5	434.92	93.453/139.33/97.86	434.92	97.86	-2.1406	33851	14324	2.8352	0.0022899	0.99771	0.0045797	0.14786	FALSE
73550	MGAT4C	215	416.8/418.87/368.31	215	416.8	0.95178	11131	5067.1	2.8349	0.99771	0.0022947	0.0045894	0.14786	TRUE
57402	OR10H2	350.6	661.65/690.51/717.05	350.6	690.51	0.97581	36010	14378	2.8347	0.9977	0.0022972	0.0045944	0.14786	TRUE
18524	ZNF138	314.07	39.25/50.825/29.358	314.07	39.25	-2.9686	24230	10170	2.8345	0.0022946	0.99771	0.0045891	0.14786	FALSE
55047	PXDN	457.4	605.58/749.23/765.09	457.4	749.23	0.71071	22135	10599	2.8345	0.99771	0.0022946	0.0045893	0.14786	TRUE
29349	ZNF735	409.62	84.108/122.68/72.06	409.62	84.108	-2.2705	31834	13450	2.8344	0.0022959	0.9977	0.0045919	0.14786	FALSE
61226	PAGR1	331.63	67.286/74.484/132.56	331.63	74.484	-2.1397	18345	8343.3	2.8343	0.002296	0.9977	0.004592	0.14786	FALSE
52309	SPC25	366.06	50.465/29.794/63.164	366.06	50.465	-2.8344	32148	13211	2.8343	0.0022961	0.9977	0.0045922	0.14786	FALSE
75168	HIST1H2AH	255.05	29.905/14.897/48.93	255.05	29.905	-3.0505	15760	6902.9	2.8342	0.0022971	0.9977	0.0045943	0.14786	FALSE
28233	SZT2	263.48	493.43/700.15/596.06	263.48	596.06	1.1747	36176	13771	2.8341	0.99767	0.0023268	0.0046536	0.14786	TRUE
13505	NKX3-1	406.81	785/761.49/792.66	406.81	785	0.94663	44976	17808	2.834	0.9977	0.002301	0.004602	0.14786	TRUE
51400	ELP5	418.06	93.453/139.33/77.398	418.06	93.453	-2.1495	31191	13303	2.8339	0.0022991	0.9977	0.0045983	0.14786	FALSE
27837	EXOSC10	89.232	13.083/4.3814/0.88963	89.232	4.3814	-4.0676	2193.2	1227.5	2.8339	0.0022993	0.9977	0.0045985	0.14786	FALSE
30616	DPY30	163.71	11.214/11.392/12.455	163.71	11.392	-3.7325	7680	3553.3	2.8339	0.0022994	0.9977	0.0045988	0.14786	FALSE
5895	HIC1	393.46	706.5/573.97/677.01	393.46	677.01	0.78142	21903	10011	2.8339	0.9977	0.0022995	0.004599	0.14786	TRUE
16680	SRBD1	334.44	37.381/70.103/48.93	334.44	48.93	-2.7481	25433	10728	2.8337	0.0023006	0.9977	0.0046012	0.14786	FALSE
37315	ZNF729	509.39	958.83/1089.2/791.78	509.39	958.83	0.91116	64535	25156	2.8337	0.9977	0.0023025	0.0046049	0.14786	TRUE
66448	ZNF346	234.67	465.4/309.33/449.27	234.67	449.27	0.93399	12707	5735.3	2.8336	0.9977	0.0023036	0.0046073	0.14786	TRUE
10086	ARNTL	161.6	347.65/270.77/381.65	161.6	347.65	1.1004	9997	4311	2.8335	0.99768	0.0023179	0.0046359	0.14786	TRUE
23872	INTS1	162.3	14.952/5.2577/11.565	162.3	11.565	-3.7	7428	3459.5	2.8334	0.0023031	0.9977	0.0046062	0.14786	FALSE
38989	PPP1R7	495.34	796.22/807.94/650.32	495.34	796.22	0.68364	23254	11280	2.8329	0.99769	0.0023066	0.0046132	0.14786	TRUE
33891	LRRC37A	153.87	7.4762/10.515/13.345	153.87	10.515	-3.7494	6723.8	3166.6	2.8328	0.0023068	0.99769	0.0046136	0.14786	FALSE
69892	MTRNR2L8	252.94	547.63/525.77/542.68	252.94	542.68	1.0983	26481	10461	2.8328	0.99768	0.0023228	0.0046455	0.14786	TRUE
15228	IRF4	177.06	54.203/20.155/16.013	177.06	20.155	-3.0733	6864.7	3374.7	2.8328	0.0023074	0.99769	0.0046148	0.14786	FALSE
27500	IMP4	189.71	24.298/63.969/21.351	189.71	24.298	-2.9143	7499.1	3675.4	2.8327	0.0023078	0.99769	0.0046156	0.14786	FALSE
62182	CSNK1G3	358.33	428.01/640.57/652.1	358.33	640.57	0.83628	22477	9927.2	2.8327	0.99769	0.0023085	0.004617	0.14786	TRUE
40055	USP5	416.65	61.679/70.103/61.385	416.65	61.679	-2.7362	41029	16571	2.8326	0.0023086	0.99769	0.0046172	0.14786	FALSE
32788	STX4	472.16	99.06/81.495/54.268	472.16	81.495	-2.5199	49094	19705	2.8325	0.0023091	0.99769	0.0046183	0.14786	FALSE
28294	ZIC1	240.29	491.56/462.68/339.84	240.29	462.68	0.94234	13870	6164.2	2.8325	0.99769	0.0023118	0.0046236	0.14786	TRUE
44610	THOC2	629.54	134.57/151.6/112.98	629.54	134.57	-2.2175	79230	31056	2.8323	0.0023105	0.99769	0.0046209	0.14786	FALSE
41023	RMI2	398.38	669.12/744.84/815.8	398.38	744.84	0.90111	36647	14965	2.8322	0.99769	0.0023131	0.0046261	0.14786	TRUE
18302	POLR2D	207.27	28.036/34.175/101.42	207.27	34.175	-2.5658	7764.9	3889.4	2.8321	0.0023121	0.99769	0.0046242	0.14786	FALSE
29936	RPS6KA3	568.41	953.22/890.31/967.92	568.41	953.22	0.74484	42989	18462	2.8321	0.99769	0.0023123	0.0046245	0.14786	TRUE
57201	RTEL1	389.95	91.584/37.68/64.943	389.95	64.943	-2.5677	33050	13699	2.8318	0.0023143	0.99769	0.0046287	0.14786	FALSE
10303	LOC100129083	524.85	185.04/345.26/206.4	524.85	206.4	-1.3423	26633	12649	2.8318	0.0023144	0.99769	0.0046287	0.14786	FALSE
50919	TAF1C	526.96	121.49/169.12/68.502	526.96	121.49	-2.1078	50898	20754	2.8316	0.0023155	0.99768	0.0046311	0.14786	FALSE
474	R3HCC1	240.29	336.43/484.59/459.05	240.29	459.05	0.931	13283	5968.6	2.8316	0.99768	0.0023183	0.0046365	0.14786	TRUE
17859	DONSON	335.85	54.203/43.814/33.806	335.85	43.814	-2.9101	27521	11434	2.8315	0.0023162	0.99768	0.0046325	0.14786	FALSE
20859	SYT4	51.993	89.715/141.96/137	51.993	137	1.3808	1900.6	901.53	2.8313	0.99758	0.0024189	0.0048379	0.14786	TRUE
16774	CCNK	276.83	553.24/552.94/524.88	276.83	552.94	0.99552	23095	9510.3	2.8313	0.99768	0.0023235	0.0046469	0.14786	TRUE
26275	SSU72	80.098	3.7381/14.021/0.88963	80.098	3.7381	-4.0973	1729.6	1015.4	2.8311	0.0023191	0.99768	0.0046382	0.14786	FALSE
57384	LIPT1	289.48	54.203/99.897/54.268	289.48	54.268	-2.3939	15559	7093.2	2.831	0.0023198	0.99768	0.0046396	0.14786	FALSE
32338	HERC3	306.34	534.55/543.3/417.24	306.34	534.55	0.80119	13391	6498.5	2.8309	0.99768	0.0023207	0.0046414	0.14786	TRUE
44465	RPL17-C18orf32	385.73	57.941/25.412/51.599	385.73	51.599	-2.8782	36807	14918	2.8309	0.0023206	0.99768	0.0046413	0.14786	FALSE
46568	CAPZB	212.19	39.25/16.649/22.241	212.19	22.241	-3.1974	11088	5032.6	2.8309	0.0023212	0.99768	0.0046424	0.14786	FALSE
13899	SPINK13	82.908	153.26/194.54/192.16	82.908	192.16	1.2029	3099.2	1489.5	2.8308	0.99764	0.0023589	0.0047178	0.14786	TRUE
35340	SEMG1	559.28	917.71/775.51/969.7	559.28	917.71	0.71346	35940	16036	2.8304	0.99768	0.0023242	0.0046484	0.14786	TRUE
54441	SLC1A7	696.29	870.98/1062.1/1076.5	696.29	1062.1	0.60839	34456	16700	2.8304	0.99768	0.0023243	0.0046486	0.14786	TRUE
5775	ZNF676	158.79	315.87/318.97/257.1	158.79	315.87	0.98771	6362.8	3080.1	2.8303	0.99767	0.0023299	0.0046599	0.14786	TRUE
36916	PPP2CB	493.23	885.93/826.34/870.95	493.23	870.95	0.81905	42901	17812	2.8302	0.99767	0.0023265	0.0046531	0.14786	TRUE
64016	ACBD7	229.05	401.85/446.03/444.82	229.05	444.82	0.95449	13061	5812.4	2.8301	0.99767	0.0023296	0.0046592	0.14786	TRUE
47472	LSM4	179.87	46.726/19.278/19.572	179.87	19.572	-3.1362	7362.6	3560.4	2.8301	0.0023267	0.99767	0.0046534	0.14786	FALSE
4496	ATP5H	103.99	5.6072/4.3814/11.565	103.99	5.6072	-3.99	3045.6	1606.4	2.8301	0.0023269	0.99767	0.0046537	0.14786	FALSE
68416	BRMS1L	278.24	411.19/514.38/499.97	278.24	499.97	0.84326	12950	6139.2	2.83	0.99767	0.0023278	0.0046557	0.14786	TRUE
16207	C1orf109	148.95	11.214/10.515/21.351	148.95	11.214	-3.6179	5895.4	2856.7	2.83	0.0023275	0.99767	0.0046549	0.14786	FALSE
53465	RPL21	387.84	61.679/43.814/54.268	387.84	54.268	-2.8147	36347	14782	2.8299	0.0023283	0.99767	0.0046566	0.14786	FALSE
36353	MTHFD1	386.44	59.81/78.866/61.385	386.44	61.385	-2.6347	33438	13801	2.8298	0.0023285	0.99767	0.004657	0.14786	FALSE
60924	U2SURP	210.08	35.512/21.031/21.351	210.08	21.351	-3.2394	11051	5004.8	2.8296	0.0023302	0.99767	0.0046604	0.14786	FALSE
55613	DDX42	212.89	56.072/25.412/26.689	212.89	26.689	-2.9495	10034	4686.3	2.8296	0.0023302	0.99767	0.0046605	0.14786	FALSE
25690	CRYBB1	108.2	213.07/267.27/303.37	108.2	267.27	1.2967	7625.9	3160.7	2.8293	0.9976	0.0023972	0.0047945	0.14786	TRUE
32469	HAUS7	381.52	95.322/155.98/80.957	381.52	95.322	-1.9896	23102	10317	2.8293	0.0023327	0.99767	0.0046654	0.14786	FALSE
33329	POM121C	446.16	734.54/786.03/801.56	446.16	786.03	0.81563	33901	14431	2.8292	0.99767	0.0023332	0.0046665	0.14786	TRUE
26270	MYC	285.96	26.167/34.175/45.371	285.96	34.175	-3.0282	20286	8642.5	2.8291	0.0023338	0.99767	0.0046676	0.14786	FALSE
7721	MCL1	262.07	28.036/26.289/21.351	262.07	26.289	-3.2691	18406	7837.3	2.829	0.0023349	0.99767	0.0046699	0.14786	FALSE
40884	MMD2	524.85	241.11/175.26/173.48	524.85	175.26	-1.577	34551	15288	2.8289	0.0023353	0.99766	0.0046706	0.14786	FALSE
47209	NAPA	480.59	136.44/101.65/70.281	480.59	101.65	-2.2301	44565	18264	2.8288	0.0023362	0.99766	0.0046724	0.14786	FALSE
33822	DDX41	581.76	136.44/170.88/141.45	581.76	141.45	-2.0324	60652	24461	2.8287	0.0023371	0.99766	0.0046743	0.14786	FALSE
48180	URI1	430.7	63.548/68.35/59.606	430.7	63.548	-2.7416	44365	17795	2.8285	0.0023383	0.99766	0.0046767	0.14786	FALSE
42619	EXOSC6	646.4	226.16/226.08/283.79	646.4	226.16	-1.511	51904	22090	2.8285	0.0023385	0.99766	0.0046771	0.14786	FALSE
8216	GTF2B	305.64	33.643/34.175/24.02	305.64	33.643	-3.1459	24645	10244	2.8284	0.0023394	0.99766	0.0046787	0.14786	FALSE
8605	NOP9	133.5	9.3453/3.5052/20.462	133.5	9.3453	-3.7005	4752	2370.6	2.8283	0.0023401	0.99766	0.0046802	0.14786	FALSE
67933	ZNF780B	381.52	781.27/756.24/769.53	381.52	769.53	1.0103	48622	18824	2.8281	0.99765	0.0023476	0.0046952	0.14786	TRUE
6292	DNA2	481.99	74.762/79.742/42.702	481.99	74.762	-2.6724	55007	21756	2.8281	0.0023413	0.99766	0.0046826	0.14786	FALSE
23245	OR4F4	354.12	37.381/95.515/61.385	354.12	61.385	-2.509	26087	11098	2.828	0.0023417	0.99766	0.0046833	0.14786	FALSE
37567	MAP1LC3B	284.56	575.67/650.21/602.28	284.56	602.28	1.079	32258	12623	2.828	0.99764	0.0023555	0.0047109	0.14786	TRUE
40268	NSMCE4A	151.06	20.56/11.392/9.786	151.06	11.392	-3.6172	6109.5	2942.5	2.8278	0.0023432	0.99766	0.0046864	0.14786	FALSE
35766	SLC39A7	370.98	472.87/632.68/626.3	370.98	626.3	0.75394	16859	8153.2	2.8276	0.99766	0.0023446	0.0046893	0.14786	TRUE
35397	OR51E1	430	611.18/752.73/811.35	430	752.73	0.80636	30081	13028	2.8275	0.99765	0.0023456	0.0046912	0.14786	TRUE
39137	POLR3A	139.12	11.214/29.794/7.1171	139.12	11.214	-3.52	4807	2426.9	2.8275	0.0023454	0.99765	0.0046908	0.14786	FALSE
1820	NDUFB8	58.317	1.8691/0.87629/3.5585	58.317	1.8691	-4.3698	1032.2	649.54	2.8272	0.0023478	0.99765	0.0046956	0.14786	FALSE
4949	NDUFS5	269.1	28.036/30.67/24.91	269.1	28.036	-3.2176	19167	8143.3	2.8271	0.0023488	0.99765	0.0046977	0.14786	FALSE
1608	NRIP1	255.75	547.63/559.07/562.25	255.75	559.07	1.1252	29570	11512	2.827	0.99763	0.0023693	0.0047386	0.14786	TRUE
43125	IGBP1	275.42	33.643/16.649/49.82	275.42	33.643	-2.9962	18457	7953.9	2.827	0.0023495	0.99765	0.004699	0.14786	FALSE
27591	NDUFV2	302.83	106.54/57.835/44.482	302.83	57.835	-2.3685	17097	7707	2.8269	0.0023497	0.99765	0.0046994	0.14786	FALSE
13868	ICOS	162.3	321.48/355.77/378.98	162.3	355.77	1.1274	11102	4684.2	2.8268	0.99763	0.0023719	0.0047438	0.14786	TRUE
16052	ARX	122.96	336.43/305.82/281.12	122.96	305.82	1.3076	10409	4185.6	2.8265	0.99758	0.0024222	0.0048443	0.14786	TRUE
16147	DRAP1	247.32	44.857/28.041/8.8963	247.32	28.041	-3.096	15122	6633.3	2.8263	0.0023543	0.99765	0.0047085	0.14786	FALSE
56509	STX7	365.36	646.69/573.09/675.23	365.36	646.69	0.82206	22258	9909.2	2.8262	0.99764	0.0023554	0.0047108	0.14786	TRUE
875	PSMD3	261.37	28.036/37.68/68.502	261.37	37.68	-2.7619	14828	6639.2	2.8262	0.0023554	0.99764	0.0047107	0.14786	FALSE
69397	STAU2	262.07	469.13/374.17/466.17	262.07	466.17	0.82847	10541	5215.5	2.8261	0.99764	0.0023565	0.0047131	0.14786	TRUE
28440	ATP6V0D1	251.54	57.941/22.783/32.916	251.54	32.916	-2.8964	14435	6435.5	2.8259	0.0023574	0.99764	0.0047148	0.14786	FALSE
60563	RPUSD4	244.51	61.679/33.299/28.468	244.51	33.299	-2.8395	13194	5969.8	2.8259	0.0023576	0.99764	0.0047152	0.14786	FALSE
32131	GART	349.9	54.203/77.113/32.916	349.9	54.203	-2.6683	27376	11495	2.8257	0.0023589	0.99764	0.0047178	0.14786	FALSE
34272	HIST1H2AK	452.48	102.8/144.59/78.288	452.48	102.8	-2.1273	37013	15519	2.8256	0.0023598	0.99764	0.0047196	0.14786	FALSE
12520	RPS11	281.05	37.381/14.021/61.385	281.05	37.381	-2.8775	18402	7977.6	2.8254	0.0023613	0.99764	0.0047226	0.14786	FALSE
51256	ZNF583	533.99	861.64/726.44/892.3	533.99	861.64	0.68925	28807	13449	2.8253	0.99764	0.0023617	0.0047233	0.14786	TRUE
46699	DCAF6	439.13	274.75/163.87/164.58	439.13	164.58	-1.4104	19116	9445.9	2.8253	0.0023617	0.99764	0.0047235	0.14786	FALSE
33337	NPS	362.55	553.24/716.8/813.13	362.55	716.8	0.98144	39780	15728	2.8248	0.99763	0.0023703	0.0047407	0.14786	TRUE
73246	TBC1D7	483.4	949.48/991.96/937.68	483.4	949.48	0.97247	71392	27229	2.8245	0.99763	0.0023714	0.0047428	0.14786	TRUE
71310	ANKRD49	186.9	13.083/15.773/21.351	186.9	15.773	-3.4857	9460.5	4309.3	2.8243	0.0023689	0.99763	0.0047378	0.14786	FALSE
48243	TRIQK	328.12	512.12/815.82/704.59	328.12	704.59	1.1002	46699	17768	2.8243	0.99761	0.0023855	0.0047709	0.14786	TRUE
33205	RAD51	413.14	59.81/65.722/37.365	413.14	59.81	-2.7677	41141	16580	2.8243	0.0023691	0.99763	0.0047383	0.14786	FALSE
14686	TIMM8A	202.35	386.9/268.14/383.43	202.35	383.43	0.91875	8538.7	4112	2.8239	0.99763	0.0023744	0.0047487	0.14786	TRUE
62347	VPS52	395.57	33.643/54.33/57.826	395.57	54.33	-2.8415	38588	15590	2.8238	0.0023727	0.99763	0.0047454	0.14786	FALSE
37791	GOLGA6C	393.46	56.072/30.67/64.054	393.46	56.072	-2.789	37351	15161	2.8236	0.0023743	0.99763	0.0047486	0.14786	FALSE
31644	CYS1	575.44	813.04/987.58/1082.7	575.44	987.58	0.77818	51344	21305	2.8236	0.99763	0.0023748	0.0047496	0.14786	TRUE
15274	ZNF239	139.12	351.38/217.32/317.6	139.12	317.6	1.1851	9514.3	3996	2.8235	0.99759	0.0024089	0.0048177	0.14786	TRUE
61405	C12orf4	210.78	398.11/316.34/411.01	210.78	398.11	0.91419	9227	4402	2.8234	0.99762	0.0023776	0.0047552	0.14786	TRUE
74248	TRMT112	351.31	46.726/36.804/53.378	351.31	46.726	-2.884	30317	12486	2.8234	0.0023762	0.99762	0.0047524	0.14786	FALSE
29183	GSDMD	568.41	117.75/87.629/136.11	568.41	117.75	-2.2615	65540	25979	2.8233	0.0023766	0.99762	0.0047533	0.14786	FALSE
75585	DCTN4	285.26	31.774/16.649/36.475	285.26	31.774	-3.1267	21129	8918.2	2.8233	0.0023769	0.99762	0.0047538	0.14786	FALSE
61963	NDUFB7	560.69	132.7/180.52/66.723	560.69	132.7	-2.0707	57500	23234	2.8232	0.0023773	0.99762	0.0047545	0.14786	FALSE
65971	MRPS21	198.14	31.774/19.278/16.903	198.14	19.278	-3.2958	9982.3	4563.1	2.8232	0.0023775	0.99762	0.0047551	0.14786	FALSE
27140	SAMD7	75.18	218.68/224.33/225.97	75.18	224.33	1.5646	7149	2791.2	2.8231	0.99742	0.0025774	0.0051548	0.14786	TRUE
26939	CDK1	225.54	29.905/11.392/22.241	225.54	22.241	-3.285	13344	5881	2.8227	0.002381	0.99762	0.0047621	0.14786	FALSE
57606	PSMA3	165.82	31.774/13.144/15.124	165.82	15.124	-3.371	6837.8	3287.2	2.8226	0.0023815	0.99762	0.0047629	0.14786	FALSE
70982	PGK1	366.76	31.774/48.196/51.599	366.76	48.196	-2.9022	33580	13694	2.8226	0.0023817	0.99762	0.0047634	0.14786	FALSE
28439	ATP6V0D1	434.22	112.14/85.876/82.736	434.22	85.876	-2.3247	37657	15587	2.8225	0.0023825	0.99762	0.004765	0.14786	FALSE
71441	PHF5A	185.49	18.691/36.804/16.903	185.49	18.691	-3.2435	8388.1	3941.9	2.8225	0.0023828	0.99762	0.0047656	0.14786	FALSE
70806	ST20	295.8	44.857/75.361/24.02	295.8	44.857	-2.6943	19106	8323.5	2.8224	0.0023831	0.99762	0.0047661	0.14786	FALSE
73234	SAP30BP	155.98	16.822/9.6392/11.565	155.98	11.565	-3.6431	6712.7	3177.4	2.8224	0.0023831	0.99762	0.0047663	0.14786	FALSE
45702	CCL15	151.76	317.74/239.23/306.92	151.76	306.92	1.0113	6334.2	3022.3	2.8224	0.99761	0.0023904	0.0047809	0.14786	TRUE
2892	SRRM5	191.11	338.3/393.45/382.54	191.11	382.54	0.99745	10245	4600.7	2.8223	0.99761	0.0023899	0.0047798	0.14786	TRUE
23036	GNL3	310.56	41.119/38.557/53.378	310.56	41.119	-2.8869	23160	9787	2.8223	0.0023844	0.99762	0.0047687	0.14786	FALSE
24972	DYNLRB1	195.33	9.3453/50.825/22.241	195.33	22.241	-3.0785	8787.7	4144.9	2.8222	0.0023849	0.99762	0.0047697	0.14786	FALSE
76251	LXN	396.98	596.23/700.15/751.74	396.98	700.15	0.81705	26411	11542	2.822	0.99761	0.0023863	0.0047726	0.14786	TRUE
26226	SAP18	158.79	14.952/35.928/13.345	158.79	14.952	-3.3243	6049.6	2975.7	2.8219	0.002387	0.99761	0.004774	0.14786	FALSE
50436	TXNL4B	258.56	54.203/33.299/23.131	258.56	33.299	-2.9198	15596	6874.3	2.8217	0.0023881	0.99761	0.0047763	0.14786	FALSE
76273	RPL23A	222.73	22.429/19.278/31.137	222.73	22.429	-3.2554	12830	5689.2	2.8217	0.0023887	0.99761	0.0047775	0.14786	FALSE
3366	MED11	165.82	13.083/31.546/15.124	165.82	15.124	-3.371	6847	3290.2	2.8217	0.0023887	0.99761	0.0047775	0.14786	FALSE
25815	ARL4C	158.79	295.31/395.21/353.19	158.79	353.19	1.1483	11362	4746.5	2.8216	0.99759	0.0024148	0.0048296	0.14786	TRUE
57327	NR5A1	652.73	1054.1/1093.6/966.14	652.73	1054.1	0.69068	46195	20241	2.8215	0.99761	0.0023896	0.0047792	0.14786	TRUE
8090	OGT	271.91	35.512/22.783/55.157	271.91	35.512	-2.902	17346	7557.2	2.8212	0.0023921	0.99761	0.0047843	0.14786	FALSE
17019	WFDC6	150.36	231.76/297.94/299.81	150.36	297.94	0.98187	5506.6	2736.7	2.821	0.9976	0.0023984	0.0047967	0.14786	TRUE
4048	ZNF233	163.71	377.55/234.85/350.52	163.71	350.52	1.0937	10175	4385.1	2.821	0.99759	0.0024098	0.0048197	0.14786	TRUE
20293	POLR2J3	393.46	69.155/57.835/59.606	393.46	59.606	-2.7024	36128	14753	2.8209	0.0023945	0.99761	0.0047891	0.14786	FALSE
43013	PSMA7	258.56	31.774/49.072/19.572	258.56	31.774	-2.9855	16056	7027.8	2.8209	0.0023947	0.99761	0.0047895	0.14786	FALSE
20318	NLE1	101.18	5.6072/13.144/1.7793	101.18	5.6072	-3.9509	2837.8	1519	2.8207	0.0023961	0.9976	0.0047923	0.14786	FALSE
52163	RPL7	282.45	41.119/33.299/27.579	282.45	33.299	-3.0469	20089	8550.4	2.82	0.002401	0.9976	0.004802	0.14786	FALSE
46430	SLC25A13	356.23	568.19/637.06/669.01	356.23	637.06	0.83686	22497	9917.7	2.82	0.9976	0.0024017	0.0048033	0.14786	TRUE
58023	TIMELESS	224.13	46.726/26.289/26.689	224.13	26.689	-3.0234	11813	5360.4	2.82	0.0024014	0.9976	0.0048028	0.14786	FALSE
34709	ATP6V1G1	83.611	3.7381/3.5052/3.5585	83.611	3.5585	-4.2142	2131.4	1171.3	2.8199	0.0024017	0.9976	0.0048033	0.14786	FALSE
2287	PPAN	269.1	37.381/32.423/60.495	269.1	37.381	-2.815	16337	7199.9	2.8199	0.0024017	0.9976	0.0048034	0.14786	FALSE
56427	LRRC39	125.77	226.16/271.65/284.68	125.77	271.65	1.1049	5825.8	2676.7	2.8197	0.99758	0.0024217	0.0048435	0.14786	TRUE
31252	QARS	132.79	3.7381/10.515/29.358	132.79	10.515	-3.5384	4392.2	2245.9	2.8195	0.0024047	0.9976	0.0048094	0.14786	FALSE
27674	MED12	334.44	46.726/60.464/28.468	334.44	46.726	-2.8132	26534	11095	2.8195	0.0024049	0.9976	0.0048097	0.14786	FALSE
8238	GOT1L1	231.16	457.92/506.49/483.96	231.16	483.96	1.0628	19699	8040.5	2.8193	0.99758	0.0024185	0.0048371	0.14786	TRUE
52600	DDX53	154.58	315.87/262.89/328.28	154.58	315.87	1.0263	7029.6	3273.3	2.8192	0.99758	0.0024154	0.0048308	0.14786	TRUE
65826	PCDHGA10	149.66	312.13/329.48/219.74	149.66	312.13	1.0555	7275.8	3321.7	2.8191	0.99758	0.0024193	0.0048385	0.14786	TRUE
63866	USP26	198.14	444.84/422.37/479.51	198.14	444.84	1.1628	19268	7658.4	2.819	0.99756	0.0024372	0.0048744	0.14786	TRUE
40813	ERCC2	129.98	9.3453/7.8866/8.0067	129.98	8.0067	-3.8622	4905.7	2398.2	2.819	0.0024089	0.99759	0.0048177	0.14786	FALSE
19356	WISP2	443.35	738.28/804.43/870.95	443.35	804.43	0.85807	39899	16407	2.819	0.99759	0.0024096	0.0048193	0.14786	TRUE
26825	MRPL11	285.26	33.643/31.546/21.351	285.26	31.546	-3.1368	21323	8982.9	2.8187	0.002411	0.99759	0.0048219	0.14786	FALSE
26525	RNGTT	202.35	18.691/25.412/13.345	202.35	18.691	-3.3684	10869	4888.8	2.8184	0.0024133	0.99759	0.0048267	0.14786	FALSE
57654	ITIH2	209.38	403.72/403.97/357.63	209.38	403.72	0.94392	10316	4754.7	2.8183	0.99758	0.0024165	0.0048329	0.14786	TRUE
33269	RPS14	541.72	100.93/107.78/96.081	541.72	100.93	-2.4126	63792	25174	2.8182	0.0024147	0.99759	0.0048294	0.14786	FALSE
32806	G6PD	583.17	121.49/133.2/117.43	583.17	121.49	-2.2537	69315	27360	2.8181	0.0024154	0.99758	0.0048308	0.14786	FALSE
53033	CDK5RAP3	151.06	327.09/260.26/312.26	151.06	312.26	1.0427	7099.1	3272.4	2.8179	0.99757	0.0024267	0.0048533	0.14786	TRUE
30300	FAM198A	228.35	448.57/431.13/364.75	228.35	431.13	0.91393	11176	5178.9	2.8178	0.99758	0.0024193	0.0048387	0.14786	TRUE
791	COPS8	404	128.97/125.31/205.51	404	128.97	-1.6398	20249	9543.3	2.8178	0.0024181	0.99758	0.0048361	0.14786	FALSE
69826	USP17L1	231.86	82.239/37.68/32.027	231.86	37.68	-2.5898	10441	4959.6	2.8177	0.0024183	0.99758	0.0048366	0.14786	FALSE
38478	CHRNA5	418.76	583.15/701.91/729.5	418.76	701.91	0.74378	21563	10099	2.8176	0.99758	0.0024191	0.0048382	0.14786	TRUE
59045	DHCR24	322.5	626.13/571.34/684.13	322.5	626.13	0.95501	28367	11614	2.8175	0.99758	0.0024232	0.0048465	0.14786	TRUE
10850	C20orf141	172.84	394.37/451.29/336.28	172.84	394.37	1.1854	15376	6182.1	2.8175	0.99755	0.0024543	0.0049086	0.14786	TRUE
20776	MRPS16	222.73	24.298/21.031/12.455	222.73	21.031	-3.3441	13378	5872.1	2.8175	0.0024201	0.99758	0.0048403	0.14786	FALSE
12856	CIAO1	252.24	31.774/50.825/22.241	252.24	31.774	-2.9499	15013	6633.3	2.8174	0.0024207	0.99758	0.0048414	0.14786	FALSE
23418	FGF6	286.67	538.29/491.6/555.13	286.67	538.29	0.90666	18272	7976.5	2.8174	0.99758	0.0024225	0.004845	0.14786	TRUE
13145	RPS7	252.94	99.06/31.546/45.371	252.94	45.371	-2.4532	11919	5607.1	2.8173	0.0024212	0.99758	0.0048424	0.14786	FALSE
54739	ORMDL1	168.63	233.63/354.02/376.32	168.63	354.02	1.0655	9908.6	4330.4	2.8173	0.99757	0.0024342	0.0048684	0.14786	TRUE
61528	TOX3	351.31	652.3/693.14/599.61	351.31	652.3	0.89092	27112	11418	2.8169	0.99757	0.0024257	0.0048515	0.14786	TRUE
38044	IL15	495.34	869.11/751.86/953.69	495.34	869.11	0.80987	42232	17606	2.8169	0.99758	0.0024248	0.0048496	0.14786	TRUE
32133	LAMTOR2	526.96	149.52/219.07/163.69	526.96	163.69	-1.6807	38633	16666	2.8169	0.0024248	0.99758	0.0048496	0.14786	FALSE
2988	DDB1	254.35	35.512/62.216/25.799	254.35	35.512	-2.806	14370	6434.6	2.8166	0.0024271	0.99757	0.0048542	0.14786	FALSE
50932	SF3B5	505.18	201.86/148.97/151.24	505.18	151.24	-1.7333	36680	15836	2.8165	0.0024275	0.99757	0.0048549	0.14786	FALSE
29364	C10orf2	441.94	110.27/96.392/154.8	441.94	110.27	-1.993	32677	13989	2.8163	0.0024287	0.99757	0.0048575	0.14786	FALSE
62520	PFKFB1	396.98	592.49/680/708.15	396.98	680	0.77497	22083	10099	2.8163	0.99757	0.0024291	0.0048582	0.14786	TRUE
35875	ZNF160	649.92	895.28/1105/1041.8	649.92	1041.8	0.67986	43621	19359	2.8163	0.99757	0.0024291	0.0048583	0.14786	TRUE
69895	MTRNR2L8	415.95	153.26/100.77/105.87	415.95	105.87	-1.9641	27989	12218	2.8161	0.0024303	0.99757	0.0048605	0.14786	FALSE
44495	EDA2R	418.76	547.63/702.78/728.61	418.76	702.78	0.74557	21783	10172	2.8161	0.99757	0.0024304	0.0048608	0.14786	TRUE
34244	SBNO1	85.016	3.7381/0.87629/4.4482	85.016	3.7381	-4.1822	2186.4	1198.5	2.8161	0.0024307	0.99757	0.0048614	0.14786	FALSE
63214	FAM47C	240.29	456.05/485.46/499.09	240.29	485.46	1.0115	18116	7579.6	2.8161	0.99756	0.0024378	0.0048755	0.14786	TRUE
47500	GORASP1	130.69	285.97/202.42/274.01	130.69	274.01	1.0624	5468.3	2590.5	2.8159	0.99756	0.0024443	0.0048886	0.14786	TRUE
67347	ABCD1	353.41	500.91/596.75/602.28	353.41	596.75	0.75411	15212	7467.6	2.8159	0.99757	0.002432	0.0048641	0.14786	TRUE
68369	CDC16	269.1	33.643/48.196/23.131	269.1	33.643	-2.9629	17496	7586.3	2.8158	0.0024327	0.99757	0.0048654	0.14786	FALSE
60581	HIST1H2AI	166.52	31.774/4.3814/15.124	166.52	15.124	-3.3771	6990.5	3343	2.8158	0.002433	0.99757	0.0048659	0.14786	FALSE
23542	ZNRD1	378.01	54.203/41.186/60.495	378.01	54.203	-2.7794	34367	14045	2.8156	0.0024343	0.99757	0.0048686	0.14786	FALSE
48420	PRSS16	387.14	575.67/652.83/654.77	387.14	652.83	0.75235	18733	8904.9	2.8156	0.99757	0.0024345	0.004869	0.14786	TRUE
65121	HSPD1	92.745	18.691/2.6289/5.3378	92.745	5.3378	-3.8867	2231.6	1262.7	2.8155	0.0024347	0.99757	0.0048694	0.14786	FALSE
40180	SMARCD1	442.65	119.62/168.25/120.1	442.65	120.1	-1.8732	30283	13196	2.8154	0.002436	0.99756	0.004872	0.14786	FALSE
54747	SMC6	431.4	71.024/38.557/65.833	431.4	65.833	-2.6938	44219	17752	2.8154	0.002436	0.99756	0.0048721	0.14786	FALSE
64796	CCDC28A	319.69	459.79/558.2/550.68	319.69	550.68	0.78267	13788	6732.6	2.8152	0.99756	0.0024374	0.0048747	0.14786	TRUE
25559	ADCYAP1	161.6	342.04/297.06/366.53	161.6	342.04	1.077	9388.8	4108.2	2.8151	0.99755	0.0024523	0.0049046	0.14786	TRUE
293	ABCB7	193.92	16.822/21.031/6.2274	193.92	16.822	-3.4512	10264	4627.1	2.8151	0.0024384	0.99756	0.0048768	0.14786	FALSE
55523	IPO13	333.04	61.679/48.196/41.813	333.04	48.196	-2.7634	25868	10862	2.8147	0.0024409	0.99756	0.0048819	0.14786	FALSE
56279	NUS1	98.366	11.214/5.2577/5.3378	98.366	5.3378	-3.9707	2714.2	1459.6	2.8146	0.0024421	0.99756	0.0048842	0.14786	FALSE
48316	C12orf42	151.06	306.53/227.83/319.38	151.06	306.53	1.016	6434.8	3050.9	2.8146	0.99755	0.0024498	0.0048995	0.14786	TRUE
15837	OSGEP	186.19	14.952/7.8866/15.124	186.19	14.952	-3.5527	9781.7	4411.4	2.8145	0.002443	0.99756	0.0048859	0.14786	FALSE
36008	ADH6	668.89	1201.8/1231.2/1211.7	668.89	1211.7	0.85621	96645	37195	2.8144	0.99756	0.0024437	0.0048874	0.14786	TRUE
69204	KAT7	174.25	16.822/20.155/50.709	174.25	20.155	-3.0504	6694.4	3298.2	2.8144	0.0024432	0.99756	0.0048864	0.14786	FALSE
18351	RPL9	310.56	63.548/137.58/73.84	310.56	73.84	-2.0576	15257	7152.5	2.8144	0.0024434	0.99756	0.0048867	0.14786	FALSE
9245	SLC12A3	176.36	343.91/238.35/349.63	176.36	343.91	0.95956	7388.6	3544.4	2.8143	0.99755	0.0024476	0.0048953	0.14786	TRUE
35668	GOLGA6B	426.49	125.23/101.65/195.72	426.49	125.23	-1.7599	25569	11496	2.8143	0.0024441	0.99756	0.0048882	0.14786	FALSE
7602	BSPH1	44.967	157/137.58/110.31	44.967	137.58	1.592	2567.3	1082.9	2.8143	0.99733	0.0026739	0.0053478	0.14786	TRUE
59886	XRCC3	352.01	134.57/80.618/61.385	352.01	80.618	-2.1127	21110	9422.4	2.8142	0.0024448	0.99756	0.0048896	0.14786	FALSE
49535	AARS	370.98	108.41/68.35/74.729	370.98	74.729	-2.2963	26392	11331	2.8139	0.0024471	0.99755	0.0048943	0.14786	FALSE
1946	GTF3A	181.98	48.596/20.155/7.1171	181.98	20.155	-3.1126	7644.6	3669.2	2.8138	0.0024478	0.99755	0.0048956	0.14786	FALSE
56369	OR9G1	232.57	493.43/560.82/424.36	232.57	493.43	1.0819	21333	8595.4	2.8137	0.99754	0.0024633	0.0049267	0.14786	TRUE
13568	GOLGA6L10	134.2	11.214/8.7629/7.1171	134.2	8.7629	-3.7916	5146.5	2506.8	2.8137	0.0024488	0.99755	0.0048975	0.14786	FALSE
22822	C9orf114	163.01	13.083/10.515/19.572	163.01	13.083	-3.5417	7189.8	3385	2.8135	0.00245	0.99755	0.0049	0.14786	FALSE
49193	VPS28	289.48	57.941/28.918/40.034	289.48	40.034	-2.8235	19466	8395.7	2.8133	0.0024521	0.99755	0.0049043	0.14786	FALSE
45438	VSTM2L	764.44	1271/1298.7/1318.4	764.44	1298.7	0.76376	90765	36059	2.8132	0.99755	0.0024523	0.0049046	0.14786	TRUE
20602	ERCC3	298.61	74.762/61.34/158.36	298.61	74.762	-1.9835	13229	6385.6	2.8132	0.0024523	0.99755	0.0049046	0.14786	FALSE
66517	ATRIP	219.92	14.952/20.155/20.462	219.92	20.155	-3.3845	13291	5822.6	2.8132	0.0024527	0.99755	0.0049054	0.14786	FALSE
40373	SLC52A2	457.4	134.57/77.99/101.42	457.4	101.42	-2.1621	39116	16259	2.813	0.0024544	0.99755	0.0049088	0.14786	FALSE
6004	FSCB	253.64	513.99/572.22/450.16	253.64	513.99	1.0161	20781	8566.3	2.8129	0.99754	0.0024623	0.0049245	0.14786	TRUE
51624	DPH3	425.08	99.06/141.96/102.31	425.08	102.31	-2.0442	31032	13305	2.8129	0.0024552	0.99754	0.0049104	0.14786	FALSE
59711	MCEMP1	386.44	659.78/681.75/575.59	386.44	659.78	0.7702	20375	9446.6	2.8123	0.99754	0.0024593	0.0049185	0.14786	TRUE
34255	KARS	401.9	82.239/43.814/66.723	401.9	66.723	-2.5727	36087	14806	2.812	0.0024615	0.99754	0.004923	0.14786	FALSE
6861	H3F3A	164.41	5.6072/14.021/24.91	164.41	14.021	-3.461	7086.9	3360.5	2.812	0.0024618	0.99754	0.0049235	0.14786	FALSE
40388	PRCC	522.74	121.49/106.91/100.53	522.74	106.91	-2.2791	55734	22332	2.812	0.0024619	0.99754	0.0049239	0.14786	FALSE
58035	KIAA1549L	167.22	399.98/372.42/345.18	167.22	372.42	1.1504	12923	5325.4	2.8119	0.99751	0.0024896	0.0049792	0.14786	TRUE
72841	PRC1	254.35	31.774/18.402/48.93	254.35	31.774	-2.9618	15474	6802.5	2.8119	0.0024625	0.99754	0.004925	0.14786	FALSE
41183	LRRN4CL	491.13	786.87/641.44/780.21	491.13	780.21	0.66668	21226	10570	2.8118	0.99754	0.0024633	0.0049265	0.14786	TRUE
12182	COPE	156.68	14.952/11.392/35.585	156.68	14.952	-3.3052	5891.7	2908.6	2.8117	0.0024642	0.99754	0.0049285	0.14786	FALSE
71459	CBWD6	377.3	52.334/54.33/40.923	377.3	52.334	-2.8264	35038	14263	2.8116	0.0024645	0.99754	0.004929	0.14786	FALSE
4311	C1QL4	220.62	330.82/405.72/411.01	220.62	405.72	0.87595	8810.8	4334.3	2.8116	0.99753	0.0024661	0.0049321	0.14786	TRUE
32564	SRGAP2C	303.53	115.88/47.32/63.164	303.53	63.164	-2.2467	16323	7454.5	2.8114	0.0024661	0.99753	0.0049322	0.14786	FALSE
24280	TICRR	228.35	22.429/25.412/16.903	228.35	22.429	-3.2912	13948	6103	2.8114	0.0024666	0.99753	0.0049332	0.14786	FALSE
32348	SDHA	92.745	1.8691/5.2577/4.4482	92.745	4.4482	-4.1049	2578.1	1378.2	2.8112	0.0024681	0.99753	0.0049363	0.14786	FALSE
35847	CEP55	472.16	183.17/77.113/123.66	472.16	123.66	-1.9243	36396	15472	2.8111	0.0024684	0.99753	0.0049368	0.14786	FALSE
23941	DNAJC8	209.38	39.25/22.783/11.565	209.38	22.783	-3.145	10776	4908.1	2.811	0.0024696	0.99753	0.0049392	0.14786	FALSE
43151	PSMG2	80.801	5.6072/3.5052/3.5585	80.801	3.5585	-4.1655	1937.5	1089	2.8109	0.00247	0.99753	0.0049401	0.14786	FALSE
43671	NFYC	512.21	794.35/899.95/863.84	512.21	863.84	0.75289	35951	15651	2.8107	0.99753	0.0024714	0.0049429	0.14786	TRUE
31925	GFM1	382.92	128.97/85/88.074	382.92	88.074	-2.1077	25562	11148	2.8107	0.0024716	0.99753	0.0049433	0.14786	FALSE
60315	SUPT16H	302.83	84.108/30.67/50.709	302.83	50.709	-2.5548	19110	8378	2.8107	0.0024717	0.99753	0.0049435	0.14786	FALSE
15494	TUFM	151.76	22.429/12.268/8.0067	151.76	12.268	-3.5253	6068.9	2933.8	2.8106	0.0024722	0.99753	0.0049443	0.14786	FALSE
14059	NELFCD	189	16.822/14.897/22.241	189	16.822	-3.4143	9585.6	4365.9	2.8106	0.0024722	0.99753	0.0049445	0.14786	FALSE
45023	ZRSR2	379.41	119.62/64.845/80.957	379.41	80.957	-2.2146	26638	11479	2.8106	0.0024725	0.99753	0.004945	0.14786	FALSE
4900	CPSF2	380.82	57.941/39.433/54.268	380.82	54.268	-2.7884	35241	14358	2.8105	0.0024735	0.99753	0.004947	0.14786	FALSE
4744	NELFB	626.03	220.55/199.79/278.46	626.03	220.55	-1.5009	48640	20829	2.8105	0.0024735	0.99753	0.004947	0.14786	FALSE
63609	UROD	251.54	41.119/29.794/27.579	251.54	29.794	-3.0358	15605	6825.5	2.8102	0.0024755	0.99752	0.004951	0.14786	FALSE
54566	MRPL48	359.04	52.334/49.072/38.254	359.04	49.072	-2.8461	31743	13022	2.8101	0.0024761	0.99752	0.0049522	0.14786	FALSE
36944	PRPF19	323.9	52.334/75.361/41.813	323.9	52.334	-2.6069	22794	9766.8	2.8101	0.0024762	0.99752	0.0049523	0.14786	FALSE
48560	PPP1R10	463.73	95.322/118.3/78.288	463.73	95.322	-2.2704	42822	17546	2.8101	0.0024765	0.99752	0.0049529	0.14786	FALSE
31129	MDFIC	438.43	773.79/833.35/695.69	438.43	773.79	0.81817	33524	14243	2.81	0.99752	0.0024773	0.0049545	0.14786	TRUE
66938	N4BP1	221.32	515.86/466.19/421.69	221.32	466.19	1.0713	18573	7593.5	2.81	0.99751	0.0024912	0.0049825	0.14786	TRUE
40231	TMEM191B	517.83	155.13/113.04/218.85	517.83	155.13	-1.7325	38984	16708	2.8099	0.0024775	0.99752	0.004955	0.14786	FALSE
36135	ELAC2	531.88	155.13/128.81/125.44	531.88	128.81	-2.0374	50882	20790	2.8097	0.0024791	0.99752	0.0049581	0.14786	FALSE
33739	MCM7	290.18	57.941/126.19/65.833	290.18	65.833	-2.1233	13657	6464.8	2.8096	0.0024802	0.99752	0.0049604	0.14786	FALSE
20218	DGCR14	358.33	65.417/49.948/54.268	358.33	54.268	-2.7008	29752	12352	2.8095	0.0024808	0.99752	0.0049616	0.14786	FALSE
7282	CCDC84	283.15	39.25/22.783/58.716	283.15	39.25	-2.8196	18571	8049.6	2.8095	0.0024811	0.99752	0.0049621	0.14786	FALSE
42361	EP300	326.01	57.941/46.443/42.702	326.01	46.443	-2.7851	25045	10533	2.8094	0.0024814	0.99752	0.0049629	0.14786	FALSE
62170	RAD21	247.32	35.512/20.155/27.579	247.32	27.579	-3.1192	15573	6783.7	2.8094	0.0024815	0.99752	0.0049629	0.14786	FALSE
61051	HUWE1	474.26	100.93/184.02/130.78	474.26	130.78	-1.8506	35003	15025	2.8092	0.0024832	0.99752	0.0049663	0.14786	FALSE
45375	PFDN2	433.51	130.83/93.763/59.606	433.51	93.763	-2.197	35547	14878	2.8091	0.002484	0.99752	0.0049679	0.14786	FALSE
47225	ZNF157	412.43	697.16/730.82/555.13	412.43	697.16	0.7559	22239	10274	2.8091	0.99752	0.0024842	0.0049684	0.14786	TRUE
3300	KTI12	165.11	13.083/12.268/16.903	165.11	13.083	-3.5601	7517	3508.7	2.8089	0.0024856	0.99751	0.0049712	0.14786	FALSE
53576	DTL	200.95	20.56/32.423/17.793	200.95	20.56	-3.2276	10194	4653.6	2.8089	0.0024857	0.99751	0.0049715	0.14786	FALSE
53183	EIF3I	378.01	56.072/39.433/53.378	378.01	53.378	-2.8011	34916	14227	2.8089	0.0024858	0.99751	0.0049716	0.14786	FALSE
38367	MRPS7	507.99	160.74/120.05/128.11	507.99	128.11	-1.9791	44436	18444	2.8088	0.0024861	0.99751	0.0049721	0.14786	FALSE
16551	MRPS11	385.73	115.88/107.78/185.93	385.73	115.88	-1.7263	19819	9255.9	2.8088	0.0024862	0.99751	0.0049723	0.14786	FALSE
55780	TRMT5	583.17	121.49/98.144/116.54	583.17	116.54	-2.3132	71962	28243	2.8087	0.0024868	0.99751	0.0049737	0.14786	FALSE
53358	B3GAT1	523.45	850.42/693.14/890.52	523.45	850.42	0.69908	29379	13553	2.8087	0.99751	0.0024872	0.0049745	0.14786	TRUE
42692	SMC4	178.46	16.822/28.918/13.345	178.46	16.822	-3.332	8124.5	3804.5	2.8087	0.0024873	0.99751	0.0049745	0.14786	FALSE
39924	ZNF726	339.36	543.9/605.51/628.97	339.36	605.51	0.83347	20077	8980.1	2.8086	0.99751	0.0024883	0.0049766	0.14786	TRUE
31785	B9D2	395.57	700.9/704.54/656.55	395.57	700.9	0.82368	27275	11819	2.8085	0.99751	0.0024888	0.0049776	0.14786	TRUE
65565	PABPC5	373.09	674.73/484.59/721.49	373.09	674.73	0.85307	26955	11535	2.8085	0.99751	0.0024891	0.0049783	0.14786	TRUE
74516	PELP1	240.29	26.167/35.052/26.689	240.29	26.689	-3.1234	14638	6420.4	2.8085	0.0024886	0.99751	0.0049773	0.14786	FALSE
58249	DDX23	460.91	100.93/129.69/80.957	460.91	100.93	-2.1801	40345	16698	2.8084	0.0024893	0.99751	0.0049786	0.14786	FALSE
9367	KPNA1	285.96	368.2/545.93/580.04	285.96	545.93	0.93048	20064	8568.5	2.8084	0.99751	0.0024919	0.0049838	0.14786	TRUE
26252	TIMM10	212.19	20.56/14.021/25.799	212.19	20.56	-3.3057	11941	5316.7	2.8082	0.0024909	0.99751	0.0049818	0.14786	FALSE
32724	RPS28	388.55	50.465/73.608/62.274	388.55	62.274	-2.6221	34386	14133	2.8082	0.002491	0.99751	0.004982	0.14786	FALSE
27339	RBM22	215.7	29.905/21.907/14.234	215.7	21.907	-3.2418	12064	5383	2.8082	0.0024913	0.99751	0.0049826	0.14786	FALSE
75482	CLPSL2	253.64	319.61/463.56/459.94	253.64	459.94	0.8561	11274	5397.3	2.8081	0.99751	0.0024927	0.0049854	0.14786	TRUE
52583	WDR74	92.042	3.7381/4.3814/4.4482	92.042	4.3814	-4.1118	2559.7	1367.5	2.808	0.0024926	0.99751	0.0049853	0.14786	FALSE
66173	PSMB2	132.79	9.3453/19.278/9.786	132.79	9.786	-3.6328	4685.9	2343.9	2.8079	0.002493	0.99751	0.004986	0.14786	FALSE
16373	ATP6V0B	328.12	52.334/71.856/52.488	328.12	52.488	-2.6213	23671	10092	2.8079	0.0024933	0.99751	0.0049867	0.14786	FALSE
45771	DAOA	418.06	573.8/683.5/691.25	418.06	683.5	0.70792	18096	8937.3	2.8079	0.99751	0.0024934	0.0049869	0.14786	TRUE
71072	SLC7A14	314.77	556.98/566.96/493.75	314.77	556.98	0.82133	16026	7441.1	2.8078	0.99751	0.0024941	0.0049883	0.14786	TRUE
36917	WFDC3	463.73	824.26/698.4/783.77	463.73	783.77	0.75589	29163	12993	2.8077	0.99751	0.0024948	0.0049896	0.14786	TRUE
72927	RPL35A	449.67	220.55/148.97/137.89	449.67	148.97	-1.5874	24979	11485	2.8077	0.0024952	0.9975	0.0049904	0.14786	FALSE
62971	GPR135	163.71	265.41/320.72/323.83	163.71	320.72	0.96589	6403	3127.6	2.8076	0.9975	0.0025002	0.0050005	0.14786	TRUE
16538	ZCCHC9	394.87	74.762/63.969/54.268	394.87	63.969	-2.6072	35413	14526	2.8075	0.0024961	0.9975	0.0049921	0.14786	FALSE
38781	SARS2	507.99	145.79/116.55/84.515	507.99	116.55	-2.1144	48200	19699	2.8075	0.0024964	0.9975	0.0049928	0.14786	FALSE
47557	TXNRD1	227.65	28.036/49.072/15.124	227.65	28.036	-2.9772	12175	5506.9	2.8073	0.002498	0.9975	0.0049961	0.14786	FALSE
5941	MATN2	364.66	190.64/110.41/99.639	364.66	110.41	-1.7146	17220	8224.2	2.8072	0.0024985	0.9975	0.004997	0.14786	FALSE
10322	VARS	217.81	20.56/6.134/23.131	217.81	20.56	-3.3433	12884	5671.7	2.8071	0.0024992	0.9975	0.0049983	0.14786	FALSE
25029	HYOU1	448.97	164.48/120.93/120.1	448.97	120.93	-1.8838	31753	13737	2.807	0.0025005	0.9975	0.005001	0.14786	FALSE
15664	ANKRD52	79.395	183.17/273.4/341.62	79.395	273.4	1.7711	13028	4777.1	2.8069	0.99714	0.002859	0.005718	0.14786	TRUE
30276	SLC18B1	129.98	312.13/297.94/322.05	129.98	312.13	1.2574	10344	4211.1	2.8069	0.99744	0.0025588	0.0051175	0.14786	TRUE
22861	NUCKS1	267.7	478.48/559.95/523.11	267.7	523.11	0.96388	19610	8280.2	2.8068	0.99749	0.0025057	0.0050113	0.14786	TRUE
39135	ARSD	268.4	356.99/475.82/483.07	268.4	475.82	0.82372	11137	5461.3	2.8068	0.9975	0.002502	0.0050039	0.14786	TRUE
27017	CSE1L	415.95	74.762/44.691/66.723	415.95	66.723	-2.6222	39959	16208	2.8068	0.0025016	0.9975	0.0050033	0.14786	FALSE
36935	TOMM40L	154.58	317.74/308.45/224.19	154.58	308.45	0.99211	6227.1	3005.9	2.8067	0.99749	0.0025088	0.0050175	0.14786	TRUE
9204	DYNC1LI1	306.34	678.47/615.15/572.04	306.34	615.15	1.0035	30216	12107	2.8066	0.99749	0.00251	0.0050201	0.14786	TRUE
9372	MRPL33	83.611	5.6072/42.938/5.3378	83.611	5.6072	-3.6787	1525.5	969.36	2.8066	0.0025037	0.9975	0.0050074	0.14786	FALSE
31145	TGFBR3	465.83	807.43/658.09/878.96	465.83	807.43	0.79222	34592	14820	2.8061	0.99749	0.0025077	0.0050154	0.14786	TRUE
5437	IGF2	286.67	575.67/531.91/632.53	286.67	575.67	1.0034	26171	10609	2.8058	0.99748	0.0025163	0.0050326	0.14786	TRUE
57715	OR2T29	224.84	28.036/48.196/23.131	224.84	28.036	-2.9594	11764	5349.3	2.8056	0.0025113	0.99749	0.0050226	0.14786	FALSE
17620	MYH10	340.07	502.78/669.48/616.52	340.07	616.52	0.85643	22250	9709.9	2.8055	0.99749	0.0025125	0.005025	0.14786	TRUE
48241	TRIQK	238.19	461.66/379.43/502.64	238.19	461.66	0.95181	14459	6344.9	2.8055	0.99748	0.0025155	0.005031	0.14786	TRUE
24908	FIBIN	210.08	310.26/410.1/395	210.08	395	0.90769	9071.1	4344.9	2.8053	0.99748	0.0025151	0.0050302	0.14786	TRUE
29554	ATP1B1	384.33	740.15/786.03/755.3	384.33	755.3	0.97287	44546	17487	2.8053	0.99748	0.002518	0.005036	0.14786	TRUE
22821	C9orf114	360.44	80.37/154.23/94.301	360.44	94.301	-1.9232	19834	9062.7	2.8053	0.0025137	0.99749	0.0050273	0.14786	FALSE
48629	ZNF131	735.64	257.93/219.07/230.42	735.64	230.42	-1.6705	80848	32504	2.8052	0.0025145	0.99749	0.005029	0.14786	FALSE
22992	CEBPD	341.47	586.88/585.36/514.21	341.47	585.36	0.77581	15768	7560.1	2.805	0.99748	0.002516	0.005032	0.14786	TRUE
72925	RPL35A	286.67	18.691/49.948/37.365	286.67	37.365	-2.9065	19919	8525.4	2.8049	0.0025168	0.99748	0.0050335	0.14786	FALSE
28467	RPGR	330.23	573.8/564.33/430.58	330.23	564.33	0.77127	14246	6966.2	2.8048	0.99748	0.0025173	0.0050345	0.14786	TRUE
57210	UBXN2B	327.42	603.71/595/550.68	327.42	595	0.85978	20722	9103.4	2.8045	0.99748	0.0025206	0.0050411	0.14786	TRUE
67124	NSUN3	290.88	508.38/504.74/419.02	290.88	504.74	0.79302	11692	5815.1	2.8045	0.99748	0.0025202	0.0050403	0.14786	TRUE
20024	EXOSC2	374.49	57.941/37.68/68.502	374.49	57.941	-2.6714	32533	13405	2.8044	0.0025203	0.99748	0.0050407	0.14786	FALSE
62293	TARS2	333.74	117.75/56.959/72.06	333.74	72.06	-2.1959	19842	8858.6	2.8044	0.0025204	0.99748	0.0050408	0.14786	FALSE
12434	ATP6AP1	100.47	5.6072/10.515/2.6689	100.47	5.6072	-3.9409	2860.4	1521.9	2.8044	0.0025208	0.99748	0.0050415	0.14786	FALSE
4882	TEF	232.57	401.85/453.04/444.82	232.57	444.82	0.93263	12733	5728.5	2.8043	0.99748	0.0025236	0.0050472	0.14786	TRUE
15169	ATXN3L	139.82	323.35/366.29/435.92	139.82	366.29	1.3831	17082	6523.3	2.804	0.99737	0.0026338	0.0052675	0.14786	TRUE
68239	GCNT7	250.83	377.55/448.66/450.16	250.83	448.66	0.83636	10078	4977.7	2.8039	0.99748	0.0025246	0.0050492	0.14786	TRUE
66422	CRYBA1	371.68	693.42/649.33/533.78	371.68	649.33	0.80322	21799	9805.5	2.8039	0.99748	0.0025249	0.0050498	0.14786	TRUE
6944	DSEL	141.23	411.19/295.31/349.63	141.23	349.63	1.3018	14065	5527.3	2.8031	0.99739	0.0026054	0.0052109	0.14786	TRUE
57675	KCNJ8	288.77	536.42/423.25/514.21	288.77	514.21	0.83023	13701	6468.7	2.8029	0.99747	0.0025324	0.0050649	0.14786	TRUE
19342	YKT6	322.5	69.155/134.95/78.288	322.5	78.288	-2.0286	16538	7670.8	2.8027	0.0025336	0.99747	0.0050672	0.14786	FALSE
54065	ZNF607	141.93	226.16/283.92/287.35	141.93	283.92	0.99526	5168.7	2566.5	2.8027	0.99746	0.0025401	0.0050802	0.14786	TRUE
30927	EXOSC4	495.34	87.846/86.753/78.288	495.34	86.753	-2.4998	55527	22038	2.8025	0.0025358	0.99746	0.0050716	0.14786	FALSE
23035	GNL3	161.6	18.691/13.144/8.0067	161.6	13.144	-3.523	7100.6	3345.5	2.8023	0.002537	0.99746	0.005074	0.14786	FALSE
56021	KCNS1	543.12	730.8/852.63/848.71	543.12	848.71	0.64305	23911	11892	2.8023	0.99746	0.0025373	0.0050746	0.14786	TRUE
21732	CT45A10	285.26	620.53/426.75/556.91	285.26	556.91	0.9627	22568	9398	2.8022	0.99746	0.0025423	0.0050845	0.14786	TRUE
40786	ANAPC11	458.1	91.584/109.54/76.509	458.1	91.584	-2.31	42859	17513	2.8021	0.0025385	0.99746	0.0050769	0.14786	FALSE
6386	NPIPB6	293.69	48.596/38.557/23.131	293.69	38.557	-2.8972	21009	8941.8	2.8018	0.0025405	0.99746	0.0050811	0.14786	FALSE
31530	FABP1	335.85	441.1/623.04/593.39	335.85	593.39	0.8193	18564	8448.9	2.8018	0.99746	0.0025411	0.0050822	0.14786	TRUE
34317	FAU	347.09	50.465/59.588/30.248	347.09	50.465	-2.7578	28653	11899	2.8018	0.0025411	0.99746	0.0050823	0.14786	FALSE
29971	SUPT7L	453.89	138.31/139.33/193.05	453.89	139.33	-1.6967	28330	12636	2.8017	0.0025415	0.99746	0.0050831	0.14786	FALSE
12195	WDR73	253.64	18.691/27.165/28.468	253.64	27.165	-3.1765	17027	7315	2.8017	0.0025419	0.99746	0.0050838	0.14786	FALSE
58434	C6orf62	231.86	403.72/444.28/450.16	231.86	444.28	0.93523	12808	5748.3	2.8017	0.99746	0.0025449	0.0050898	0.14786	TRUE
63620	HHLA1	424.38	820.52/666.86/753.52	424.38	753.52	0.82681	32538	13802	2.8016	0.99746	0.0025425	0.005085	0.14786	TRUE
36062	GRIN1	118.74	256.06/263.76/217.96	118.74	256.06	1.1022	5143	2402.4	2.8016	0.99744	0.002562	0.005124	0.14786	TRUE
39302	RGPD5	368.87	728.93/695.77/798.89	368.87	728.93	0.98074	42006	16519	2.8014	0.99745	0.002549	0.005098	0.14786	TRUE
42813	XRCC6	293.69	41.119/54.33/92.522	293.69	54.33	-2.4131	16763	7526.7	2.8014	0.0025441	0.99746	0.0050882	0.14786	FALSE
35563	FAM86C1	619	162.61/147.22/113.87	619	147.22	-2.0646	72394	28688	2.8014	0.0025442	0.99746	0.0050883	0.14786	FALSE
54044	NFKB1	452.48	213.07/112.16/141.45	452.48	141.45	-1.6706	27516	12353	2.8014	0.0025444	0.99746	0.0050888	0.14786	FALSE
68254	MRPL41	388.55	57.941/49.072/56.937	388.55	56.937	-2.7492	36567	14861	2.8012	0.0025456	0.99745	0.0050912	0.14786	FALSE
63887	NPAP1	315.47	551.37/483.71/559.58	315.47	551.37	0.80356	14963	7092	2.8012	0.99745	0.0025459	0.0050919	0.14786	TRUE
48355	CDCA8	524.85	179.43/246.24/153.91	524.85	179.43	-1.5432	34353	15222	2.801	0.0025469	0.99745	0.0050939	0.14786	FALSE
18402	NDUFB6	298.61	46.726/90.258/55.157	298.61	55.157	-2.4155	17441	7789.8	2.801	0.0025473	0.99745	0.0050947	0.14786	FALSE
39657	DR1	463.02	93.453/112.16/72.06	463.02	93.453	-2.2965	43625	17808	2.8009	0.0025479	0.99745	0.0050959	0.14786	FALSE
46583	SOX18	226.94	484.09/446.91/388.77	226.94	446.91	0.97452	14173	6167.7	2.8008	0.99745	0.0025534	0.0051068	0.14786	TRUE
5299	NELFA	289.48	35.512/39.433/29.358	289.48	35.512	-2.992	21193	8971.4	2.8008	0.0025491	0.99745	0.0050983	0.14786	FALSE
1109	SNRPD2	555.06	269.14/127.06/185.04	555.06	185.04	-1.5796	40369	17477	2.8006	0.0025504	0.99745	0.0051008	0.14786	FALSE
32597	KRTAP5-9	439.13	97.191/109.54/147.68	439.13	109.54	-1.9934	32714	13978	2.8004	0.0025521	0.99745	0.0051042	0.14786	FALSE
52304	NIP7	308.45	42.988/24.536/55.157	308.45	42.988	-2.8145	22650	9601	2.8004	0.0025523	0.99745	0.0051045	0.14786	FALSE
30427	NDP	694.18	1050.4/1144.4/1234.8	694.18	1144.4	0.72043	61966	25852	2.8003	0.99745	0.0025527	0.0051053	0.14786	TRUE
6849	CNN2	402.6	657.91/544.17/663.67	402.6	657.91	0.70716	16590	8312.6	2.8003	0.99745	0.002553	0.0051059	0.14786	TRUE
27676	MED12	313.37	44.857/56.082/40.923	313.37	44.857	-2.7772	23089	9784.8	2.8002	0.0025536	0.99745	0.0051072	0.14786	FALSE
51835	ADSL	90.637	5.6072/2.6289/4.4482	90.637	4.4482	-4.0721	2445.1	1320.4	2.8001	0.0025544	0.99745	0.0051089	0.14786	FALSE
41136	RUNDC3B	378.71	601.84/670.36/658.33	378.71	658.33	0.79611	22136	9972.9	2.8	0.99744	0.0025552	0.0051105	0.14786	TRUE
54998	ITPK1	419.46	74.762/86.753/69.392	419.46	74.762	-2.4724	38307	15686	2.8	0.0025551	0.99744	0.0051103	0.14786	FALSE
58629	NDUFV1	259.97	35.512/56.082/18.682	259.97	35.512	-2.8374	15605	6887.9	2.7999	0.0025556	0.99744	0.0051113	0.14786	FALSE
49771	ATP5D	399.79	69.155/62.216/32.027	399.79	62.216	-2.6645	37594	15292	2.7997	0.0025572	0.99744	0.0051144	0.14786	FALSE
21678	BTK	217.11	439.23/370.67/486.63	217.11	439.23	1.0132	14769	6294.9	2.7996	0.99743	0.0025662	0.0051325	0.14786	TRUE
70519	PDCL2	259.26	510.25/537.16/475.95	259.26	510.25	0.97406	19070	8037.6	2.7996	0.99744	0.0025635	0.005127	0.14786	TRUE
60829	FGD6	245.21	566.32/660.72/524	245.21	566.32	1.2043	34740	13157	2.7995	0.9974	0.0026014	0.0052028	0.14786	TRUE
76166	RAE1	172.84	9.3453/14.021/15.124	172.84	14.021	-3.5328	8359.2	3843.3	2.7993	0.0025607	0.99744	0.0051215	0.14786	FALSE
33777	GRAPL	410.33	771.92/835.98/514.21	410.33	771.92	0.91004	41530	16687	2.7992	0.99744	0.0025637	0.0051273	0.14786	TRUE
40468	SF3B1	495.34	164.48/222.58/156.58	495.34	164.48	-1.5847	31382	13990	2.7991	0.0025621	0.99744	0.0051241	0.14786	FALSE
2293	GTF2H3	344.98	100.93/177.89/89.853	344.98	100.93	-1.7631	15893	7629	2.7991	0.0025626	0.99744	0.0051252	0.14786	FALSE
55155	BANP	243.81	33.643/63.969/36.475	243.81	36.475	-2.7076	12709	5803.1	2.799	0.0025635	0.99744	0.0051269	0.14786	FALSE
64085	XRN2	160.2	82.239/22.783/20.462	160.2	22.783	-2.7608	4796.9	2567.9	2.7989	0.0025638	0.99744	0.0051277	0.14786	FALSE
53741	GSTM1	654.13	1506.5/1279.4/1314.9	654.13	1314.9	1.0062	152630	55731	2.7989	0.99743	0.0025711	0.0051423	0.14786	TRUE
73984	ALG6	255.05	403.72/487.22/531.11	255.05	487.22	0.9311	15693	6880.8	2.7989	0.99743	0.0025668	0.0051337	0.14786	TRUE
17513	GAGE10	125.77	205.6/267.27/283.79	125.77	267.27	1.0815	5463.8	2556	2.7988	0.99742	0.0025812	0.0051623	0.14786	TRUE
11387	CDRT4	226.24	452.31/430.26/306.92	226.24	430.26	0.92432	11626	5313.5	2.7988	0.99743	0.0025671	0.0051342	0.14786	TRUE
4033	SNAPC4	153.17	11.214/11.392/8.8963	153.17	11.214	-3.6579	6710.7	3157.4	2.7987	0.0025651	0.99743	0.0051302	0.14786	FALSE
12193	FAM46D	202.35	401.85/304.07/384.32	202.35	384.32	0.92208	8887.8	4228.4	2.7984	0.99743	0.0025701	0.0051402	0.14786	TRUE
3499	VCP	366.06	56.072/53.454/63.164	366.06	56.072	-2.6852	31324	12936	2.7984	0.0025678	0.99743	0.0051357	0.14786	FALSE
45297	ALYREF	449.67	78.5/85/60.495	449.67	78.5	-2.503	45280	18252	2.7984	0.002568	0.99743	0.005136	0.14786	FALSE
17981	TIMMDC1	368.17	91.584/97.268/149.46	368.17	97.268	-1.9095	20767	9434.2	2.7984	0.002568	0.99743	0.005136	0.14786	FALSE
57230	USP39	534.69	104.67/61.34/113.87	534.69	104.67	-2.3419	61107	24221	2.7984	0.0025681	0.99743	0.0051362	0.14786	FALSE
17666	TECRL	262.07	530.81/479.33/511.54	262.07	511.54	0.96219	18742	7949.3	2.798	0.99742	0.0025753	0.0051506	0.14786	TRUE
41601	TRAPPC11	569.82	213.07/115.67/165.47	569.82	165.47	-1.7778	50455	20962	2.7979	0.0025715	0.99743	0.005143	0.14786	FALSE
74563	RPS18	343.58	63.548/51.701/29.358	343.58	51.701	-2.7089	27546	11503	2.7978	0.0025726	0.99743	0.0051453	0.14786	FALSE
46780	PES1	501.67	114.01/99.021/135.22	501.67	114.01	-2.1278	47682	19475	2.7976	0.0025741	0.99743	0.0051481	0.14786	FALSE
6390	OR2Y1	165.11	302.79/383.81/350.52	165.11	350.52	1.0814	10167	4392	2.7976	0.99741	0.0025909	0.0051817	0.14786	TRUE
26522	CDC20	87.124	9.3453/2.6289/4.4482	87.124	4.4482	-4.0157	2155.5	1201.6	2.7976	0.0025744	0.99743	0.0051488	0.14786	FALSE
52612	BEND4	191.81	377.55/395.21/328.28	191.81	377.55	0.97328	9651.9	4407.9	2.7976	0.99742	0.0025795	0.0051589	0.14786	TRUE
37854	ACTR2	406.11	76.631/48.196/67.612	406.11	67.612	-2.5689	37387	15273	2.7976	0.0025745	0.99743	0.005149	0.14786	FALSE
58968	DET1	694.18	1087.8/1145.3/957.25	694.18	1087.8	0.64727	43801	19797	2.7975	0.99742	0.0025752	0.0051503	0.14786	TRUE
46115	PMVK	227.65	24.298/52.577/30.248	227.65	30.248	-2.8713	11742	5362.4	2.7975	0.0025753	0.99742	0.0051506	0.14786	FALSE
38183	RPS10-NUDT3	125.77	5.6072/8.7629/8.0067	125.77	8.0067	-3.815	4595.6	2266.6	2.7974	0.0025756	0.99742	0.0051513	0.14786	FALSE
30411	UQCR10	549.44	85.977/129.69/117.43	549.44	117.43	-2.2165	60955	24292	2.7973	0.0025765	0.99742	0.0051529	0.14786	FALSE
6320	VPS51	278.24	44.857/35.928/32.027	278.24	35.928	-2.9187	18893	8120.1	2.7972	0.0025776	0.99742	0.0051553	0.14786	FALSE
47316	SLC9B1	219.92	459.79/439.9/474.18	219.92	459.79	1.0606	17885	7354	2.7972	0.99741	0.0025912	0.0051823	0.14786	TRUE
14976	SYK	268.4	373.81/507.37/484.85	268.4	484.85	0.85077	12718	5988.3	2.7971	0.99742	0.0025786	0.0051573	0.14786	TRUE
7662	IK	308.45	37.381/45.567/59.606	308.45	45.567	-2.7323	21932	9361.3	2.797	0.0025793	0.99742	0.0051586	0.14786	FALSE
23676	DENND4A	346.39	590.62/461.8/609.4	346.39	590.62	0.76813	15851	7626.1	2.7968	0.99742	0.0025809	0.0051618	0.14786	TRUE
62698	RGPD3	220.62	48.596/28.041/21.351	220.62	28.041	-2.9319	11244	5145.5	2.7966	0.0025821	0.99742	0.0051642	0.14786	FALSE
12432	ATP6AP1	299.31	56.072/42.062/21.351	299.31	42.062	-2.802	21163	9035.8	2.7963	0.0025843	0.99742	0.0051687	0.14786	FALSE
38987	PGAM1	519.23	121.49/93.763/109.43	519.23	109.43	-2.2361	54526	21900	2.7963	0.002585	0.99742	0.0051699	0.14786	FALSE
16961	KIF3A	205.87	456.05/424.12/387.88	205.87	424.12	1.0392	14405	6092.7	2.7962	0.9974	0.0025965	0.005193	0.14786	TRUE
32308	NPIPB3	448.27	87.846/80.618/75.619	448.27	80.618	-2.4606	44207	17883	2.796	0.0025867	0.99741	0.0051735	0.14786	FALSE
74246	TRMT112	302.12	52.334/79.742/44.482	302.12	52.334	-2.5068	18859	8289.1	2.796	0.0025869	0.99741	0.0051738	0.14786	FALSE
20868	LSM14A	167.92	334.56/361.03/357.63	167.92	357.63	1.0861	10745	4604.2	2.7958	0.99739	0.0026058	0.0052115	0.14786	TRUE
40772	TOMM20	305.64	61.679/61.34/98.749	305.64	61.679	-2.2905	17286	7791.5	2.7956	0.0025899	0.99741	0.0051798	0.14786	FALSE
39605	RPL19	317.58	52.334/43.814/22.241	317.58	43.814	-2.8296	24446	10269	2.7955	0.0025906	0.99741	0.0051812	0.14786	FALSE
37856	ACTR2	411.73	104.67/148.97/86.295	411.73	104.67	-1.9657	27933	12166	2.7955	0.0025911	0.99741	0.0051822	0.14786	FALSE
54570	ATG10	406.81	667.25/664.23/566.7	406.81	664.23	0.70594	16991	8479.7	2.7954	0.99741	0.002592	0.005184	0.14786	TRUE
61687	SLC17A1	132.09	276.62/219.95/270.45	132.09	270.45	1.0283	5018.6	2450	2.7952	0.9974	0.002603	0.0052059	0.14786	TRUE
62632	PSG6	380.82	596.23/800.05/711.71	380.82	711.71	0.90043	34207	14013	2.7952	0.99741	0.0025947	0.0051895	0.14786	TRUE
44675	HNRNPH1	567.01	93.453/112.16/112.09	567.01	112.09	-2.3284	69088	27150	2.7952	0.0025934	0.99741	0.0051869	0.14786	FALSE
39228	ANKRD20A3	559.98	166.35/201.55/161.91	559.98	166.35	-1.7451	47503	19896	2.7951	0.002594	0.99741	0.0051879	0.14786	FALSE
21635	OR2T12	360.44	603.71/515.26/610.29	360.44	603.71	0.74247	15370	7574.8	2.7951	0.99741	0.0025944	0.0051888	0.14786	TRUE
24672	TCF25	283.86	517.73/466.19/532	283.86	517.73	0.86475	15413	7002.3	2.7949	0.9974	0.0025969	0.0051938	0.14786	TRUE
55153	BANP	190.41	16.822/16.649/11.565	190.41	16.649	-3.439	10063	4535	2.7948	0.0025969	0.9974	0.0051938	0.14786	FALSE
48590	BUD31	347.09	71.024/105.15/56.937	347.09	71.024	-2.2729	22878	9973.8	2.7946	0.002598	0.9974	0.005196	0.14786	FALSE
15109	ID2	213.59	517.73/617.78/533.78	213.59	533.78	1.3173	35347	13129	2.7944	0.99732	0.0026835	0.005367	0.14786	TRUE
53434	RARS	259.97	491.56/474.95/413.68	259.97	474.95	0.86694	12698	5918.7	2.7944	0.9974	0.0026009	0.0052017	0.14786	TRUE
70599	TIFA	497.45	1057.9/937.63/961.7	497.45	961.7	0.94963	72166	27601	2.7944	0.9974	0.0026038	0.0052076	0.14786	TRUE
67920	H2AFZ	526.26	108.41/95.515/104.09	526.26	104.09	-2.3269	58845	23397	2.7943	0.0026008	0.9974	0.0052015	0.14786	FALSE
57559	SDHC	170.03	41.119/14.897/18.682	170.03	18.682	-3.1193	6704.6	3272.1	2.7943	0.0026009	0.9974	0.0052017	0.14786	FALSE
48564	PIGX	231.86	435.49/463.56/477.73	231.86	463.56	0.99638	16189	6875.4	2.7943	0.99739	0.0026077	0.0052154	0.14786	TRUE
42620	EXOSC6	441.94	76.631/29.794/72.06	441.94	72.06	-2.6	45708	18332	2.7942	0.0026014	0.9974	0.0052028	0.14786	FALSE
13882	UBE2N	99.771	16.822/2.6289/6.2274	99.771	6.2274	-3.8015	2640.9	1444.2	2.7942	0.0026015	0.9974	0.0052031	0.14786	FALSE
49977	SMR3A	337.25	622.4/759.74/674.34	337.25	674.34	0.99751	36849	14555	2.7941	0.99739	0.0026088	0.0052176	0.14786	TRUE
66724	CCND2	479.89	85.977/36.804/95.191	479.89	85.977	-2.467	51497	20569	2.7941	0.0026022	0.9974	0.0052044	0.14786	FALSE
27448	RWDD2A	137.71	280.36/318.97/359.41	137.71	318.97	1.2058	10181	4208.8	2.7939	0.99735	0.0026484	0.0052967	0.14786	TRUE
51398	ELP5	710.34	171.95/173.51/145.01	710.34	171.95	-2.0402	96599	37535	2.7938	0.0026044	0.9974	0.0052087	0.14786	FALSE
29274	TLR8	283.86	456.05/623.92/555.13	283.86	555.13	0.9652	22692	9428.7	2.7937	0.99739	0.0026097	0.0052193	0.14786	TRUE
60051	LRRC17	337.25	573.8/586.24/484.85	337.25	573.8	0.76495	14695	7170.1	2.7935	0.99739	0.0026069	0.0052138	0.14786	TRUE
14577	RPP40	348.5	59.81/39.433/80.067	348.5	59.81	-2.5229	26243	11106	2.7934	0.0026079	0.99739	0.0052159	0.14786	FALSE
14791	RPA3	89.935	1.8691/5.2577/4.4482	89.935	4.4482	-4.061	2416	1306.2	2.7934	0.0026081	0.99739	0.0052161	0.14786	FALSE
61478	RNF112	223.43	424.28/496.86/459.05	223.43	459.05	1.0355	17092	7115.1	2.7933	0.99738	0.002619	0.0052381	0.14786	TRUE
8108	TSPY10	541.01	289.7/212.06/214.4	541.01	214.4	-1.3313	29311	13675	2.7932	0.0026092	0.99739	0.0052184	0.14786	FALSE
48607	MAT2A	287.37	29.905/40.309/53.378	287.37	40.309	-2.8034	19408	8360.6	2.7929	0.0026119	0.99739	0.0052237	0.14786	FALSE
34606	SRP9	458.1	102.8/75.361/129.89	458.1	102.8	-2.145	39616	16432	2.7929	0.002612	0.99739	0.005224	0.14786	FALSE
55557	TKT	439.84	201.86/78.866/126.33	439.84	126.33	-1.7917	28717	12652	2.7929	0.0026121	0.99739	0.0052242	0.14786	FALSE
29896	DUSP7	295.1	513.99/520.52/440.37	295.1	513.99	0.79847	12581	6143.1	2.7928	0.99739	0.0026129	0.0052258	0.14786	TRUE
27293	UHRF1	318.28	63.548/131.44/76.509	318.28	76.509	-2.0424	16357	7578.3	2.7928	0.0026127	0.99739	0.0052255	0.14786	FALSE
34975	MRPL13	206.57	61.679/22.783/29.358	206.57	29.358	-2.7734	8992.1	4293.4	2.7928	0.002613	0.99739	0.0052261	0.14786	FALSE
6215	CD44	122.96	263.54/193.66/281.12	122.96	263.54	1.0936	5453.5	2533.9	2.7927	0.99737	0.0026323	0.0052646	0.14786	TRUE
10747	RCAN3	98.366	269.14/252.37/259.77	98.366	259.77	1.392	8356.5	3340.4	2.7927	0.99727	0.0027348	0.0054696	0.14786	TRUE
70038	ZNF485	289.48	577.54/420.62/533.78	289.48	533.78	0.88053	17237	7652.7	2.7927	0.99739	0.0026147	0.0052295	0.14786	TRUE
50646	FAM3A	276.83	420.54/572.22/522.22	276.83	522.22	0.9132	17729	7721.5	2.7925	0.99738	0.002617	0.005234	0.14786	TRUE
72572	ANAPC10	269.8	35.512/46.443/29.358	269.8	35.512	-2.8908	17519	7598.9	2.7924	0.0026161	0.99738	0.0052322	0.14786	FALSE
37034	YRDC	129.98	35.512/2.6289/11.565	129.98	11.565	-3.3819	4018.1	2102.4	2.7924	0.0026162	0.99738	0.0052323	0.14786	FALSE
42792	P4HA2	289.48	513.99/502.99/401.23	289.48	502.99	0.79497	11819	5846.6	2.7924	0.99738	0.0026165	0.005233	0.14786	TRUE
26272	MYC	276.83	54.203/32.423/39.144	276.83	39.144	-2.7909	17763	7732.9	2.7923	0.002617	0.99738	0.0052341	0.14786	FALSE
20520	CPSF4	391.36	76.631/100.77/54.268	391.36	76.631	-2.3374	31025	13036	2.7922	0.0026173	0.99738	0.0052345	0.14786	FALSE
49534	AARS	467.94	121.49/83.247/101.42	467.94	101.42	-2.1949	42693	17537	2.7921	0.0026181	0.99738	0.0052363	0.14786	FALSE
34239	KIR2DL4	378.01	672.86/730.82/582.71	378.01	672.86	0.83023	25690	11152	2.7921	0.99738	0.0026189	0.0052378	0.14786	TRUE
54533	ECT2	387.14	54.203/74.484/64.943	387.14	64.943	-2.5573	33682	13888	2.7919	0.0026198	0.99738	0.0052397	0.14786	FALSE
74873	UGT8	144.04	317.74/173.51/325.61	144.04	317.74	1.136	9039.7	3871.2	2.7918	0.99735	0.002648	0.005296	0.14786	TRUE
20614	STRADB	312.66	614.92/597.63/626.3	312.66	614.92	0.97353	28919	11723	2.7917	0.99737	0.002627	0.0052541	0.14786	TRUE
29941	PACRG	73.774	106.54/195.41/210.84	73.774	195.41	1.3933	4497.9	1898.8	2.7915	0.99725	0.0027479	0.0054958	0.14786	TRUE
2687	FZD3	250.83	343.91/533.66/491.08	250.83	491.08	0.96642	17367	7407.4	2.7914	0.99737	0.0026286	0.0052573	0.14786	TRUE
48069	FAM110B	523.45	951.35/881.55/693.03	523.45	881.55	0.75087	38099	16459	2.7912	0.99737	0.0026254	0.0052507	0.14786	TRUE
6931	TIMM23	151.06	39.25/15.773/15.124	151.06	15.773	-3.1804	5231.2	2649.8	2.7911	0.0026265	0.99737	0.005253	0.14786	FALSE
25105	DMC1	446.16	777.53/812.32/862.06	446.16	812.32	0.86303	42249	17214	2.7908	0.99737	0.0026294	0.0052589	0.14786	TRUE
2785	MRPS24	516.42	142.05/173.51/137.89	516.42	142.05	-1.8548	43172	18092	2.7908	0.0026291	0.99737	0.0052582	0.14786	FALSE
50870	CGB	404.71	132.7/199.79/129.89	404.71	132.7	-1.6014	20145	9514.3	2.7906	0.0026303	0.99737	0.0052606	0.14786	FALSE
36532	PRTFDC1	460.91	850.42/949.02/875.4	460.91	875.4	0.92396	56443	22064	2.7904	0.99737	0.0026343	0.0052687	0.14786	TRUE
39435	HSF1	824.17	267.28/330.36/392.33	824.17	330.36	-1.3163	74991	31324	2.7903	0.0026333	0.99737	0.0052666	0.14786	FALSE
71790	IMP3	297.21	37.381/36.804/23.131	297.21	36.804	-2.9797	22618	9504.8	2.7901	0.0026345	0.99737	0.0052689	0.14786	FALSE
41581	EIF3B	185.49	65.417/15.773/25.799	185.49	25.799	-2.7988	7080.6	3506	2.79	0.0026351	0.99736	0.0052702	0.14786	FALSE
3640	ULK1	154.58	229.89/298.81/299.81	154.58	298.81	0.94646	5227.8	2672.7	2.79	0.99736	0.0026391	0.0052782	0.14786	TRUE
9112	PSMD12	408.92	65.417/66.598/58.716	408.92	65.417	-2.6257	39215	15904	2.7899	0.002636	0.99736	0.005272	0.14786	FALSE
56498	MMP15	585.28	915.84/931.49/814.91	585.28	915.84	0.64509	29306	14042	2.7896	0.99736	0.0026386	0.0052772	0.14786	TRUE
29406	SF1	352.71	125.23/65.722/81.846	352.71	81.846	-2.0941	21486	9553.5	2.7896	0.0026387	0.99736	0.0052773	0.14786	FALSE
66838	NHP2	278.94	44.857/36.804/36.475	278.94	36.804	-2.8885	18915	8132.9	2.7895	0.0026393	0.99736	0.0052786	0.14786	FALSE
64100	ATP6V1F	370.28	57.941/55.206/63.164	370.28	57.941	-2.6552	31991	13192	2.7895	0.0026394	0.99736	0.0052788	0.14786	FALSE
28925	SRSF3	165.11	14.952/3.5052/13.345	165.11	13.345	-3.5336	7635.1	3548.1	2.7895	0.0026395	0.99736	0.005279	0.14786	FALSE
54268	DOHH	456	143.92/111.29/113.87	456	113.87	-1.9921	35919	15182	2.7895	0.0026395	0.99736	0.005279	0.14786	FALSE
59212	RFPL4AL1	119.44	252.32/264.64/195.72	119.44	252.32	1.0726	4729.4	2269.2	2.7895	0.99734	0.0026558	0.0053115	0.14786	TRUE
16584	RFK	413.84	72.893/35.928/67.612	413.84	67.612	-2.596	39748	16121	2.7894	0.0026402	0.99736	0.0052804	0.14786	FALSE
31609	ZNF98	379.41	136.44/92.01/95.191	379.41	95.191	-1.9836	23633	10478	2.7893	0.0026412	0.99736	0.0052824	0.14786	FALSE
7253	RNF17	83.611	192.51/188.4/147.68	83.611	188.4	1.1625	2852.1	1411.6	2.7891	0.99732	0.0026773	0.0053546	0.14786	TRUE
73577	EIF1AX	192.52	41.119/14.897/22.241	192.52	22.241	-3.0577	8776	4121	2.7889	0.0026441	0.99736	0.0052882	0.14786	FALSE
42349	RPS4X	314.77	42.988/48.196/25.799	314.77	42.988	-2.8437	24288	10195	2.7889	0.0026446	0.99736	0.0052892	0.14786	FALSE
29521	GEMIN8	238.19	28.036/43.814/30.248	238.19	30.248	-2.9363	13545	6040.6	2.7889	0.0026447	0.99736	0.0052894	0.14786	FALSE
46913	NUP43	118.74	7.4762/8.7629/3.5585	118.74	7.4762	-3.8204	4086.3	2050.1	2.7888	0.002645	0.99735	0.00529	0.14786	FALSE
68338	INTS9	243.81	545.77/616.91/556.02	243.81	556.02	1.1861	32904	12535	2.7887	0.99731	0.0026859	0.0053717	0.14786	TRUE
58106	MAGOH	347.09	607.44/637.06/536.45	347.09	607.44	0.80566	19107	8716.6	2.7886	0.99735	0.0026469	0.0052939	0.14786	TRUE
37620	GNL3L	240.29	13.083/27.165/32.916	240.29	27.165	-3.0988	14837	6486.5	2.7884	0.0026483	0.99735	0.0052966	0.14786	FALSE
40788	ANAPC11	489.02	106.54/98.144/86.295	489.02	98.144	-2.3052	49938	20123	2.7884	0.0026484	0.99735	0.0052969	0.14786	FALSE
43852	MRPL14	186.9	78.5/28.041/16.013	186.9	28.041	-2.6938	6838.9	3435.4	2.7884	0.0026489	0.99735	0.0052977	0.14786	FALSE
43080	SAP30L	574.04	1071/1069.1/1117.4	574.04	1071	0.89854	82749	31762	2.7883	0.99735	0.0026506	0.0053011	0.14786	TRUE
1507	SPDYE2	288.77	74.762/49.072/42.702	288.77	49.072	-2.5328	17388	7697.7	2.7882	0.0026497	0.99735	0.0052994	0.14786	FALSE
31473	VPS13D	199.54	18.691/14.897/19.572	199.54	18.691	-3.3483	10855	4864.2	2.7882	0.0026505	0.99735	0.0053009	0.14786	FALSE
5519	RPS2	304.23	39.25/44.691/56.047	304.23	44.691	-2.7399	21545	9200.4	2.7881	0.002651	0.99735	0.0053019	0.14786	FALSE
66550	RFC2	253.64	31.774/42.938/15.124	253.64	31.774	-2.9579	15779	6898.9	2.788	0.002652	0.99735	0.0053039	0.14786	FALSE
53836	DDX54	288.07	28.036/38.557/46.261	288.07	38.557	-2.8694	20195	8628.3	2.7879	0.0026528	0.99735	0.0053056	0.14786	FALSE
36036	NDUFA1	377.3	74.762/63.969/51.599	377.3	63.969	-2.5417	31733	13161	2.7878	0.002653	0.99735	0.0053059	0.14786	FALSE
38957	PSMG4	399.08	121.49/85/44.482	399.08	85	-2.2179	30547	12937	2.7878	0.0026532	0.99735	0.0053064	0.14786	FALSE
42160	UST	431.4	785/860.51/566.7	431.4	785	0.86216	39228	16088	2.7878	0.99735	0.0026542	0.0053085	0.14786	TRUE
62038	SRP54	396.27	85.977/37.68/70.281	396.27	70.281	-2.4785	34325	14174	2.7877	0.0026539	0.99735	0.0053077	0.14786	FALSE
13519	CLEC2D	165.82	340.17/302.32/356.74	165.82	340.17	1.0322	8711.4	3911.7	2.7877	0.99734	0.002665	0.00533	0.14786	TRUE
49956	CENPA	168.63	54.203/21.031/14.234	168.63	21.031	-2.9448	6086.9	3056.4	2.7876	0.002655	0.99735	0.0053099	0.14786	FALSE
26073	FDX1L	181.27	18.691/31.546/13.345	181.27	18.691	-3.2105	8202	3850.1	2.7875	0.002656	0.99734	0.005312	0.14786	FALSE
1781	COX15	230.46	14.952/54.33/31.137	230.46	31.137	-2.8484	12094	5500.1	2.7873	0.0026573	0.99734	0.0053146	0.14786	FALSE
24398	MED17	259.26	52.334/98.144/48.04	259.26	52.334	-2.2869	11885	5642.5	2.7872	0.0026585	0.99734	0.005317	0.14786	FALSE
17753	PRPF4	163.01	63.548/21.031/22.241	163.01	22.241	-2.819	5252.7	2739.3	2.7872	0.0026587	0.99734	0.0053174	0.14786	FALSE
62883	FOXS1	399.08	596.23/723.81/683.24	399.08	683.24	0.7742	22922	10396	2.787	0.99734	0.0026604	0.0053209	0.14786	TRUE
52519	IFIT3	144.04	289.7/297.06/201.06	144.04	289.7	1.0031	5623.6	2732.5	2.7867	0.99733	0.0026706	0.0053412	0.14786	TRUE
13509	YARS	281.75	44.857/29.794/37.365	281.75	37.365	-2.8817	19354	8300.2	2.7864	0.002665	0.99734	0.00533	0.14786	FALSE
34152	CRADD	181.98	347.65/357.53/285.57	181.98	347.65	0.9301	7242.1	3535.1	2.7864	0.99733	0.002668	0.0053361	0.14786	TRUE
21172	AFF2	283.15	515.86/697.53/597.83	283.15	597.83	1.0755	32686	12755	2.7863	0.99732	0.0026817	0.0053633	0.14786	TRUE
15677	EARS2	325.31	117.75/66.598/28.468	325.31	66.598	-2.2712	19906	8815.2	2.7863	0.0026655	0.99733	0.005331	0.14786	FALSE
15438	ABCA6	263.48	532.68/538.92/516.88	263.48	532.68	1.0128	22867	9334.7	2.7863	0.99733	0.0026743	0.0053485	0.14786	TRUE
37281	MED26	342.88	65.417/54.33/90.743	342.88	65.417	-2.3723	23667	10204	2.7862	0.0026669	0.99733	0.0053337	0.14786	FALSE
60860	RNPC3	353.41	140.18/63.093/87.184	353.41	87.184	-2.0068	20478	9222.9	2.7861	0.0026677	0.99733	0.0053354	0.14786	FALSE
20678	MYL3	568.41	956.96/867.53/1037.3	568.41	956.96	0.75048	45953	19450	2.786	0.99733	0.0026681	0.0053362	0.14786	TRUE
46007	RPL4	198.14	18.691/20.155/11.565	198.14	18.691	-3.3382	10667	4791.4	2.7859	0.0026688	0.99733	0.0053377	0.14786	FALSE
57311	KCNJ18	481.29	857.9/814.07/746.4	481.29	814.07	0.75702	32563	14269	2.7859	0.99733	0.0026692	0.0053383	0.14786	TRUE
42907	ZFP3	444.05	534.55/722.94/730.39	444.05	722.94	0.70189	20729	10023	2.7856	0.99733	0.0026712	0.0053424	0.14786	TRUE
59271	HMGCR	392.76	117.75/70.979/87.184	392.76	87.184	-2.1587	28576	12230	2.7856	0.0026715	0.99733	0.005343	0.14786	FALSE
22198	GNG12	141.23	237.37/350.52/312.26	141.23	312.26	1.1392	8793.7	3770.1	2.7855	0.9973	0.0027008	0.0054016	0.14786	TRUE
41702	RANBP9	75.882	185.04/177.01/125.44	75.882	177.01	1.2112	2716.5	1318.1	2.7855	0.99728	0.0027221	0.0054442	0.14786	TRUE
74739	PLP2	292.29	508.38/543.3/549.79	292.29	543.3	0.89208	18577	8120.6	2.7855	0.99733	0.002674	0.005348	0.14786	TRUE
18753	PPIL2	409.62	57.941/70.103/75.619	409.62	70.103	-2.5298	37882	15466	2.7854	0.0026728	0.99733	0.0053456	0.14786	FALSE
9111	PSMD12	276.13	31.774/69.227/44.482	276.13	44.482	-2.6072	16339	7252.9	2.7854	0.0026729	0.99733	0.0053457	0.14786	FALSE
73087	DDX10	172.84	22.429/15.773/7.1171	172.84	15.773	-3.3736	7934.1	3701.6	2.7854	0.0026732	0.99733	0.0053464	0.14786	FALSE
29346	PKIG	314.77	538.29/449.54/534.67	314.77	534.67	0.76247	12401	6232.8	2.7854	0.99733	0.0026734	0.0053469	0.14786	TRUE
48202	LBX2	235.38	390.63/441.65/459.05	235.38	441.65	0.90508	11940	5484.7	2.7853	0.99732	0.0026762	0.0053523	0.14786	TRUE
26224	RFWD3	459.51	104.67/126.19/94.301	459.51	104.67	-2.1237	39690	16468	2.7853	0.0026742	0.99733	0.0053485	0.14786	FALSE
41497	RPL27A	205.87	24.298/7.0103/20.462	205.87	20.462	-3.2689	11304	5058.8	2.785	0.0026763	0.99732	0.0053527	0.14786	FALSE
54405	CNEP1R1	231.86	463.53/394.33/516.88	231.86	463.53	0.99628	16321	6919.6	2.785	0.99732	0.0026839	0.0053678	0.14786	TRUE
34845	NDC80	339.36	104.67/36.804/67.612	339.36	67.612	-2.3105	22414	9759.3	2.7849	0.0026772	0.99732	0.0053543	0.14786	FALSE
60476	ALAS1	382.92	69.155/73.608/91.632	382.92	73.608	-2.3634	30175	12686	2.7848	0.0026776	0.99732	0.0053553	0.14786	FALSE
44103	ZNF670	469.35	773.79/650.21/755.3	469.35	755.3	0.68524	21683	10545	2.7847	0.99732	0.0026792	0.0053583	0.14786	TRUE
69928	MDM2	278.24	33.643/33.299/18.682	278.24	33.299	-3.0252	20043	8503.4	2.7846	0.0026798	0.99732	0.0053595	0.14786	FALSE
45386	WIPI2	191.11	276.62/354.02/356.74	191.11	354.02	0.88596	6713.1	3423.3	2.7843	0.99732	0.0026833	0.0053667	0.14786	TRUE
61167	NAT10	478.48	140.18/115.67/99.639	478.48	115.67	-2.039	41330	17168	2.7843	0.0026819	0.99732	0.0053638	0.14786	FALSE
59435	SLC25A16	122.25	295.31/276.03/248.21	122.25	276.03	1.1684	7017	3050.3	2.7843	0.99728	0.0027188	0.0054376	0.14786	TRUE
296	ABCB7	363.25	71.024/59.588/94.301	363.25	71.024	-2.3384	26511	11310	2.7842	0.0026827	0.99732	0.0053654	0.14786	FALSE
12855	CIAO1	453.19	93.453/85.876/68.502	453.19	85.876	-2.3862	44208	17923	2.7842	0.0026833	0.99732	0.0053665	0.14786	FALSE
69188	TANGO6	112.42	9.3453/6.134/32.027	112.42	9.3453	-3.4546	2961.3	1633.4	2.7842	0.0026834	0.99732	0.0053668	0.14786	FALSE
68989	MED8	361.85	46.726/54.33/56.047	361.85	54.33	-2.7132	31371	12919	2.784	0.0026844	0.99732	0.0053688	0.14786	FALSE
76032	CCDC158	454.59	781.27/672.99/849.6	454.59	781.27	0.77992	31713	13769	2.784	0.99731	0.0026851	0.0053702	0.14786	TRUE
74263	EIF6	229.75	35.512/14.897/26.689	229.75	26.689	-3.059	13255	5882.1	2.7838	0.0026866	0.99731	0.0053731	0.14786	FALSE
56206	ZNF860	470.05	814.91/991.08/879.85	470.05	879.85	0.90302	55046	21672	2.7837	0.99731	0.0026889	0.0053778	0.14786	TRUE
74688	CCDC175	152.47	209.33/302.32/298.92	152.47	298.92	0.96664	5556.5	2767.8	2.7837	0.99731	0.0026924	0.0053847	0.14786	TRUE
61118	CABS1	330.93	583.15/474.07/622.74	330.93	583.15	0.81545	17962	8210.3	2.7835	0.99731	0.0026892	0.0053783	0.14786	TRUE
22361	CXorf67	123.66	317.74/342.63/154.8	123.66	317.74	1.3544	12423	4861.6	2.7835	0.9972	0.0027953	0.0055906	0.14786	TRUE
22176	ABHD17A	470.75	93.453/69.227/103.2	470.75	93.453	-2.3204	46532	18839	2.7835	0.002689	0.99731	0.0053779	0.14786	FALSE
74251	MRPS2	236.08	22.429/50.825/32.027	236.08	32.027	-2.8437	12809	5779.7	2.7835	0.0026891	0.99731	0.0053782	0.14786	FALSE
54712	ZNF497	541.72	773.79/857.89/856.72	541.72	856.72	0.66031	26693	12808	2.7834	0.99731	0.0026897	0.0053794	0.14786	TRUE
51175	PRAF2	530.47	921.45/879.79/911.88	530.47	911.88	0.78042	44886	18780	2.7832	0.99731	0.0026916	0.0053832	0.14786	TRUE
16341	CD300LF	511.5	833.6/768.5/841.59	511.5	833.6	0.70353	29200	13395	2.783	0.99731	0.0026926	0.0053852	0.14786	TRUE
32288	ACTA2	133.5	274.75/233.09/273.12	133.5	273.12	1.0272	5191.9	2517.3	2.7828	0.9973	0.0027048	0.0054096	0.14786	TRUE
53156	CDIP1	64.64	175.69/200.67/120.99	64.64	175.69	1.4286	3746.7	1592.5	2.7828	0.99716	0.002844	0.005688	0.14786	TRUE
31747	OR4F6	142.63	325.22/299.69/227.75	142.63	299.69	1.0659	7010.7	3185.3	2.7828	0.99729	0.0027099	0.0054198	0.14786	TRUE
36033	NDUFA1	254.35	29.905/34.175/13.345	254.35	29.905	-3.0465	16593	7175.4	2.7828	0.0026948	0.99731	0.0053895	0.14786	FALSE
50980	IDNK	292.99	560.72/488.97/622.74	292.99	560.72	0.93408	21972	9257.4	2.7826	0.9973	0.0026995	0.005399	0.14786	TRUE
56847	C8orf4	337.25	618.66/602.89/557.8	337.25	602.89	0.83617	20526	9113.5	2.7825	0.9973	0.0026976	0.0053951	0.14786	TRUE
17956	DRG2	245.21	102.8/51.701/50.709	245.21	51.701	-2.224	10074	4935	2.7824	0.0026976	0.9973	0.0053951	0.14786	FALSE
73222	KIAA2022	197.43	371.94/290.05/386.99	197.43	371.94	0.91029	8109.1	3933.7	2.7824	0.9973	0.0027003	0.0054006	0.14786	TRUE
3641	RPL17	369.57	91.584/136.7/72.06	369.57	91.584	-2.0009	22678	10082	2.7822	0.0026992	0.9973	0.0053984	0.14786	FALSE
28450	LSM2	355.52	93.453/163.87/59.606	355.52	93.453	-1.9163	19571	8937	2.7822	0.0026996	0.9973	0.0053993	0.14786	FALSE
37473	NUP153	618.3	267.28/222.58/216.18	618.3	222.58	-1.4699	47078	20243	2.7822	0.0026999	0.9973	0.0053998	0.14786	FALSE
255	MRPS10	222.73	28.036/20.155/43.592	222.73	28.036	-2.9458	11768	5335.2	2.7821	0.0027003	0.9973	0.0054006	0.14786	FALSE
33357	GINS2	231.86	46.726/30.67/29.358	231.86	30.67	-2.8783	12510	5649	2.7821	0.0027005	0.9973	0.005401	0.14786	FALSE
11040	NXT1	529.07	117.75/127.94/144.12	529.07	127.94	-2.0395	51648	21022	2.7821	0.0027007	0.9973	0.0054015	0.14786	FALSE
58308	WDR43	157.39	24.298/7.0103/14.234	157.39	14.234	-3.3781	6425.9	3091.5	2.782	0.002701	0.9973	0.0054021	0.14786	FALSE
3411	KPNB1	146.14	11.214/7.8866/13.345	146.14	11.214	-3.5906	5980.4	2865.8	2.782	0.0027013	0.9973	0.0054027	0.14786	FALSE
48835	ZMAT2	252.94	50.465/22.783/34.696	252.94	34.696	-2.8307	14923	6608.3	2.782	0.0027014	0.9973	0.0054027	0.14786	FALSE
20844	CENPK	130.69	9.3453/35.928/12.455	130.69	12.455	-3.2909	3945.7	2082.9	2.782	0.0027014	0.9973	0.0054028	0.14786	FALSE
34761	S100G	299.31	542.03/646.7/586.27	299.31	586.27	0.96755	25977	10640	2.7819	0.99729	0.0027074	0.0054148	0.14786	TRUE
38874	CWC15	491.83	136.44/188.4/147.68	491.83	147.68	-1.7289	35556	15352	2.7818	0.0027025	0.9973	0.0054051	0.14786	FALSE
60477	ALAS1	300.02	41.119/23.66/39.144	300.02	39.144	-2.9066	22604	9521.6	2.7818	0.0027026	0.9973	0.0054053	0.14786	FALSE
21331	ZDHHC6	389.95	672.86/717.68/703.7	389.95	703.7	0.85003	30114	12721	2.7818	0.9973	0.0027034	0.0054068	0.14786	TRUE
45928	AHCY	193.22	14.952/23.66/45.371	193.22	23.66	-2.9775	8601.7	4067.8	2.7818	0.0027027	0.9973	0.0054055	0.14786	FALSE
65406	RACGAP1	392.06	100.93/88.505/142.34	392.06	100.93	-1.9472	25028	11042	2.7818	0.0027032	0.9973	0.0054064	0.14786	FALSE
21607	COPB2	132.09	9.3453/2.6289/11.565	132.09	9.3453	-3.6854	4953	2428.2	2.7815	0.0027054	0.99729	0.0054107	0.14786	FALSE
42558	GAB4	406.11	556.98/665.98/683.24	406.11	665.98	0.71222	17755	8729	2.7815	0.99729	0.0027058	0.0054117	0.14786	TRUE
30124	CLCN1	462.32	573.8/743.09/736.62	462.32	736.62	0.67087	19395	9725.6	2.7814	0.99729	0.0027062	0.0054124	0.14786	TRUE
55782	TRMT5	470.75	127.1/131.44/166.36	470.75	131.44	-1.8327	34891	14959	2.7812	0.0027075	0.99729	0.005415	0.14786	FALSE
64542	CPA6	292.99	527.07/437.27/512.43	292.99	512.43	0.8044	12875	6225.2	2.7812	0.99729	0.0027079	0.0054157	0.14786	TRUE
39896	MED15	635.16	177.56/124.43/202.84	635.16	177.56	-1.833	67546	27208	2.7812	0.0027082	0.99729	0.0054164	0.14786	FALSE
56358	WRB	118.74	18.691/8.7629/5.3378	118.74	8.7629	-3.6165	3715.9	1926.7	2.7811	0.002709	0.99729	0.005418	0.14786	FALSE
52847	GABRR3	361.85	689.68/642.32/571.15	361.85	642.32	0.82618	23128	10172	2.781	0.99729	0.0027103	0.0054206	0.14786	TRUE
38925	CALM1	343.58	614.92/629.17/572.92	343.58	614.92	0.83791	21599	9520.2	2.781	0.99729	0.0027105	0.0054209	0.14786	TRUE
31137	ABCC4	188.3	356.99/361.03/305.14	188.3	356.99	0.91924	7541.4	3679.5	2.781	0.99729	0.0027126	0.0054251	0.14786	TRUE
55398	TMEM183B	619.71	256.06/189.28/213.51	619.71	213.51	-1.5328	50379	21356	2.7809	0.0027104	0.99729	0.0054209	0.14786	FALSE
39722	POLR2F	510.8	254.19/171.75/118.32	510.8	171.75	-1.5669	33686	14884	2.7807	0.0027117	0.99729	0.0054234	0.14786	FALSE
43597	GCSH	95.555	142.05/208.56/213.51	95.555	208.56	1.1179	3343.7	1651.4	2.7807	0.99726	0.0027375	0.0054749	0.14786	TRUE
23835	ECM1	418.76	153.26/235.72/147.68	418.76	153.26	-1.4442	18629	9120.6	2.7807	0.0027122	0.99729	0.0054243	0.14786	FALSE
76161	FOXD4L1	374.49	136.44/95.515/96.081	374.49	96.081	-1.9515	22643	10109	2.7806	0.0027131	0.99729	0.0054263	0.14786	FALSE
3443	TTC39B	144.74	259.8/361.91/320.27	144.74	320.27	1.1404	9368.3	3985.5	2.7804	0.99726	0.0027445	0.0054891	0.14786	TRUE
55638	LONP1	498.15	104.67/125.31/112.09	498.15	112.09	-2.142	48089	19582	2.7803	0.0027152	0.99728	0.0054305	0.14786	FALSE
17611	TAF6	66.046	3.7381/0.87629/2.6689	66.046	2.6689	-4.1917	1318.4	791.55	2.7801	0.0027168	0.99728	0.0054336	0.14786	FALSE
70551	ZNF285	375.2	616.79/613.4/492.86	375.2	613.4	0.7077	14326	7342.1	2.78	0.99728	0.0027181	0.0054363	0.14786	TRUE
43987	CHMP3	382.92	84.108/45.567/69.392	382.92	69.392	-2.4473	31608	13163	2.7799	0.002719	0.99728	0.005438	0.14786	FALSE
55255	PRKCE	692.07	899.02/1106.8/1061.3	692.07	1061.3	0.61616	37399	17645	2.7799	0.99728	0.0027191	0.0054382	0.14786	TRUE
42865	SERTM1	167.22	317.74/320.72/246.43	167.22	317.74	0.92201	5742.9	2932	2.7798	0.99728	0.0027227	0.0054455	0.14786	TRUE
70201	CORO2B	486.21	790.61/842.99/897.64	486.21	842.99	0.79268	39066	16476	2.7795	0.99728	0.0027222	0.0054445	0.14786	TRUE
44534	HSP90AA1	0.70261	13.083/11.392/2.6689	0.70261	11.392	2.8636	38.241	14.789	2.7795	0.99525	0.0047548	0.0095096	0.14786	TRUE
55860	KCNIP3	581.06	919.58/684.38/939.45	581.06	919.58	0.66137	31788	14833	2.7794	0.99728	0.0027226	0.0054453	0.14786	TRUE
1062	GNB2L1	424.38	54.203/83.247/98.749	424.38	83.247	-2.336	37539	15469	2.7792	0.0027245	0.99728	0.005449	0.14786	FALSE
42861	CALB1	450.38	734.54/610.77/765.09	450.38	734.54	0.70448	21870	10454	2.7792	0.99728	0.0027246	0.0054492	0.14786	TRUE
9946	SF3A2	125.07	3.7381/8.7629/12.455	125.07	8.7629	-3.6907	4384.8	2191.7	2.7792	0.0027248	0.99728	0.0054497	0.14786	FALSE
49195	VPS28	260.67	31.774/10.515/37.365	260.67	31.774	-2.9971	17239	7437.5	2.7791	0.0027258	0.99727	0.0054516	0.14786	FALSE
74969	LSM8	179.17	18.691/32.423/7.1171	179.17	18.691	-3.1938	8010.1	3771.3	2.779	0.0027261	0.99727	0.0054523	0.14786	FALSE
4756	PEBP1	160.2	308.39/217.32/307.81	160.2	307.81	0.93792	5558.2	2821.7	2.779	0.99727	0.00273	0.0054599	0.14786	TRUE
52813	SACM1L	177.06	9.3453/42.938/20.462	177.06	20.462	-3.0525	7293.8	3517.7	2.7787	0.002729	0.99727	0.005458	0.14786	FALSE
58608	OR4F16	172.14	35.512/14.897/18.682	172.14	18.682	-3.137	7109.3	3421.8	2.7785	0.0027309	0.99727	0.0054618	0.14786	FALSE
45990	HSPE1	107.5	7.4762/5.2577/17.793	107.5	7.4762	-3.6781	3035.7	1626	2.7784	0.0027313	0.99727	0.0054626	0.14786	FALSE
11577	TTC19	191.11	355.12/293.56/356.74	191.11	355.12	0.89043	6898.3	3485.1	2.7782	0.99727	0.0027346	0.0054692	0.14786	TRUE
60272	NCBP1	313.37	41.119/50.825/45.371	313.37	45.371	-2.7611	23477	9913.9	2.7781	0.0027342	0.99727	0.0054683	0.14786	FALSE
55494	OR5AK2	497.45	676.6/805.31/846.04	497.45	805.31	0.69388	26207	12282	2.7779	0.99726	0.0027354	0.0054709	0.14786	TRUE
57409	OPN1MW2	126.47	263.54/177.01/258.88	126.47	258.88	1.0277	4599.4	2272.6	2.7776	0.99725	0.0027489	0.0054979	0.14786	TRUE
12459	C8orf33	405.41	52.334/95.515/138.78	405.41	95.515	-2.0741	29410	12608	2.7775	0.0027391	0.99726	0.0054782	0.14786	FALSE
75545	ATP5J2	234.67	26.167/29.794/8.8963	234.67	26.167	-3.1169	14364	6287.8	2.7775	0.0027391	0.99726	0.0054783	0.14786	FALSE
29630	GTPBP4	108.2	13.083/7.0103/7.1171	108.2	7.1171	-3.7499	3217.1	1691.1	2.7773	0.0027405	0.99726	0.0054811	0.14786	FALSE
41151	ANKRD20A1	349.2	67.286/51.701/57.826	349.2	57.826	-2.5736	27442	11511	2.7773	0.0027406	0.99726	0.0054812	0.14786	FALSE
44738	ACOT2	386.44	657.91/531.91/698.36	386.44	657.91	0.76612	20700	9555.2	2.7772	0.99726	0.0027417	0.0054834	0.14786	TRUE
64512	COX7B	503.07	160.74/132.32/104.98	503.07	132.32	-1.9187	43084	17954	2.7771	0.0027422	0.99726	0.0054844	0.14786	FALSE
29201	SRPX	337.25	489.69/608.14/664.56	337.25	608.14	0.84867	21730	9514.9	2.7771	0.99726	0.0027432	0.0054863	0.14786	TRUE
44269	ATP1A1	111.01	7.4762/2.6289/14.234	111.01	7.4762	-3.7241	3374	1761.8	2.7771	0.0027426	0.99726	0.0054852	0.14786	FALSE
55556	TKT	507.99	93.453/112.16/106.76	507.99	106.76	-2.2399	53032	21310	2.7771	0.0027426	0.99726	0.0054853	0.14786	FALSE
16218	INTS5	440.54	91.584/113.04/96.081	440.54	96.081	-2.1853	37731	15662	2.777	0.002743	0.99726	0.0054861	0.14786	FALSE
30660	TUBA8	151.06	353.25/190.15/379.87	151.06	353.25	1.2201	13185	5301.1	2.777	0.9972	0.0027962	0.0055924	0.14786	TRUE
9027	ALG2	200.95	24.298/20.155/5.3378	200.95	20.155	-3.2549	10745	4837.4	2.777	0.0027433	0.99726	0.0054866	0.14786	FALSE
36354	MTHFD1	291.58	42.988/42.062/53.378	291.58	42.988	-2.7337	19779	8515.8	2.7769	0.0027437	0.99726	0.0054873	0.14786	FALSE
27793	CEP128	233.97	411.19/488.97/455.49	233.97	455.49	0.95811	14608	6364	2.7769	0.99725	0.002749	0.005498	0.14786	TRUE
36794	SPIN4	161.6	218.68/311.96/310.48	161.6	310.48	0.93781	5687.8	2874.6	2.7769	0.99725	0.002748	0.0054959	0.14786	TRUE
50108	BEND6	384.33	745.75/694.02/716.16	384.33	716.16	0.89619	34928	14281	2.7767	0.99725	0.0027475	0.005495	0.14786	TRUE
73787	KCTD18	177.06	362.6/400.46/288.24	177.06	362.6	1.03	10136	4465	2.7767	0.99724	0.0027571	0.0055141	0.14786	TRUE
4269	METTL17	203.76	20.56/22.783/16.903	203.76	20.56	-3.2475	11060	4962.6	2.7765	0.0027473	0.99725	0.0054946	0.14786	FALSE
34055	SIPA1L1	177.06	338.3/271.65/349.63	177.06	338.3	0.93021	6859.1	3372.8	2.7764	0.99725	0.0027516	0.0055031	0.14786	TRUE
73272	PDGFD	215.7	278.49/398.71/395	215.7	395	0.86978	8426	4170.4	2.7764	0.99725	0.0027496	0.0054992	0.14786	TRUE
32137	RAD51D	595.82	142.05/117.42/147.68	595.82	142.05	-2.0608	68042	27042	2.7762	0.0027503	0.99725	0.0055006	0.14786	FALSE
55847	RPUSD3	144.74	14.952/16.649/47.151	144.74	16.649	-3.0457	4495	2361.1	2.7761	0.0027504	0.99725	0.0055008	0.14786	FALSE
69102	OR4C6	368.17	125.23/89.381/85.405	368.17	89.381	-2.0302	23058	10198	2.7761	0.0027507	0.99725	0.0055013	0.14786	FALSE
64821	NDNF	276.83	525.21/531.03/497.31	276.83	525.21	0.92143	18579	8004.8	2.7761	0.99725	0.0027535	0.0055071	0.14786	TRUE
40949	CTNNA3	408.22	661.65/705.41/714.38	408.22	705.41	0.78764	25902	11461	2.776	0.99725	0.0027515	0.005503	0.14786	TRUE
20773	MRPS16	235.38	41.119/29.794/21.351	235.38	29.794	-2.9404	13410	5974.9	2.776	0.0027515	0.99725	0.0055031	0.14786	FALSE
4207	ATP5A1	320.39	46.726/50.825/61.385	320.39	50.825	-2.6326	23330	9918.9	2.7759	0.0027521	0.99725	0.0055042	0.14786	FALSE
17582	HLA-DMB	127.88	345.78/227.83/299.81	127.88	299.81	1.2229	9262.6	3836.4	2.7758	0.99719	0.0028077	0.0056154	0.14786	TRUE
31983	PFAS	107.5	7.4762/0/18.682	107.5	7.4762	-3.6781	3049.7	1630.7	2.7758	0.0027533	0.99725	0.0055067	0.14786	FALSE
40071	JADE3	380.11	583.15/789.54/701.92	380.11	701.92	0.88314	32509	13442	2.7757	0.99724	0.0027558	0.0055115	0.14786	TRUE
31112	MINOS1	370.98	93.453/70.103/33.806	370.98	70.103	-2.3872	28737	12113	2.7754	0.0027566	0.99724	0.0055133	0.14786	FALSE
35734	NMS	562.09	695.29/859.64/859.39	562.09	859.39	0.61162	22190	11476	2.7752	0.99724	0.0027583	0.0055165	0.14786	TRUE
23033	GNL3	226.24	42.988/28.918/20.462	226.24	28.918	-2.9252	12183	5499.2	2.7752	0.0027586	0.99724	0.0055173	0.14786	FALSE
70995	PRAMEF4	316.88	599.97/661.6/435.03	316.88	599.97	0.91881	24872	10406	2.7752	0.99724	0.0027614	0.0055227	0.14786	TRUE
6383	NPIPB6	364.66	57.941/77.99/107.65	364.66	77.99	-2.2108	25184	10879	2.7751	0.0027588	0.99724	0.0055177	0.14786	FALSE
71241	BEX1	236.08	444.84/451.29/406.56	236.08	444.84	0.91115	12448	5659.3	2.775	0.99724	0.0027624	0.0055248	0.14786	TRUE
70260	DYNC1H1	311.26	102.8/52.577/65.833	311.26	65.833	-2.2241	17731	7982.6	2.7749	0.0027614	0.99724	0.0055227	0.14786	FALSE
59815	AASDHPPT	118.04	9.3453/22.783/7.1171	118.04	9.3453	-3.5244	3523.1	1857.7	2.7748	0.0027614	0.99724	0.0055228	0.14786	FALSE
8137	HNRNPA1	196.73	29.905/21.031/9.786	196.73	21.031	-3.1659	9872.2	4516.4	2.7745	0.0027642	0.99724	0.0055284	0.14786	FALSE
29077	OR14J1	412.43	684.08/480.21/686.8	412.43	684.08	0.72861	20178	9586.8	2.7743	0.99723	0.0027658	0.0055315	0.14786	TRUE
50787	RAD9A	163.71	18.691/8.7629/43.592	163.71	18.691	-3.0643	6128.3	3036.1	2.7743	0.002766	0.99723	0.0055319	0.14786	FALSE
72853	PAK1	66.046	168.22/197.16/236.64	66.046	197.16	1.5635	5645.3	2233.9	2.7742	0.99699	0.0030112	0.0060224	0.14786	TRUE
7420	ZNF705A	184.79	272.88/348.76/344.29	184.79	344.29	0.89415	6496.5	3306.4	2.7739	0.99723	0.0027714	0.0055428	0.14786	TRUE
33009	ZNF146	469.35	781.27/970.05/860.28	469.35	860.28	0.87276	49635	19863	2.7738	0.99723	0.0027711	0.0055422	0.14786	TRUE
38600	STARD8	415.24	536.42/676.49/669.01	415.24	669.01	0.68674	16459	8369.4	2.7738	0.99723	0.0027702	0.0055404	0.14786	TRUE
67695	IPPK	318.99	44.857/45.567/43.592	318.99	44.857	-2.8028	24985	10460	2.7736	0.0027721	0.99723	0.0055441	0.14786	FALSE
50848	B3GALT5	118.04	149.52/255.88/259.77	118.04	255.88	1.1096	5360.1	2470.1	2.7734	0.9972	0.0027983	0.0055967	0.14786	TRUE
15953	NUTM2F	385.73	515.86/708.04/663.67	385.73	663.67	0.78129	22180	10043	2.7734	0.99723	0.002774	0.0055481	0.14786	TRUE
33633	TRRAP	415.24	125.23/91.134/98.749	415.24	98.749	-2.0611	30917	13189	2.773	0.002777	0.99722	0.005554	0.14786	FALSE
48289	HSD11B2	342.88	670.99/614.28/501.75	342.88	614.28	0.83935	21793	9579.5	2.773	0.99722	0.0027782	0.0055563	0.14786	TRUE
26788	IARS	215.7	59.81/15.773/31.137	215.7	31.137	-2.7534	10090	4725.2	2.7728	0.0027785	0.99722	0.0055571	0.14786	FALSE
35055	IL33	122.25	284.1/255/315.82	122.25	284.1	1.2098	8086.6	3406.9	2.7728	0.99717	0.0028304	0.0056608	0.14786	TRUE
11022	DOCK2	278.24	543.9/481.96/520.44	278.24	520.44	0.90101	17425	7630.9	2.7726	0.99722	0.0027824	0.0055648	0.14786	TRUE
37657	ZNF573	169.33	347.65/375.05/239.31	169.33	347.65	1.0334	9311.7	4136.3	2.7726	0.99721	0.0027925	0.005585	0.14786	TRUE
23657	ELP2	181.98	14.952/18.402/25.799	181.98	18.402	-3.2374	8546.3	3969.8	2.7724	0.0027819	0.99722	0.0055637	0.14786	FALSE
50839	MFN2	186.19	46.726/23.66/18.682	186.19	23.66	-2.9243	7779.8	3744.1	2.7724	0.0027825	0.99722	0.0055651	0.14786	FALSE
63524	OXA1L	438.43	162.61/118.3/124.55	438.43	124.55	-1.8074	29434	12880	2.7722	0.0027836	0.99722	0.0055672	0.14786	FALSE
71438	NPFF	182.68	284.1/341.75/342.51	182.68	341.75	0.89998	6500.4	3292.8	2.7721	0.99721	0.0027865	0.0055731	0.14786	TRUE
21765	GINS3	255.75	31.774/30.67/26.689	255.75	30.67	-3.0192	16812	7258.7	2.7721	0.0027846	0.99722	0.0055692	0.14786	FALSE
5484	SYN2	121.55	284.1/225.21/264.22	121.55	264.22	1.1138	5827	2649	2.772	0.99719	0.0028115	0.0056229	0.14786	TRUE
68990	MED8	315.47	160.74/60.464/84.515	315.47	84.515	-1.8878	14653	6988.8	2.772	0.0027861	0.99721	0.0055721	0.14786	FALSE
36254	GCFC2	132.09	299.05/279.54/236.64	132.09	279.54	1.0758	6157.7	2829.7	2.7718	0.99719	0.0028059	0.0056118	0.14786	TRUE
22329	ROMO1	160.9	31.774/16.649/14.234	160.9	16.649	-3.1974	6299.1	3073.5	2.7718	0.0027877	0.99721	0.0055753	0.14786	FALSE
22394	GTF2H2C	252.24	379.42/445.15/444.82	252.24	444.82	0.81596	9597.2	4827.9	2.7716	0.99721	0.0027896	0.0055791	0.14786	TRUE
16484	RNMT	103.28	7.4762/6.134/0.88963	103.28	6.134	-3.8697	3114.7	1624.9	2.7716	0.0027893	0.99721	0.0055786	0.14786	FALSE
53438	MORF4L1	432.81	876.59/883.3/983.05	432.81	883.3	1.0275	70194	26421	2.7715	0.9972	0.0028012	0.0056024	0.14786	TRUE
39784	NXF1	557.17	192.51/120.93/161.02	557.17	161.02	-1.7845	49440	20519	2.7714	0.0027911	0.99721	0.0055823	0.14786	FALSE
20584	GLRX5	358.33	46.726/66.598/59.606	358.33	59.606	-2.5678	29151	12152	2.7714	0.0027912	0.99721	0.0055824	0.14786	FALSE
54920	RSL1D1	381.52	74.762/109.54/18.682	381.52	74.762	-2.336	29912	12587	2.7713	0.0027913	0.99721	0.0055826	0.14786	FALSE
43940	ASH2L	210.78	26.167/51.701/29.358	210.78	29.358	-2.8024	9814.2	4597.7	2.7713	0.002792	0.99721	0.005584	0.14786	FALSE
49669	METTL10	200.24	386.9/375.93/320.27	200.24	375.93	0.90534	8304.9	4019	2.7712	0.99721	0.0027946	0.0055892	0.14786	TRUE
9669	GARS	266.29	22.429/40.309/34.696	266.29	34.696	-2.9046	17529	7576.2	2.7712	0.0027924	0.99721	0.0055848	0.14786	FALSE
33047	RHOXF1	121.55	224.29/293.56/267.78	121.55	267.78	1.133	6233.3	2784.4	2.7712	0.99718	0.0028229	0.0056458	0.14786	TRUE
33160	FBXL21	122.96	293.44/304.95/334.5	122.96	304.95	1.3034	10791	4313	2.7712	0.99712	0.002881	0.0057621	0.14786	TRUE
58727	HIST1H4K	241.7	31.774/17.526/28.468	241.7	28.468	-3.0419	14976	6543.4	2.771	0.0027939	0.99721	0.0055877	0.14786	FALSE
5126	ZC3H18	274.02	63.548/127.94/68.502	274.02	68.502	-1.9844	11291	5554.7	2.771	0.0027942	0.99721	0.0055884	0.14786	FALSE
42714	PARP8	266.99	44.857/70.103/33.806	266.99	44.857	-2.547	14925	6713.4	2.771	0.0027946	0.99721	0.0055892	0.14786	FALSE
37792	GOLGA6C	451.78	136.44/108.66/74.729	451.78	108.66	-2.0458	37022	15516	2.7709	0.0027954	0.9972	0.0055908	0.14786	FALSE
23853	OR51E2	151.06	315.87/322.47/289.13	151.06	315.87	1.0592	7896.8	3538.3	2.7707	0.99719	0.0028126	0.0056252	0.14786	TRUE
55954	UEVLD	508.69	867.24/830.72/752.63	508.69	830.72	0.70647	29613	13509	2.7706	0.9972	0.0027974	0.0055948	0.14786	TRUE
66726	CCND2	337.25	50.465/36.804/52.488	337.25	50.465	-2.7165	27295	11370	2.7705	0.0027983	0.9972	0.0055966	0.14786	FALSE
8500	LCE4A	158.79	345.78/334.74/310.48	158.79	334.74	1.0712	9222.8	4033.5	2.7705	0.99718	0.0028163	0.0056326	0.14786	TRUE
17017	TPT1	235.38	26.167/7.0103/25.799	235.38	25.799	-3.1408	14735	6416.5	2.7704	0.0027992	0.9972	0.0055983	0.14786	FALSE
63871	B3GALTL	407.52	534.55/657.22/664.56	407.52	657.22	0.68817	15907	8124.1	2.7703	0.9972	0.0028	0.0055999	0.14786	TRUE
67156	ZNF514	349.2	631.74/673.87/583.6	349.2	631.74	0.85344	24116	10403	2.7702	0.9972	0.002802	0.005604	0.14786	TRUE
68631	PPP2R1A	246.62	61.679/141.96/63.164	246.62	63.164	-1.9483	8509.3	4423.8	2.7701	0.0028017	0.9972	0.0056035	0.14786	FALSE
72570	SNRNP25	336.55	61.679/83.247/36.475	336.55	61.679	-2.4291	23757	10185	2.77	0.0028028	0.9972	0.0056057	0.14786	FALSE
8442	ATE1	302.83	590.62/566.96/535.56	302.83	566.96	0.90254	21254	9092.7	2.77	0.99719	0.0028052	0.0056103	0.14786	TRUE
72005	DUX4	81.503	11.214/4.3814/4.4482	81.503	4.4482	-3.9206	1820.8	1054.6	2.7699	0.0028033	0.9972	0.0056066	0.14786	FALSE
61506	VARS2	174.25	31.774/18.402/8.8963	174.25	18.402	-3.1751	7533.4	3577.9	2.7699	0.0028034	0.9972	0.0056068	0.14786	FALSE
4169	RIF1	557.17	216.81/182.27/181.49	557.17	182.27	-1.6068	42941	18352	2.7697	0.0028055	0.99719	0.0056111	0.14786	FALSE
63779	MCM5	337.96	91.584/141.96/85.405	337.96	91.584	-1.8723	17059	7963.3	2.7696	0.0028063	0.99719	0.0056126	0.14786	FALSE
3659	HIST1H2AC	385.73	145.79/147.22/256.21	385.73	147.22	-1.3836	14310	7419.7	2.7695	0.0028073	0.99719	0.0056147	0.14786	FALSE
28662	PITRM1	508.69	328.95/220.82/211.73	508.69	220.82	-1.2002	21500	10805	2.7695	0.0028075	0.99719	0.0056149	0.14786	FALSE
65075	NOP58	166.52	35.512/18.402/17.793	166.52	18.402	-3.11	6569.3	3202.6	2.7694	0.0028079	0.99719	0.0056157	0.14786	FALSE
43112	IL1RL1	325.31	442.97/655.46/599.61	325.31	599.61	0.88019	22893	9810.8	2.7694	0.99719	0.0028098	0.0056196	0.14786	TRUE
16806	OBP2A	395.57	112.14/103.4/156.58	395.57	112.14	-1.8094	23392	10525	2.7694	0.0028084	0.99719	0.0056167	0.14786	FALSE
35655	XPO5	385.03	65.417/42.062/70.281	385.03	65.417	-2.5391	33761	13898	2.7693	0.0028085	0.99719	0.005617	0.14786	FALSE
44833	COASY	356.93	76.631/104.28/62.274	356.93	76.631	-2.205	24061	10445	2.7693	0.0028086	0.99719	0.0056171	0.14786	FALSE
17462	PTMA	347.09	84.108/121.8/77.398	347.09	84.108	-2.0321	20322	9121.7	2.7693	0.0028087	0.99719	0.0056174	0.14786	FALSE
3410	KPNB1	233.27	50.465/104.28/48.93	233.27	50.465	-2.1865	8853.5	4440.6	2.7691	0.0028103	0.99719	0.0056207	0.14786	FALSE
13143	RPS7	348.5	59.81/56.082/69.392	348.5	59.81	-2.5229	26905	11327	2.769	0.0028111	0.99719	0.0056222	0.14786	FALSE
21906	BAGE2	370.98	18.691/56.959/58.716	370.98	56.959	-2.6821	33197	13600	2.7689	0.0028119	0.99719	0.0056238	0.14786	FALSE
65060	POLR1E	168.63	18.691/12.268/36.475	168.63	18.691	-3.1068	6762.1	3281.5	2.7688	0.0028129	0.99719	0.0056258	0.14786	FALSE
64724	PHB2	181.27	29.905/19.278/13.345	181.27	19.278	-3.1681	8244.1	3864.1	2.7688	0.0028131	0.99719	0.0056262	0.14786	FALSE
34852	PNRC2	308.45	669.12/600.26/552.46	308.45	600.26	0.95829	27175	11109	2.7686	0.99718	0.0028197	0.0056394	0.14786	TRUE
698	OR4D2	259.26	472.87/502.11/527.55	259.26	502.11	0.9509	18040	7694.3	2.7685	0.99718	0.0028198	0.0056396	0.14786	TRUE
3764	SPRED2	305.64	648.56/623.04/618.3	305.64	623.04	1.0251	33345	13144	2.7685	0.99717	0.0028267	0.0056534	0.14786	TRUE
75209	VPS72	133.5	41.119/13.144/14.234	133.5	14.234	-3.1422	3923.5	2094.4	2.7682	0.0028186	0.99718	0.0056371	0.14786	FALSE
31233	MAGED1	96.961	166.35/209.43/215.29	96.961	209.43	1.1031	3315.7	1651.1	2.768	0.99716	0.0028445	0.005689	0.14786	TRUE
59503	GET4	239.59	35.512/17.526/29.358	239.59	29.358	-2.9864	14385	6330.7	2.7679	0.0028205	0.99718	0.005641	0.14786	FALSE
72476	RCBTB2	260.67	317.74/495.98/481.29	260.67	481.29	0.88216	13986	6353.4	2.7679	0.99718	0.0028226	0.0056451	0.14786	TRUE
2294	GTF2H3	238.89	37.381/35.052/60.495	238.89	37.381	-2.6439	12180	5590.7	2.7678	0.0028222	0.99718	0.0056443	0.14786	FALSE
6036	KIF11	341.47	87.846/64.845/39.144	341.47	64.845	-2.3788	23980	10297	2.7676	0.0028238	0.99718	0.0056475	0.14786	FALSE
60467	FGF5	439.13	730.8/535.41/757.97	439.13	730.8	0.73351	24102	11108	2.7674	0.99717	0.0028251	0.0056502	0.14786	TRUE
53215	PI4KB	448.27	102.8/85/120.99	448.27	102.8	-2.1138	38012	15818	2.7672	0.0028266	0.99717	0.0056532	0.14786	FALSE
9944	SF3A2	166.52	18.691/19.278/39.144	166.52	19.278	-3.0463	6387.2	3141.9	2.7671	0.002828	0.99717	0.0056559	0.14786	FALSE
24058	SNRPF	252.94	31.774/10.515/38.254	252.94	31.774	-2.9539	16038	6980	2.767	0.0028284	0.99717	0.0056568	0.14786	FALSE
58248	DDX23	380.11	54.203/62.216/62.274	380.11	62.216	-2.5919	33702	13839	2.767	0.0028285	0.99717	0.005657	0.14786	FALSE
24838	TAF8	313.37	67.286/77.99/126.33	313.37	77.99	-1.9927	15664	7309.7	2.767	0.0028291	0.99717	0.0056582	0.14786	FALSE
70811	HINT3	193.22	383.16/456.55/548.9	193.22	456.55	1.2362	23570	9057.3	2.7669	0.99711	0.0028906	0.0057812	0.14786	TRUE
57861	CLCN7	292.99	588.75/538.04/436.81	292.99	538.04	0.87463	17732	7844.3	2.7668	0.99717	0.0028317	0.0056634	0.14786	TRUE
9065	WNT2	122.25	192.51/249.74/257.1	122.25	249.74	1.0246	4235.9	2123.3	2.7667	0.99716	0.0028429	0.0056858	0.14786	TRUE
64163	DTYMK	432.81	106.54/100.77/130.78	432.81	106.54	-2.0122	33102	14057	2.7666	0.0028321	0.99717	0.0056641	0.14786	FALSE
7738	STARD6	278.94	480.35/488.09/383.43	278.94	480.35	0.78198	10417	5299.9	2.7666	0.99717	0.0028323	0.0056646	0.14786	TRUE
62374	THOC3	259.26	31.774/31.546/22.241	259.26	31.546	-2.9994	17297	7446.7	2.7665	0.0028327	0.99717	0.0056655	0.14786	FALSE
64432	GLI4	271.91	112.14/58.711/63.164	271.91	63.164	-2.0886	11996	5773.8	2.7665	0.002833	0.99717	0.005666	0.14786	FALSE
34320	FAU	393.46	78.5/49.948/96.081	393.46	78.5	-2.3109	31764	13298	2.7665	0.0028332	0.99717	0.0056664	0.14786	FALSE
15237	CFAP61	66.046	244.85/315.46/170.81	66.046	244.85	1.8745	11476	4177.5	2.7664	0.99665	0.0033477	0.0066953	0.14786	TRUE
44942	RPS16	577.55	196.25/170/135.22	577.55	170	-1.7584	52736	21787	2.7663	0.0028349	0.99717	0.0056699	0.14786	FALSE
37268	ABHD13	687.86	1500.9/1318.8/1297.1	687.86	1318.8	0.93805	140650	52027	2.7662	0.99716	0.0028393	0.0056786	0.14786	TRUE
16435	MRPL27	406.11	95.322/64.845/81.846	406.11	81.846	-2.2969	33826	14086	2.7662	0.0028357	0.99716	0.0056714	0.14786	FALSE
52372	ZNF43	281.05	431.75/525.77/500.86	281.05	500.86	0.83137	13416	6315.4	2.7661	0.99716	0.0028373	0.0056747	0.14786	TRUE
55633	PPAT	339.36	57.941/64.845/83.626	339.36	64.845	-2.3699	23578	10147	2.766	0.0028371	0.99716	0.0056742	0.14786	FALSE
39479	HUS1	468.64	151.39/207.68/119.21	468.64	151.39	-1.6238	29602	13179	2.766	0.0028371	0.99716	0.0056742	0.14786	FALSE
3184	GMDS	246.62	426.15/467.94/461.72	246.62	461.72	0.90203	13381	6047.7	2.766	0.99716	0.0028395	0.0056791	0.14786	TRUE
7257	TMPPE	80.098	222.42/187.53/204.62	80.098	204.62	1.3422	4763.3	2026.6	2.766	0.99705	0.0029485	0.005897	0.14786	TRUE
66406	NOP14	231.16	28.036/34.175/22.241	231.16	28.036	-2.9992	13373	5931.7	2.766	0.0028376	0.99716	0.0056753	0.14786	FALSE
7921	MTA3	84.314	220.55/211.19/233.08	84.314	220.55	1.3768	5882.2	2426	2.7659	0.99703	0.002967	0.005934	0.14786	TRUE
27113	PSMC2	249.43	46.726/28.918/34.696	249.43	34.696	-2.8106	14591	6471.9	2.7659	0.0028383	0.99716	0.0056767	0.14786	FALSE
45924	EIF4A1	217.11	28.036/43.814/15.124	217.11	28.036	-2.9091	11128	5081.3	2.7659	0.0028387	0.99716	0.0056774	0.14786	FALSE
55714	OR11H12	612.68	183.17/205.05/185.93	612.68	185.93	-1.715	58126	23879	2.7658	0.0028391	0.99716	0.0056782	0.14786	FALSE
52275	C12orf50	312.66	633.61/711.55/602.28	312.66	633.61	1.0167	34150	13466	2.7657	0.99715	0.0028497	0.0056995	0.14786	TRUE
13709	HGS	300.02	119.62/66.598/72.95	300.02	72.95	-2.0252	14492	6817.5	2.7657	0.00284	0.99716	0.00568	0.14786	FALSE
61691	SYCE3	169.33	362.6/410.1/308.7	169.33	362.6	1.094	11553	4883.3	2.7657	0.99714	0.0028621	0.0057242	0.14786	TRUE
22358	CHTF18	127.88	13.083/40.309/8.8963	127.88	13.083	-3.1939	3641.6	1962.7	2.7656	0.0028408	0.99716	0.0056816	0.14786	FALSE
46377	MCM2	606.36	218.68/193.66/188.6	606.36	193.66	-1.6416	53590	22313	2.7656	0.0028408	0.99716	0.0056817	0.14786	FALSE
26936	ASIC5	165.82	235.5/313.71/316.71	165.82	313.71	0.91576	5555.4	2859.7	2.7656	0.99716	0.0028436	0.0056873	0.14786	TRUE
28410	SRSF2	124.36	9.3453/14.897/5.3378	124.36	9.3453	-3.5991	4219.9	2132	2.7654	0.0028431	0.99716	0.0056861	0.14786	FALSE
51490	ZFP41	368.17	158.87/99.897/107.65	368.17	107.65	-1.7647	19203	8912.7	2.765	0.0028458	0.99715	0.0056916	0.14786	FALSE
9135	WASH1	114.53	7.4762/7.8866/11.565	114.53	7.8866	-3.7004	3665	1881.9	2.7648	0.002848	0.99715	0.0056959	0.14786	FALSE
52239	DEK	172.14	364.47/276.03/411.01	172.14	364.47	1.0778	11361	4839.2	2.7647	0.99713	0.0028676	0.0057351	0.14786	TRUE
33011	ZNF146	281.75	472.87/512.63/521.33	281.75	512.63	0.86121	15376	6974.3	2.7646	0.99715	0.0028504	0.0057008	0.14786	TRUE
17143	CCDC85B	276.13	474.74/356.65/476.84	276.13	474.74	0.77963	10064	5161.3	2.7646	0.99715	0.0028498	0.0056997	0.14786	TRUE
24222	ARHGEF18	173.55	381.29/365.41/344.29	173.55	365.41	1.0699	11264	4816.7	2.7646	0.99713	0.0028677	0.0057355	0.14786	TRUE
55589	PSMB4	354.12	67.286/60.464/56.937	354.12	60.464	-2.5305	28104	11770	2.7646	0.00285	0.99715	0.0057	0.14786	FALSE
36477	CT47A8	127.88	26.167/11.392/10.676	127.88	11.392	-3.3785	4025.6	2090.7	2.7645	0.0028503	0.99715	0.0057005	0.14786	FALSE
47968	C1QL1	457.4	811.17/786.91/836.26	457.4	811.17	0.82517	39465	16376	2.7645	0.99715	0.002851	0.0057019	0.14786	TRUE
51535	KRTAP27-1	282.45	618.66/565.21/577.37	282.45	577.37	1.0289	28582	11381	2.7645	0.99714	0.0028625	0.005725	0.14786	TRUE
22617	NUP160	162.3	59.81/9.6392/21.351	162.3	21.351	-2.8691	5504.5	2818.4	2.7644	0.002851	0.99715	0.0057019	0.14786	FALSE
27298	CACNG7	210.08	398.11/408.35/262.44	210.08	398.11	0.91899	9915	4626.3	2.7644	0.99715	0.0028539	0.0057077	0.14786	TRUE
22044	PSMA6	297.21	54.203/82.371/56.937	297.21	56.937	-2.3638	17447	7781.2	2.7644	0.0028511	0.99715	0.0057022	0.14786	FALSE
66663	GINS4	652.03	194.38/114.79/228.64	652.03	194.38	-1.7408	67998	27502	2.7644	0.0028518	0.99715	0.0057036	0.14786	FALSE
11581	INTS4	233.27	28.036/33.299/16.013	233.27	28.036	-3.0122	13758	6075.6	2.7642	0.002853	0.99715	0.005706	0.14786	FALSE
31881	EMC4	404.71	151.39/263.76/157.47	404.71	157.47	-1.3563	15609	8002.5	2.7641	0.0028536	0.99715	0.0057072	0.14786	FALSE
23703	RPS19BP1	440.54	71.024/116.55/160.13	440.54	116.55	-1.9093	32268	13841	2.764	0.0028545	0.99715	0.005709	0.14786	FALSE
9852	CCDC14	115.23	211.2/247.11/258.88	115.23	247.11	1.094	4836.1	2276.9	2.7639	0.99712	0.0028782	0.0057565	0.14786	TRUE
27768	ZNF665	276.13	510.25/509.12/475.95	276.13	509.12	0.8803	15899	7106.4	2.7639	0.99714	0.0028573	0.0057145	0.14786	TRUE
37694	POT1	398.38	100.93/50.825/81.846	398.38	81.846	-2.2693	32024	13424	2.7639	0.0028558	0.99714	0.0057117	0.14786	FALSE
72585	AURKB	281.75	57.941/95.515/59.606	281.75	59.606	-2.222	14241	6595.8	2.7638	0.0028563	0.99714	0.0057125	0.14786	FALSE
38968	MYB	352.71	80.37/109.54/75.619	352.71	80.37	-2.12	22413	9862.3	2.7635	0.002859	0.99714	0.005718	0.14786	FALSE
33833	POM121	147.55	44.857/0.87629/16.013	147.55	16.013	-3.1262	5001.8	2549.2	2.7635	0.0028591	0.99714	0.0057183	0.14786	FALSE
66580	NXF5	451.78	816.78/749.23/785.55	451.78	785.55	0.79672	34236	14587	2.7635	0.99714	0.0028598	0.0057196	0.14786	TRUE
42459	PRDM5	262.07	499.04/417.99/553.35	262.07	499.04	0.92657	16956	7353.7	2.7633	0.99714	0.0028642	0.0057284	0.14786	TRUE
51699	OR4F3	609.17	164.48/134.07/158.36	609.17	158.36	-1.937	67082	26834	2.7632	0.0028617	0.99714	0.0057234	0.14786	FALSE
31147	TGFBR3	561.39	833.6/900.82/925.22	561.39	900.82	0.68128	33051	15090	2.7632	0.99714	0.0028622	0.0057245	0.14786	TRUE
58410	SARM1	447.56	160.74/163.87/227.75	447.56	163.87	-1.444	22218	10547	2.7631	0.0028625	0.99714	0.0057251	0.14786	FALSE
60025	GMPPB	131.39	7.4762/11.392/9.786	131.39	9.786	-3.6176	4867.9	2395	2.7631	0.0028627	0.99714	0.0057255	0.14786	FALSE
60910	RPL41	230.46	29.905/12.268/26.689	230.46	26.689	-3.0634	13710	6039	2.7631	0.0028628	0.99714	0.0057257	0.14786	FALSE
33737	MCM7	222.03	35.512/71.856/38.254	222.03	38.254	-2.5063	9608.6	4610.4	2.763	0.0028634	0.99714	0.0057268	0.14786	FALSE
36742	RAD1	530.47	153.26/177.89/139.67	530.47	153.26	-1.7846	44708	18720	2.7629	0.0028645	0.99714	0.0057289	0.14786	FALSE
69563	MRPL40	309.85	108.41/70.979/65.833	309.85	70.979	-2.1106	16580	7588.2	2.7629	0.0028645	0.99714	0.005729	0.14786	FALSE
76112	OR5AP2	276.13	502.78/487.22/421.69	276.13	487.22	0.81697	12094	5838	2.7627	0.99713	0.0028667	0.0057335	0.14786	TRUE
9177	RIC1	309.15	89.715/46.443/61.385	309.15	61.385	-2.3137	18606	8258.1	2.7626	0.0028673	0.99713	0.0057346	0.14786	FALSE
5897	ATP6V1B2	140.52	14.952/11.392/8.8963	140.52	11.392	-3.5136	5414.3	2638.9	2.7626	0.0028675	0.99713	0.005735	0.14786	FALSE
26856	TMEM203	195.33	394.37/318.09/373.65	195.33	373.65	0.93228	8852.9	4166.6	2.7625	0.99713	0.0028711	0.0057423	0.14786	TRUE
35115	WDR82	288.07	59.81/42.062/46.261	288.07	46.261	-2.6127	18485	8058	2.7624	0.0028686	0.99713	0.0057372	0.14786	FALSE
11181	PRAMEF5	325.31	61.679/63.093/83.626	325.31	63.093	-2.348	21275	9271.6	2.7624	0.0028689	0.99713	0.0057378	0.14786	FALSE
43161	POLR2K	533.28	203.73/170/157.47	533.28	170	-1.6436	40480	17334	2.7622	0.0028708	0.99713	0.0057417	0.14786	FALSE
3175	RTN1	215.7	409.32/323.35/395	215.7	395	0.86978	8555.3	4213.5	2.7621	0.99713	0.0028724	0.0057449	0.14786	TRUE
12197	WDR73	420.16	114.01/79.742/157.47	420.16	114.01	-1.8726	28326	12364	2.7621	0.0028713	0.99713	0.0057425	0.14786	FALSE
32544	EIF2B5	221.32	65.417/27.165/35.585	221.32	35.585	-2.6033	10057	4754.7	2.7621	0.0028713	0.99713	0.0057426	0.14786	FALSE
64435	GLI4	512.91	185.04/234.85/181.49	512.91	185.04	-1.4659	31280	14099	2.7621	0.0028714	0.99713	0.0057427	0.14786	FALSE
53119	ANAPC1	380.82	93.453/99.897/136.11	380.82	99.897	-1.92	23443	10425	2.762	0.0028722	0.99713	0.0057443	0.14786	FALSE
59767	HSCB	178.46	20.56/7.8866/38.254	178.46	20.56	-3.0573	7612.5	3633.8	2.762	0.0028723	0.99713	0.0057446	0.14786	FALSE
72562	SMIM2	120.15	274.75/257.63/287.35	120.15	274.75	1.1866	7307.7	3133.2	2.762	0.99708	0.0029188	0.0058376	0.14786	TRUE
3824	CFAP47	200.24	403.72/343.5/386.1	200.24	386.1	0.94376	9833.7	4528.6	2.7618	0.99712	0.0028781	0.0057562	0.14786	TRUE
60992	GOLGA6L1	283.86	61.679/45.567/30.248	283.86	45.567	-2.6129	17894	7829.5	2.7618	0.0028742	0.99713	0.0057483	0.14786	FALSE
23127	GPR26	294.4	446.71/559.95/524.88	294.4	524.88	0.8321	15063	6965.1	2.7618	0.99712	0.0028751	0.0057502	0.14786	TRUE
49310	COX10	368.17	61.679/63.969/53.378	368.17	61.679	-2.5582	31109	12882	2.7618	0.0028746	0.99713	0.0057491	0.14786	FALSE
33657	KCNS3	219.22	328.95/432.01/478.62	219.22	432.01	0.97548	13650	5937.1	2.7617	0.99712	0.0028816	0.0057632	0.14786	TRUE
44373	CHEK2	340.07	570.06/498.61/572.92	340.07	570.06	0.7436	13928	6935.9	2.7617	0.99712	0.0028754	0.0057507	0.14786	TRUE
35499	ZFAT	372.39	145.79/97.268/103.2	372.39	103.2	-1.8413	21033	9555.7	2.7615	0.0028765	0.99712	0.005753	0.14786	FALSE
60720	KCTD15	456.7	831.73/921.85/781.99	456.7	831.73	0.86345	45691	18446	2.7614	0.99712	0.0028793	0.0057585	0.14786	TRUE
4324	GLMP	302.83	63.548/155.98/82.736	302.83	82.736	-1.8593	13153	6392.3	2.7613	0.0028787	0.99712	0.0057573	0.14786	FALSE
17501	MCM3	134.9	11.214/18.402/7.1171	134.9	11.214	-3.4759	4835.8	2408	2.7613	0.002879	0.99712	0.005758	0.14786	FALSE
20601	ERCC3	324.61	59.81/56.082/76.509	324.61	59.81	-2.4208	22017	9513.3	2.7612	0.0028792	0.99712	0.0057584	0.14786	FALSE
38175	CORIN	487.61	594.36/760.62/760.64	487.61	760.62	0.64037	18929	9775.6	2.7612	0.99712	0.0028795	0.005759	0.14786	TRUE
52623	PTCD3	632.35	170.08/153.35/167.25	632.35	167.25	-1.9124	71747	28585	2.7612	0.0028797	0.99712	0.0057595	0.14786	FALSE
18891	CATIP	569.12	328.95/248.87/242.87	569.12	248.87	-1.1901	27948	13454	2.7611	0.0028806	0.99712	0.0057612	0.14786	FALSE
20603	ERCC3	86.421	28.036/5.2577/6.2274	86.421	6.2274	-3.5964	1726.6	1054.1	2.761	0.0028809	0.99712	0.0057619	0.14786	FALSE
57266	RPS26	125.77	9.3453/15.773/9.786	125.77	9.786	-3.555	4265.4	2156.6	2.761	0.002881	0.99712	0.005762	0.14786	FALSE
69323	RANGAP1	246.62	29.905/10.515/32.916	246.62	29.905	-3.0022	15585	6782.4	2.761	0.002881	0.99712	0.005762	0.14786	FALSE
16771	CCNK	204.46	29.905/15.773/23.131	204.46	23.131	-3.0899	10601	4814.4	2.7609	0.0028817	0.99712	0.0057635	0.14786	FALSE
18157	ZNF81	199.54	547.63/460.05/344.29	199.54	460.05	1.201	22973	8903.3	2.7609	0.99707	0.0029328	0.0058656	0.14786	TRUE
48818	DYNLT3	434.92	727.06/648.45/767.75	434.92	727.06	0.74001	24473	11198	2.7608	0.99712	0.0028829	0.0057659	0.14786	TRUE
51416	PXDC1	366.06	598.1/495.98/603.17	366.06	598.1	0.70677	13706	7064	2.7608	0.99712	0.0028831	0.0057661	0.14786	TRUE
52753	WDR36	615.49	218.68/159.48/274.01	615.49	218.68	-1.4887	48448	20676	2.7607	0.0028842	0.99712	0.0057684	0.14786	FALSE
28217	REEP3	117.34	198.12/296.19/264.22	117.34	264.22	1.1643	6456.6	2830.9	2.7607	0.99708	0.0029244	0.0058488	0.14786	TRUE
17238	ATRNL1	453.89	715.85/715.93/613.85	453.89	715.85	0.65616	17438	9005.4	2.7605	0.99711	0.0028858	0.0057716	0.14786	TRUE
41498	RPL27A	183.38	24.298/53.454/25.799	183.38	25.799	-2.7824	7094.3	3495.7	2.7604	0.0028869	0.99711	0.0057737	0.14786	FALSE
8907	PGM3	266.99	35.512/38.557/33.806	266.99	35.512	-2.8757	17632	7615.8	2.7601	0.0028891	0.99711	0.0057783	0.14786	FALSE
39018	BCAT2	631.65	977.52/986.7/898.53	631.65	977.52	0.62919	33118	15703	2.7601	0.99711	0.0028893	0.0057785	0.14786	TRUE
63427	KRTAP7-1	538.9	730.8/934.12/872.73	538.9	872.73	0.69449	32229	14630	2.7599	0.99711	0.0028906	0.0057812	0.14786	TRUE
61790	FBL	391.36	65.417/75.361/71.171	391.36	71.171	-2.4427	33751	13944	2.7599	0.0028909	0.99711	0.0057818	0.14786	FALSE
66259	FAM69C	111.72	284.1/204.18/253.55	111.72	253.55	1.1752	5997.6	2640.9	2.7599	0.99707	0.0029346	0.0058692	0.14786	TRUE
35195	TOP3A	521.34	115.88/117.42/103.2	521.34	115.88	-2.1599	54651	21959	2.7598	0.0028916	0.99711	0.0057833	0.14786	FALSE
53598	CCDC94	510.8	136.44/94.639/123.66	510.8	123.66	-2.0376	48769	19912	2.7598	0.0028919	0.99711	0.0057838	0.14786	FALSE
69880	PRIM1	311.26	50.465/28.918/62.274	311.26	50.465	-2.6011	21930	9382.4	2.7597	0.002893	0.99711	0.005786	0.14786	FALSE
4641	PKDCC	145.44	319.61/349.64/202.84	145.44	319.61	1.1305	9346.9	3983.2	2.7596	0.99708	0.0029243	0.0058485	0.14786	TRUE
2693	EIF4A3	174.25	16.822/19.278/32.027	174.25	19.278	-3.1114	7413.3	3537.8	2.7594	0.0028956	0.9971	0.0057913	0.14786	FALSE
[truncated: 73,522 more rows]

## Sheet: BC-2
sgrna	Gene	control_count	treatment_count	control_mean	treat_mean	LFC	control_var	adj_var	score	p.low	p.high	p.twosided	FDR	high_in_treatment
60674	GLCE	628.53	7463.8	628.53	7463.8	3.5678	23360000	14542	56.682	1	0	0	0	TRUE
60673	GLCE	536.13	6626.9	536.13	6626.9	3.6252	18549000	11726	56.247	1	0	0	0	TRUE
60672	GLCE	482.64	4605.6	482.64	4605.6	3.2517	8499200	10172	40.88	1	0	0	0	TRUE
361	HOOK2	215.18	2261.4	215.18	2261.4	3.3875	2093500	3418.8	34.996	1	1.2999e-268	2.5998e-268	4.9085e-264	TRUE
73730	PDE4D	241.93	2094.2	241.93	2094.2	3.1085	1715400	4003.3	29.275	1	1.0843e-188	2.1687e-188	3.2756e-184	TRUE
2822	C12orf79	182.36	1552.8	182.36	1552.8	3.0831	939120	2735.9	26.201	1	1.286e-151	2.5719e-151	3.2373e-147	TRUE
40343	HS2ST1	847.35	4552.6	847.35	4552.6	2.4243	6864400	21798	25.096	1	2.724e-139	5.448e-139	5.8777e-135	TRUE
14740	PINLYP	86.316	838.5	86.316	838.5	3.2652	282890	1002.8	23.754	1	5.0569e-125	1.0114e-124	9.5476e-121	TRUE
38487	IMPG1	285.69	1821	285.69	1821	2.668	1178600	5009.4	21.693	1	1.205e-104	2.4101e-104	2.0223e-100	TRUE
6907	USP18	482.64	2668.6	482.64	2668.6	2.4646	2389300	10172	21.675	1	1.7769e-104	3.5539e-104	2.6839e-100	TRUE
34888	ARHGAP19	10.941	166.38	10.941	166.38	3.809	12080	65.031	19.275	1	4.8004e-83	9.6007e-83	6.5914e-79	TRUE
51131	DNAJC5G	196.95	1257.3	196.95	1257.3	2.6683	562220	3034.5	19.25	1	7.0956e-83	1.4191e-82	8.9311e-79	TRUE
40341	HS2ST1	581.11	2664.5	581.11	2664.5	2.195	2170300	13077	18.219	1	1.8317e-74	3.6633e-74	2.1281e-70	TRUE
16832	LY6G5B	237.06	1368.3	237.06	1368.3	2.524	639800	3895.2	18.125	1	1.0168e-73	2.0337e-73	1.097e-69	TRUE
11224	TRA2A	3.6471	74.497	3.6471	74.497	4.022	2509.8	15.654	17.907	1	6.2981e-72	1.2596e-71	6.3419e-68	TRUE
1848	OR2S2	678.37	2871.4	678.37	2871.4	2.08	2404800	16125	17.27	1	3.9385e-67	7.8771e-67	3.718e-63	TRUE
74081	OR13J1	2.4314	53.803	2.4314	53.803	3.9974	1319.5	9.3205	16.827	1	9.8347e-64	1.9669e-63	8.738e-60	TRUE
19280	CCNJ	148.32	879.06	148.32	879.06	2.5592	266990	2072.3	16.052	1	2.7584e-58	5.5168e-58	2.3146e-54	TRUE
32227	GALNT18	320.95	1441.1	320.95	1441.1	2.1633	627370	5861.1	14.631	1	8.852e-49	1.7704e-48	7.037e-45	TRUE
24200	WDR91	558.01	2130.6	558.01	2130.6	1.931	1236500	12378	14.135	1	1.1607e-45	2.3213e-45	8.7655e-42	TRUE
45890	FAM20B	97.257	581.9	97.257	581.9	2.5686	117440	1176.5	14.13	1	1.2503e-45	2.5007e-45	8.9931e-42	TRUE
10240	CLSTN1	4.8629	72.014	4.8629	72.014	3.6385	2254.6	22.67	14.103	1	2.1371e-45	4.2741e-45	1.4672e-41	TRUE
59912	SPOCK1	8.51	99.329	8.51	99.329	3.3991	4124.1	46.843	13.269	1	1.949e-40	3.898e-40	1.2799e-36	TRUE
72820	PLSCR2	212.75	974.25	212.75	974.25	2.1899	289940	3366.8	13.124	1	1.2022e-39	2.4045e-39	7.5661e-36	TRUE
46722	YTHDF3	312.44	1298.7	312.44	1298.7	2.052	486380	5652.3	13.119	1	1.2867e-39	2.5734e-39	7.7739e-36	TRUE
73	PIP5K1B	379.3	1487.5	379.3	1487.5	1.9686	614000	7344.3	12.931	1	1.51e-38	3.02e-38	8.7721e-35	TRUE
12614	FAM120B	455.89	1706	455.89	1706	1.9015	781360	9417	12.882	1	2.8419e-38	5.6839e-38	1.5898e-34	TRUE
17482	OR6B3	178.71	833.54	178.71	833.54	2.2153	214400	2662.6	12.69	1	3.3433e-37	6.6866e-37	1.8035e-33	TRUE
20206	UBLCP1	216.4	943.63	216.4	943.63	2.1194	264430	3444.8	12.391	1	1.4706e-35	2.9411e-35	7.6591e-32	TRUE
39804	CCT6B	108.2	554.59	108.2	554.59	2.3471	99632	1357.2	12.117	1	4.296e-34	8.592e-34	2.1629e-30	TRUE
42866	SERTM1	136.16	649.78	136.16	649.78	2.2463	131900	1847.4	11.95	1	3.2636e-33	6.5271e-33	1.5901e-29	TRUE
9780	FHIT	49.844	309.58	49.844	309.58	2.6108	33730	481.73	11.834	1	1.3217e-32	2.6435e-32	6.2387e-29	TRUE
54213	STXBP5	7.2943	80.291	7.2943	80.291	3.2929	2664.3	38.33	11.791	1	2.4772e-32	4.9545e-32	1.1005e-28	TRUE
1274	NUPL2	234.63	965.15	234.63	965.15	2.0357	266830	3841.5	11.786	1	2.2947e-32	4.5895e-32	1.0503e-28	TRUE
5019	PKD1L1	425.5	1485.8	425.5	1485.8	1.8016	562120	8578.3	11.448	1	1.2044e-30	2.4087e-30	5.1975e-27	TRUE
58721	TESK1	328.24	1212.6	328.24	1212.6	1.8821	391080	6041.6	11.378	1	2.6867e-30	5.3734e-30	1.1272e-26	TRUE
50290	PLAGL1	161.69	710.2	161.69	710.2	2.1281	150430	2327.3	11.37	1	2.949e-30	5.8979e-30	1.2038e-26	TRUE
88	COBLL1	307.58	1146.4	307.58	1146.4	1.8947	351830	5533.9	11.276	1	8.5921e-30	1.7184e-29	3.4152e-26	TRUE
57529	DEFB103A	431.58	1482.5	431.58	1482.5	1.778	552200	8744.4	11.238	1	1.3225e-29	2.645e-29	5.122e-26	TRUE
66928	CNOT11	320.95	1179.5	320.95	1179.5	1.8745	368580	5861.1	11.215	1	1.7241e-29	3.4482e-29	6.5103e-26	TRUE
42436	MZB1	215.18	868.3	215.18	868.3	2.0076	213280	3418.8	11.17	1	2.8541e-29	5.7082e-29	1.0514e-25	TRUE
49456	WDR48	2.4314	36.421	2.4314	36.421	3.447	577.63	9.3205	11.133	1	5.4895e-29	1.0979e-28	1.9741e-25	TRUE
12965	PLEK	216.4	865.82	216.4	865.82	1.9954	210870	3444.8	11.065	1	9.2903e-29	1.8581e-28	3.2633e-25	TRUE
34471	SEL1L2	288.12	1073.6	288.12	1073.6	1.894	308470	5067	11.034	1	1.3046e-28	2.6092e-28	4.4784e-25	TRUE
10036	MTCL1	581.11	1823.5	581.11	1823.5	1.6481	771790	13077	10.865	1	8.5043e-28	1.7009e-27	2.8544e-24	TRUE
66571	CYP24A1	35.256	221.84	35.256	221.84	2.6197	17406	303.99	10.701	1	5.1369e-27	1.0274e-26	1.6508e-23	TRUE
33605	NTF3	227.34	876.58	227.34	876.58	1.9424	210760	3681.4	10.7	1	5.072e-27	1.0144e-26	1.6508e-23	TRUE
17680	TAS2R10	249.22	938.66	249.22	938.66	1.9089	237660	4166.8	10.681	1	6.2765e-27	1.2553e-26	1.975e-23	TRUE
51962	SIRT1	114.28	522.31	114.28	522.31	2.1825	83244	1460.4	10.677	1	6.5116e-27	1.3023e-26	2.0072e-23	TRUE
21220	AMER1	6.0786	64.564	6.0786	64.564	3.2114	1710.3	30.254	10.633	1	1.2086e-26	2.4172e-26	3.5794e-23	TRUE
29889	OAF	525.19	1660.5	525.19	1660.5	1.6588	644410	11403	10.631	1	1.0674e-26	2.1348e-26	3.2244e-23	TRUE
60303	TOR1AIP2	480.21	1547.1	480.21	1547.1	1.6857	569080	10102	10.614	1	1.2801e-26	2.5602e-26	3.7183e-23	TRUE
61606	LYPLA2	307.58	1095.9	307.58	1095.9	1.8298	310750	5533.9	10.598	1	1.5296e-26	3.0592e-26	4.3591e-23	TRUE
39246	NRDE2	222.48	852.58	222.48	852.58	1.9334	198510	3575.8	10.537	1	2.9109e-26	5.8217e-26	8.1419e-23	TRUE
20922	LRRC52	162.91	671.3	162.91	671.3	2.0362	129230	2350.8	10.485	1	5.0384e-26	1.0077e-25	1.3837e-22	TRUE
69759	C6orf15	353.77	1209.3	353.77	1209.3	1.7704	365990	6684.6	10.464	1	6.2983e-26	1.2597e-25	1.6988e-22	TRUE
6360	SLC37A2	183.57	732.55	183.57	732.55	1.9907	150690	2760.5	10.449	1	7.4306e-26	1.4861e-25	1.969e-22	TRUE
14460	HSP90B1	460.76	1480	460.76	1480	1.6814	519430	9553.1	10.428	1	9.2194e-26	1.8439e-25	2.4009e-22	TRUE
63864	USP26	267.46	972.6	267.46	972.6	1.8586	248610	4583	10.416	1	1.0483e-25	2.0967e-25	2.6838e-22	TRUE
1815	INHBB	515.46	1610.8	515.46	1610.8	1.6419	599870	11119	10.388	1	1.4109e-25	2.8218e-25	3.5011e-22	TRUE
1500	CACNG8	155.61	643.98	155.61	643.98	2.0421	119250	2210.4	10.388	1	1.414e-25	2.8279e-25	3.5011e-22	TRUE
13745	EFHD1	320.95	1115	320.95	1115	1.7934	315230	5861.1	10.372	1	1.6711e-25	3.3423e-25	4.0712e-22	TRUE
62429	HEPACAM2	171.42	690.34	171.42	690.34	2.0035	134640	2517.4	10.342	1	2.2655e-25	4.5311e-25	5.4316e-22	TRUE
16904	ZNF713	6.0786	62.908	6.0786	62.908	3.1745	1614.8	30.254	10.332	1	2.9157e-25	5.8314e-25	6.8464e-22	TRUE
68025	PEG3	341.62	1165.5	341.62	1165.5	1.7675	339360	6376.3	10.317	1	2.9463e-25	5.8926e-25	6.8464e-22	TRUE
63677	ZBED5	334.32	1143.9	334.32	1143.9	1.7717	327740	6193.2	10.288	1	3.9978e-25	7.9956e-25	9.1491e-22	TRUE
17944	RIC8A	115.49	508.23	115.49	508.23	2.1281	77123	1481.2	10.205	1	9.4724e-25	1.8945e-24	2.1354e-21	TRUE
39551	POSTN	295.42	1033	295.42	1033	1.8026	272030	5240.8	10.189	1	1.1125e-24	2.225e-24	2.4711e-21	TRUE
47645	AMMECR1	210.32	796.29	210.32	796.29	1.9157	171680	3315.1	10.177	1	1.2542e-24	2.5085e-24	2.7456e-21	TRUE
36451	ZNF414	429.15	1368.3	429.15	1368.3	1.6705	440960	8677.9	10.081	1	3.3468e-24	6.6936e-24	7.2215e-21	TRUE
66775	ZDHHC13	804.8	2240.7	804.8	2240.7	1.4761	1030900	20327	10.071	1	3.7012e-24	7.4025e-24	7.8738e-21	TRUE
1978	PTPN21	206.67	775.6	206.67	775.6	1.9029	161840	3237.9	9.9981	1	7.7651e-24	1.553e-23	1.629e-20	TRUE
14188	PRDM14	200.59	756.56	200.59	756.56	1.9099	154550	3110.4	9.9687	1	1.0446e-23	2.0892e-23	2.1613e-20	TRUE
73509	USP28	385.38	1248.2	385.38	1248.2	1.6929	372260	7503.8	9.9609	1	1.1305e-23	2.2609e-23	2.3074e-20	TRUE
20689	ADAP2	147.1	595.97	147.1	595.97	2.0111	100740	2049.5	9.915	1	1.7916e-23	3.5833e-23	3.6082e-20	TRUE
58402	FHDC1	440.09	1372.4	440.09	1372.4	1.6386	434600	8978.3	9.8393	1	3.8136e-23	7.6272e-23	7.5792e-20	TRUE
38613	VPS37C	327.03	1087.7	327.03	1087.7	1.7307	289280	6011.5	9.8103	1	5.084e-23	1.0168e-22	9.9727e-20	TRUE
16605	FAM76B	149.53	598.46	149.53	598.46	1.9936	100770	2095.2	9.8076	1	5.2254e-23	1.0451e-22	1.0119e-19	TRUE
1882	KCNN3	344.05	1129	344.05	1129	1.7115	308110	6437.7	9.7837	1	6.616e-23	1.3232e-22	1.2649e-19	TRUE
50828	SIRT6	171.42	662.19	171.42	662.19	1.9435	120430	2517.4	9.7815	1	6.7614e-23	1.3523e-22	1.2766e-19	TRUE
41298	SLC25A21	415.78	1307	415.78	1307	1.65	397150	8314.4	9.7741	1	7.2745e-23	1.4549e-22	1.3565e-19	TRUE
66350	FAM57A	299.07	1012.3	299.07	1012.3	1.7558	254370	5328.3	9.7714	1	7.4724e-23	1.4945e-22	1.3764e-19	TRUE
28156	DHRS4L2	138.59	561.21	138.59	561.21	2.0099	89303	1891.9	9.7163	1	1.2857e-22	2.5715e-22	2.3398e-19	TRUE
37654	LILRB3	226.12	811.19	226.12	811.19	1.8383	171150	3654.9	9.6775	1	1.8791e-22	3.7581e-22	3.3539e-19	TRUE
47776	PABPC1L2A	329.46	1083.5	329.46	1083.5	1.7145	284300	6071.9	9.677	1	1.8874e-22	3.7748e-22	3.3539e-19	TRUE
70923	TMEM185A	290.56	980.88	290.56	980.88	1.7518	238270	5124.8	9.643	1	2.6313e-22	5.2627e-22	4.6214e-19	TRUE
7994	YLPM1	302.71	1010.7	302.71	1010.7	1.736	250600	5416.2	9.6197	1	3.3007e-22	6.6015e-22	5.7304e-19	TRUE
36329	ADAM10	183.57	687.03	183.57	687.03	1.8983	126730	2760.5	9.5822	1	4.7515e-22	9.503e-22	8.1555e-19	TRUE
35496	TUBGCP6	6.0786	58.77	6.0786	58.77	3.0779	1388.2	30.254	9.5796	1	5.6279e-22	1.1256e-21	9.5511e-19	TRUE
70072	NSDHL	534.92	1567.7	534.92	1567.7	1.5495	533370	11690	9.5526	1	6.3248e-22	1.265e-21	1.0615e-18	TRUE
12413	BTG4	133.73	533.89	133.73	533.89	1.9892	80066	1803.3	9.4234	1	2.1856e-21	4.3712e-21	3.6276e-18	TRUE
39133	ARSD	187.22	687.85	187.22	687.85	1.8718	125320	2834.6	9.4032	1	2.6458e-21	5.2917e-21	4.3438e-18	TRUE
43370	MGP	774.41	2077.6	774.41	2077.6	1.4226	849200	19294	9.3823	1	3.2275e-21	6.455e-21	5.2418e-18	TRUE
43121	RAB12	148.32	575.28	148.32	575.28	1.9484	91149	2072.3	9.3791	1	3.3291e-21	6.6583e-21	5.3494e-18	TRUE
19766	B3GNT4	386.6	1199.4	386.6	1199.4	1.6309	330320	7535.8	9.3631	1	3.8712e-21	7.7424e-21	6.1549e-18	TRUE
4695	ZNF701	320.95	1034.7	320.95	1034.7	1.6857	254700	5861.1	9.3227	1	5.6687e-21	1.1337e-20	8.9189e-18	TRUE
69272	TTLL3	173.85	645.64	173.85	645.64	1.8869	111290	2565.6	9.3145	1	6.1308e-21	1.2262e-20	9.5465e-18	TRUE
75718	ARL6IP1	216.4	761.52	216.4	761.52	1.8104	148580	3444.8	9.2879	1	7.8723e-21	1.5745e-20	1.2071e-17	TRUE
20671	S100A1	215.18	758.21	215.18	758.21	1.8123	147440	3418.8	9.2873	1	7.9117e-21	1.5823e-20	1.2071e-17	TRUE
69849	CEACAM8	544.64	1558.6	544.64	1558.6	1.5152	514100	11979	9.2648	1	9.774e-21	1.9548e-20	1.4763e-17	TRUE
8180	TESC	189.65	687.03	189.65	687.03	1.8515	123690	2884.2	9.2613	1	1.0102e-20	2.0205e-20	1.5108e-17	TRUE
21848	ZNF223	104.55	437.88	104.55	437.88	2.0559	55553	1296.2	9.2583	1	1.0405e-20	2.0809e-20	1.5407e-17	TRUE
56836	FAM169B	238.28	817.81	238.28	817.81	1.7748	167930	3922.2	9.2536	1	1.0849e-20	2.1697e-20	1.5909e-17	TRUE
59824	PCGF5	561.66	1595.1	561.66	1595.1	1.5042	533960	12488	9.2475	1	1.1494e-20	2.2987e-20	1.6692e-17	TRUE
26728	UBQLN2	508.17	1470.9	508.17	1470.9	1.5315	463420	10906	9.2186	1	1.5046e-20	3.0091e-20	2.1643e-17	TRUE
55663	ZSCAN23	379.3	1167.1	379.3	1167.1	1.619	310330	7344.3	9.1928	1	1.9139e-20	3.8278e-20	2.7271e-17	TRUE
27275	IFT57	494.8	1436.1	494.8	1436.1	1.5354	443060	10520	9.1779	1	2.1988e-20	4.3976e-20	3.1039e-17	TRUE
63543	GSG1L	150.75	571.97	150.75	571.97	1.9168	88714	2118.1	9.1524	1	2.7853e-20	5.5705e-20	3.8953e-17	TRUE
45930	FAM175B	697.82	1879	697.82	1879	1.4277	697560	16755	9.1251	1	3.5833e-20	7.1666e-20	4.9654e-17	TRUE
74048	ARL15	256.52	856.71	256.52	856.71	1.7358	180120	4332	9.119	1	3.7908e-20	7.5815e-20	5.2051e-17	TRUE
54528	CLEC4F	201.81	711.86	201.81	711.86	1.8135	130080	3135.8	9.1083	1	4.1829e-20	8.3659e-20	5.6919e-17	TRUE
64889	SPRR2D	269.89	889	269.89	889	1.7161	191650	4639.3	9.0895	1	4.9754e-20	9.9508e-20	6.7098e-17	TRUE
42046	ZNF486	590.84	1640.6	590.84	1640.6	1.4718	550990	13374	9.0772	1	5.5678e-20	1.1136e-19	7.4422e-17	TRUE
57867	SLC35A3	502.09	1441.1	502.09	1441.1	1.5193	440870	10730	9.065	1	6.2309e-20	1.2462e-19	8.2555e-17	TRUE
49628	IQCF5	587.19	1629.8	587.19	1629.8	1.4712	543540	13262	9.0536	1	6.9165e-20	1.3833e-19	9.0841e-17	TRUE
12842	CCL20	288.12	932.04	288.12	932.04	1.6902	207310	5067	9.0459	1	7.422e-20	1.4844e-19	9.6641e-17	TRUE
46015	ACBD6	601.78	1659.6	601.78	1659.6	1.462	559520	13710	9.0343	1	8.2491e-20	1.6498e-19	1.0649e-16	TRUE
7921	MTA3	145.89	552.1	145.89	552.1	1.9129	82507	2026.8	9.023	1	9.1549e-20	1.831e-19	1.1718e-16	TRUE
9050	CCR6	250.44	833.54	250.44	833.54	1.7308	170000	4194.2	9.0036	1	1.0922e-19	2.1844e-19	1.3863e-16	TRUE
38362	ZNF33A	977.44	2439.4	977.44	2439.4	1.3185	1068600	26455	8.9881	1	1.2581e-19	2.5161e-19	1.5835e-16	TRUE
4259	SSPN	290.56	933.69	290.56	933.69	1.6807	206810	5124.8	8.9839	1	1.3063e-19	2.6127e-19	1.6307e-16	TRUE
22048	TCEAL3	481.42	1385.6	481.42	1385.6	1.5232	408800	10137	8.9808	1	1.3437e-19	2.6873e-19	1.6635e-16	TRUE
15824	TMC4	164.12	600.94	164.12	600.94	1.8661	95406	2374.5	8.9644	1	1.5608e-19	3.1217e-19	1.9167e-16	TRUE
63196	RAB11FIP2	173.85	626.6	173.85	626.6	1.8438	102490	2565.6	8.9386	1	1.9714e-19	3.9428e-19	2.4013e-16	TRUE
49513	FAM49A	297.85	946.11	297.85	946.11	1.6641	210120	5299.1	8.9053	1	2.6628e-19	5.3256e-19	3.2176e-16	TRUE
60435	KIF21B	577.47	1585.1	577.47	1585.1	1.4552	507690	12966	8.8494	1	4.3998e-19	8.7995e-19	5.2742e-16	TRUE
45908	PLEKHA3	307.58	965.15	307.58	965.15	1.6466	216200	5533.9	8.8395	1	4.8086e-19	9.6171e-19	5.7189e-16	TRUE
60629	CYP4Z1	280.83	898.1	280.83	898.1	1.6737	190510	4894.7	8.8229	1	5.5773e-19	1.1155e-18	6.5813e-16	TRUE
15844	C3orf84	311.22	972.6	311.22	972.6	1.6407	218710	5622.7	8.8202	1	5.7152e-19	1.143e-18	6.6918e-16	TRUE
63480	PTGES	161.69	586.87	161.69	586.87	1.8534	90389	2327.3	8.8135	1	6.0684e-19	1.2137e-18	7.0506e-16	TRUE
69968	MCHR2	177.49	628.26	177.49	628.26	1.8178	101590	2638.2	8.7759	1	8.4817e-19	1.6963e-18	9.7292e-16	TRUE
27484	STX19	280.83	894.79	280.83	894.79	1.6683	188470	4894.7	8.7756	1	8.5026e-19	1.7005e-18	9.7292e-16	TRUE
39916	OR4N5	159.26	577.76	159.26	577.76	1.8526	87573	2280.4	8.7639	1	9.4308e-19	1.8862e-18	1.071e-15	TRUE
40563	CKMT1B	771.98	1986.6	771.98	1986.6	1.3625	737630	19212	8.7629	1	9.5106e-19	1.9021e-18	1.072e-15	TRUE
9057	OR1L1	100.9	408.9	100.9	408.9	2.0081	47432	1236	8.7609	1	9.7064e-19	1.9413e-18	1.086e-15	TRUE
5483	SYN2	206.67	702.75	206.67	702.75	1.7608	123050	3237.9	8.718	1	1.4154e-18	2.8309e-18	1.572e-15	TRUE
10886	CDH19	2.4314	28.971	2.4314	28.971	3.1267	352.17	9.3205	8.6931	1	2.2404e-18	4.4808e-18	2.4345e-15	TRUE
12148	MTTP	294.2	920.45	294.2	920.45	1.6422	196090	5211.8	8.6747	1	2.0736e-18	4.1473e-18	2.2862e-15	TRUE
53842	ACADSB	238.28	781.39	238.28	781.39	1.7092	147480	3922.2	8.6721	1	2.1212e-18	4.2425e-18	2.3217e-15	TRUE
15457	TMEM106B	230.99	762.35	230.99	762.35	1.7183	141170	3761.2	8.6642	1	2.274e-18	4.548e-18	2.4534e-15	TRUE
62187	SDCBP2	489.93	1371.6	489.93	1371.6	1.4833	388640	10380	8.6534	1	2.4996e-18	4.9991e-18	2.6776e-15	TRUE
69787	TNFRSF11B	799.94	2025.5	799.94	2025.5	1.3392	750980	20161	8.6313	1	3.0341e-18	6.0681e-18	3.2273e-15	TRUE
14102	VSIG2	13.373	92.707	13.373	92.707	2.7048	3147	84.579	8.6264	1	3.4149e-18	6.8297e-18	3.6069e-15	TRUE
64839	HLA-DOB	193.3	661.37	193.3	661.37	1.7694	109540	2959.1	8.6046	1	3.8311e-18	7.6622e-18	4.0185e-15	TRUE
71199	TSPAN14	441.31	1256.5	441.31	1256.5	1.5075	332280	9011.9	8.5874	1	4.448e-18	8.8961e-18	4.6334e-15	TRUE
9633	DENND6A	335.54	1012.3	335.54	1012.3	1.5903	229020	6223.6	8.579	1	4.787e-18	9.5741e-18	4.9428e-15	TRUE
14710	PPIC	209.1	701.1	209.1	701.1	1.7406	121030	3289.3	8.5784	1	4.8105e-18	9.6211e-18	4.9428e-15	TRUE
23936	NMUR2	171.42	600.11	171.42	600.11	1.8017	91891	2517.4	8.5442	1	6.4736e-18	1.2947e-17	6.6066e-15	TRUE
4989	ZNF391	168.98	593.49	168.98	593.49	1.8063	90103	2469.5	8.5423	1	6.5785e-18	1.3157e-17	6.6686e-15	TRUE
57268	RECQL	228.55	748.28	228.55	748.28	1.7067	135060	3708	8.535	1	7.0078e-18	1.4016e-17	7.0564e-15	TRUE
42502	C15orf38-AP3S2	389.03	1131.5	389.03	1131.5	1.5379	275650	7599.9	8.5171	1	8.1826e-18	1.6365e-17	8.1849e-15	TRUE
29373	CRYGC	170.2	595.15	170.2	595.15	1.8	90290	2493.5	8.5101	1	8.6938e-18	1.7388e-17	8.639e-15	TRUE
57797	KLHL30	204.24	684.54	204.24	684.54	1.7399	115350	3186.8	8.5083	1	8.8291e-18	1.7658e-17	8.7161e-15	TRUE
59535	HDAC6	319.73	967.63	319.73	967.63	1.5946	209890	5831.2	8.4846	1	1.0828e-17	2.1655e-17	1.062e-14	TRUE
64383	RNF212B	416.99	1191.1	416.99	1191.1	1.512	299640	8347.3	8.4731	1	1.1946e-17	2.3893e-17	1.1641e-14	TRUE
3342	FAM135B	205.46	685.37	205.46	685.37	1.7332	115160	3212.3	8.4675	1	1.2538e-17	2.5076e-17	1.214e-14	TRUE
45554	C1orf210	673.51	1743.2	673.51	1743.2	1.3707	572150	15969	8.4651	1	1.2796e-17	2.5591e-17	1.231e-14	TRUE
2550	EDEM1	182.36	624.95	182.36	624.95	1.7714	97942	2735.9	8.4615	1	1.3202e-17	2.6405e-17	1.2621e-14	TRUE
20739	SATB1	176.28	608.39	176.28	608.39	1.7813	93360	2614	8.4518	1	1.4352e-17	2.8705e-17	1.3634e-14	TRUE
11232	ING2	609.07	1605.8	609.07	1605.8	1.3972	496750	13936	8.4434	1	1.5411e-17	3.0821e-17	1.4548e-14	TRUE
36046	SPX	121.57	457.74	121.57	457.74	1.9041	56505	1586.7	8.4393	1	1.5984e-17	3.1968e-17	1.4995e-14	TRUE
29994	RGAG4	192.08	648.12	192.08	648.12	1.7493	103990	2934.1	8.4191	1	1.897e-17	3.7941e-17	1.7687e-14	TRUE
68190	TBC1D4	431.58	1217.6	431.58	1217.6	1.4942	308920	8744.4	8.4057	1	2.1265e-17	4.253e-17	1.9705e-14	TRUE
41409	PMFBP1	435.23	1224.2	435.23	1224.2	1.4899	311260	8844.4	8.3897	1	2.4377e-17	4.8754e-17	2.2451e-14	TRUE
56127	METTL4	313.65	945.28	313.65	945.28	1.5885	199480	5682	8.3793	1	2.6616e-17	5.3233e-17	2.4365e-14	TRUE
75529	TRAP1	443.74	1240.8	443.74	1240.8	1.4814	317640	9079	8.365	1	3.006e-17	6.012e-17	2.7352e-14	TRUE
62790	C9orf152	758.61	1903	758.61	1903	1.3257	654800	18762	8.3546	1	3.2825e-17	6.5651e-17	2.9689e-14	TRUE
68821	MUC21	375.66	1085.2	375.66	1085.2	1.5279	251710	7249.1	8.3333	1	3.9295e-17	7.8589e-17	3.5328e-14	TRUE
24189	SLC22A9	181.14	615.01	181.14	615.01	1.7579	94122	2711.4	8.3322	1	3.9673e-17	7.9347e-17	3.5458e-14	TRUE
40607	MECP2	257.73	805.39	257.73	805.39	1.64	149970	4359.7	8.2943	1	5.4597e-17	1.0919e-16	4.8509e-14	TRUE
67819	SCRN1	373.22	1076.1	373.22	1076.1	1.5251	246990	7185.8	8.2912	1	5.6033e-17	1.1207e-16	4.9494e-14	TRUE
7190	ELOVL2	134.94	488.37	134.94	488.37	1.8479	62454	1825.3	8.2723	1	6.5767e-17	1.3153e-16	5.7753e-14	TRUE
46261	ZNF534	300.28	905.55	300.28	905.55	1.5893	183180	5357.6	8.2692	1	6.7422e-17	1.3484e-16	5.8865e-14	TRUE
48428	RAPGEF5	345.26	1008.2	345.26	1008.2	1.5433	219740	6468.4	8.2427	1	8.4211e-17	1.6842e-16	7.2826e-14	TRUE
4757	LOC100144595	373.22	1071.9	373.22	1071.9	1.5196	244090	7185.8	8.2424	1	8.4378e-17	1.6876e-16	7.2826e-14	TRUE
36969	DDB2	292.99	885.68	292.99	885.68	1.5927	175640	5182.7	8.2329	1	9.1353e-17	1.8271e-16	7.8399e-14	TRUE
48523	APBA1	340.4	995.77	340.4	995.77	1.5458	214760	6345.7	8.2272	1	9.5854e-17	1.9171e-16	8.1796e-14	TRUE
52251	MON1A	148.32	520.65	148.32	520.65	1.8047	69316	2072.3	8.179	1	1.4317e-16	2.8634e-16	1.2149e-13	TRUE
14368	TBX22	472.91	1285.5	472.91	1285.5	1.4407	330140	9895.5	8.1685	1	1.5612e-16	3.1224e-16	1.3174e-13	TRUE
804	ADAM12	161.69	555.42	161.69	555.42	1.774	77510	2327.3	8.1615	1	1.6555e-16	3.311e-16	1.3892e-13	TRUE
25376	MXD4	985.95	2320.2	985.95	2320.2	1.2338	890070	26768	8.1548	1	1.7483e-16	3.4965e-16	1.4589e-13	TRUE
39841	LAMA2	2.4314	27.316	2.4314	27.316	3.0447	309.61	9.3205	8.1508	1	2.2958e-16	4.5916e-16	1.8445e-13	TRUE
14158	CNOT4	341.62	992.46	341.62	992.46	1.5359	211800	6376.3	8.1507	1	1.8092e-16	3.6185e-16	1.5015e-13	TRUE
57989	USP15	420.64	1168.8	420.64	1168.8	1.4722	279850	8446.1	8.1405	1	1.9679e-16	3.9358e-16	1.6242e-13	TRUE
13947	SMCO4	199.38	651.43	199.38	651.43	1.7031	102180	3085	8.1388	1	1.9957e-16	3.9914e-16	1.6382e-13	TRUE
64013	TYMS	324.6	951.9	324.6	951.9	1.5492	196760	5951.2	8.1317	1	2.1174e-16	4.2349e-16	1.7288e-13	TRUE
28261	SUCLG2	339.18	985.01	339.18	985.01	1.5353	208550	6315.1	8.1269	1	2.2013e-16	4.4025e-16	1.7875e-13	TRUE
47345	ASPA	230.99	729.24	230.99	729.24	1.6543	124130	3761.2	8.1243	1	2.2497e-16	4.4995e-16	1.8171e-13	TRUE
30852	DUSP19	178.71	597.63	178.71	597.63	1.736	87747	2662.6	8.1186	1	2.3591e-16	4.7181e-16	1.8853e-13	TRUE
19458	ADIPOQ	162.91	556.24	162.91	556.24	1.7654	77357	2350.8	8.1125	1	2.4809e-16	4.9617e-16	1.9722e-13	TRUE
55450	POM121L2	195.73	640.67	195.73	640.67	1.7056	98987	3009.3	8.1109	1	2.5121e-16	5.0242e-16	1.9865e-13	TRUE
59588	PLP1	516.68	1372.4	516.68	1372.4	1.4076	366130	11154	8.1024	1	2.6941e-16	5.3883e-16	2.1194e-13	TRUE
33593	INTU	167.77	567.83	167.77	567.83	1.753	80025	2445.7	8.0896	1	2.9934e-16	5.9867e-16	2.3426e-13	TRUE
29437	GAGE12H	406.05	1131.5	406.05	1131.5	1.4763	263160	8052.6	8.0845	1	3.1205e-16	6.241e-16	2.4295e-13	TRUE
51853	ANKRD1	156.83	538.86	156.83	538.86	1.7742	72975	2233.7	8.0833	1	3.1527e-16	6.3054e-16	2.442e-13	TRUE
28483	FAM196B	754.96	1858.3	754.96	1858.3	1.2984	608660	18640	8.0813	1	3.2052e-16	6.4103e-16	2.4622e-13	TRUE
17439	MORC3	384.17	1082.7	384.17	1082.7	1.4924	243970	7471.8	8.081	1	3.2114e-16	6.4227e-16	2.4622e-13	TRUE
8414	FLYWCH2	134.94	480.09	134.94	480.09	1.8233	59563	1825.3	8.0785	1	3.2802e-16	6.5604e-16	2.5023e-13	TRUE
38344	ZIM3	283.26	850.92	283.26	850.92	1.5835	161120	4952	8.0667	1	3.6108e-16	7.2215e-16	2.7406e-13	TRUE
23312	AMER2	204.24	658.88	204.24	658.88	1.6849	103350	3186.8	8.0537	1	4.0166e-16	8.0331e-16	3.0333e-13	TRUE
64025	CHGB	325.81	947.77	325.81	947.77	1.5376	193410	5981.3	8.0419	1	4.4219e-16	8.8439e-16	3.3229e-13	TRUE
55218	ZNF350	466.84	1258.2	466.84	1258.2	1.4284	313100	9723.9	8.0249	1	5.0802e-16	1.016e-15	3.7986e-13	TRUE
27859	HDX	240.71	746.62	240.71	746.62	1.629	127970	3976.2	8.0231	1	5.1562e-16	1.0312e-15	3.8365e-13	TRUE
63199	RAB11FIP2	299.07	884.03	299.07	884.03	1.5604	171090	5328.3	8.0137	1	5.5653e-16	1.1131e-15	4.1206e-13	TRUE
13276	BTBD16	168.98	567	168.98	567	1.7405	79210	2469.5	8.0093	1	5.7686e-16	1.1537e-15	4.2502e-13	TRUE
55380	EDN1	713.63	1763.9	713.63	1763.9	1.3043	551560	17271	7.992	1	6.6399e-16	1.328e-15	4.8685e-13	TRUE
46234	RAB8A	916.65	2157.1	916.65	2157.1	1.2337	769360	24249	7.9658	1	8.2073e-16	1.6415e-15	5.9886e-13	TRUE
64579	DPPA5	192.08	623.29	192.08	623.29	1.693	92970	2934.1	7.9607	1	8.5566e-16	1.7113e-15	6.2135e-13	TRUE
28701	RSPH3	301.5	885.68	301.5	885.68	1.5515	170640	5386.9	7.9595	1	8.6389e-16	1.7278e-15	6.2398e-13	TRUE
26523	CDC20	560.45	1448.5	560.45	1448.5	1.3684	394360	12451	7.9589	1	8.6755e-16	1.7351e-15	6.2398e-13	TRUE
19737	RAB6B	177.49	586.04	177.49	586.04	1.7176	83455	2638.2	7.954	1	9.0324e-16	1.8065e-15	6.4657e-13	TRUE
40342	HS2ST1	423.07	1156.4	423.07	1156.4	1.4485	268860	8512.1	7.9479	1	9.4816e-16	1.8963e-15	6.7553e-13	TRUE
1360	PARD6B	292.99	864.99	292.99	864.99	1.5586	163590	5182.7	7.9455	1	9.6726e-16	1.9345e-15	6.859e-13	TRUE
73206	VANGL2	362.28	1021.4	362.28	1021.4	1.4928	217240	6902.7	7.9337	1	1.0636e-15	2.1273e-15	7.5071e-13	TRUE
35217	AKIP1	302.71	885.68	302.71	885.68	1.5457	169930	5416.2	7.9214	1	1.1745e-15	2.3491e-15	8.2514e-13	TRUE
41459	KREMEN1	476.56	1268.1	476.56	1268.1	1.4101	313270	9998.8	7.9159	1	1.2277e-15	2.4554e-15	8.5848e-13	TRUE
41908	B3GNT2	382.95	1065.3	382.95	1065.3	1.4736	232800	7439.9	7.9109	1	1.2776e-15	2.5552e-15	8.8925e-13	TRUE
3238	PAQR3	182.36	595.97	182.36	595.97	1.703	85540	2735.9	7.9076	1	1.3121e-15	2.6243e-15	9.0912e-13	TRUE
7714	RAB9B	76.59	307.09	76.59	307.09	1.9894	26566	854.57	7.885	1	1.5798e-15	3.1595e-15	1.0895e-12	TRUE
21926	HNRNPCL2	158.04	532.24	158.04	532.24	1.7454	70011	2257	7.8765	1	1.6841e-15	3.3681e-15	1.1562e-12	TRUE
33215	KIAA1210	344.05	975.91	344.05	975.91	1.5014	199620	6437.7	7.8751	1	1.702e-15	3.404e-15	1.1632e-12	TRUE
5310	OR2M2	30.393	154.79	30.393	154.79	2.3111	7737.1	249.68	7.8724	1	1.7877e-15	3.5754e-15	1.2108e-12	TRUE
72565	HOPX	239.5	734.21	239.5	734.21	1.6121	122370	3949.1	7.8723	1	1.7413e-15	3.4826e-15	1.1847e-12	TRUE
58923	TRIM43	206.67	653.92	206.67	653.92	1.657	100010	3237.9	7.8598	1	1.9241e-15	3.8482e-15	1.2969e-12	TRUE
54098	LRPAP1	374.44	1042.1	374.44	1042.1	1.4743	222900	7217.4	7.8593	1	1.9319e-15	3.8637e-15	1.2969e-12	TRUE
59175	PCSK1N	673.51	1666.2	673.51	1666.2	1.3056	492770	15969	7.8559	1	1.984e-15	3.968e-15	1.326e-12	TRUE
28195	KRTAP6-1	519.11	1350.9	519.11	1350.9	1.3781	345920	11225	7.8506	1	2.0697e-15	4.1393e-15	1.3771e-12	TRUE
68756	CERS3	137.38	476.78	137.38	476.78	1.7878	57598	1869.6	7.8494	1	2.091e-15	4.182e-15	1.3852e-12	TRUE
74461	FAM9B	131.3	460.23	131.3	460.23	1.8017	54097	1759.4	7.8418	1	2.2221e-15	4.4442e-15	1.4656e-12	TRUE
29990	SLC9A6	351.34	989.15	351.34	989.15	1.4907	203400	6622.7	7.8375	1	2.2986e-15	4.5973e-15	1.5095e-12	TRUE
1606	NRIP1	387.81	1069.4	387.81	1069.4	1.4611	232310	7567.8	7.8354	1	2.3361e-15	4.6721e-15	1.5209e-12	TRUE
60769	OR10K1	387.81	1069.4	387.81	1069.4	1.4611	232310	7567.8	7.8354	1	2.3361e-15	4.6721e-15	1.5209e-12	TRUE
59385	MAPK15	91.179	348.48	91.179	348.48	1.9227	33102	1079.1	7.8328	1	2.393e-15	4.786e-15	1.5482e-12	TRUE
40272	USP17L4	527.62	1366.6	527.62	1366.6	1.3713	351950	11475	7.8321	1	2.3985e-15	4.797e-15	1.5482e-12	TRUE
76118	SOX7	186	600.94	186	600.94	1.6865	86086	2809.8	7.8279	1	2.4818e-15	4.9637e-15	1.5952e-12	TRUE
71206	PSMA8	617.58	1548.7	617.58	1548.7	1.325	433490	14200	7.8138	1	2.7752e-15	5.5504e-15	1.7761e-12	TRUE
581	CACNG3	158.04	528.93	158.04	528.93	1.7364	68778	2257	7.8068	1	2.9339e-15	5.8678e-15	1.8698e-12	TRUE
11541	KIAA1551	284.48	835.19	284.48	835.19	1.5505	151640	4980.7	7.8034	1	3.0137e-15	6.0273e-15	1.9126e-12	TRUE
44407	TCERG1	182.36	590.18	182.36	590.18	1.6889	83160	2735.9	7.7968	1	3.1746e-15	6.3491e-15	2.0062e-12	TRUE
56434	IFI16	335.54	950.25	335.54	950.25	1.4991	188930	6223.6	7.792	1	3.2972e-15	6.5945e-15	2.0751e-12	TRUE
49240	TTC8	341.62	963.49	341.62	963.49	1.4932	193370	6376.3	7.7879	1	3.4071e-15	6.8142e-15	2.1353e-12	TRUE
19795	OR51G2	175.06	571.14	175.06	571.14	1.7003	78439	2589.7	7.7831	1	3.5389e-15	7.0777e-15	2.2087e-12	TRUE
18526	FAM126B	196.95	624.95	196.95	624.95	1.6609	91592	3034.5	7.7696	1	3.9364e-15	7.8728e-15	2.4467e-12	TRUE
9740	MEX3B	227.34	698.61	227.34	698.61	1.6154	111050	3681.4	7.7672	1	4.0114e-15	8.0228e-15	2.4832e-12	TRUE
11202	BHLHB9	81.453	317.85	81.453	317.85	1.9512	27943	927.9	7.7607	1	4.2406e-15	8.4812e-15	2.6143e-12	TRUE
4982	MPHOSPH6	238.28	723.45	238.28	723.45	1.5982	117690	3922.2	7.7469	1	4.7081e-15	9.4161e-15	2.8907e-12	TRUE
54125	IL7R	471.7	1240.8	471.7	1240.8	1.3934	295750	9861.1	7.7449	1	4.7845e-15	9.569e-15	2.9257e-12	TRUE
61940	NXNL2	256.52	764.83	256.52	764.83	1.5724	129190	4332	7.7231	1	5.6789e-15	1.1358e-14	3.4587e-12	TRUE
34740	MDM4	436.44	1163.8	436.44	1163.8	1.4129	264530	8877.9	7.7197	1	5.8324e-15	1.1665e-14	3.5379e-12	TRUE
10394	OR5D14	126.43	442.01	126.43	442.01	1.7976	49795	1672.5	7.7166	1	5.9788e-15	1.1958e-14	3.6122e-12	TRUE
16950	AGAP11	275.97	808.7	275.97	808.7	1.5477	141900	4780.8	7.7049	1	6.5499e-15	1.31e-14	3.9415e-12	TRUE
27078	TRIM69	263.81	780.56	263.81	780.56	1.5614	133520	4499	7.7042	1	6.5852e-15	1.317e-14	3.947e-12	TRUE
59078	HYDIN	630.96	1562	630.96	1562	1.3064	433370	14618	7.7002	1	6.7932e-15	1.3586e-14	4.0556e-12	TRUE
41870	CHD9	1003	2277.1	1003	2277.1	1.1821	811730	27397	7.6978	1	6.9188e-15	1.3838e-14	4.1143e-12	TRUE
12700	MPRIP	204.24	638.19	204.24	638.19	1.6389	94156	3186.8	7.6871	1	7.5241e-15	1.5048e-14	4.4567e-12	TRUE
44869	RIN2	74.159	293.85	74.159	293.85	1.972	24132	818.5	7.6789	1	8.0602e-15	1.612e-14	4.7556e-12	TRUE
27824	NUPR1L	149.53	500.78	149.53	500.78	1.737	61689	2095.2	7.6737	1	8.3588e-15	1.6718e-14	4.8935e-12	TRUE
14584	TBR1	149.53	500.78	149.53	500.78	1.737	61689	2095.2	7.6737	1	8.3588e-15	1.6718e-14	4.8935e-12	TRUE
8719	MAGEA6	124	433.74	124	433.74	1.7982	47968	1629.5	7.673	1	8.41e-15	1.682e-14	4.9045e-12	TRUE
33520	ALDH6A1	260.16	769.8	260.16	769.8	1.5614	129870	4415.3	7.6698	1	8.6164e-15	1.7233e-14	5.0055e-12	TRUE
46523	PDZD4	797.51	1883.1	797.51	1883.1	1.2385	589270	20078	7.6615	1	9.1904e-15	1.8381e-14	5.3185e-12	TRUE
36412	MTFP1	183.57	586.04	183.57	586.04	1.6693	80991	2760.5	7.6602	1	9.2874e-15	1.8575e-14	5.3542e-12	TRUE
32718	NEUROD4	426.72	1137.3	426.72	1137.3	1.4122	252480	8611.5	7.6575	1	9.4786e-15	1.8957e-14	5.4436e-12	TRUE
18786	CPEB4	380.52	1037.2	380.52	1037.2	1.4442	215590	7376.2	7.6456	1	1.0395e-14	2.079e-14	5.9474e-12	TRUE
63166	USP49	164.12	536.38	164.12	536.38	1.7024	69287	2374.5	7.6394	1	1.0916e-14	2.1832e-14	6.2218e-12	TRUE
10921	GAL3ST3	125.22	435.39	125.22	435.39	1.7897	48104	1650.9	7.6338	1	1.1412e-14	2.2824e-14	6.4802e-12	TRUE
31500	CRISPLD1	601.78	1493.2	601.78	1493.2	1.3097	397360	13710	7.6134	1	1.3345e-14	2.669e-14	7.5492e-12	TRUE
19695	KLHL38	108.2	388.21	108.2	388.21	1.8336	39204	1357.2	7.6008	1	1.4735e-14	2.947e-14	8.3046e-12	TRUE
70795	ZNF429	186	588.53	186	588.53	1.6565	81011	2809.8	7.5936	1	1.5557e-14	3.1115e-14	8.7354e-12	TRUE
73813	ROPN1L	514.25	1312.8	514.25	1312.8	1.3504	318840	11083	7.5853	1	1.6587e-14	3.3174e-14	9.279e-12	TRUE
50574	PIK3AP1	116.71	410.56	116.71	410.56	1.8059	43174	1502.2	7.5817	1	1.7076e-14	3.4153e-14	9.5175e-12	TRUE
25862	OR5H6	105.77	379.93	105.77	379.93	1.8351	37584	1316.4	7.5564	1	2.0758e-14	4.1515e-14	1.1527e-11	TRUE
48717	CXCL5	336.75	933.69	336.75	933.69	1.4685	178170	6254.1	7.5483	1	2.2047e-14	4.4093e-14	1.2198e-11	TRUE
29223	SNX24	149.53	494.99	149.53	494.99	1.7202	59670	2095.2	7.5471	1	2.226e-14	4.452e-14	1.2245e-11	TRUE
69048	ZAP70	500.88	1281.3	500.88	1281.3	1.3534	304570	10695	7.5469	1	2.2295e-14	4.4589e-14	1.2245e-11	TRUE
136	SPATA31E1	284.48	816.98	284.48	816.98	1.5187	141780	4980.7	7.5453	1	2.2555e-14	4.511e-14	1.2343e-11	TRUE
4120	GFRA1	452.25	1180.4	452.25	1180.4	1.3821	265080	9315.3	7.544	1	2.2786e-14	4.5573e-14	1.2425e-11	TRUE
65790	C9orf91	168.98	543.83	168.98	543.83	1.6804	70253	2469.5	7.5429	1	2.2981e-14	4.5963e-14	1.2486e-11	TRUE
74593	HBE1	841.28	1949.3	841.28	1949.3	1.2114	613900	21586	7.5418	1	2.3168e-14	4.6336e-14	1.2542e-11	TRUE
29999	THAP4	682.02	1643.1	682.02	1643.1	1.2673	461810	16243	7.5408	1	2.3357e-14	4.6714e-14	1.2586e-11	TRUE
5012	HLA-DMA	352.56	967.63	352.56	967.63	1.454	189160	6653.6	7.5405	1	2.3415e-14	4.683e-14	1.2586e-11	TRUE
40521	OR4C15	189.65	594.32	189.65	594.32	1.6427	81878	2884.2	7.535	1	2.4415e-14	4.883e-14	1.3077e-11	TRUE
15984	MS4A1	211.53	646.47	211.53	646.47	1.6071	94583	3340.9	7.5247	1	2.6431e-14	5.2862e-14	1.4107e-11	TRUE
11720	ZNF175	334.32	925.42	334.32	925.42	1.4661	174700	6193.2	7.511	1	2.9329e-14	5.8658e-14	1.5598e-11	TRUE
39755	CCKBR	171.42	547.97	171.42	547.97	1.6708	70895	2517.4	7.5049	1	3.0756e-14	6.1513e-14	1.63e-11	TRUE
26093	KCNU1	502.09	1278.9	502.09	1278.9	1.3471	301690	10730	7.4988	1	3.2207e-14	6.4414e-14	1.7009e-11	TRUE
47397	ACCS	550.72	1376.5	550.72	1376.5	1.3201	340990	12160	7.4889	1	3.4718e-14	6.9437e-14	1.8272e-11	TRUE
52390	KIAA1462	130.08	442.01	130.08	442.01	1.7569	48651	1737.6	7.4832	1	3.6287e-14	7.2574e-14	1.9031e-11	TRUE
5075	BDKRB1	673.51	1618.2	673.51	1618.2	1.2634	446260	15969	7.476	1	3.8303e-14	7.6607e-14	2.0019e-11	TRUE
31345	FGF18	176.28	557.9	176.28	557.9	1.6566	72817	2614	7.4642	1	4.1927e-14	8.3855e-14	2.1837e-11	TRUE
12847	EDIL3	134.94	453.6	134.94	453.6	1.7416	50772	1825.3	7.4586	1	4.3773e-14	8.7546e-14	2.272e-11	TRUE
27407	BCCIP	199.38	613.36	199.38	613.36	1.6164	85690	3085	7.4533	1	4.5518e-14	9.1037e-14	2.3545e-11	TRUE
42146	KHDRBS2	160.47	518.17	160.47	518.17	1.6849	63972	2303.8	7.4523	1	4.5895e-14	9.179e-14	2.3659e-11	TRUE
19647	PDE4C	83.884	315.37	83.884	315.37	1.898	26793	965.14	7.4513	1	4.6387e-14	9.2774e-14	2.3831e-11	TRUE
74970	PSMD4	229.77	684.54	229.77	684.54	1.5708	103410	3734.6	7.4417	1	4.9697e-14	9.9394e-14	2.5445e-11	TRUE
48009	HEBP2	238.28	703.58	238.28	703.58	1.5581	108250	3922.2	7.4297	1	5.4425e-14	1.0885e-13	2.7772e-11	TRUE
12975	VNN1	301.5	845.95	301.5	845.95	1.4854	148220	5386.9	7.4181	1	5.9392e-14	1.1878e-13	3.0204e-11	TRUE
17266	CFAP69	369.58	994.12	369.58	994.12	1.4251	195030	7091.1	7.4166	1	6.0084e-14	1.2017e-13	3.0454e-11	TRUE
66399	FCER1G	365.93	985.84	365.93	985.84	1.4273	192140	6996.7	7.4111	1	6.2635e-14	1.2527e-13	3.1641e-11	TRUE
3304	ARSI	194.51	599.29	194.51	599.29	1.6184	81920	2984.2	7.4096	1	6.333e-14	1.2666e-13	3.1867e-11	TRUE
33987	ARL5A	274.75	785.53	274.75	785.53	1.5121	130450	4752.4	7.4093	1	6.3504e-14	1.2701e-13	3.1867e-11	TRUE
36537	APELA	136.16	454.43	136.16	454.43	1.7314	50648	1847.4	7.4048	1	6.5748e-14	1.315e-13	3.2883e-11	TRUE
53129	ANKRD63	200.59	613.36	200.59	613.36	1.6076	85187	3110.4	7.4011	1	6.7549e-14	1.351e-13	3.3673e-11	TRUE
36379	ERVFRD-1	150.75	490.85	150.75	490.85	1.6965	57835	2118.1	7.3898	1	7.3541e-14	1.4708e-13	3.6539e-11	TRUE
2680	POLN	161.69	518.17	161.69	518.17	1.6741	63538	2327.3	7.3894	1	7.3802e-14	1.476e-13	3.6548e-11	TRUE
36487	OR5K2	1193.8	2570.1	1193.8	2570.1	1.1056	947110	34703	7.3881	1	7.4485e-14	1.4897e-13	3.6766e-11	TRUE
15263	SH2D4A	266.24	764.83	266.24	764.83	1.5189	124300	4555	7.3876	1	7.475e-14	1.495e-13	3.6777e-11	TRUE
11134	C1orf186	585.98	1435.3	585.98	1435.3	1.291	360680	13225	7.3854	1	7.5985e-14	1.5197e-13	3.7159e-11	TRUE
32092	TKFC	182.36	568.66	182.36	568.66	1.6354	74615	2735.9	7.3854	1	7.602e-14	1.5204e-13	3.7159e-11	TRUE
38641	IFNA10	153.18	496.65	153.18	496.65	1.6905	58984	2164.2	7.3831	1	7.7357e-14	1.5471e-13	3.7691e-11	TRUE
75189	C11orf24	678.37	1615.8	678.37	1615.8	1.2508	439340	16125	7.3818	1	7.8062e-14	1.5612e-13	3.7869e-11	TRUE
10835	AVP	425.5	1109.2	425.5	1109.2	1.3802	233710	8578.3	7.3816	1	7.8224e-14	1.5645e-13	3.7869e-11	TRUE
20288	FAM199X	133.73	446.98	133.73	446.98	1.7334	49064	1803.3	7.3767	1	8.1199e-14	1.624e-13	3.9183e-11	TRUE
28263	SUCLG2	448.6	1156.4	448.6	1156.4	1.3641	250460	9213.8	7.3733	1	8.3202e-14	1.664e-13	4.0022e-11	TRUE
8316	CT45A9	312.44	866.65	312.44	866.65	1.4689	153570	5652.3	7.3715	1	8.4331e-14	1.6866e-13	4.0436e-11	TRUE
71184	C2orf76	483.86	1228.4	483.86	1228.4	1.3423	277150	10206	7.3695	1	8.5642e-14	1.7128e-13	4.0935e-11	TRUE
57670	PLEKHB1	240.71	705.24	240.71	705.24	1.5469	107890	3976.2	7.3667	1	8.7428e-14	1.7486e-13	4.1657e-11	TRUE
34003	NEK7	1.2157	15.727	1.2157	15.727	2.9163	105.29	3.8809	7.3662	1	1.2e-13	2.4e-13	5.5599e-11	TRUE
28602	CCBL2	216.4	648.12	216.4	648.12	1.5782	93193	3444.8	7.3557	1	9.4952e-14	1.899e-13	4.51e-11	TRUE
27564	PTEN	458.33	1174.6	458.33	1174.6	1.3558	256500	9485	7.3543	1	9.5956e-14	1.9191e-13	4.5434e-11	TRUE
5165	OR2L5	300.28	838.5	300.28	838.5	1.4784	144840	5357.6	7.3532	1	9.675e-14	1.935e-13	4.5667e-11	TRUE
40030	ZNF662	391.46	1034.7	391.46	1034.7	1.4	206860	7664.1	7.3473	1	1.0115e-13	2.0229e-13	4.7593e-11	TRUE
60346	A4GNT	322.16	885.68	322.16	885.68	1.4562	158780	5891.1	7.3419	1	1.0526e-13	2.1051e-13	4.9373e-11	TRUE
36197	ABCG2	622.45	1501.5	622.45	1501.5	1.2691	386390	14352	7.338	1	1.0844e-13	2.1688e-13	5.0709e-11	TRUE
19233	SEC23A	188.44	580.25	188.44	580.25	1.6174	76758	2859.4	7.3273	1	1.1745e-13	2.349e-13	5.4752e-11	TRUE
75630	APPL1	567.74	1392.3	567.74	1392.3	1.2926	339920	12671	7.3248	1	1.1965e-13	2.393e-13	5.5599e-11	TRUE
4174	DCLRE1C	628.53	1511.5	628.53	1511.5	1.2646	389790	14542	7.3218	1	1.2234e-13	2.4467e-13	5.6507e-11	TRUE
26393	DIAPH2	173.85	544.65	173.85	544.65	1.6419	68749	2565.6	7.3207	1	1.2334e-13	2.4667e-13	5.6796e-11	TRUE
47501	PDILT	440.09	1131.5	440.09	1131.5	1.3604	239040	8978.3	7.2972	1	1.4695e-13	2.9389e-13	6.7463e-11	TRUE
56407	C6orf58	300.28	834.36	300.28	834.36	1.4713	142620	5357.6	7.2967	1	1.4749e-13	2.9498e-13	6.7507e-11	TRUE
4376	DIRC2	646.76	1543.7	646.76	1543.7	1.2538	402290	15116	7.2956	1	1.4864e-13	2.9729e-13	6.7829e-11	TRUE
54017	VNN3	420.64	1091	420.64	1091	1.3729	224670	8446.1	7.2939	1	1.5057e-13	3.0113e-13	6.85e-11	TRUE
19888	LIPK	110.63	383.24	110.63	383.24	1.7833	37159	1398.2	7.2906	1	1.5452e-13	3.0904e-13	6.987e-11	TRUE
20099	DNAH8	201.81	610.05	201.81	610.05	1.5912	83329	3135.8	7.2902	1	1.5476e-13	3.0953e-13	6.987e-11	TRUE
52152	RGS7	288.12	807.05	288.12	807.05	1.4828	134640	5067	7.29	1	1.5497e-13	3.0993e-13	6.987e-11	TRUE
26630	ZSCAN31	275.97	779.73	275.97	779.73	1.4951	126890	4780.8	7.2859	1	1.5983e-13	3.1965e-13	7.1847e-11	TRUE
20709	FAM204A	787.78	1811.1	787.78	1811.1	1.2	523590	19747	7.2822	1	1.6422e-13	3.2844e-13	7.3559e-11	TRUE
43816	ALDH3A2	945.83	2104.1	945.83	2104.1	1.1527	670820	25302	7.2819	1	1.6461e-13	3.2922e-13	7.3559e-11	TRUE
13246	AUNIP	285.69	800.43	285.69	800.43	1.4831	132480	5009.4	7.2726	1	1.7633e-13	3.5265e-13	7.8562e-11	TRUE
45223	DCK	217.61	645.64	217.61	645.64	1.5646	91603	3470.9	7.2652	1	1.862e-13	3.7239e-13	8.2716e-11	TRUE
70392	SCP2	584.76	1418.8	584.76	1418.8	1.2773	347770	13188	7.2622	1	1.9037e-13	3.8073e-13	8.432e-11	TRUE
17875	MS4A13	525.19	1299.6	525.19	1299.6	1.3055	299820	11403	7.2515	1	2.0603e-13	4.1205e-13	9.099e-11	TRUE
28971	NTM	296.63	822.78	296.63	822.78	1.4687	138410	5270	7.2477	1	2.1198e-13	4.2397e-13	9.3349e-11	TRUE
17681	TAS2R10	273.54	771.46	273.54	771.46	1.4925	123960	4724	7.2444	1	2.1718e-13	4.3435e-13	9.5357e-11	TRUE
57814	PLCL2	339.18	914.66	339.18	914.66	1.4285	165580	6315.1	7.2416	1	2.2175e-13	4.4351e-13	9.7084e-11	TRUE
8953	CLEC4G	3.6471	32.282	3.6471	32.282	2.8403	409.98	15.654	7.2375	1	2.7821e-13	5.5641e-13	1.2006e-10	TRUE
24420	THNSL1	437.66	1120.8	437.66	1120.8	1.3546	233320	8911.3	7.2363	1	2.3053e-13	4.6106e-13	1.0063e-10	TRUE
17551	B4GALT4	245.57	706.89	245.57	706.89	1.5215	106410	4084.8	7.2179	1	2.6392e-13	5.2785e-13	1.1488e-10	TRUE
43338	OSTF1	496.01	1237.5	496.01	1237.5	1.3172	274880	10555	7.2171	1	2.6547e-13	5.3095e-13	1.1522e-10	TRUE
29941	PACRG	127.65	424.63	127.65	424.63	1.7262	44099	1694.1	7.2154	1	2.6921e-13	5.3842e-13	1.1651e-10	TRUE
45174	CNTD1	234.63	681.23	234.63	681.23	1.5337	99725	3841.5	7.2056	1	2.8902e-13	5.7803e-13	1.2437e-10	TRUE
54839	PLXNC1	465.62	1173.7	465.62	1173.7	1.332	250720	9689.7	7.1937	1	3.1528e-13	6.3056e-13	1.3529e-10	TRUE
67226	PROK2	290.56	805.39	290.56	805.39	1.4677	132530	5124.8	7.1917	1	3.1991e-13	6.3983e-13	1.3688e-10	TRUE
3668	DCAF10	114.28	389.04	114.28	389.04	1.7585	37747	1460.4	7.1899	1	3.2453e-13	6.4906e-13	1.3847e-10	TRUE
24765	FGB	262.59	743.31	262.59	743.31	1.4976	115550	4471	7.1893	1	3.256e-13	6.5121e-13	1.3853e-10	TRUE
41778	XRCC1	256.52	729.24	256.52	729.24	1.5037	111730	4332	7.1823	1	3.4281e-13	6.8562e-13	1.4544e-10	TRUE
61109	ZNF100	6.0786	45.526	6.0786	45.526	2.7165	778.04	30.254	7.1718	1	4.2769e-13	8.5538e-13	1.7894e-10	TRUE
33373	FGFR1OP	565.31	1369.9	565.31	1369.9	1.2755	323700	12598	7.1686	1	3.7878e-13	7.5756e-13	1.6026e-10	TRUE
15829	ASGR2	241.93	695.3	241.93	695.3	1.5192	102780	4003.3	7.1656	1	3.8732e-13	7.7465e-13	1.6341e-10	TRUE
63688	LINGO3	189.65	574.45	189.65	574.45	1.5938	74036	2884.2	7.1651	1	3.8865e-13	7.773e-13	1.6352e-10	TRUE
14953	RAF1	75.374	282.26	75.374	282.26	1.891	21401	836.49	7.1532	1	4.258e-13	8.516e-13	1.7865e-10	TRUE
31192	LYPLAL1	793.86	1800.3	793.86	1800.3	1.1803	506500	19954	7.1251	1	5.1985e-13	1.0397e-12	2.169e-10	TRUE
49836	KIF4B	555.58	1345.9	555.58	1345.9	1.275	312310	12305	7.1246	1	5.2197e-13	1.0439e-12	2.1719e-10	TRUE
6285	ZNF649	290.56	800.43	290.56	800.43	1.4588	129980	5124.8	7.1223	1	5.3055e-13	1.0611e-12	2.2015e-10	TRUE
25917	MYPN	364.71	958.53	364.71	958.53	1.3916	176310	6965.4	7.115	1	5.5943e-13	1.1189e-12	2.315e-10	TRUE
34059	TFAP2D	406.05	1043.8	406.05	1043.8	1.3599	203350	8052.6	7.1068	1	5.9401e-13	1.188e-12	2.4514e-10	TRUE
25363	ST6GALNAC4	735.51	1688.6	735.51	1688.6	1.1979	454190	17992	7.1054	1	5.9982e-13	1.1996e-12	2.4686e-10	TRUE
56767	PAGE1	252.87	716	252.87	716	1.4979	107240	4249.2	7.1047	1	6.0285e-13	1.2057e-12	2.4744e-10	TRUE
34397	SRPK3	643.11	1513.1	643.11	1513.1	1.2331	378450	15001	7.1033	1	6.0893e-13	1.2179e-12	2.4925e-10	TRUE
23972	C2orf74	392.68	1015.6	392.68	1015.6	1.3687	194040	7696.3	7.101	1	6.1916e-13	1.2383e-12	2.5275e-10	TRUE
64915	SSMEM1	250.44	710.2	250.44	710.2	1.5001	105690	4194.2	7.0992	1	6.2736e-13	1.2547e-12	2.5541e-10	TRUE
22842	ARNT2	570.17	1371.6	570.17	1371.6	1.2649	321120	12745	7.0988	1	6.2932e-13	1.2586e-12	2.5552e-10	TRUE
42250	SLC9A9	347.69	921.28	347.69	921.28	1.4032	164500	6530	7.0981	1	6.3258e-13	1.2652e-12	2.5616e-10	TRUE
73222	KIAA2022	341.62	908.03	341.62	908.03	1.4077	160410	6376.3	7.0934	1	6.5447e-13	1.3089e-12	2.6431e-10	TRUE
45335	CBX3	331.89	887.34	331.89	887.34	1.4161	154260	6132.4	7.093	1	6.5633e-13	1.3127e-12	2.6436e-10	TRUE
21144	KRT13	633.39	1492.4	633.39	1492.4	1.2352	368970	14694	7.0865	1	6.8763e-13	1.3753e-12	2.7623e-10	TRUE
46058	TENM1	881.39	1955.1	881.39	1955.1	1.1485	576450	22993	7.081	1	7.154e-13	1.4308e-12	2.8662e-10	TRUE
43703	LCE1D	532.48	1295.4	532.48	1295.4	1.281	291030	11618	7.0781	1	7.3063e-13	1.4613e-12	2.9195e-10	TRUE
27305	MAGEL2	379.3	985.84	379.3	985.84	1.3757	183940	7344.3	7.0775	1	7.3371e-13	1.4674e-12	2.924e-10	TRUE
74802	ATM	635.82	1495.7	635.82	1495.7	1.2329	369720	14771	7.0754	1	7.451e-13	1.4902e-12	2.9616e-10	TRUE
23147	MYO16	573.82	1375.7	573.82	1375.7	1.26	321510	12855	7.0725	1	7.6057e-13	1.5211e-12	3.0152e-10	TRUE
16184	EREG	496.01	1222.6	496.01	1222.6	1.2998	263950	10555	7.0721	1	7.6298e-13	1.526e-12	3.0168e-10	TRUE
20014	SLCO1B3	116.71	390.69	116.71	390.69	1.7345	37534	1502.2	7.0691	1	7.8056e-13	1.5611e-12	3.0782e-10	TRUE
5381	CCDC53	226.12	653.09	226.12	653.09	1.526	91150	3654.9	7.0624	1	8.183e-13	1.6366e-12	3.2187e-10	TRUE
70347	CFHR4	158.04	493.33	158.04	493.33	1.6361	56210	2257	7.0576	1	8.4733e-13	1.6947e-12	3.3242e-10	TRUE
38204	C7orf65	262.59	734.21	262.59	734.21	1.4798	111210	4471	7.0531	1	8.7464e-13	1.7493e-12	3.4225e-10	TRUE
46816	ZNF674	263.81	736.69	263.81	736.69	1.4781	111810	4499	7.0501	1	8.9392e-13	1.7878e-12	3.4889e-10	TRUE
33985	ARL5A	564.09	1354.2	564.09	1354.2	1.2619	312120	12561	7.0496	1	8.9718e-13	1.7944e-12	3.4926e-10	TRUE
62528	ATCAY	220.04	638.19	220.04	638.19	1.5319	87423	3523.2	7.0446	1	9.2996e-13	1.8599e-12	3.6109e-10	TRUE
17592	GTSCR1	252.87	711.86	252.87	711.86	1.4895	105340	4249.2	7.0412	1	9.5279e-13	1.9056e-12	3.69e-10	TRUE
21101	TCP10L2	342.83	906.38	342.83	906.38	1.4	158790	6407	7.0405	1	9.5777e-13	1.9155e-12	3.6998e-10	TRUE
70160	MLF1	193.3	576.11	193.3	576.11	1.5706	73272	2959.1	7.0373	1	9.8047e-13	1.9609e-12	3.7778e-10	TRUE
55757	IL24	233.42	667.99	233.42	667.99	1.5129	94426	3814.7	7.0361	1	9.8861e-13	1.9772e-12	3.7995e-10	TRUE
71752	TEK	234.63	670.47	234.63	670.47	1.5108	94978	3841.5	7.032	1	1.0183e-12	2.0367e-12	3.9038e-10	TRUE
16094	PAIP1	104.55	357.58	104.55	357.58	1.7644	32013	1296.2	7.0282	1	1.0483e-12	2.0965e-12	4.0084e-10	TRUE
637	BARHL2	390.24	1004.1	390.24	1004.1	1.3611	188380	7632	7.0261	1	1.0621e-12	2.1243e-12	4.0512e-10	TRUE
19937	JUN	85.1	305.44	85.1	305.44	1.8315	24274	983.9	7.0245	1	1.0781e-12	2.1562e-12	4.1018e-10	TRUE
8099	BMPER	269.89	748.28	269.89	748.28	1.4678	114430	4639.3	7.0235	1	1.0816e-12	2.1631e-12	4.1046e-10	TRUE
13914	IFIT1B	370.79	963.49	370.79	963.49	1.3753	175650	7122.6	7.0229	1	1.0868e-12	2.1736e-12	4.1141e-10	TRUE
74397	SIGLEC5	226.12	650.61	226.12	650.61	1.5205	90093	3654.9	7.0213	1	1.0989e-12	2.1979e-12	4.1496e-10	TRUE
32844	SLC6A2	206.67	605.91	206.67	605.91	1.5472	79695	3237.9	7.0161	1	1.141e-12	2.2819e-12	4.2975e-10	TRUE
22658	FXYD7	327.03	870.79	327.03	870.79	1.4102	147840	6011.5	7.0132	1	1.1647e-12	2.3294e-12	4.3761e-10	TRUE
30407	CFAP221	144.67	458.57	144.67	458.57	1.6576	49266	2004.2	7.0117	1	1.1779e-12	2.3559e-12	4.4148e-10	TRUE
48891	XKRY2	346.48	911.34	346.48	911.34	1.3927	159540	6499.2	7.0067	1	1.2197e-12	2.4393e-12	4.5599e-10	TRUE
14849	PRIMA1	538.56	1298.7	538.56	1298.7	1.2683	288930	11798	6.9985	1	1.2937e-12	2.5874e-12	4.8248e-10	TRUE
24508	GUCA2A	211.53	615.84	211.53	615.84	1.5372	81732	3340.9	6.9948	1	1.3283e-12	2.6566e-12	4.9417e-10	TRUE
53434	RARS	449.82	1122.4	449.82	1122.4	1.3173	226200	9247.6	6.9943	1	1.3328e-12	2.6657e-12	4.9463e-10	TRUE
62059	CCL14	438.87	1100.1	438.87	1100.1	1.3237	218590	8944.8	6.9911	1	1.3637e-12	2.7274e-12	5.0485e-10	TRUE
15431	VGF	158.04	490.02	158.04	490.02	1.6264	55106	2257	6.9879	1	1.3956e-12	2.7912e-12	5.1539e-10	TRUE
23354	DUSP28	228.55	653.92	228.55	653.92	1.5125	90466	3708	6.9854	1	1.4207e-12	2.8413e-12	5.2234e-10	TRUE
47361	AKAP13	448.6	1119.1	448.6	1119.1	1.3169	224790	9213.8	6.9853	1	1.4213e-12	2.8427e-12	5.2234e-10	TRUE
15502	INPP4B	351.34	919.62	351.34	919.62	1.3856	161470	6622.7	6.9831	1	1.444e-12	2.888e-12	5.2937e-10	TRUE
20097	DNAH8	193.3	572.8	193.3	572.8	1.5623	72010	2959.1	6.9764	1	1.5145e-12	3.0291e-12	5.539e-10	TRUE
65937	NRM	418.21	1056.2	418.21	1056.2	1.3345	203520	8380.2	6.9693	1	1.5925e-12	3.1849e-12	5.8099e-10	TRUE
9705	BRINP1	268.67	741.66	268.67	741.66	1.4615	111860	4611.1	6.9653	1	1.638e-12	3.2761e-12	5.9618e-10	TRUE
22127	CYLC1	199.38	586.04	199.38	586.04	1.5507	74755	3085	6.9615	1	1.6833e-12	3.3666e-12	6.1117e-10	TRUE
8273	ST6GAL2	200.59	588.53	200.59	588.53	1.5481	75246	3110.4	6.9558	1	1.7528e-12	3.5055e-12	6.3487e-10	TRUE
72661	RRN3	395.11	1007.4	395.11	1007.4	1.348	187430	7760.8	6.9499	1	1.8275e-12	3.655e-12	6.6036e-10	TRUE
4051	SUV420H1	178.71	537.21	178.71	537.21	1.5825	64259	2662.6	6.9475	1	1.8589e-12	3.7179e-12	6.7011e-10	TRUE
23054	S100A11	519.11	1254.9	519.11	1254.9	1.2718	270660	11225	6.9444	1	1.9008e-12	3.8016e-12	6.8358e-10	TRUE
48322	GRK5	632.17	1472.6	632.17	1472.6	1.2186	353120	14656	6.9417	1	1.9372e-12	3.8743e-12	6.9499e-10	TRUE
14596	ZNF813	268.67	740	268.67	740	1.4583	111080	4611.1	6.941	1	1.9472e-12	3.8944e-12	6.9694e-10	TRUE
55508	NT5M	402.4	1021.4	402.4	1021.4	1.3417	191600	7955	6.9405	1	1.9531e-12	3.9063e-12	6.9703e-10	TRUE
33820	KRTAP6-2	647.98	1502.4	647.98	1502.4	1.2119	364980	15155	6.9403	1	1.9567e-12	3.9133e-12	6.9703e-10	TRUE
54735	ME1	252.87	705.24	252.87	705.24	1.4761	102320	4249.2	6.9396	1	1.9655e-12	3.931e-12	6.9759e-10	TRUE
21278	EXPH5	204.24	595.97	204.24	595.97	1.5404	76728	3186.8	6.9393	1	1.9701e-12	3.9402e-12	6.9759e-10	TRUE
18297	AQP4	226.12	645.64	226.12	645.64	1.5095	87997	3654.9	6.9392	1	1.9721e-12	3.9442e-12	6.9759e-10	TRUE
68660	C12orf56	170.2	516.51	170.2	516.51	1.5959	59966	2493.5	6.9353	1	2.0274e-12	4.0548e-12	7.1548e-10	TRUE
57971	HAMP	285.69	776.42	285.69	776.42	1.4392	120410	5009.4	6.9334	1	2.0537e-12	4.1074e-12	7.2306e-10	TRUE
6951	DLX2	216.4	623.29	216.4	623.29	1.5219	82781	3444.8	6.9326	1	2.0655e-12	4.131e-12	7.2553e-10	TRUE
36866	APH1B	499.66	1215.1	499.66	1215.1	1.2804	255950	10660	6.9297	1	2.109e-12	4.2181e-12	7.3911e-10	TRUE
34902	CUL3	173.85	524.79	173.85	524.79	1.5884	61580	2565.6	6.9285	1	2.1267e-12	4.2534e-12	7.4356e-10	TRUE
5484	SYN2	210.32	609.22	210.32	609.22	1.5299	79561	3315.1	6.9281	1	2.1328e-12	4.2657e-12	7.4399e-10	TRUE
7738	STARD6	482.64	1181.2	482.64	1181.2	1.2895	243990	10172	6.9263	1	2.1603e-12	4.3206e-12	7.5183e-10	TRUE
58403	FHDC1	290.56	786.36	290.56	786.36	1.4332	122910	5124.8	6.9258	1	2.168e-12	4.336e-12	7.5278e-10	TRUE
69298	BRWD3	204.24	595.15	204.24	595.15	1.5384	76404	3186.8	6.9247	1	2.1853e-12	4.3707e-12	7.5706e-10	TRUE
74741	PLP2	665	1532.2	665	1532.2	1.2029	375980	15696	6.9215	1	2.2347e-12	4.4693e-12	7.7237e-10	TRUE
62171	RAD21	900.85	1965.9	900.85	1965.9	1.125	567160	23684	6.9205	1	2.2496e-12	4.4993e-12	7.7577e-10	TRUE
65207	GNAT1	286.91	778.08	286.91	778.08	1.4362	120620	5038.2	6.9198	1	2.2614e-12	4.5227e-12	7.7804e-10	TRUE
15482	TRPC5OS	154.4	477.61	154.4	477.61	1.6229	52233	2187.3	6.9109	1	2.4087e-12	4.8174e-12	8.2685e-10	TRUE
26122	KRT75	161.69	494.99	161.69	494.99	1.6082	55544	2327.3	6.9089	1	2.4427e-12	4.8853e-12	8.3661e-10	TRUE
20391	PKD1L3	613.94	1433.7	613.94	1433.7	1.2222	335970	14087	6.9065	1	2.484e-12	4.9681e-12	8.4886e-10	TRUE
32186	NOX1	233.42	659.71	233.42	659.71	1.4949	90863	3814.7	6.9021	1	2.5626e-12	5.1253e-12	8.7374e-10	TRUE
65255	BCL2L14	305.14	815.33	305.14	815.33	1.4149	130140	5475	6.895	1	2.6934e-12	5.3868e-12	9.1625e-10	TRUE
8955	C10orf67	525.19	1260.7	525.19	1260.7	1.2617	270450	11403	6.8872	1	2.8445e-12	5.689e-12	9.6495e-10	TRUE
41557	MCMDC2	324.6	855.89	324.6	855.89	1.396	141130	5951.2	6.887	1	2.8493e-12	5.6986e-12	9.6495e-10	TRUE
36752	PIP5KL1	369.58	948.59	369.58	948.59	1.3575	167630	7091.1	6.876	1	3.0786e-12	6.1572e-12	1.0403e-09	TRUE
40604	PCDHGA6	203.02	589.35	203.02	589.35	1.5328	74625	3161.2	6.8711	1	3.1855e-12	6.3709e-12	1.074e-09	TRUE
7852	RCAN1	492.37	1194.4	492.37	1194.4	1.2768	246450	10450	6.8679	1	3.2584e-12	6.5168e-12	1.0961e-09	TRUE
38168	TCEAL2	257.73	711.03	257.73	711.03	1.4605	102740	4359.7	6.8652	1	3.3197e-12	6.6393e-12	1.1142e-09	TRUE
75419	CCR5	248.01	689.51	248.01	689.51	1.4715	97463	4139.4	6.8622	1	3.3905e-12	6.7809e-12	1.1355e-09	TRUE
13371	ZFY	248.01	688.68	248.01	688.68	1.4697	97098	4139.4	6.8493	1	3.7098e-12	7.4196e-12	1.2397e-09	TRUE
30154	TNNC2	209.1	601.77	209.1	601.77	1.5205	77093	3289.3	6.8465	1	3.7843e-12	7.5686e-12	1.2618e-09	TRUE
28381	TP53	548.29	1300.4	548.29	1300.4	1.2444	282820	12087	6.8408	1	3.9364e-12	7.8728e-12	1.3075e-09	TRUE
34938	PNCK	452.25	1112.5	452.25	1112.5	1.2967	217960	9315.3	6.8408	1	3.9387e-12	7.8775e-12	1.3075e-09	TRUE
4616	IRAK1BP1	263.81	722.62	263.81	722.62	1.4503	105250	4499	6.8403	1	3.951e-12	7.9021e-12	1.3087e-09	TRUE
16225	DHRSX	159.26	485.89	159.26	485.89	1.6032	53342	2280.4	6.8399	1	3.9643e-12	7.9286e-12	1.3102e-09	TRUE
15141	IFNGR2	254.08	701.1	254.08	701.1	1.4607	99911	4276.8	6.8354	1	4.0898e-12	8.1797e-12	1.3488e-09	TRUE
7271	SLC25A2	153.18	470.99	153.18	470.99	1.6141	50500	2164.2	6.8315	1	4.203e-12	8.4061e-12	1.3831e-09	TRUE
29671	NPTX1	158.04	482.57	158.04	482.57	1.6043	52660	2257	6.8311	1	4.2149e-12	8.4299e-12	1.384e-09	TRUE
14976	SYK	464.4	1134.8	464.4	1134.8	1.2872	224740	9655.5	6.8229	1	4.4615e-12	8.9229e-12	1.4618e-09	TRUE
33334	SCHIP1	156.83	479.26	156.83	479.26	1.6055	51982	2233.7	6.8223	1	4.4812e-12	8.9624e-12	1.465e-09	TRUE
26633	TCEB3B	249.22	689.51	249.22	689.51	1.4645	96927	4166.8	6.8208	1	4.5272e-12	9.0544e-12	1.4769e-09	TRUE
53162	POLB	292.99	783.87	292.99	783.87	1.4167	120480	5182.7	6.8187	1	4.594e-12	9.1879e-12	1.4954e-09	TRUE
68679	SLC35D1	361.07	926.24	361.07	926.24	1.3567	159710	6871.4	6.8181	1	4.6142e-12	9.2285e-12	1.4988e-09	TRUE
49254	FAM81A	86.316	302.13	86.316	302.13	1.7956	23287	1002.8	6.8152	1	4.7233e-12	9.4466e-12	1.5309e-09	TRUE
43362	ZNF806	310.01	819.47	310.01	819.47	1.3995	129770	5593	6.8121	1	4.8078e-12	9.6156e-12	1.555e-09	TRUE
39776	BBIP1	299.07	796.29	299.07	796.29	1.4098	123620	5328.3	6.8117	1	4.8227e-12	9.6455e-12	1.5565e-09	TRUE
5214	C7orf49	77.806	278.95	77.806	278.95	1.8288	20229	872.76	6.8086	1	4.9477e-12	9.8955e-12	1.5934e-09	TRUE
74339	NOBOX	528.84	1258.2	528.84	1258.2	1.2489	265960	11511	6.7979	1	5.3071e-12	1.0614e-11	1.7055e-09	TRUE
34192	LYRM4	2.4314	23.177	2.4314	23.177	2.8167	215.19	9.3205	6.7952	1	6.8712e-12	1.3742e-11	2.1355e-09	TRUE
63341	SLC10A4	407.27	1018.1	407.27	1018.1	1.3198	186570	8085.2	6.7935	1	5.4714e-12	1.0943e-11	1.7546e-09	TRUE
46931	CAMK1	196.95	571.14	196.95	571.14	1.5313	70012	3034.5	6.7929	1	5.4952e-12	1.099e-11	1.7585e-09	TRUE
67543	MGAM	209.1	598.46	209.1	598.46	1.5126	75799	3289.3	6.7888	1	5.6552e-12	1.131e-11	1.8059e-09	TRUE
23558	FOXI1	517.9	1235.8	517.9	1235.8	1.2531	257710	11190	6.7869	1	5.7282e-12	1.1456e-11	1.8253e-09	TRUE
15560	OR51A4	514.25	1228.4	514.25	1228.4	1.2546	254990	11083	6.7833	1	5.8727e-12	1.1745e-11	1.8674e-09	TRUE
56596	CCDC140	143.45	445.33	143.45	445.33	1.6275	45563	1981.6	6.7813	1	5.9567e-12	1.1913e-11	1.8876e-09	TRUE
39106	FLI1	322.16	842.64	322.16	842.64	1.3844	135450	5891.1	6.7812	1	5.961e-12	1.1922e-11	1.8876e-09	TRUE
13746	EFHD1	204.24	586.87	204.24	586.87	1.5182	73203	3186.8	6.778	1	6.0919e-12	1.2184e-11	1.925e-09	TRUE
32638	GUCY2C	177.49	525.62	177.49	525.62	1.5609	60594	2638.2	6.7776	1	6.1122e-12	1.2224e-11	1.9273e-09	TRUE
75471	HSD3B1	313.65	824.43	313.65	824.43	1.3914	130450	5682	6.7761	1	6.1735e-12	1.2347e-11	1.9388e-09	TRUE
41435	TMEM132C	280.83	754.9	280.83	754.9	1.4234	112370	4894.7	6.7761	1	6.1741e-12	1.2348e-11	1.9388e-09	TRUE
14678	GSS	213.97	608.39	213.97	608.39	1.5033	77785	3392.8	6.7715	1	6.3716e-12	1.2743e-11	1.9966e-09	TRUE
73949	PYROXD2	182.36	536.38	182.36	536.38	1.5513	62665	2735.9	6.7682	1	6.5204e-12	1.3041e-11	2.0368e-09	TRUE
13204	ZNF716	203.02	583.56	203.02	583.56	1.5186	72403	3161.2	6.7681	1	6.5267e-12	1.3053e-11	2.0368e-09	TRUE
15049	C1orf174	312.44	821.12	312.44	821.12	1.3912	129380	5652.3	6.766	1	6.6194e-12	1.3239e-11	2.0615e-09	TRUE
61276	ACKR2	921.51	1977.5	921.51	1977.5	1.1007	557530	24424	6.7568	1	7.0524e-12	1.4105e-11	2.1873e-09	TRUE
2099	KATNAL1	731.86	1634.8	731.86	1634.8	1.1584	407640	17872	6.7542	1	7.1814e-12	1.4363e-11	2.2194e-09	TRUE
22987	TIMM23B	250.44	687.85	250.44	687.85	1.454	95667	4194.2	6.7541	1	7.1853e-12	1.4371e-11	2.2194e-09	TRUE
8105	PRAMEF11	199.38	574.45	199.38	574.45	1.522	70341	3085	6.7529	1	7.2477e-12	1.4495e-11	2.2341e-09	TRUE
3749	SPAG16	220.04	620.81	220.04	620.81	1.4921	80305	3523.2	6.7518	1	7.3036e-12	1.4607e-11	2.2467e-09	TRUE
19437	SELL	904.49	1946	904.49	1946	1.1045	542390	23814	6.7492	1	7.431e-12	1.4862e-11	2.2783e-09	TRUE
63129	XPNPEP2	379.3	957.7	379.3	957.7	1.3339	167270	7344.3	6.7491	1	7.4363e-12	1.4873e-11	2.2783e-09	TRUE
22907	SPINK14	238.28	660.54	238.28	660.54	1.4671	89151	3922.2	6.7424	1	7.7891e-12	1.5578e-11	2.3815e-09	TRUE
29748	GYPE	582.33	1354.2	582.33	1354.2	1.2161	297880	13114	6.7402	1	7.9093e-12	1.5819e-11	2.4134e-09	TRUE
59218	USP6	8.51	54.631	8.51	54.631	2.5484	1063.6	46.843	6.7387	1	8.9483e-12	1.7897e-11	2.6977e-09	TRUE
70123	FERMT1	893.55	1924.5	893.55	1924.5	1.106	531430	23424	6.736	1	8.1383e-12	1.6277e-11	2.4783e-09	TRUE
2014	ZNF469	492.37	1180.4	492.37	1180.4	1.2597	236670	10450	6.7302	1	8.4707e-12	1.6941e-11	2.5743e-09	TRUE
59719	CLDND2	177.49	523.13	177.49	523.13	1.5541	59733	2638.2	6.7292	1	8.5306e-12	1.7061e-11	2.5873e-09	TRUE
67083	SLC35B3	220.04	619.15	220.04	619.15	1.4883	79643	3523.2	6.7239	1	8.8486e-12	1.7697e-11	2.6784e-09	TRUE
72781	SYAP1	579.9	1347.6	579.9	1347.6	1.2151	294660	13040	6.7226	1	8.9254e-12	1.7851e-11	2.6962e-09	TRUE
11983	NCSTN	131.3	413.04	131.3	413.04	1.646	39690	1759.4	6.717	1	9.2834e-12	1.8567e-11	2.7932e-09	TRUE
73594	MUCL1	435.23	1066.1	435.23	1066.1	1.2906	199020	8844.4	6.7086	1	9.8276e-12	1.9655e-11	2.951e-09	TRUE
2154	FOXI3	150.75	459.4	150.75	459.4	1.6012	47632	2118.1	6.7064	1	9.9798e-12	1.996e-11	2.9908e-09	TRUE
52774	NSMF	325.81	844.3	325.81	844.3	1.371	134410	5981.3	6.7041	1	1.0134e-11	2.0269e-11	3.0311e-09	TRUE
29111	MFHAS1	176.28	518.99	176.28	518.99	1.5525	58727	2614	6.7032	1	1.0196e-11	2.0391e-11	3.0434e-09	TRUE
29389	TTLL6	196.95	566.18	196.95	566.18	1.5187	68165	3034.5	6.7028	1	1.0227e-11	2.0455e-11	3.0469e-09	TRUE
19504	MOSPD1	283.26	754.9	283.26	754.9	1.411	111220	4952	6.7022	1	1.0262e-11	2.0524e-11	3.0512e-09	TRUE
39530	KLF14	731.86	1625.7	731.86	1625.7	1.1503	399460	17872	6.6861	1	1.1461e-11	2.2922e-11	3.4009e-09	TRUE
46248	CASP6	384.17	961.84	384.17	961.84	1.3218	166850	7471.8	6.6829	1	1.1711e-11	2.3421e-11	3.4682e-09	TRUE
30010	DMRT3	312.44	814.5	312.44	814.5	1.3795	126030	5652.3	6.6779	1	1.2117e-11	2.4235e-11	3.5817e-09	TRUE
41339	ARHGAP44	641.9	1458.5	641.9	1458.5	1.1828	333410	14962	6.6758	1	1.2298e-11	2.4596e-11	3.628e-09	TRUE
53160	MTA1	260.16	703.58	260.16	703.58	1.4318	98310	4415.3	6.6732	1	1.2515e-11	2.5031e-11	3.6849e-09	TRUE
1190	ZYG11B	272.32	729.24	272.32	729.24	1.4178	104390	4695.7	6.6679	1	1.2975e-11	2.5951e-11	3.8129e-09	TRUE
27205	SOX11	183.57	533.89	183.57	533.89	1.5351	61362	2760.5	6.6676	1	1.3001e-11	2.6002e-11	3.8131e-09	TRUE
31486	MSR1	159.26	477.61	159.26	477.61	1.5784	50673	2280.4	6.6666	1	1.3099e-11	2.6199e-11	3.8344e-09	TRUE
21657	SGPP2	265.03	713.51	265.03	713.51	1.4254	100570	4526.9	6.6658	1	1.3166e-11	2.6333e-11	3.8465e-09	TRUE
5153	PPARGC1A	192.08	552.93	192.08	552.93	1.5205	65106	2934.1	6.6618	1	1.353e-11	2.706e-11	3.9452e-09	TRUE
36585	GFI1B	147.1	448.64	147.1	448.64	1.6022	45462	2049.5	6.6605	1	1.3651e-11	2.7301e-11	3.9727e-09	TRUE
30681	MGMT	427.93	1047.1	427.93	1047.1	1.2889	191680	8644.7	6.6593	1	1.3754e-11	2.7508e-11	3.995e-09	TRUE
21528	HAPLN1	347.69	885.68	347.69	885.68	1.3465	144720	6530	6.6576	1	1.3916e-11	2.7833e-11	4.0345e-09	TRUE
24641	WDR60	465.62	1120.8	465.62	1120.8	1.2655	214610	9689.7	6.6555	1	1.4114e-11	2.8227e-11	4.0838e-09	TRUE
69898	C17orf51	510.6	1207.7	510.6	1207.7	1.2403	242960	10977	6.6533	1	1.4325e-11	2.865e-11	4.1371e-09	TRUE
20081	APOPT1	150.75	456.91	150.75	456.91	1.5934	46869	2118.1	6.6524	1	1.4421e-11	2.8843e-11	4.1569e-09	TRUE
15979	NHLH2	982.3	2066.9	982.3	2066.9	1.0724	588150	26634	6.6457	1	1.509e-11	3.018e-11	4.3414e-09	TRUE
25409	LCN1	160.47	479.26	160.47	479.26	1.5725	50813	2303.8	6.6417	1	1.5508e-11	3.1015e-11	4.4531e-09	TRUE
41362	TMEM246	797.51	1738.3	797.51	1738.3	1.1231	442510	20078	6.6392	1	1.5771e-11	3.1542e-11	4.5201e-09	TRUE
74772	ZBTB20	568.96	1316.9	568.96	1316.9	1.2094	279740	12708	6.6352	1	1.6203e-11	3.2405e-11	4.635e-09	TRUE
71689	QRICH2	297.85	780.56	297.85	780.56	1.3869	116500	5299.1	6.6311	1	1.666e-11	3.3321e-11	4.7569e-09	TRUE
15217	TMCO3	327.03	840.99	327.03	840.99	1.36	132080	6011.5	6.6289	1	1.6915e-11	3.3829e-11	4.8204e-09	TRUE
33040	CLDN10	714.84	1586.8	714.84	1586.8	1.1493	380140	17311	6.6272	1	1.7107e-11	3.4213e-11	4.866e-09	TRUE
49892	MTRNR2L10	186	537.21	186	537.21	1.5251	61671	2809.8	6.6255	1	1.7312e-11	3.4624e-11	4.9151e-09	TRUE
42781	OCA2	1049.2	2179.4	1049.2	2179.4	1.054	638770	29123	6.6232	1	1.7573e-11	3.5147e-11	4.98e-09	TRUE
41515	TLE1	771.98	1688.6	771.98	1688.6	1.1282	420090	19212	6.6131	1	1.8822e-11	3.7643e-11	5.3237e-09	TRUE
2624	PRR23D2	370.79	928.73	370.79	928.73	1.3223	155650	7122.6	6.6109	1	1.9095e-11	3.819e-11	5.3909e-09	TRUE
25591	SP5	280.83	743.31	280.83	743.31	1.4011	106950	4894.7	6.6104	1	1.9159e-11	3.8318e-11	5.3989e-09	TRUE
25839	FAM49B	3.6471	29.799	3.6471	29.799	2.7285	341.95	15.654	6.6098	1	2.3415e-11	4.6831e-11	6.4656e-09	TRUE
58574	RNF182	375.66	937.83	375.66	937.83	1.3176	158020	7249.1	6.6028	1	2.0168e-11	4.0336e-11	5.6727e-09	TRUE
11086	OR5H1	452.25	1089.3	452.25	1089.3	1.2664	202920	9315.3	6.6006	1	2.0472e-11	4.0943e-11	5.7474e-09	TRUE
39157	CDKL2	387.81	961.84	387.81	961.84	1.3082	164750	7567.8	6.5985	1	2.0769e-11	4.1538e-11	5.8201e-09	TRUE
70826	MYEF2	331.89	848.44	331.89	848.44	1.3515	133410	6132.4	6.5962	1	2.1095e-11	4.219e-11	5.9005e-09	TRUE
18523	ZNF138	582.33	1337.6	582.33	1337.6	1.1984	285240	13114	6.5956	1	2.1174e-11	4.2348e-11	5.9116e-09	TRUE
55410	ABCC5	249.22	674.61	249.22	674.61	1.433	90478	4166.8	6.59	1	2.1996e-11	4.3992e-11	6.1297e-09	TRUE
59099	C1QTNF3	325.81	835.19	325.81	835.19	1.3554	129730	5981.3	6.5863	1	2.254e-11	4.5079e-11	6.2697e-09	TRUE
47957	PPP4R1	769.55	1680.3	769.55	1680.3	1.1256	414750	19130	6.585	1	2.2752e-11	4.5503e-11	6.317e-09	TRUE
61927	SYCE2	696.61	1547.9	696.61	1547.9	1.1507	362330	16715	6.5844	1	2.2844e-11	4.5687e-11	6.3309e-09	TRUE
12234	GMFB	303.93	789.67	303.93	789.67	1.3746	117970	5445.6	6.5823	1	2.3155e-11	4.6311e-11	6.4055e-09	TRUE
68680	C1RL	389.03	962.66	389.03	962.66	1.3049	164530	7599.9	6.5801	1	2.3507e-11	4.7014e-11	6.4791e-09	TRUE
74876	LOC101927322	234.63	642.33	234.63	642.33	1.449	83108	3841.5	6.5779	1	2.3861e-11	4.7721e-11	6.5555e-09	TRUE
68372	EGLN3	401.19	986.67	401.19	986.67	1.2962	171400	7922.6	6.5778	1	2.3871e-11	4.7742e-11	6.5555e-09	TRUE
24586	ABCB8	122.79	386.56	122.79	386.56	1.6465	34787	1608.1	6.5776	1	2.3926e-11	4.7851e-11	6.5586e-09	TRUE
51198	TRAPPC8	352.56	889	352.56	889	1.3319	143880	6653.6	6.5764	1	2.4093e-11	4.8186e-11	6.5925e-09	TRUE
25772	DIP2A	299.07	778.91	299.07	778.91	1.378	115120	5328.3	6.5736	1	2.4563e-11	4.9125e-11	6.7088e-09	TRUE
15065	VPS13A	523.97	1224.2	523.97	1224.2	1.2227	245180	11368	6.5678	1	2.5525e-11	5.105e-11	6.9592e-09	TRUE
43415	VIL1	577.47	1325.2	577.47	1325.2	1.197	279570	12966	6.5668	1	2.5699e-11	5.1399e-11	6.994e-09	TRUE
34137	GK	295.42	770.63	295.42	770.63	1.3803	112910	5240.8	6.5642	1	2.6149e-11	5.2298e-11	7.1035e-09	TRUE
27912	TGIF1	554.37	1281.3	554.37	1281.3	1.2073	264250	12269	6.5632	1	2.6325e-11	5.2651e-11	7.1387e-09	TRUE
40315	MAPK8	217.61	604.25	217.61	604.25	1.4692	74745	3470.9	6.5628	1	2.6415e-11	5.283e-11	7.1501e-09	TRUE
61443	KLHL24	303.93	788.01	303.93	788.01	1.3716	117170	5445.6	6.5599	1	2.6921e-11	5.3842e-11	7.2727e-09	TRUE
50757	GABRA3	615.15	1394.7	615.15	1394.7	1.1797	303880	14125	6.5597	1	2.6964e-11	5.3928e-11	7.2727e-09	TRUE
16037	TOM1L1	504.52	1186.2	504.52	1186.2	1.2317	232310	10800	6.5589	1	2.7109e-11	5.4218e-11	7.2987e-09	TRUE
26094	KCNU1	359.85	902.24	359.85	902.24	1.3237	147090	6840.2	6.5581	1	2.7257e-11	5.4514e-11	7.3256e-09	TRUE
51317	KBTBD12	748.88	1638.9	748.88	1638.9	1.1289	396090	18437	6.5549	1	2.7831e-11	5.5662e-11	7.4665e-09	TRUE
30915	MUC17	344.05	869.96	344.05	869.96	1.3358	138290	6437.7	6.5546	1	2.7893e-11	5.5786e-11	7.4698e-09	TRUE
21799	ROBO2	130.08	403.11	130.08	403.11	1.6243	37272	1737.6	6.5499	1	2.8805e-11	5.761e-11	7.7005e-09	TRUE
56663	MRO	342.83	866.65	342.83	866.65	1.3354	137190	6407	6.5441	1	2.9923e-11	5.9846e-11	7.9852e-09	TRUE
18504	TBCA	176.28	510.72	176.28	510.72	1.5293	55925	2614	6.5413	1	3.0495e-11	6.0989e-11	8.1234e-09	TRUE
73835	CACNA2D1	325.81	831.05	325.81	831.05	1.3482	127630	5981.3	6.5328	1	3.227e-11	6.4539e-11	8.5811e-09	TRUE
39559	GSAP	628.53	1416.3	628.53	1416.3	1.1708	310270	14542	6.5324	1	3.2357e-11	6.4714e-11	8.5893e-09	TRUE
7981	HS3ST6	510.6	1194.4	510.6	1194.4	1.2244	233810	10977	6.5269	1	3.3564e-11	6.7128e-11	8.894e-09	TRUE
29153	PDIA2	441.31	1060.3	441.31	1060.3	1.2628	191600	9011.9	6.5209	1	3.4945e-11	6.989e-11	9.2438e-09	TRUE
24688	HLA-F	173.85	504.1	173.85	504.1	1.5305	54532	2565.6	6.52	1	3.5166e-11	7.0332e-11	9.286e-09	TRUE
48431	FAM193A	881.39	1869.9	881.39	1869.9	1.0842	488540	22993	6.5188	1	3.544e-11	7.0881e-11	9.3229e-09	TRUE
17570	CD82	245.57	662.19	245.57	662.19	1.4274	86786	4084.8	6.5186	1	3.5491e-11	7.0982e-11	9.3229e-09	TRUE
60390	ERP27	245.57	662.19	245.57	662.19	1.4274	86786	4084.8	6.5186	1	3.5491e-11	7.0982e-11	9.3229e-09	TRUE
25592	SP5	161.69	475.95	161.69	475.95	1.5517	49380	2327.3	6.5143	1	3.6532e-11	7.3065e-11	9.5631e-09	TRUE
30520	COX19	317.3	812.02	317.3	812.02	1.3529	122370	5771.4	6.512	1	3.7081e-11	7.4163e-11	9.69e-09	TRUE
39104	TRA2B	363.5	904.72	363.5	904.72	1.3132	146460	6934	6.4996	1	4.0275e-11	8.0551e-11	1.0499e-08	TRUE
49680	PHLPP1	807.24	1735.8	807.24	1735.8	1.1036	431090	20411	6.4994	1	4.0317e-11	8.0634e-11	1.0499e-08	TRUE
47083	TNFAIP6	262.59	696.96	262.59	696.96	1.4048	94336	4471	6.4961	1	4.1222e-11	8.2444e-11	1.0716e-08	TRUE
34641	SSFA2	295.42	765.66	295.42	765.66	1.371	110560	5240.8	6.4956	1	4.1341e-11	8.2681e-11	1.0729e-08	TRUE
15071	GABARAPL1	868.02	1842.6	868.02	1842.6	1.085	474860	22521	6.4938	1	4.1851e-11	8.3702e-11	1.0843e-08	TRUE
54740	ORMDL1	686.88	1518.1	686.88	1518.1	1.143	345450	16400	6.4906	1	4.2745e-11	8.5489e-11	1.1055e-08	TRUE
64519	ZFHX3	379.3	935.35	379.3	935.35	1.2999	154590	7344.3	6.4884	1	4.339e-11	8.678e-11	1.1203e-08	TRUE
63656	TTC30A	175.06	504.92	175.06	504.92	1.5228	54404	2589.7	6.4819	1	4.5306e-11	9.0611e-11	1.1678e-08	TRUE
57732	CCDC8	316.09	807.05	316.09	807.05	1.3496	120520	5741.6	6.4794	1	4.605e-11	9.21e-11	1.1849e-08	TRUE
14686	TIMM8A	350.13	875.75	350.13	875.75	1.3202	138140	6591.7	6.4741	1	4.7702e-11	9.5403e-11	1.2253e-08	TRUE
38511	NUDT5	568.96	1298.7	568.96	1298.7	1.1893	266280	12708	6.4737	1	4.7827e-11	9.5654e-11	1.2257e-08	TRUE
20623	ZC3H12C	162.91	476.78	162.91	476.78	1.5435	49258	2350.8	6.4736	1	4.7877e-11	9.5753e-11	1.2257e-08	TRUE
40967	RGS19	132.51	405.59	132.51	405.59	1.6066	37287	1781.3	6.4703	1	4.896e-11	9.792e-11	1.2513e-08	TRUE
35158	GUCY1A2	1182.9	2380.6	1182.9	2380.6	1.0084	717240	34272	6.4696	1	4.9138e-11	9.8276e-11	1.2537e-08	TRUE
38679	AKR1C3	325.81	826.09	325.81	826.09	1.3396	125140	5981.3	6.4686	1	4.9454e-11	9.8907e-11	1.2596e-08	TRUE
8698	C17orf105	390.24	955.22	390.24	955.22	1.2893	159600	7632	6.4671	1	4.9967e-11	9.9934e-11	1.2706e-08	TRUE
66601	IL17RD	773.2	1670.4	773.2	1670.4	1.1103	402470	19253	6.466	1	5.0309e-11	1.0062e-10	1.2771e-08	TRUE
8655	TMEM132E	302.71	778.08	302.71	778.08	1.3591	112990	5416.2	6.4592	1	5.2622e-11	1.0524e-10	1.3336e-08	TRUE
37286	ZNF618	235.85	637.36	235.85	637.36	1.4304	80606	3868.3	6.4556	1	5.389e-11	1.0778e-10	1.3634e-08	TRUE
6788	CCDC112	217.61	597.63	217.61	597.63	1.4533	72206	3470.9	6.4504	1	5.5802e-11	1.116e-10	1.4094e-08	TRUE
10501	METTL21C	278.4	726.76	278.4	726.76	1.3811	100510	4837.7	6.4463	1	5.7321e-11	1.1464e-10	1.4454e-08	TRUE
41976	FAM189A1	350.13	873.27	350.13	873.27	1.3161	136840	6591.7	6.4435	1	5.8384e-11	1.1677e-10	1.4697e-08	TRUE
52592	PDE8B	1010.3	2081.8	1010.3	2081.8	1.0424	574070	27668	6.4418	1	5.9016e-11	1.1803e-10	1.4832e-08	TRUE
40339	IL7	499.66	1164.6	499.66	1164.6	1.2192	221100	10660	6.4406	1	5.9489e-11	1.1898e-10	1.4926e-08	TRUE
43767	OR56B4	768.33	1658	768.33	1658	1.1086	395730	19089	6.4391	1	6.0111e-11	1.2022e-10	1.5057e-08	TRUE
14828	MAP6D1	1018.8	2095	1018.8	2095	1.0394	579150	27984	6.4336	1	6.2311e-11	1.2462e-10	1.5582e-08	TRUE
21973	LPPR3	246.79	658.88	246.79	658.88	1.4131	84910	4112.1	6.4263	1	6.5366e-11	1.3073e-10	1.6319e-08	TRUE
22202	PTTG2	119.14	371.66	119.14	371.66	1.6331	31882	1544.3	6.4257	1	6.5708e-11	1.3142e-10	1.6377e-08	TRUE
52344	TNFSF15	238.28	640.67	238.28	640.67	1.4231	80960	3922.2	6.4252	1	6.5848e-11	1.317e-10	1.6385e-08	TRUE
60777	EFNB2	382.95	937	382.95	937	1.2887	153490	7439.9	6.4235	1	6.6608e-11	1.3322e-10	1.6547e-08	TRUE
15445	KITLG	643.11	1428.7	643.11	1428.7	1.1503	308560	15001	6.414	1	7.0884e-11	1.4177e-10	1.758e-08	TRUE
68836	SORCS1	508.17	1177.9	508.17	1177.9	1.2112	224250	10906	6.4128	1	7.1433e-11	1.4287e-10	1.7667e-08	TRUE
52103	ATP11B	258.95	683.72	258.95	683.72	1.3973	90214	4387.5	6.4127	1	7.1468e-11	1.4294e-10	1.7667e-08	TRUE
70409	NPC2	476.56	1117.5	476.56	1117.5	1.2277	205370	9998.8	6.4093	1	7.31e-11	1.462e-10	1.8041e-08	TRUE
1641	C8orf48	282.05	731.72	282.05	731.72	1.3722	101110	4923.3	6.4087	1	7.3369e-11	1.4674e-10	1.8078e-08	TRUE
3747	L3MBTL3	301.5	771.46	301.5	771.46	1.3525	110430	5386.9	6.4031	1	7.6116e-11	1.5223e-10	1.8724e-08	TRUE
23427	AQP10	274.75	716	274.75	716	1.3786	97349	4752.4	6.4007	1	7.7355e-11	1.5471e-10	1.8998e-08	TRUE
54801	HEG1	275.97	718.48	275.97	718.48	1.3772	97909	4780.8	6.4	1	7.7709e-11	1.5542e-10	1.9054e-08	TRUE
59567	NFIC	222.48	605.08	222.48	605.08	1.4394	73193	3575.8	6.3983	1	7.856e-11	1.5712e-10	1.9231e-08	TRUE
19293	FOLH1B	548.29	1251.5	548.29	1251.5	1.1892	247290	12087	6.3966	1	7.9418e-11	1.5884e-10	1.941e-08	TRUE
51088	NCS1	159.26	464.36	159.26	464.36	1.538	46544	2280.4	6.3892	1	8.3406e-11	1.6681e-10	2.0352e-08	TRUE
5229	CIDEC	147.1	436.22	147.1	436.22	1.5618	41795	2049.5	6.3863	1	8.5041e-11	1.7008e-10	2.0684e-08	TRUE
24461	DGAT2L6	147.1	436.22	147.1	436.22	1.5618	41795	2049.5	6.3863	1	8.5041e-11	1.7008e-10	2.0684e-08	TRUE
32255	TCF21	133.73	404.77	133.73	404.77	1.5906	36731	1803.3	6.3826	1	8.713e-11	1.7426e-10	2.1124e-08	TRUE
7536	ZNF18	401.19	969.29	401.19	969.29	1.2705	161370	7922.6	6.3825	1	8.7098e-11	1.742e-10	2.1124e-08	TRUE
71857	CMTM5	194.51	543	194.51	543	1.4763	60721	2984.2	6.3793	1	8.8979e-11	1.7796e-10	2.1538e-08	TRUE
63863	GAGE2A	234.63	629.91	234.63	629.91	1.4209	78123	3841.5	6.3776	1	8.9972e-11	1.7994e-10	2.1743e-08	TRUE
29379	TCEAL7	841.28	1778	841.28	1778	1.0787	438720	21586	6.3756	1	9.1108e-11	1.8222e-10	2.1983e-08	TRUE
53425	NEGR1	1074.7	2180.3	1074.7	2180.3	1.0199	611150	30089	6.3737	1	9.2287e-11	1.8457e-10	2.2201e-08	TRUE
6448	TULP3	213.97	585.21	213.97	585.21	1.4473	68913	3392.8	6.3736	1	9.2308e-11	1.8462e-10	2.2201e-08	TRUE
42380	MAEL	603	1350	603	1350	1.1615	279040	13748	6.3714	1	9.367e-11	1.8734e-10	2.2493e-08	TRUE
40344	HS2ST1	203.02	561.21	203.02	561.21	1.4624	64148	3161.2	6.3706	1	9.4176e-11	1.8835e-10	2.2579e-08	TRUE
42191	BRE	601.78	1347.6	601.78	1347.6	1.1617	278100	13710	6.3693	1	9.4971e-11	1.8994e-10	2.2733e-08	TRUE
47423	C16orf58	216.4	590.18	216.4	590.18	1.4433	69857	3444.8	6.3685	1	9.5443e-11	1.9089e-10	2.281e-08	TRUE
55716	PAPSS1	709.98	1543.7	709.98	1543.7	1.1195	347580	17151	6.3664	1	9.6773e-11	1.9355e-10	2.3091e-08	TRUE
33351	HAGHL	68.08	240.05	68.08	240.05	1.803	14786	730.12	6.3642	1	9.8747e-11	1.9749e-10	2.3525e-08	TRUE
63006	UBE2D1	289.34	743.31	289.34	743.31	1.3582	103050	5095.9	6.3595	1	1.0123e-10	2.0247e-10	2.408e-08	TRUE
6839	VAMP2	159.26	462.71	159.26	462.71	1.5328	46041	2280.4	6.3545	1	1.0457e-10	2.0913e-10	2.4833e-08	TRUE
30518	COX19	256.52	674.61	256.52	674.61	1.3915	87401	4332	6.3523	1	1.061e-10	2.122e-10	2.5157e-08	TRUE
36062	GRIN1	205.46	565.35	205.46	565.35	1.4559	64761	3212.3	6.3498	1	1.0778e-10	2.1556e-10	2.5508e-08	TRUE
68374	EGLN3	218.83	594.32	218.83	594.32	1.4373	70497	3497	6.3496	1	1.0792e-10	2.1583e-10	2.5508e-08	TRUE
21740	MAN1A1	235.85	630.74	235.85	630.74	1.4154	77969	3868.3	6.3492	1	1.0826e-10	2.1652e-10	2.5549e-08	TRUE
13118	CELF4	144.67	428.77	144.67	428.77	1.5609	40357	2004.2	6.3461	1	1.1051e-10	2.2102e-10	2.604e-08	TRUE
60080	TMEM179	534.92	1220.9	534.92	1220.9	1.1891	235300	11690	6.3448	1	1.1134e-10	2.2267e-10	2.6194e-08	TRUE
26134	SRY	209.1	572.8	209.1	572.8	1.4494	66137	3289.3	6.3414	1	1.1388e-10	2.2776e-10	2.6751e-08	TRUE
36786	NCOA6	536.13	1222.6	536.13	1222.6	1.1878	235600	11726	6.3392	1	1.1552e-10	2.3103e-10	2.7093e-08	TRUE
39317	USP9Y	472.91	1103.4	472.91	1103.4	1.2205	198740	9895.5	6.3379	1	1.1648e-10	2.3295e-10	2.7256e-08	TRUE
41685	SLC24A3	258.95	678.75	258.95	678.75	1.3868	88117	4387.5	6.3378	1	1.1657e-10	2.3314e-10	2.7256e-08	TRUE
5010	HLA-DMA	245.57	650.61	245.57	650.61	1.402	82025	4084.8	6.3373	1	1.1695e-10	2.339e-10	2.7302e-08	TRUE
57230	USP39	925.16	1.6555	925.16	1.6555	-8.4461	426430	24555	6.3368	1.1727e-10	1	2.3454e-10	2.7335e-08	FALSE
38009	PNMAL2	409.7	981.7	409.7	981.7	1.2587	163600	8150.5	6.3359	1	1.1798e-10	2.3596e-10	2.7457e-08	TRUE
8766	SNCA	93.61	305.44	93.61	305.44	1.6955	22435	1117.8	6.3358	1	1.1835e-10	2.3669e-10	2.75e-08	TRUE
40863	NANOS3	458.33	1075.2	458.33	1075.2	1.2284	190290	9485	6.3344	1	1.1913e-10	2.3825e-10	2.7639e-08	TRUE
15406	CEP72	579.9	1302.9	579.9	1302.9	1.1664	261340	13040	6.3312	1	1.2165e-10	2.4331e-10	2.817e-08	TRUE
53110	IFT46	468.05	1093.4	468.05	1093.4	1.2224	195560	9758.1	6.331	1	1.2179e-10	2.4357e-10	2.817e-08	TRUE
25585	TJAP1	494.8	1143.9	494.8	1143.9	1.2075	210690	10520	6.329	1	1.2336e-10	2.4671e-10	2.8489e-08	TRUE
27836	SLC8A1	391.46	945.28	391.46	945.28	1.2697	153360	7664.1	6.3261	1	1.2569e-10	2.5139e-10	2.8985e-08	TRUE
23060	MYCBPAP	310.01	783.04	310.01	783.04	1.334	111880	5593	6.3252	1	1.2649e-10	2.5299e-10	2.9125e-08	TRUE
18272	ANKRD50	294.2	750.76	294.2	750.76	1.3486	104220	5211.8	6.3242	1	1.2728e-10	2.5456e-10	2.9261e-08	TRUE
31171	STK31	166.55	477.61	166.55	477.61	1.5142	48377	2421.9	6.3206	1	1.3029e-10	2.6059e-10	2.9908e-08	TRUE
51915	MROH2A	515.46	1181.2	515.46	1181.2	1.1947	221600	11119	6.3135	1	1.3639e-10	2.7279e-10	3.1261e-08	TRUE
19350	ZNF707	125.22	381.59	125.22	381.59	1.5999	32863	1650.9	6.3096	1	1.4003e-10	2.8006e-10	3.2046e-08	TRUE
33425	RPP21	1013.9	5.7942	1013.9	5.7942	-7.2228	508150	27803	6.3047	1.4441e-10	1	2.8882e-10	3.2999e-08	FALSE
71862	JAZF1	217.61	588.53	217.61	588.53	1.4312	68788	3470.9	6.2958	1	1.5293e-10	3.0585e-10	3.4891e-08	TRUE
21672	OR5K1	168.98	481.75	168.98	481.75	1.5059	48910	2469.5	6.2937	1	1.5505e-10	3.101e-10	3.5322e-08	TRUE
36851	DSCAML1	667.43	1457.7	667.43	1457.7	1.1258	312230	15774	6.2919	1	1.5681e-10	3.1363e-10	3.5671e-08	TRUE
40220	CTNND2	282.05	723.45	282.05	723.45	1.3558	97417	4923.3	6.2908	1	1.5796e-10	3.1591e-10	3.5877e-08	TRUE
30690	AP2A2	117.92	363.38	117.92	363.38	1.6154	30124	1523.2	6.2891	1	1.5983e-10	3.1965e-10	3.6226e-08	TRUE
72	E2F5	478.99	1110	478.99	1110	1.2108	199090	10068	6.2888	1	1.5997e-10	3.1995e-10	3.6226e-08	TRUE
76005	TMEM215	194.51	538.03	194.51	538.03	1.4631	59002	2984.2	6.2884	1	1.6044e-10	3.2089e-10	3.6278e-08	TRUE
62370	VSTM1	346.48	853.4	346.48	853.4	1.298	128490	6499.2	6.288	1	1.6078e-10	3.2156e-10	3.6299e-08	TRUE
40852	MAN1C1	893.55	1855.8	893.55	1855.8	1.0536	462960	23424	6.2871	1	1.6168e-10	3.2336e-10	3.6448e-08	TRUE
74218	FAXDC2	13.373	71.186	13.373	71.186	2.3284	1671.2	84.579	6.2863	1	1.7537e-10	3.5075e-10	3.9127e-08	TRUE
55339	FAM195A	155.61	451.12	155.61	451.12	1.5295	43663	2210.4	6.2854	1	1.6363e-10	3.2726e-10	3.6834e-08	TRUE
47101	GNG11	249.22	654.74	249.22	654.74	1.3899	82224	4166.8	6.2822	1	1.6689e-10	3.3378e-10	3.7504e-08	TRUE
57562	ERF	375.66	910.52	375.66	910.52	1.275	143040	7249.1	6.282	1	1.6711e-10	3.3422e-10	3.7504e-08	TRUE
74500	TTC21A	300.28	759.87	300.28	759.87	1.3365	105610	5357.6	6.2789	1	1.705e-10	3.41e-10	3.8161e-08	TRUE
59387	MAPK15	391.46	941.14	391.46	941.14	1.2634	151080	7664.1	6.2789	1	1.7054e-10	3.4108e-10	3.8161e-08	TRUE
58926	C10orf54	419.42	994.95	419.42	994.95	1.2442	165610	8413.1	6.2746	1	1.7527e-10	3.5054e-10	3.9127e-08	TRUE
36614	MKI67	739.16	1583.5	739.16	1583.5	1.0981	356440	18113	6.2735	1	1.7657e-10	3.5313e-10	3.9334e-08	TRUE
31315	FAM213B	233.42	620.81	233.42	620.81	1.4074	75035	3814.7	6.2722	1	1.7802e-10	3.5605e-10	3.9601e-08	TRUE
61402	KRAS	540.99	1224.2	540.99	1224.2	1.1767	233410	11870	6.2711	1	1.7925e-10	3.585e-10	3.9815e-08	TRUE
62685	IFNA4	391.46	940.32	391.46	940.32	1.2621	150620	7664.1	6.2694	1	1.8122e-10	3.6245e-10	4.0194e-08	TRUE
44523	COL6A1	227.34	607.56	227.34	607.56	1.4142	72285	3681.4	6.2666	1	1.8455e-10	3.6909e-10	4.0871e-08	TRUE
26031	BEX2	519.11	1182	519.11	1182	1.1856	219720	11225	6.2569	1	1.9641e-10	3.9283e-10	4.3436e-08	TRUE
31080	EPHA7	1219.4	2401.3	1219.4	2401.3	0.97709	698470	35714	6.2541	1	1.9988e-10	3.9976e-10	4.4125e-08	TRUE
26040	THEMIS	252.87	660.54	252.87	660.54	1.3817	83097	4249.2	6.2539	1	2.0012e-10	4.0023e-10	4.4125e-08	TRUE
27389	NPL	240.71	634.88	240.71	634.88	1.3955	77684	3976.2	6.251	1	2.0398e-10	4.0797e-10	4.4913e-08	TRUE
37315	ZNF729	881.39	1828.5	881.39	1828.5	1.0519	448490	22993	6.2458	1	2.1076e-10	4.2152e-10	4.6337e-08	TRUE
58673	PSKH2	302.71	762.35	302.71	762.35	1.3296	105630	5416.2	6.2455	1	2.112e-10	4.2239e-10	4.6365e-08	TRUE
11614	CYP2C9	1264.3	2473.3	1264.3	2473.3	0.96749	730780	37515	6.2418	1	2.1631e-10	4.3261e-10	4.7418e-08	TRUE
38994	CSN2	469.27	1086.8	469.27	1086.8	1.2099	190690	9792.4	6.2407	1	2.178e-10	4.356e-10	4.7677e-08	TRUE
30757	BNC2	331.89	820.29	331.89	820.29	1.3028	119270	6132.4	6.2368	1	2.2332e-10	4.4664e-10	4.8814e-08	TRUE
11240	ZNF786	204.24	556.24	204.24	556.24	1.441	61953	3186.8	6.2355	1	2.2519e-10	4.5038e-10	4.9152e-08	TRUE
48425	RAPGEF5	534.92	1208.5	534.92	1208.5	1.1743	226860	11690	6.23	1	2.3323e-10	4.6646e-10	5.0833e-08	TRUE
64483	SERPINB5	177.49	497.47	177.49	497.47	1.4816	51193	2638.2	6.2297	1	2.338e-10	4.6759e-10	5.0884e-08	TRUE
39282	ALG8	179.93	502.44	179.93	502.44	1.4764	52008	2687	6.2218	1	2.4579e-10	4.9158e-10	5.3361e-08	TRUE
5179	OR56A4	190.87	526.44	190.87	526.44	1.4589	56306	2909.1	6.2217	1	2.4589e-10	4.9177e-10	5.3361e-08	TRUE
55590	PSMB4	1096.6	4.1387	1096.6	4.1387	-7.7387	596710	30923	6.2123	3.6378e-11	1	7.2755e-11	9.5392e-09	FALSE
66952	LLPH	364.71	882.37	364.71	882.37	1.2723	133990	6965.4	6.2026	1	2.7773e-10	5.5546e-10	6.0185e-08	TRUE
17098	PTCHD1	171.42	482.57	171.42	482.57	1.4878	48410	2517.4	6.2016	1	2.7961e-10	5.5922e-10	6.044e-08	TRUE
23608	ARFIP2	206.67	559.55	206.67	559.55	1.4325	62263	3237.9	6.2015	1	2.7971e-10	5.5941e-10	6.044e-08	TRUE
71349	IL10RB	464.4	1073.6	464.4	1073.6	1.2072	185550	9655.5	6.1995	1	2.8317e-10	5.6634e-10	6.1101e-08	TRUE
21202	ASCL2	240.71	631.57	240.71	631.57	1.3879	76384	3976.2	6.1985	1	2.8513e-10	5.7025e-10	6.1435e-08	TRUE
43886	LOC441155	243.14	636.53	243.14	636.53	1.3848	77378	4030.4	6.1965	1	2.886e-10	5.772e-10	6.2095e-08	TRUE
39487	DNMBP	229.77	608.39	229.77	608.39	1.4009	71677	3734.6	6.1956	1	2.9036e-10	5.8072e-10	6.2384e-08	TRUE
67604	SNCAIP	567.74	1264.8	567.74	1264.8	1.1542	242940	12671	6.1924	1	2.9636e-10	5.9272e-10	6.3524e-08	TRUE
17760	ETFA	390.24	931.21	390.24	931.21	1.2526	146320	7632	6.1923	1	2.9651e-10	5.9301e-10	6.3524e-08	TRUE
22087	GOLGA8R	82.669	273.16	82.669	273.16	1.7122	18143	946.47	6.1917	1	2.9864e-10	5.9729e-10	6.3892e-08	TRUE
23304	LOC389895	724.57	1545.4	724.57	1545.4	1.0917	336880	17631	6.1819	1	3.1676e-10	6.3352e-10	6.7672e-08	TRUE
49977	SMR3A	583.54	1292.1	583.54	1292.1	1.1455	251030	13151	6.1787	1	3.231e-10	6.4621e-10	6.893e-08	TRUE
24325	CTNS	173.85	486.71	173.85	486.71	1.4799	48942	2565.6	6.1768	1	3.2714e-10	6.5429e-10	6.9693e-08	TRUE
30081	SPANXN1	916.65	1878.1	916.65	1878.1	1.0341	462240	24249	6.1745	1	3.3192e-10	6.6384e-10	7.0611e-08	TRUE
44821	TARBP1	630.96	1377.4	630.96	1377.4	1.1251	278560	14618	6.1735	1	3.34e-10	6.68e-10	7.0954e-08	TRUE
18486	SOX4	145.89	423.8	145.89	423.8	1.5321	38619	2026.8	6.1732	1	3.3485e-10	6.6969e-10	7.1034e-08	TRUE
50830	LOC286238	244.36	637.36	244.36	637.36	1.3795	77226	4057.6	6.1697	1	3.422e-10	6.844e-10	7.2492e-08	TRUE
8752	CDKN3	229.77	606.74	229.77	606.74	1.397	71051	3734.6	6.1685	1	3.4473e-10	6.8946e-10	7.2925e-08	TRUE
31662	ALS2CL	143.45	418.01	143.45	418.01	1.5364	37690	1981.6	6.1677	1	3.4662e-10	6.9324e-10	7.3223e-08	TRUE
3439	OR56A3	579.9	1283.8	579.9	1283.8	1.1452	247760	13040	6.1645	1	3.5364e-10	7.0727e-10	7.4514e-08	TRUE
17101	CCNC	195.73	533.89	195.73	533.89	1.443	57177	3009.3	6.1644	1	3.5372e-10	7.0744e-10	7.4514e-08	TRUE
25811	RPS4Y2	531.27	1194.4	531.27	1194.4	1.1673	219890	11582	6.162	1	3.5908e-10	7.1817e-10	7.5539e-08	TRUE
31567	AGPAT2	99.689	314.54	99.689	314.54	1.6479	23081	1216.1	6.1612	1	3.6175e-10	7.2349e-10	7.5993e-08	TRUE
15322	LURAP1	719.7	1533.8	719.7	1533.8	1.0906	331380	17470	6.1592	1	3.6548e-10	7.3095e-10	7.667e-08	TRUE
23338	CDY1	407.27	961.01	407.27	961.01	1.2365	153320	8085.2	6.1583	1	3.6756e-10	7.3512e-10	7.7e-08	TRUE
59217	USP6	299.07	748.28	299.07	748.28	1.3202	100900	5328.3	6.154	1	3.7777e-10	7.5555e-10	7.903e-08	TRUE
54861	TAS2R40	116.71	355.1	116.71	355.1	1.5971	28416	1502.2	6.1508	1	3.8598e-10	7.7197e-10	8.0636e-08	TRUE
28053	IL12B	531.27	1192.8	531.27	1192.8	1.1653	218800	11582	6.1467	1	3.9568e-10	7.9136e-10	8.2547e-08	TRUE
37296	GNB4	545.86	1219.3	545.86	1219.3	1.158	226740	12015	6.1436	1	4.0343e-10	8.0685e-10	8.4047e-08	TRUE
45035	LPPR4	290.56	730.07	290.56	730.07	1.3262	96586	5124.8	6.1395	1	4.1388e-10	8.2775e-10	8.6106e-08	TRUE
54009	DCAF12L1	487.5	1110.8	487.5	1110.8	1.1865	194270	10311	6.1387	1	4.1604e-10	8.3208e-10	8.6437e-08	TRUE
68436	FYN	262.59	672.95	262.59	672.95	1.3543	84198	4471	6.1371	1	4.2027e-10	8.4054e-10	8.7196e-08	TRUE
72018	MDH1B	771.98	1622.4	771.98	1622.4	1.0705	361590	19212	6.1353	1	4.2494e-10	8.4989e-10	8.7925e-08	TRUE
67247	DNAJC10	440.09	1021.4	440.09	1021.4	1.2129	168980	8978.3	6.1353	1	4.2495e-10	8.499e-10	8.7925e-08	TRUE
51537	RGS14	403.62	951.9	403.62	951.9	1.2358	150310	7987.5	6.1348	1	4.2629e-10	8.5258e-10	8.8082e-08	TRUE
55665	AQP7	303.93	756.56	303.93	756.56	1.3129	102440	5445.6	6.1337	1	4.294e-10	8.588e-10	8.8603e-08	TRUE
35148	MAN2A1	464.4	1067	464.4	1067	1.1983	181540	9655.5	6.1321	1	4.3354e-10	8.6708e-10	8.9252e-08	TRUE
14978	SYK	162.91	460.23	162.91	460.23	1.4926	44199	2350.8	6.1321	1	4.3373e-10	8.6745e-10	8.9252e-08	TRUE
43621	TMEM126A	806.02	1681.1	806.02	1681.1	1.0596	382920	20369	6.1318	1	4.3449e-10	8.6897e-10	8.9287e-08	TRUE
49200	OR11H2	603	1321.9	603	1321.9	1.1311	258420	13748	6.1314	1	4.3568e-10	8.7136e-10	8.9411e-08	TRUE
26830	ZNF560	771.98	1621.5	771.98	1621.5	1.0698	360880	19212	6.1293	1	4.412e-10	8.8241e-10	9.0421e-08	TRUE
53029	PFKFB3	192.08	523.96	192.08	523.96	1.443	55072	2934.1	6.1269	1	4.4805e-10	8.9611e-10	9.17e-08	TRUE
33259	DHRS7	485.07	1105	485.07	1105	1.1862	192180	10241	6.1262	1	4.4988e-10	8.9976e-10	9.195e-08	TRUE
69234	TMEM55A	268.67	684.54	268.67	684.54	1.346	86474	4611.1	6.1243	1	4.5555e-10	9.1109e-10	9.2982e-08	TRUE
27921	OR6T1	364.71	875.75	364.71	875.75	1.2614	130580	6965.4	6.1232	1	4.5848e-10	9.1696e-10	9.3454e-08	TRUE
28954	CT47A3	103.34	321.99	103.34	321.99	1.6303	23905	1276	6.1211	1	4.6554e-10	9.3108e-10	9.4766e-08	TRUE
7853	RCAN1	810.88	1687.8	810.88	1687.8	1.0566	384460	20536	6.1191	1	4.7048e-10	9.4096e-10	9.5642e-08	TRUE
66215	NCALD	585.98	1289.6	585.98	1289.6	1.1367	247560	13225	6.1186	1	4.7193e-10	9.4386e-10	9.5808e-08	TRUE
13329	TTPAL	306.36	759.87	306.36	759.87	1.3077	102830	5504.4	6.1126	1	4.9002e-10	9.8004e-10	9.9347e-08	TRUE
36092	ZNF614	373.22	890.65	373.22	890.65	1.2526	133870	7185.8	6.104	1	5.1737e-10	1.0347e-09	1.0475e-07	TRUE
28899	ACKR3	595.7	1305.4	595.7	1305.4	1.1305	251800	13523	6.1024	1	5.2232e-10	1.0446e-09	1.0561e-07	TRUE
42534	VSIG8	272.32	690.34	272.32	690.34	1.3388	87369	4695.7	6.1002	1	5.2981e-10	1.0596e-09	1.0698e-07	TRUE
17441	MORC3	504.52	1138.1	504.52	1138.1	1.1721	200740	10800	6.0969	1	5.4069e-10	1.0814e-09	1.0903e-07	TRUE
23316	IL2	220.04	581.9	220.04	581.9	1.3989	65471	3523.2	6.0963	1	5.4268e-10	1.0854e-09	1.0929e-07	TRUE
8879	SLC22A23	347.69	840.16	347.69	840.16	1.2704	121260	6530	6.0942	1	5.4985e-10	1.0997e-09	1.1059e-07	TRUE
22916	HSPA1L	164.12	461.05	164.12	461.05	1.4845	44084	2374.5	6.0936	1	5.5223e-10	1.1045e-09	1.1092e-07	TRUE
69497	C3orf79	669.86	1437	669.86	1437	1.0999	294220	15852	6.0927	1	5.5497e-10	1.1099e-09	1.1132e-07	TRUE
70883	RNF32	246.79	637.36	246.79	637.36	1.3653	76273	4112.1	6.0907	1	5.6207e-10	1.1241e-09	1.1259e-07	TRUE
71700	TMEM206	719.7	1524.7	719.7	1524.7	1.082	324010	17470	6.0904	1	5.6331e-10	1.1266e-09	1.1269e-07	TRUE
32270	GDPD2	368.36	879.89	368.36	879.89	1.2539	130830	7059.6	6.0881	1	5.7139e-10	1.1428e-09	1.1402e-07	TRUE
2143	ZNF852	215.18	571.14	215.18	571.14	1.4041	63354	3418.8	6.0879	1	5.7203e-10	1.1441e-09	1.1402e-07	TRUE
59794	ZYG11A	508.17	1143.9	508.17	1143.9	1.1691	202100	10906	6.0878	1	5.7223e-10	1.1445e-09	1.1402e-07	TRUE
182	DYNLRB2	296.63	738.35	296.63	738.35	1.3127	97555	5270	6.0846	1	5.8374e-10	1.1675e-09	1.1617e-07	TRUE
35253	CCDC172	553.15	1225.9	553.15	1225.9	1.1467	226290	12233	6.0826	1	5.914e-10	1.1828e-09	1.1753e-07	TRUE
56586	RABGAP1	322.16	788.84	322.16	788.84	1.2893	108890	5891.1	6.0802	1	6.003e-10	1.2006e-09	1.1915e-07	TRUE
13328	TTPAL	486.29	1102.6	486.29	1102.6	1.1793	189890	10276	6.0794	1	6.0318e-10	1.2064e-09	1.1956e-07	TRUE
47524	CCDC176	505.74	1138.1	505.74	1138.1	1.1686	199970	10836	6.0753	1	6.1872e-10	1.2374e-09	1.2248e-07	TRUE
11258	PTP4A3	328.24	800.43	328.24	800.43	1.2834	111480	6041.6	6.0748	1	6.2062e-10	1.2412e-09	1.227e-07	TRUE
50185	SIDT2	370.79	883.2	370.79	883.2	1.2499	131280	7122.6	6.0715	1	6.336e-10	1.2672e-09	1.251e-07	TRUE
19382	AWAT2	217.61	575.28	217.61	575.28	1.3984	63963	3470.9	6.071	1	6.3565e-10	1.2713e-09	1.2534e-07	TRUE
62291	CLDN1	243.14	628.26	243.14	628.26	1.3659	74156	4030.4	6.0662	1	6.5505e-10	1.3101e-09	1.29e-07	TRUE
43312	CYB5R4	340.4	823.6	340.4	823.6	1.2722	116740	6345.7	6.0658	1	6.5635e-10	1.3127e-09	1.2908e-07	TRUE
29350	ZNF735	273.54	690.34	273.54	690.34	1.3324	86862	4724	6.0642	1	6.6316e-10	1.3263e-09	1.3021e-07	TRUE
43218	PCDH15	300.28	744.14	300.28	744.14	1.3064	98505	5357.6	6.064	1	6.6379e-10	1.3276e-09	1.3021e-07	TRUE
16764	SLFN5	182.36	499.13	182.36	499.13	1.4476	50172	2735.9	6.0561	1	6.9749e-10	1.395e-09	1.3664e-07	TRUE
33050	LAPTM4B	451.03	1033.9	451.03	1033.9	1.1949	169840	9281.4	6.0496	1	7.2599e-10	1.452e-09	1.4204e-07	TRUE
21094	MCU	534.92	1188.6	534.92	1188.6	1.1504	213680	11690	6.0463	1	7.4126e-10	1.4825e-09	1.4484e-07	TRUE
43017	MON1B	560.45	1235	560.45	1235	1.1385	227510	12451	6.0451	1	7.4657e-10	1.4931e-09	1.4569e-07	TRUE
67228	IKZF5	284.48	711.03	284.48	711.03	1.3186	90974	4980.7	6.0441	1	7.514e-10	1.5028e-09	1.4644e-07	TRUE
26286	ZNF582	283.26	708.55	283.26	708.55	1.3197	90434	4952	6.0435	1	7.5387e-10	1.5077e-09	1.4673e-07	TRUE
74383	M6PR	314.87	771.46	314.87	771.46	1.2901	104240	5711.8	6.0414	1	7.6399e-10	1.528e-09	1.4851e-07	TRUE
72530	KBTBD2	150.75	428.77	150.75	428.77	1.5019	38648	2118.1	6.0409	1	7.6652e-10	1.533e-09	1.4881e-07	TRUE
14150	ENO4	104.55	321.99	104.55	321.99	1.6135	23640	1296.2	6.0395	1	7.7416e-10	1.5483e-09	1.501e-07	TRUE
62714	CD5L	917.87	1859.1	917.87	1859.1	1.0175	442970	24293	6.039	1	7.7545e-10	1.5509e-09	1.5016e-07	TRUE
58105	MAGOH	567.74	1247.4	567.74	1247.4	1.1342	230970	12671	6.0379	1	7.805e-10	1.561e-09	1.5086e-07	TRUE
62527	TNFSF18	257.73	656.4	257.73	656.4	1.3453	79468	4359.7	6.0378	1	7.8104e-10	1.5621e-09	1.5086e-07	TRUE
23208	MAGEE2	308.79	759.04	308.79	759.04	1.2948	101360	5563.5	6.0364	1	7.8788e-10	1.5758e-09	1.5198e-07	TRUE
6612	CRYGD	358.64	856.71	358.64	856.71	1.254	124040	6809	6.0361	1	7.8954e-10	1.5791e-09	1.5211e-07	TRUE
57594	C9orf66	809.67	1673.7	809.67	1673.7	1.0467	373270	20494	6.0355	1	7.9217e-10	1.5843e-09	1.5242e-07	TRUE
25193	SCAI	201.81	539.69	201.81	539.69	1.4147	57081	3135.8	6.0338	1	8.0102e-10	1.602e-09	1.5393e-07	TRUE
54182	SCG3	508.17	1138.1	508.17	1138.1	1.1617	198440	10906	6.0324	1	8.0794e-10	1.6159e-09	1.549e-07	TRUE
31498	CRISPLD1	984.73	1970.9	984.73	1970.9	1.0003	486220	26724	6.0323	1	8.0811e-10	1.6162e-09	1.549e-07	TRUE
27432	SESN3	299.07	739.17	299.07	739.17	1.3026	96848	5328.3	6.0293	1	8.2357e-10	1.6471e-09	1.5766e-07	TRUE
53833	DDX54	849.79	4.1387	849.79	4.1387	-7.3712	357560	21882	6.0288	8.2609e-10	1	1.6522e-09	1.5794e-07	FALSE
34187	OR4K2	579.9	1268.1	579.9	1268.1	1.1275	236810	13040	6.0267	1	8.3656e-10	1.6731e-09	1.5974e-07	TRUE
67780	TBL1X	543.43	1201.9	543.43	1201.9	1.1437	216780	11942	6.0253	1	8.4374e-10	1.6875e-09	1.6091e-07	TRUE
57868	NKAIN3	573.82	1256.5	573.82	1256.5	1.1294	233040	12855	6.0213	1	8.6529e-10	1.7306e-09	1.6481e-07	TRUE
31583	OXGR1	233.42	605.08	233.42	605.08	1.3704	69066	3814.7	6.0175	1	8.8546e-10	1.7709e-09	1.6844e-07	TRUE
60343	SIRT3	126.43	372.48	126.43	372.48	1.5513	30270	1672.5	6.0164	1	8.9231e-10	1.7846e-09	1.6953e-07	TRUE
1374	YAP1	265.03	669.64	265.03	669.64	1.334	81858	4526.9	6.0137	1	9.0661e-10	1.8132e-09	1.7203e-07	TRUE
64561	CCDC152	401.19	936.18	401.19	936.18	1.2205	143110	7922.6	6.0105	1	9.2454e-10	1.8491e-09	1.7521e-07	TRUE
69212	HSD17B7	609.07	1318.6	609.07	1318.6	1.113	251710	13936	6.0103	1	9.2578e-10	1.8516e-09	1.7523e-07	TRUE
23212	SETSIP	373.22	882.37	373.22	882.37	1.2391	129620	7185.8	6.0063	1	9.4897e-10	1.8979e-09	1.7939e-07	TRUE
30380	PRM1	767.12	1595.9	767.12	1595.9	1.0559	343430	19048	6.005	1	9.569e-10	1.9138e-09	1.805e-07	TRUE
19899	JMJD7-PLA2G4B	674.72	1434.5	674.72	1434.5	1.087	288610	16008	6.0049	1	9.5721e-10	1.9144e-09	1.805e-07	TRUE
2136	SIPA1L2	171.42	472.64	171.42	472.64	1.4579	45368	2517.4	6.0036	1	9.6527e-10	1.9305e-09	1.8179e-07	TRUE
16378	RHD	637.04	1367.4	637.04	1367.4	1.1008	266740	14809	6.002	1	9.7471e-10	1.9494e-09	1.8328e-07	TRUE
28363	LIMCH1	216.4	568.66	216.4	568.66	1.3898	62044	3444.8	6.0018	1	9.756e-10	1.9512e-09	1.8328e-07	TRUE
61798	TFDP3	262.59	663.85	262.59	663.85	1.3347	80503	4471	6.0009	1	9.8111e-10	1.9622e-09	1.8408e-07	TRUE
66632	CFHR1	345.26	827.74	345.26	827.74	1.2591	116390	6468.4	5.999	1	9.9256e-10	1.9851e-09	1.86e-07	TRUE
28546	ZP4	384.17	902.24	384.17	902.24	1.2296	134200	7471.8	5.9935	1	1.0271e-09	2.0542e-09	1.9224e-07	TRUE
30082	SPANXN1	897.2	1816.9	897.2	1816.9	1.0172	422920	23554	5.9926	1	1.0329e-09	2.0657e-09	1.9287e-07	TRUE
58663	KIAA1324L	542.21	1196.1	542.21	1196.1	1.1399	213780	11906	5.9925	1	1.033e-09	2.0661e-09	1.9287e-07	TRUE
43034	ITGB1	880.18	1787.9	880.18	1787.9	1.0216	412000	22950	5.992	1	1.0365e-09	2.073e-09	1.9327e-07	TRUE
38294	RALB	361.07	857.54	361.07	857.54	1.2456	123240	6871.4	5.9893	1	1.0541e-09	2.1081e-09	1.9631e-07	TRUE
24878	LY9	643.11	1376.5	643.11	1376.5	1.0967	268950	15001	5.9882	1	1.0608e-09	2.1217e-09	1.9733e-07	TRUE
29263	PPIAL4C	351.34	838.5	351.34	838.5	1.2526	118660	6622.7	5.9863	1	1.0735e-09	2.147e-09	1.9944e-07	TRUE
70721	C17orf97	53.492	191.21	53.492	191.21	1.8186	9483	529.25	5.9863	1	1.0845e-09	2.169e-09	2.0079e-07	TRUE
2379	EFNA1	283.26	704.41	283.26	704.41	1.3112	88682	4952	5.9847	1	1.0838e-09	2.1676e-09	2.0079e-07	TRUE
45640	IFI30	333.11	802.91	333.11	802.91	1.2667	110360	6162.8	5.9845	1	1.0852e-09	2.1705e-09	2.0079e-07	TRUE
59866	RAET1G	364.71	864.16	364.71	864.16	1.2423	124720	6965.4	5.9844	1	1.0861e-09	2.1722e-09	2.0079e-07	TRUE
11426	C9orf57	147.1	418.01	147.1	418.01	1.5004	36696	2049.5	5.984	1	1.0891e-09	2.1782e-09	2.011e-07	TRUE
55838	C1orf185	460.76	1045.4	460.76	1045.4	1.1803	170930	9553.1	5.982	1	1.1018e-09	2.2037e-09	2.032e-07	TRUE
60949	PLEKHA2	188.44	508.23	188.44	508.23	1.4266	51135	2859.4	5.9806	1	1.1121e-09	2.2242e-09	2.0484e-07	TRUE
23574	PANX3	290.56	718.48	290.56	718.48	1.3032	91560	5124.8	5.9776	1	1.132e-09	2.264e-09	2.0826e-07	TRUE
329	UQCRHL	1475.9	190.38	1475.9	190.38	-2.948	826250	46284	5.9757	1.1454e-09	1	2.2908e-09	2.1046e-07	FALSE
74849	BMP8B	407.27	944.45	407.27	944.45	1.2115	144290	8085.2	5.9742	1	1.1559e-09	2.3118e-09	2.1214e-07	TRUE
59505	CRABP1	348.91	832.71	348.91	832.71	1.2526	117030	6560.8	5.9729	1	1.1654e-09	2.3308e-09	2.1362e-07	TRUE
61794	PDK4	145.89	414.7	145.89	414.7	1.5008	36130	2026.8	5.9709	1	1.1802e-09	2.3604e-09	2.1607e-07	TRUE
13058	KRT40	329.46	794.63	329.46	794.63	1.2676	108190	6071.9	5.9697	1	1.1883e-09	2.3766e-09	2.1708e-07	TRUE
62877	HERC5	295.42	727.59	295.42	727.59	1.2975	93384	5240.8	5.9697	1	1.1886e-09	2.3772e-09	2.1708e-07	TRUE
41957	ALPI	458.33	1039.6	458.33	1039.6	1.1799	168970	9485	5.9689	1	1.194e-09	2.3879e-09	2.178e-07	TRUE
31897	ARHGAP22	6.0786	38.904	6.0786	38.904	2.495	538.75	30.254	5.9679	1	1.3887e-09	2.7775e-09	2.4823e-07	TRUE
21738	MAN1A1	134.94	389.87	134.94	389.87	1.5237	32493	1825.3	5.9667	1	1.2112e-09	2.4223e-09	2.2067e-07	TRUE
26612	ACAT1	147.1	417.18	147.1	417.18	1.4975	36472	2049.5	5.9657	1	1.2183e-09	2.4367e-09	2.2171e-07	TRUE
29772	SFTA3	363.5	860.02	363.5	860.02	1.2401	123270	6934	5.9628	1	1.2399e-09	2.4797e-09	2.2536e-07	TRUE
44743	OR8B4	250.44	636.53	250.44	636.53	1.3423	74535	4194.2	5.9617	1	1.2482e-09	2.4965e-09	2.2636e-07	TRUE
58702	APOL6	245.57	626.6	245.57	626.6	1.3478	72591	4084.8	5.9617	1	1.2484e-09	2.4968e-09	2.2636e-07	TRUE
25293	NLGN2	98.473	304.61	98.473	304.61	1.6193	21246	1196.2	5.96	1	1.2639e-09	2.5278e-09	2.289e-07	TRUE
42678	PRKAR2A	408.48	945.28	408.48	945.28	1.2085	144080	8117.8	5.9579	1	1.2775e-09	2.555e-09	2.3108e-07	TRUE
24657	SIK2	292.99	721.79	292.99	721.79	1.2978	91936	5182.7	5.9563	1	1.2897e-09	2.5794e-09	2.3274e-07	TRUE
74053	WWP2	292.99	721.79	292.99	721.79	1.2978	91936	5182.7	5.9563	1	1.2897e-09	2.5794e-09	2.3274e-07	TRUE
45498	PVRL3	421.85	970.11	421.85	970.11	1.1995	150300	8479.1	5.9541	1	1.3079e-09	2.6158e-09	2.3574e-07	TRUE
5869	KLRC4	289.34	714.34	289.34	714.34	1.3009	90313	5095.9	5.9536	1	1.3114e-09	2.6228e-09	2.3609e-07	TRUE
71284	TGIF2LX	463.19	1047.1	463.19	1047.1	1.175	170470	9621.3	5.9529	1	1.3174e-09	2.6347e-09	2.3688e-07	TRUE
29330	LRRC29	948.26	1896.4	948.26	1896.4	0.99912	449450	25390	5.9501	1	1.3402e-09	2.6803e-09	2.4069e-07	TRUE
63230	ZNF608	240.71	615.84	240.71	615.84	1.3516	70361	3976.2	5.949	1	1.3487e-09	2.6974e-09	2.4193e-07	TRUE
4529	CXorf40A	418.21	962.66	418.21	962.66	1.2009	148220	8380.2	5.9476	1	1.3609e-09	2.7218e-09	2.4383e-07	TRUE
24502	SARNP	485.07	1086.8	485.07	1086.8	1.1622	181050	10241	5.9463	1	1.3714e-09	2.7427e-09	2.4542e-07	TRUE
36819	ZNF816	889.9	1797	889.9	1797	1.0131	411440	23295	5.9434	1	1.3955e-09	2.791e-09	2.4914e-07	TRUE
40964	CCDC38	655.27	1392.3	655.27	1392.3	1.0861	271580	15386	5.9415	1	1.4118e-09	2.8237e-09	2.5177e-07	TRUE
8302	SYF2	136.16	391.52	136.16	391.52	1.5169	32605	1847.4	5.9411	1	1.4162e-09	2.8325e-09	2.5225e-07	TRUE
29276	TLR8	447.38	1016.5	447.38	1016.5	1.1822	161930	9180.1	5.9395	1	1.429e-09	2.8581e-09	2.5423e-07	TRUE
15298	C11orf84	256.52	647.29	256.52	647.29	1.332	76354	4332	5.9372	1	1.4494e-09	2.8988e-09	2.5727e-07	TRUE
38918	PADI6	319.73	773.11	319.73	773.11	1.2712	102780	5831.2	5.9372	1	1.4495e-09	2.899e-09	2.5727e-07	TRUE
66593	HIRIP3	252.87	639.85	252.87	639.85	1.3359	74875	4249.2	5.9365	1	1.456e-09	2.912e-09	2.5812e-07	TRUE
47551	FAM127C	210.32	552.1	210.32	552.1	1.3881	58409	3315.1	5.9361	1	1.4592e-09	2.9184e-09	2.5838e-07	TRUE
34356	HMCES	499.66	1112.5	499.66	1112.5	1.1532	187780	10660	5.9356	1	1.4643e-09	2.9286e-09	2.5889e-07	TRUE
7832	CTSS	351.34	834.36	351.34	834.36	1.2454	116660	6622.7	5.9354	1	1.4655e-09	2.9309e-09	2.5889e-07	TRUE
26639	SGCD	517.9	1145.6	517.9	1145.6	1.1438	197000	11190	5.934	1	1.4785e-09	2.9569e-09	2.6087e-07	TRUE
20807	MTMR7	593.27	1281.3	593.27	1281.3	1.1096	236720	13449	5.9333	1	1.4843e-09	2.9685e-09	2.6159e-07	TRUE
19842	GRM6	273.54	681.23	273.54	681.23	1.3133	83108	4724	5.9317	1	1.4991e-09	2.9981e-09	2.6389e-07	TRUE
55894	ZCCHC4	736.72	1533	736.72	1533	1.0561	317010	18033	5.9296	1	1.5186e-09	3.0373e-09	2.6703e-07	TRUE
64611	CCDC25	147.1	415.53	147.1	415.53	1.4918	36026	2049.5	5.9292	1	1.5232e-09	3.0464e-09	2.6736e-07	TRUE
14752	KLHL13	584.76	1265.6	584.76	1265.6	1.1126	231780	13188	5.9288	1	1.5259e-09	3.0517e-09	2.6736e-07	TRUE
26874	SHOX	584.76	1265.6	584.76	1265.6	1.1126	231780	13188	5.9288	1	1.5259e-09	3.0517e-09	2.6736e-07	TRUE
41797	KLHL3	407.27	940.32	407.27	940.32	1.2052	142070	8085.2	5.9282	1	1.5314e-09	3.0627e-09	2.6802e-07	TRUE
18342	C2orf73	205.46	541.34	205.46	541.34	1.3934	56410	3212.3	5.9263	1	1.5493e-09	3.0985e-09	2.7084e-07	TRUE
10395	KRT32	184.79	497.47	184.79	497.47	1.4239	48886	2785.1	5.9249	1	1.5625e-09	3.125e-09	2.7283e-07	TRUE
62404	HMG20B	736.72	1532.2	736.72	1532.2	1.0553	316350	18033	5.9234	1	1.5767e-09	3.1534e-09	2.7478e-07	TRUE
27734	MS4A5	438.87	999.09	438.87	999.09	1.185	156920	8944.8	5.9233	1	1.5773e-09	3.1545e-09	2.7478e-07	TRUE
44261	PLAC8L1	1147.6	2221.7	1147.6	2221.7	0.95237	576770	32893	5.9219	1	1.5911e-09	3.1823e-09	2.7688e-07	TRUE
20496	ZNF708	144.67	409.73	144.67	409.73	1.4955	35129	2004.2	5.9208	1	1.6028e-09	3.2056e-09	2.7858e-07	TRUE
66233	PM20D2	927.59	1856.6	927.59	1856.6	1.0003	431550	24643	5.9182	1	1.6274e-09	3.2548e-09	2.8254e-07	TRUE
3295	FZD5	741.59	1539.6	741.59	1539.6	1.0529	318410	18194	5.9162	1	1.6469e-09	3.2938e-09	2.8559e-07	TRUE
21836	EXOC8	203.02	535.55	203.02	535.55	1.395	55286	3161.2	5.9142	1	1.6678e-09	3.3356e-09	2.8889e-07	TRUE
72413	MSANTD3-TMEFF1	387.81	902.24	387.81	902.24	1.216	132320	7567.8	5.9134	1	1.6756e-09	3.3511e-09	2.899e-07	TRUE
43442	SLC2A8	305.14	742.49	305.14	742.49	1.2801	95633	5475	5.9106	1	1.7048e-09	3.4095e-09	2.9461e-07	TRUE
17568	CD82	367.15	862.51	367.15	862.51	1.2299	122690	7028.1	5.9088	1	1.7227e-09	3.4453e-09	2.9737e-07	TRUE
7837	GRTP1	505.74	1120.8	505.74	1120.8	1.1465	189130	10836	5.9083	1	1.728e-09	3.456e-09	2.9795e-07	TRUE
30477	OR2T34	7.2943	43.87	7.2943	43.87	2.4356	668.9	38.33	5.9079	1	1.9678e-09	3.9356e-09	3.3358e-07	TRUE
8102	BMPER	271.1	674.61	271.1	674.61	1.312	81408	4667.5	5.9062	1	1.7506e-09	3.5012e-09	3.015e-07	TRUE
42994	RREB1	212.75	555.42	212.75	555.42	1.3802	58710	3366.8	5.9055	1	1.7577e-09	3.5154e-09	3.0238e-07	TRUE
64990	PIM3	739.16	1533.8	739.16	1533.8	1.0522	315740	18113	5.9044	1	1.7693e-09	3.5386e-09	3.0403e-07	TRUE
51369	SCN2B	525.19	1155.5	525.19	1155.5	1.1361	198660	11403	5.9028	1	1.7869e-09	3.5738e-09	3.067e-07	TRUE
57654	ITIH2	362.28	852.58	362.28	852.58	1.2324	120190	6902.7	5.9013	1	1.8037e-09	3.6074e-09	3.091e-07	TRUE
31451	UBE3C	758.61	1566.9	758.61	1566.9	1.0455	326680	18762	5.9011	1	1.805e-09	3.6099e-09	3.091e-07	TRUE
71798	POLR2J2	234.63	600.11	234.63	600.11	1.3511	66788	3841.5	5.8968	1	1.8535e-09	3.7069e-09	3.1705e-07	TRUE
14744	SURF4	241.93	615.01	241.93	615.01	1.3424	69596	4003.3	5.8966	1	1.8557e-09	3.7113e-09	3.1706e-07	TRUE
58888	AGR2	657.7	1390.6	657.7	1390.6	1.0791	268580	15463	5.8938	1	1.8872e-09	3.7745e-09	3.2207e-07	TRUE
51398	ELP5	1229.1	110.09	1229.1	110.09	-3.469	626080	36102	5.8936	1.8893e-09	1	3.7785e-09	3.2207e-07	FALSE
65266	GUCA1C	187.22	500.78	187.22	500.78	1.4146	49161	2834.6	5.8896	1	1.9364e-09	3.8728e-09	3.2974e-07	TRUE
58820	ST8SIA3	579.9	1252.4	579.9	1252.4	1.1095	226110	13040	5.889	1	1.9427e-09	3.8853e-09	3.3043e-07	TRUE
23362	UNC119B	496.01	1100.9	496.01	1100.9	1.1486	182940	10555	5.8877	1	1.9576e-09	3.9152e-09	3.326e-07	TRUE
40624	MIPOL1	365.93	858.37	365.93	858.37	1.2278	121250	6996.7	5.8871	1	1.9647e-09	3.9293e-09	3.3342e-07	TRUE
75142	OR8H2	437.66	993.29	437.66	993.29	1.1806	154360	8911.3	5.886	1	1.9787e-09	3.9574e-09	3.3475e-07	TRUE
52425	VCAN	201.81	531.41	201.81	531.41	1.3924	54319	3135.8	5.886	1	1.9792e-09	3.9583e-09	3.3475e-07	TRUE
42868	ZNF232	251.65	634.05	251.65	634.05	1.3297	73114	4221.7	5.8853	1	1.9863e-09	3.9726e-09	3.3558e-07	TRUE
17182	RAB3B	289.34	709.38	289.34	709.38	1.2908	88215	5095.9	5.884	1	2.0018e-09	4.0036e-09	3.3783e-07	TRUE
67705	AGBL1	204.24	536.38	204.24	536.38	1.3886	55157	3186.8	5.8836	1	2.0075e-09	4.015e-09	3.3841e-07	TRUE
1484	PADI1	109.41	327.79	109.41	327.79	1.5742	23843	1377.6	5.8834	1	2.013e-09	4.0259e-09	3.3895e-07	TRUE
12490	ATP5O	488.72	1086.8	488.72	1086.8	1.1514	178870	10345	5.8804	1	2.0464e-09	4.0929e-09	3.4421e-07	TRUE
14325	SYT8	15.804	76.152	15.804	76.152	2.1989	1820.9	105.32	5.8803	1	2.1825e-09	4.3649e-09	3.6465e-07	TRUE
36733	FOLR3	384.17	892.31	384.17	892.31	1.2137	129100	7471.8	5.8786	1	2.0694e-09	4.1387e-09	3.4768e-07	TRUE
14452	ARL6IP6	314.87	759.04	314.87	759.04	1.2667	98643	5711.8	5.8771	1	2.0876e-09	4.1752e-09	3.5035e-07	TRUE
24950	FRY	611.51	1307	611.51	1307	1.0946	241860	14011	5.8757	1	2.1054e-09	4.2108e-09	3.5295e-07	TRUE
43314	CYB5R4	370.79	866.65	370.79	866.65	1.2226	122940	7122.6	5.8753	1	2.1098e-09	4.2197e-09	3.533e-07	TRUE
22375	CDR1	222.48	573.63	222.48	573.63	1.3625	61653	3575.8	5.8723	1	2.1491e-09	4.2983e-09	3.5948e-07	TRUE
19740	RAB6B	651.62	1376.5	651.62	1376.5	1.0778	262750	15270	5.8663	1	2.2285e-09	4.4569e-09	3.7193e-07	TRUE
63210	MMP8	292.99	715.17	292.99	715.17	1.2845	89119	5182.7	5.8644	1	2.2543e-09	4.5087e-09	3.7583e-07	TRUE
45031	CNTNAP3	213.97	555.42	213.97	555.42	1.3721	58294	3392.8	5.8621	1	2.2862e-09	4.5724e-09	3.8072e-07	TRUE
43942	ASH2L	1063.8	57.942	1063.8	57.942	-4.1751	505830	29674	5.8612	2.2975e-09	1	4.5949e-09	3.8217e-07	FALSE
30406	CFAP221	222.48	572.8	222.48	572.8	1.3604	61363	3575.8	5.8585	1	2.3361e-09	4.6723e-09	3.8818e-07	TRUE
12259	ANGPT2	497.23	1100.1	497.23	1100.1	1.144	181710	10590	5.8581	1	2.3404e-09	4.6808e-09	3.8846e-07	TRUE
11681	ZNF468	244.36	617.5	244.36	617.5	1.3339	69616	4057.6	5.8578	1	2.3454e-09	4.6909e-09	3.8887e-07	TRUE
4434	DUOXA2	382.95	888.17	382.95	888.17	1.2115	127620	7439.9	5.8573	1	2.3528e-09	4.7056e-09	3.8966e-07	TRUE
12365	GJB1	238.28	605.08	238.28	605.08	1.3408	67271	3922.2	5.8569	1	2.3584e-09	4.7168e-09	3.9012e-07	TRUE
23843	STARD5	234.63	597.63	234.63	597.63	1.3451	65883	3841.5	5.8567	1	2.3608e-09	4.7215e-09	3.9012e-07	TRUE
51048	PRMT1	786.57	4.9665	786.57	4.9665	-7.0444	305450	19705	5.8557	2.3746e-09	1	4.7492e-09	3.9198e-07	FALSE
49015	ZFYVE26	267.46	663.85	267.46	663.85	1.3083	78563	4583	5.8553	1	2.3809e-09	4.7617e-09	3.9259e-07	TRUE
7374	ZNF184	397.54	915.48	397.54	915.48	1.2014	134130	7825.4	5.855	1	2.3845e-09	4.7689e-09	3.9275e-07	TRUE
50408	GRIN3B	491.15	1088.5	491.15	1088.5	1.1465	178400	10415	5.8531	1	2.4126e-09	4.8253e-09	3.9696e-07	TRUE
41877	SPTAN1	424.29	965.15	424.29	965.15	1.1838	146270	8545.2	5.8509	1	2.444e-09	4.888e-09	4.0168e-07	TRUE
18483	SHPRH	277.18	682.89	277.18	682.89	1.2977	82298	4809.2	5.8502	1	2.4544e-09	4.9087e-09	4.0295e-07	TRUE
5370	IFNAR1	327.03	780.56	327.03	780.56	1.2525	102850	6011.5	5.8495	1	2.465e-09	4.9301e-09	4.0426e-07	TRUE
20436	CEP70	609.07	1299.6	609.07	1299.6	1.0921	238380	13936	5.8491	1	2.4719e-09	4.9439e-09	4.0459e-07	TRUE
33246	PUS1	872.88	1754	872.88	1754	1.0059	388170	22693	5.849	1	2.4724e-09	4.9448e-09	4.0459e-07	TRUE
64090	OR10Z1	413.34	944.45	413.34	944.45	1.1902	141040	8248.7	5.8478	1	2.4907e-09	4.9815e-09	4.0715e-07	TRUE
55643	C12orf60	351.34	826.92	351.34	826.92	1.2325	113080	6622.7	5.8439	1	2.55e-09	5.1e-09	4.1638e-07	TRUE
37078	CXorf66	232.2	591.84	232.2	591.84	1.3461	64668	3787.9	5.8433	1	2.5587e-09	5.1174e-09	4.1735e-07	TRUE
21990	MSN	189.65	503.27	189.65	503.27	1.4032	49177	2884.2	5.8396	1	2.6165e-09	5.2329e-09	4.2631e-07	TRUE
35451	COPZ2	722.14	1495.7	722.14	1495.7	1.0495	299230	17550	5.8394	1	2.6192e-09	5.2384e-09	4.2631e-07	TRUE
3984	MORN2	147.1	411.39	147.1	411.39	1.4774	34924	2049.5	5.8378	1	2.647e-09	5.294e-09	4.3036e-07	TRUE
45701	CCL15	363.5	849.26	363.5	849.26	1.222	117980	6934	5.8336	1	2.7128e-09	5.4256e-09	4.4059e-07	TRUE
61302	ADAM22	244.36	615.84	244.36	615.84	1.33	68999	4057.6	5.8318	1	2.7417e-09	5.4835e-09	4.4481e-07	TRUE
45569	EIF3C	917.87	23.177	917.87	23.177	-5.2482	400230	24293	5.8293	2.783e-09	1	5.5661e-09	4.5102e-07	FALSE
48175	RIPPLY1	443.74	999.09	443.74	999.09	1.1691	154210	9079	5.8284	1	2.7988e-09	5.5977e-09	4.531e-07	TRUE
59620	SDC1	486.29	1076.9	486.29	1076.9	1.1454	174410	10276	5.8263	1	2.8341e-09	5.6682e-09	4.5832e-07	TRUE
19182	SS18L2	831.55	9.9329	831.55	9.9329	-6.2508	337530	21248	5.8254	2.8481e-09	1	5.6962e-09	4.6009e-07	FALSE
35408	FYB	339.18	802.08	339.18	802.08	1.2392	107140	6315.1	5.825	1	2.8559e-09	5.7118e-09	4.6049e-07	TRUE
11307	RSL24D1	773.2	4.9665	773.2	4.9665	-7.0197	295090	19253	5.8249	2.8567e-09	1	5.7134e-09	4.6049e-07	FALSE
21320	TEAD1	164.12	447.81	164.12	447.81	1.4426	40239	2374.5	5.8218	1	2.9119e-09	5.8238e-09	4.6889e-07	TRUE
12794	CRB2	533.7	1162.2	533.7	1162.2	1.1212	197480	11654	5.8215	1	2.9166e-09	5.8333e-09	4.6915e-07	TRUE
28328	USP34	609.07	1296.2	609.07	1296.2	1.0884	236100	13936	5.821	1	2.9248e-09	5.8495e-09	4.6996e-07	TRUE
32304	COL24A1	246.79	619.98	246.79	619.98	1.3254	69635	4112.1	5.8196	1	2.9488e-09	5.8976e-09	4.7332e-07	TRUE
26129	LPPR1	801.16	1628.2	801.16	1628.2	1.0222	341980	20202	5.8185	1	2.9691e-09	5.9383e-09	4.7608e-07	TRUE
25583	CYB5RL	6.0786	38.076	6.0786	38.076	2.4648	511.92	30.254	5.8174	1	3.4536e-09	6.9072e-09	5.4224e-07	TRUE
26123	KRT75	485.07	1073.6	485.07	1073.6	1.1445	173170	10241	5.8154	1	3.0239e-09	6.0478e-09	4.8435e-07	TRUE
37820	PRLHR	126.43	364.21	126.43	364.21	1.519	28268	1672.5	5.814	1	3.052e-09	6.104e-09	4.8833e-07	TRUE
56039	ATP1B4	154.4	426.29	154.4	426.29	1.4593	36963	2187.3	5.8136	1	3.0587e-09	6.1174e-09	4.8888e-07	TRUE
39066	ANKRD30B	626.09	1325.2	626.09	1325.2	1.0806	244390	14466	5.8128	1	3.0725e-09	6.1449e-09	4.9056e-07	TRUE
29325	KIAA1468	559.23	1206.8	559.23	1206.8	1.1084	209710	12415	5.8123	1	3.0806e-09	6.1613e-09	4.9135e-07	TRUE
52937	IFT52	486.29	1075.2	486.29	1075.2	1.1432	173430	10276	5.8099	1	3.1249e-09	6.2498e-09	4.9788e-07	TRUE
52734	ARSF	674.72	1409.6	674.72	1409.6	1.0619	270060	16008	5.8086	1	3.1492e-09	6.2983e-09	5.0122e-07	TRUE
36571	LRRC23	499.66	1099.2	499.66	1099.2	1.1359	179750	10660	5.8073	1	3.1748e-09	6.3497e-09	5.0465e-07	TRUE
46084	ACTBL2	319.73	763.18	319.73	763.18	1.2525	98322	5831.2	5.8071	1	3.1774e-09	6.3548e-09	5.0465e-07	TRUE
11985	NCSTN	245.57	616.67	245.57	616.67	1.3248	68855	4084.8	5.8063	1	3.1943e-09	6.3887e-09	5.068e-07	TRUE
23934	NMUR2	213.97	552.1	213.97	552.1	1.3634	57169	3392.8	5.8052	1	3.2147e-09	6.4294e-09	5.095e-07	TRUE
49046	C8orf22	181.14	483.4	181.14	483.4	1.4111	45681	2711.4	5.8047	1	3.2244e-09	6.4487e-09	5.1031e-07	TRUE
33704	ACTRT1	265.03	655.57	265.03	655.57	1.3034	76263	4526.9	5.8046	1	3.2266e-09	6.4532e-09	5.1031e-07	TRUE
31532	FABP1	954.34	1883.1	954.34	1883.1	0.9798	431310	25611	5.8036	1	3.2453e-09	6.4905e-09	5.1273e-07	TRUE
69812	GALNT5	408.48	931.21	408.48	931.21	1.1869	136620	8117.8	5.8017	1	3.2819e-09	6.5637e-09	5.1797e-07	TRUE
72212	OR4A15	198.16	518.99	198.16	518.99	1.3846	51467	3059.7	5.8001	1	3.3139e-09	6.6278e-09	5.2248e-07	TRUE
3178	SLFN12L	175.06	470.16	175.06	470.16	1.4201	43540	2589.7	5.7987	1	3.3419e-09	6.6837e-09	5.2634e-07	TRUE
52404	BMP2K	457.11	1020.6	457.11	1020.6	1.1571	158760	9451	5.7963	1	3.3888e-09	6.7776e-09	5.3318e-07	TRUE
51443	TXNDC16	395.11	905.55	395.11	905.55	1.1945	130280	7760.8	5.7942	1	3.4322e-09	6.8644e-09	5.3944e-07	TRUE
13615	CHST8	209.1	541.34	209.1	541.34	1.3681	55192	3289.3	5.7929	1	3.4588e-09	6.9177e-09	5.425e-07	TRUE
38719	POF1B	213.97	551.28	213.97	551.28	1.3613	56889	3392.8	5.791	1	3.4989e-09	6.9979e-09	5.4765e-07	TRUE
22832	CYSRT1	330.67	783.04	330.67	783.04	1.2412	102320	6102.1	5.791	1	3.4987e-09	6.9974e-09	5.4765e-07	TRUE
70283	AK3	277.18	678.75	277.18	678.75	1.289	80628	4809.2	5.7906	1	3.5077e-09	7.0153e-09	5.4845e-07	TRUE
68743	FZD9	453.46	1013.2	453.46	1013.2	1.158	156630	9349.1	5.7885	1	3.551e-09	7.1019e-09	5.5465e-07	TRUE
48278	RPL37	975	42.215	975	42.215	-4.4973	435050	26366	5.784	3.6479e-09	1	7.2958e-09	5.692e-07	FALSE
5986	ERCC4	209.1	540.52	209.1	540.52	1.3659	54917	3289.3	5.7785	1	3.769e-09	7.5379e-09	5.8722e-07	TRUE
39012	EFNA3	240.71	605.08	240.71	605.08	1.3262	66382	3976.2	5.7784	1	3.7712e-09	7.5423e-09	5.8722e-07	TRUE
34267	EIF2B3	886.26	21.521	886.26	21.521	-5.3	373880	23165	5.7778	3.784e-09	1	7.568e-09	5.8861e-07	FALSE
18319	MAST1	584.76	1248.2	584.76	1248.2	1.0927	220100	13188	5.7774	1	3.7926e-09	7.5851e-09	5.8934e-07	TRUE
46372	TMEM218	341.62	802.91	341.62	802.91	1.2304	106400	6376.3	5.7769	1	3.8049e-09	7.6099e-09	5.9065e-07	TRUE
17846	RRAGC	228.55	580.25	228.55	580.25	1.3403	61844	3708	5.7756	1	3.8351e-09	7.6703e-09	5.9473e-07	TRUE
38401	ADRB1	130.08	370.83	130.08	370.83	1.5042	28980	1737.6	5.7755	1	3.8396e-09	7.6793e-09	5.9482e-07	TRUE
1091	HIST1H1A	1263.1	145.68	1263.1	145.68	-3.1074	624340	37466	5.7746	3.857e-09	1	7.7141e-09	5.969e-07	FALSE
21962	RERGL	379.3	874.1	379.3	874.1	1.2023	122410	7344.3	5.7736	1	3.8796e-09	7.7592e-09	5.9978e-07	TRUE
24659	SIK2	522.76	1137.3	522.76	1137.3	1.1199	188840	11332	5.7731	1	3.8905e-09	7.781e-09	6.0085e-07	TRUE
6566	CLUAP1	109.41	323.65	109.41	323.65	1.5559	22948	1377.6	5.7719	1	3.9258e-09	7.8516e-09	6.0568e-07	TRUE
64246	MS4A6A	8.51	48.009	8.51	48.009	2.3655	780.09	46.843	5.7711	1	4.4076e-09	8.8153e-09	6.7179e-07	TRUE
75805	PFDN4	669.86	1396.4	669.86	1396.4	1.0587	263930	15852	5.7706	1	3.9496e-09	7.8992e-09	6.0873e-07	TRUE
45189	L3MBTL2	113.06	331.92	113.06	331.92	1.5454	23951	1439.6	5.7684	1	4.0067e-09	8.0133e-09	6.1627e-07	TRUE
29062	ISL1	1202.3	2282.1	1202.3	2282.1	0.92394	582920	35039	5.7682	1	4.0054e-09	8.0108e-09	6.1627e-07	TRUE
26004	CDHR1	244.36	611.7	244.36	611.7	1.3203	67470	4057.6	5.7668	1	4.039e-09	8.0781e-09	6.2061e-07	TRUE
18147	ZNF221	488.72	1075.2	488.72	1075.2	1.136	172000	10345	5.7665	1	4.0476e-09	8.0953e-09	6.213e-07	TRUE
44992	CD3E	672.29	1399.7	672.29	1399.7	1.0569	264570	15930	5.7634	1	4.1213e-09	8.2425e-09	6.3196e-07	TRUE
49055	ZNF705B	638.25	1340.1	638.25	1340.1	1.069	246310	14847	5.7601	1	4.2039e-09	8.4077e-09	6.4398e-07	TRUE
33804	TAS2R7	438.87	983.36	438.87	983.36	1.1621	148230	8944.8	5.7571	1	4.2796e-09	8.5592e-09	6.5492e-07	TRUE
22993	SPPL2B	149.53	413.04	149.53	413.04	1.4597	34719	2095.2	5.7569	1	4.2869e-09	8.5739e-09	6.5537e-07	TRUE
22759	MMP25	320.95	761.52	320.95	761.52	1.2439	97053	5861.1	5.7548	1	4.3377e-09	8.6753e-09	6.6245e-07	TRUE
15795	GMCL1	134.94	380.76	134.94	380.76	1.4897	30213	1825.3	5.7536	1	4.371e-09	8.7421e-09	6.6688e-07	TRUE
65442	SAMD4A	165.34	446.98	165.34	446.98	1.4293	39662	2398.1	5.7513	1	4.4306e-09	8.8612e-09	6.7352e-07	TRUE
59755	AMOT	427.93	962.66	427.93	962.66	1.1678	142970	8644.7	5.7513	1	4.4291e-09	8.8582e-09	6.7352e-07	TRUE
22067	ARL6	238.28	598.46	238.28	598.46	1.325	64864	3922.2	5.7511	1	4.4324e-09	8.8648e-09	6.7352e-07	TRUE
46954	ANKRD20A4	1141.6	103.47	1141.6	103.47	-3.4511	538820	32657	5.7494	4.4782e-09	1	8.9563e-09	6.7979e-07	FALSE
5790	TCF20	255.3	632.4	255.3	632.4	1.3053	71100	4304.4	5.7477	1	4.5231e-09	9.0463e-09	6.8593e-07	TRUE
41440	TMEM158	531.27	1149.7	531.27	1149.7	1.1123	191250	11582	5.7467	1	4.55e-09	9.0999e-09	6.893e-07	TRUE
38571	DEPDC1	833.98	1672.9	833.98	1672.9	1.0034	351870	21333	5.7436	1	4.6351e-09	9.2701e-09	7.0149e-07	TRUE
4644	PKDCC	154.4	422.98	154.4	422.98	1.448	36068	2187.3	5.7428	1	4.6584e-09	9.3168e-09	7.0432e-07	TRUE
34266	EIF2B3	1040.7	68.703	1040.7	68.703	-3.9015	472340	28803	5.742	4.6775e-09	1	9.3549e-09	7.0649e-07	FALSE
15514	ZMYND19	295.42	711.03	295.42	711.03	1.2643	86367	5240.8	5.741	1	4.7059e-09	9.4119e-09	7.1008e-07	TRUE
622	CRTAM	391.46	893.96	391.46	893.96	1.1893	126250	7664.1	5.7399	1	4.7362e-09	9.4724e-09	7.1394e-07	TRUE
2209	KDELC1	284.48	689.51	284.48	689.51	1.2743	82026	4980.7	5.7391	1	4.7586e-09	9.5172e-09	7.1614e-07	TRUE
32931	NEXN	621.23	1307.8	621.23	1307.8	1.0728	235710	14314	5.7389	1	4.7651e-09	9.5301e-09	7.1614e-07	TRUE
53388	STEAP3	621.23	1307.8	621.23	1307.8	1.0728	235710	14314	5.7389	1	4.7651e-09	9.5301e-09	7.1614e-07	TRUE
61676	LARP6	559.23	1198.6	559.23	1198.6	1.0984	204380	12415	5.738	1	4.7892e-09	9.5783e-09	7.1847e-07	TRUE
54843	DEFB106B	606.64	1282.2	606.64	1282.2	1.0784	228170	13861	5.7379	1	4.7924e-09	9.5848e-09	7.1847e-07	TRUE
63151	KCNK15	395.11	900.58	395.11	900.58	1.1866	127750	7760.8	5.7378	1	4.7948e-09	9.5896e-09	7.1847e-07	TRUE
39783	NXF1	932.45	36.421	932.45	36.421	-4.6407	401440	24818	5.7371	4.8156e-09	1	9.6311e-09	7.2086e-07	FALSE
16822	OR51I2	432.8	970.11	432.8	970.11	1.1626	144360	8777.7	5.7351	1	4.8724e-09	9.7449e-09	7.2866e-07	TRUE
34036	CARHSP1	175.06	466.85	175.06	466.85	1.4099	42569	2589.7	5.7337	1	4.9154e-09	9.8309e-09	7.3377e-07	TRUE
48580	POTEI	572.6	1221.7	572.6	1221.7	1.092	210700	12818	5.7336	1	4.9164e-09	9.8327e-09	7.3377e-07	TRUE
19125	CELA3B	278.4	677.09	278.4	677.09	1.2792	79479	4837.7	5.7322	1	4.9565e-09	9.913e-09	7.3903e-07	TRUE
41510	CENPU	177.49	471.81	177.49	471.81	1.4054	43312	2638.2	5.7301	1	5.0205e-09	1.0041e-08	7.4784e-07	TRUE
11938	THBS4	350.13	815.33	350.13	815.33	1.2172	108210	6591.7	5.7298	1	5.0271e-09	1.0054e-08	7.4808e-07	TRUE
60231	RASGEF1A	153.18	419.67	153.18	419.67	1.4481	35507	2164.2	5.7283	1	5.0732e-09	1.0146e-08	7.5349e-07	TRUE
42406	DLGAP2	274.75	669.64	274.75	669.64	1.2822	77970	4752.4	5.7283	1	5.0734e-09	1.0147e-08	7.5349e-07	TRUE
50380	CKB	785.35	1588.4	785.35	1588.4	1.0153	322470	19664	5.727	1	5.1126e-09	1.0225e-08	7.5856e-07	TRUE
10319	VARS	717.27	4.1387	717.27	4.1387	-7.127	254280	17391	5.726	5.1414e-09	1	1.0283e-08	7.6209e-07	FALSE
10444	NIT2	384.17	879.06	384.17	879.06	1.1921	122460	7471.8	5.7253	1	5.1615e-09	1.0323e-08	7.6431e-07	TRUE
57807	EDDM3A	291.77	702.75	291.77	702.75	1.2653	84453	5153.7	5.7248	1	5.1773e-09	1.0355e-08	7.6591e-07	TRUE
46152	RPS3	899.63	29.799	899.63	29.799	-4.87	378300	23641	5.7225	5.2486e-09	1	1.0497e-08	7.7569e-07	FALSE
57046	RPRM	149.53	411.39	149.53	411.39	1.4539	34284	2095.2	5.7207	1	5.3074e-09	1.0615e-08	7.8285e-07	TRUE
63311	COL21A1	252.87	625.77	252.87	625.77	1.3039	69529	4249.2	5.7206	1	5.307e-09	1.0614e-08	7.8285e-07	TRUE
50242	CEP57L1	319.73	756.56	319.73	756.56	1.24	95407	5831.2	5.7204	1	5.3129e-09	1.0626e-08	7.829e-07	TRUE
583	CACNG3	457.11	1013.2	457.11	1013.2	1.1465	154590	9451	5.7197	1	5.3351e-09	1.067e-08	7.8541e-07	TRUE
35965	HLA-DRB1	173.85	463.54	173.85	463.54	1.4097	41960	2565.6	5.7192	1	5.3517e-09	1.0703e-08	7.8708e-07	TRUE
50873	SCEL	538.56	1159.7	538.56	1159.7	1.1051	192890	11798	5.7182	1	5.3823e-09	1.0765e-08	7.908e-07	TRUE
38695	ZNF155	359.85	832.71	359.85	832.71	1.2081	111800	6840.2	5.7174	1	5.4097e-09	1.0819e-08	7.9406e-07	TRUE
75069	HMGN5	310.01	737.52	310.01	737.52	1.2477	91383	5593	5.7164	1	5.4401e-09	1.088e-08	7.9775e-07	TRUE
70895	KDELR2	139.81	389.87	139.81	389.87	1.473	31265	1914.2	5.7154	1	5.4751e-09	1.095e-08	8.0167e-07	TRUE
60907	HIGD1C	347.69	809.53	347.69	809.53	1.2169	106650	6530	5.7152	1	5.4781e-09	1.0956e-08	8.0167e-07	TRUE
44474	HLA-DRB5	358.64	830.23	358.64	830.23	1.2087	111200	6809	5.7151	1	5.4827e-09	1.0965e-08	8.0167e-07	TRUE
60407	C2orf88	522.76	1130.7	522.76	1130.7	1.1115	184790	11332	5.7109	1	5.618e-09	1.1236e-08	8.2066e-07	TRUE
52159	OLFML2B	792.65	1598.4	792.65	1598.4	1.0109	324600	19912	5.7099	1	5.6527e-09	1.1305e-08	8.2492e-07	TRUE
50544	FBXO46	147.1	405.59	147.1	405.59	1.457	33409	2049.5	5.7098	1	5.6598e-09	1.132e-08	8.2517e-07	TRUE
75854	ZNF653	511.82	1110.8	511.82	1110.8	1.1164	179410	11012	5.7082	1	5.7091e-09	1.1418e-08	8.3155e-07	TRUE
50309	ANXA4	318.52	753.25	318.52	753.25	1.2391	94494	5801.3	5.7076	1	5.7276e-09	1.1455e-08	8.3344e-07	TRUE
24081	MEOX2	142.24	394.83	142.24	394.83	1.4665	31902	1959.1	5.7069	1	5.7561e-09	1.1512e-08	8.3678e-07	TRUE
53599	CCDC94	1339.7	190.38	1339.7	190.38	-2.8085	660490	40583	5.7057	5.7935e-09	1	1.1587e-08	8.4082e-07	FALSE
66568	CYP24A1	776.84	1571.1	776.84	1571.1	1.0151	315390	19376	5.7056	1	5.7951e-09	1.159e-08	8.4082e-07	TRUE
55780	TRMT5	1009	63.736	1009	63.736	-3.9637	446800	27623	5.7055	5.8014e-09	1	1.1603e-08	8.4093e-07	FALSE
4373	DIRC2	175.06	465.19	175.06	465.19	1.4048	42087	2589.7	5.7011	1	5.9522e-09	1.1904e-08	8.6197e-07	TRUE
58947	HNF4G	537.35	1155.5	537.35	1155.5	1.1032	191070	11762	5.7	1	5.9897e-09	1.1979e-08	8.6588e-07	TRUE
70992	PRAMEF4	339.18	792.15	339.18	792.15	1.2213	102590	6315.1	5.7	1	5.9907e-09	1.1981e-08	8.6588e-07	TRUE
52049	ATP8B4	424.29	951.08	424.29	951.08	1.1626	138750	8545.2	5.6987	1	6.0356e-09	1.2071e-08	8.7154e-07	TRUE
2118	ADA	305.14	726.76	305.14	726.76	1.2492	88879	5475	5.698	1	6.0608e-09	1.2122e-08	8.7433e-07	TRUE
43135	TUBB2A	389.03	885.68	389.03	885.68	1.1848	123330	7599.9	5.6971	1	6.0943e-09	1.2189e-08	8.7774e-07	TRUE
9428	PRSS46	235.85	590.18	235.85	590.18	1.3196	62775	3868.3	5.697	1	6.096e-09	1.2192e-08	8.7774e-07	TRUE
40033	SLC28A1	505.74	1098.4	505.74	1098.4	1.1174	175630	10836	5.6936	1	6.2184e-09	1.2437e-08	8.9452e-07	TRUE
14296	CD40LG	391.46	889.82	391.46	889.82	1.1826	124180	7664.1	5.6926	1	6.2545e-09	1.2509e-08	8.9885e-07	TRUE
72878	FOXB1	750.1	1523.9	750.1	1523.9	1.0216	299370	18478	5.6924	1	6.2641e-09	1.2528e-08	8.9937e-07	TRUE
62874	EDF1	213.97	545.48	213.97	545.48	1.3461	54952	3392.8	5.6915	1	6.2964e-09	1.2593e-08	9.0315e-07	TRUE
68677	SLC35D1	148.32	407.25	148.32	407.25	1.4511	33523	2072.3	5.6879	1	6.4325e-09	1.2865e-08	9.218e-07	TRUE
27349	BICC1	125.22	355.93	125.22	355.93	1.4997	26614	1650.9	5.6781	1	6.8182e-09	1.3636e-08	9.7522e-07	TRUE
54896	FAM72A	313.65	741.66	313.65	741.66	1.2389	91593	5682	5.678	1	6.8145e-09	1.3629e-08	9.7522e-07	TRUE
34111	EIF2B4	1054	83.602	1054	83.602	-3.6404	470860	29306	5.6777	6.8252e-09	1	1.365e-08	9.7529e-07	FALSE
15200	TCEA3	369.58	847.61	369.58	847.61	1.1953	114260	7091.1	5.6767	1	6.8641e-09	1.3728e-08	9.7993e-07	TRUE
63707	LDHAL6B	448.6	993.29	448.6	993.29	1.145	148340	9213.8	5.6745	1	6.953e-09	1.3906e-08	9.9168e-07	TRUE
10561	MCCD1	347.69	806.22	347.69	806.22	1.211	105120	6530	5.6742	1	6.965e-09	1.393e-08	9.9245e-07	TRUE
66575	C1QL2	237.06	591.01	237.06	591.01	1.3143	62638	3895.2	5.6711	1	7.0941e-09	1.4188e-08	1.0099e-06	TRUE
70810	HINT3	235.85	588.53	235.85	588.53	1.3156	62190	3868.3	5.6704	1	7.1231e-09	1.4246e-08	1.0131e-06	TRUE
37665	NXPE1	531.27	1141.5	531.27	1141.5	1.1019	186170	11582	5.6698	1	7.1485e-09	1.4297e-08	1.0157e-06	TRUE
24524	XG	230.99	578.59	230.99	578.59	1.321	60415	3761.2	5.6679	1	7.2286e-09	1.4457e-08	1.0261e-06	TRUE
22647	KIAA0895L	119.14	341.86	119.14	341.86	1.5129	24802	1544.3	5.6674	1	7.2566e-09	1.4513e-08	1.0284e-06	TRUE
7565	NGFRAP1	477.78	1045.4	477.78	1045.4	1.1281	161120	10033	5.6672	1	7.2583e-09	1.4517e-08	1.0284e-06	TRUE
40142	TEX261	137.38	382.42	137.38	382.42	1.4703	30023	1869.6	5.6671	1	7.2669e-09	1.4534e-08	1.0287e-06	TRUE
30608	GLRX	898.41	1768.9	898.41	1768.9	0.9766	378860	23597	5.6666	1	7.2825e-09	1.4565e-08	1.0299e-06	TRUE
34787	SNAPC3	306.36	726.76	306.36	726.76	1.2435	88367	5504.4	5.6664	1	7.2933e-09	1.4587e-08	1.0305e-06	TRUE
60663	DSCR3	378.09	862.51	378.09	862.51	1.1877	117330	7312.5	5.6648	1	7.358e-09	1.4716e-08	1.0387e-06	TRUE
22424	LDLRAD2	222.48	561.21	222.48	561.21	1.331	57370	3575.8	5.6647	1	7.3663e-09	1.4733e-08	1.0389e-06	TRUE
21341	YTHDC2	305.14	724.27	305.14	724.27	1.2443	87835	5475	5.6645	1	7.3749e-09	1.475e-08	1.0391e-06	TRUE
69196	DUT	579.9	0	579.9	0	-9.1821	168140	13040	5.6639	7.4003e-09	1	1.4801e-08	1.0417e-06	FALSE
48693	LCE3C	207.89	531.41	207.89	531.41	1.3498	52334	3263.6	5.6631	1	7.4329e-09	1.4866e-08	1.0453e-06	TRUE
29680	ANG	780.49	1571.1	780.49	1571.1	1.0084	312500	19499	5.6614	1	7.505e-09	1.501e-08	1.0545e-06	TRUE
45259	TMEM67	278.4	672.13	278.4	672.13	1.2686	77511	4837.7	5.6608	1	7.5332e-09	1.5066e-08	1.0575e-06	TRUE
74259	RPS23	624.88	1.6555	624.88	1.6555	-7.8808	194200	14428	5.66	7.5683e-09	1	1.5137e-08	1.0614e-06	FALSE
32360	SMCO2	925.16	1811.9	925.16	1811.9	0.96899	393180	24555	5.659	1	7.6123e-09	1.5225e-08	1.0666e-06	TRUE
61277	ACKR2	585.98	1236.6	585.98	1236.6	1.0762	211690	13225	5.658	1	7.6586e-09	1.5317e-08	1.0721e-06	TRUE
2022	CEP290	842.49	1674.5	842.49	1674.5	0.99017	346140	21628	5.6576	1	7.6765e-09	1.5353e-08	1.0736e-06	TRUE
39722	POLR2F	883.83	33.11	883.83	33.11	-4.6971	361860	23079	5.656	7.747e-09	1	1.5494e-08	1.0824e-06	FALSE
26024	C1orf137	232.2	580.25	232.2	580.25	1.3176	60568	3787.9	5.655	1	7.7914e-09	1.5583e-08	1.0871e-06	TRUE
50900	HHIP	250.44	616.67	250.44	616.67	1.2966	67063	4194.2	5.6549	1	7.7951e-09	1.559e-08	1.0871e-06	TRUE
24249	RAN	724.57	6.6219	724.57	6.6219	-6.5728	257720	17631	5.6545	7.8141e-09	1	1.5628e-08	1.0888e-06	FALSE
638	BARHL2	228.55	572.8	228.55	572.8	1.3217	59252	3708	5.6532	1	7.874e-09	1.5748e-08	1.0961e-06	TRUE
29683	OSBPL10	527.62	1133.2	527.62	1133.2	1.1013	183350	11475	5.6531	1	7.8811e-09	1.5762e-08	1.0961e-06	TRUE
17475	SF3B6	223.69	562.87	223.69	562.87	1.3274	57519	3602.1	5.6512	1	7.9656e-09	1.5931e-08	1.1068e-06	TRUE
19704	ME3	510.6	1102.6	510.6	1102.6	1.1091	175200	10977	5.65	1	8.0233e-09	1.6047e-08	1.1132e-06	TRUE
74853	SPDYE5	649.19	2.4832	649.19	2.4832	-7.5443	209120	15193	5.6498	8.0306e-09	1	1.6061e-08	1.1132e-06	FALSE
68453	PRKAA1	218.83	552.93	218.83	552.93	1.3333	55812	3497	5.6498	1	8.0335e-09	1.6067e-08	1.1132e-06	TRUE
5593	ATP10A	452.25	997.43	452.25	997.43	1.1394	148610	9315.3	5.6487	1	8.0852e-09	1.617e-08	1.1194e-06	TRUE
56600	FAM172A	179.93	472.64	179.93	472.64	1.3884	42841	2687	5.6469	1	8.1684e-09	1.6337e-08	1.1288e-06	TRUE
6290	RFESD	499.66	1082.7	499.66	1082.7	1.114	169960	10660	5.6469	1	8.1667e-09	1.6333e-08	1.1288e-06	TRUE
2082	LGALS3BP	254.08	623.29	254.08	623.29	1.2912	68156	4276.8	5.6456	1	8.2309e-09	1.6462e-08	1.1364e-06	TRUE
32933	BUB1B	833.98	23.177	833.98	23.177	-5.11	328700	21333	5.6395	8.5282e-09	1	1.7056e-08	1.1764e-06	FALSE
37736	LY6D	558.01	1185.3	558.01	1185.3	1.0855	196760	12378	5.6384	1	8.583e-09	1.7166e-08	1.1828e-06	TRUE
38972	ZNF362	754.96	1524.7	754.96	1524.7	1.0131	296250	18640	5.638	1	8.604e-09	1.7208e-08	1.1847e-06	TRUE
12274	NOVA1	134.94	375.8	134.94	375.8	1.4708	29005	1825.3	5.6374	1	8.6399e-09	1.728e-08	1.1885e-06	TRUE
8049	NCKAP1	130.08	365.03	130.08	365.03	1.4815	27601	1737.6	5.6365	1	8.6849e-09	1.737e-08	1.1936e-06	TRUE
28169	SMIM23	327.03	764.01	327.03	764.01	1.2217	95475	6011.5	5.636	1	8.7025e-09	1.7405e-08	1.1949e-06	TRUE
47905	KCNK9	516.68	1111.7	516.68	1111.7	1.1039	177000	11154	5.6336	1	8.825e-09	1.765e-08	1.2107e-06	TRUE
73689	MAP4K2	543.43	1158.8	543.43	1158.8	1.0911	189370	11942	5.6315	1	8.9337e-09	1.7867e-08	1.2245e-06	TRUE
13358	HOXB4	397.54	895.62	397.54	895.62	1.1698	124040	7825.4	5.6305	1	8.9859e-09	1.7972e-08	1.2305e-06	TRUE
58237	PRKCI	289.34	691.17	289.34	691.17	1.2534	80732	5095.9	5.629	1	9.0657e-09	1.8131e-08	1.2397e-06	TRUE
54700	MFSD1	233.42	581.08	233.42	581.08	1.3121	60433	3814.7	5.6289	1	9.0692e-09	1.8138e-08	1.2397e-06	TRUE
35154	PRAMEF7	514.25	1106.7	514.25	1106.7	1.1042	175500	11083	5.6275	1	9.1414e-09	1.8283e-08	1.2484e-06	TRUE
15470	UGT2B15	424.29	944.45	424.29	944.45	1.1526	135290	8545.2	5.6271	1	9.1642e-09	1.8328e-08	1.2504e-06	TRUE
4635	DAAM1	559.23	1186.2	559.23	1186.2	1.0834	196520	12415	5.6266	1	9.1899e-09	1.838e-08	1.2528e-06	TRUE
37615	NEK1	691.74	1415.4	691.74	1415.4	1.0319	261870	16557	5.6242	1	9.3178e-09	1.8636e-08	1.2691e-06	TRUE
31886	EDA	172.63	456.09	172.63	456.09	1.3964	40173	2541.5	5.6226	1	9.4062e-09	1.8812e-08	1.2799e-06	TRUE
47906	KCNK9	521.54	1119.1	521.54	1119.1	1.1	178540	11296	5.6223	1	9.4195e-09	1.8839e-08	1.2806e-06	TRUE
64055	F9	241.93	597.63	241.93	597.63	1.3011	63262	4003.3	5.6219	1	9.4466e-09	1.8893e-08	1.2831e-06	TRUE
15339	MEF2A	341.62	790.49	341.62	790.49	1.208	100750	6376.3	5.6214	1	9.4714e-09	1.8943e-08	1.2853e-06	TRUE
64629	HIST1H1T	105.77	309.58	105.77	309.58	1.5405	20769	1316.4	5.6172	1	9.7196e-09	1.9439e-08	1.3167e-06	TRUE
1036	SPDYE6	779.27	14.899	779.27	14.899	-5.6169	292130	19458	5.6169	9.72e-09	1	1.944e-08	1.3167e-06	FALSE
57315	SIK1	130.08	364.21	130.08	364.21	1.4782	27407	1737.6	5.6166	1	9.7439e-09	1.9488e-08	1.3185e-06	TRUE
31581	OXGR1	234.63	582.73	234.63	582.73	1.3088	60586	3841.5	5.6163	1	9.754e-09	1.9508e-08	1.3185e-06	TRUE
5318	SLURP1	519.11	1114.1	519.11	1114.1	1.1003	177030	11225	5.6162	1	9.7594e-09	1.9519e-08	1.3185e-06	TRUE
65120	HSPD1	872.88	34.765	872.88	34.765	-4.6108	351220	22693	5.6158	9.78e-09	1	1.956e-08	1.3201e-06	FALSE
22460	FAM131B	577.47	1216.8	577.47	1216.8	1.074	204360	12966	5.6145	1	9.854e-09	1.9708e-08	1.3289e-06	TRUE
34350	OR51T1	657.7	1355.8	657.7	1355.8	1.0426	243700	15463	5.6142	1	9.8729e-09	1.9746e-08	1.3303e-06	TRUE
39118	TMTC4	136.16	377.45	136.16	377.45	1.4642	29111	1847.4	5.6138	1	9.9062e-09	1.9812e-08	1.3336e-06	TRUE
32946	ZNF431	393.89	887.34	393.89	887.34	1.1697	121750	7728.5	5.613	1	9.9441e-09	1.9888e-08	1.3375e-06	TRUE
59129	OTUD1	576.25	1214.3	576.25	1214.3	1.074	203550	12929	5.6114	1	1.0034e-08	2.0068e-08	1.3484e-06	TRUE
33463	TMEM19	199.38	510.72	199.38	510.72	1.3526	48466	3085	5.6054	1	1.0392e-08	2.0783e-08	1.3952e-06	TRUE
9055	OR1L1	249.22	610.87	249.22	610.87	1.29	65396	4166.8	5.6026	1	1.0559e-08	2.1117e-08	1.4164e-06	TRUE
889	MYO3B	616.37	1283	616.37	1283	1.0564	222200	14162	5.6017	1	1.0613e-08	2.1226e-08	1.4224e-06	TRUE
47464	RPL5	786.57	17.383	786.57	17.383	-5.421	295820	19705	5.5984	1.0815e-08	1	2.163e-08	1.4482e-06	FALSE
28712	C1QL3	364.71	831.88	364.71	831.88	1.1874	109120	6965.4	5.5976	1	1.0868e-08	2.1737e-08	1.4524e-06	TRUE
25221	MARC2	455.89	999.09	455.89	999.09	1.1302	147530	9417	5.5975	1	1.0871e-08	2.1741e-08	1.4524e-06	TRUE
12123	BHMT2	530.05	1131.5	530.05	1131.5	1.0926	180880	11546	5.5975	1	1.0876e-08	2.1751e-08	1.4524e-06	TRUE
4117	GFRA1	183.57	477.61	183.57	477.61	1.3747	43228	2760.5	5.5963	1	1.0949e-08	2.1898e-08	1.4609e-06	TRUE
69934	BFSP1	296.63	702.75	296.63	702.75	1.2415	82466	5270	5.5944	1	1.1073e-08	2.2145e-08	1.4761e-06	TRUE
64978	RALGPS1	251.65	615.01	251.65	615.01	1.2858	66015	4221.7	5.5923	1	1.1203e-08	2.2405e-08	1.4913e-06	TRUE
56144	STPG2	288.12	686.2	288.12	686.2	1.249	79231	5067	5.5923	1	1.1206e-08	2.2413e-08	1.4913e-06	TRUE
23681	OR2D2	336.75	778.91	336.75	778.91	1.2073	97749	6254.1	5.591	1	1.1287e-08	2.2574e-08	1.5007e-06	TRUE
67599	SPECC1	437.66	965.15	437.66	965.15	1.1391	139120	8911.3	5.5878	1	1.1496e-08	2.2992e-08	1.5271e-06	TRUE
68278	HS3ST4	245.57	602.6	245.57	602.6	1.2916	63732	4084.8	5.5861	1	1.1612e-08	2.3225e-08	1.5413e-06	TRUE
60571	GPX3	483.86	1047.9	483.86	1047.9	1.1133	159090	10206	5.5833	1	1.1797e-08	2.3593e-08	1.5643e-06	TRUE
35808	MVP	100.9	297.16	100.9	297.16	1.5489	19258	1236	5.5824	1	1.1888e-08	2.3777e-08	1.5751e-06	TRUE
37843	NECAB1	184.79	479.26	184.79	479.26	1.3702	43358	2785.1	5.5799	1	1.2038e-08	2.4075e-08	1.5935e-06	TRUE
75059	CHM	568.96	1197.7	568.96	1197.7	1.0726	197690	12708	5.5779	1	1.2175e-08	2.4351e-08	1.6103e-06	TRUE
12172	SLC35A5	340.4	784.7	340.4	784.7	1.2025	98701	6345.7	5.5775	1	1.2203e-08	2.4406e-08	1.6125e-06	TRUE
15558	PDX1	193.3	496.65	193.3	496.65	1.3568	46010	2959.1	5.5765	1	1.2274e-08	2.4549e-08	1.6195e-06	TRUE
48364	SLC25A20	390.24	877.41	390.24	877.41	1.1668	118660	7632	5.5764	1	1.2277e-08	2.4554e-08	1.6195e-06	TRUE
44136	NHSL1	200.59	511.55	200.59	511.55	1.3462	48346	3110.4	5.5755	1	1.2341e-08	2.4681e-08	1.6265e-06	TRUE
30034	RAG2	733.08	1479.2	733.08	1479.2	1.0118	278330	17912	5.5748	1	1.2392e-08	2.4784e-08	1.6306e-06	TRUE
31420	HSPA5	987.16	76.152	987.16	76.152	-3.679	414970	26813	5.5748	1.2393e-08	1	2.4786e-08	1.6306e-06	FALSE
16234	HIST1H2BI	885.04	43.043	885.04	43.043	-4.3304	354480	23122	5.5743	1.2425e-08	1	2.4849e-08	1.6333e-06	FALSE
69980	CCDC141	257.73	625.77	257.73	625.77	1.2765	67727	4359.7	5.574	1	1.2449e-08	2.4898e-08	1.6351e-06	TRUE
11738	HMG20A	290.56	689.51	290.56	689.51	1.2439	79582	5124.8	5.5729	1	1.2524e-08	2.5047e-08	1.6434e-06	TRUE
8932	HERC6	229.77	570.31	229.77	570.31	1.3078	57985	3734.6	5.5725	1	1.2554e-08	2.5109e-08	1.6461e-06	TRUE
38836	DSC1	472.91	1027.2	472.91	1027.2	1.1175	153630	9895.5	5.5723	1	1.2567e-08	2.5133e-08	1.6462e-06	TRUE
16670	YTHDF1	296.63	701.1	296.63	701.1	1.2381	81795	5270	5.5715	1	1.2625e-08	2.5249e-08	1.6524e-06	TRUE
22312	C7orf57	243.14	596.8	243.14	596.8	1.2919	62537	4030.4	5.5707	1	1.2686e-08	2.5372e-08	1.659e-06	TRUE
50503	DCX	792.65	1578.5	792.65	1578.5	0.9929	308790	19912	5.5691	1	1.2803e-08	2.5606e-08	1.6728e-06	TRUE
35972	ZNF385A	464.4	1011.5	464.4	1011.5	1.1214	149660	9655.5	5.5677	1	1.2903e-08	2.5807e-08	1.684e-06	TRUE
8643	DMBT1	440.09	967.63	440.09	967.63	1.1349	139150	8978.3	5.5675	1	1.2921e-08	2.5843e-08	1.684e-06	TRUE
47373	FAM126A	294.2	696.13	294.2	696.13	1.2397	80773	5211.8	5.5675	1	1.2925e-08	2.5849e-08	1.684e-06	TRUE
20983	MAMLD1	324.6	754.07	324.6	754.07	1.2135	92225	5951.2	5.5672	1	1.2942e-08	2.5884e-08	1.684e-06	TRUE
74389	KIAA1919	716.06	1449.4	716.06	1449.4	1.0163	268880	17351	5.5672	1	1.2944e-08	2.5888e-08	1.684e-06	TRUE
29902	TP53BP2	1016.3	1946	1016.3	1946	0.93647	432160	27894	5.5665	1	1.2996e-08	2.5993e-08	1.6887e-06	TRUE
54449	C11orf53	220.04	550.45	220.04	550.45	1.3189	54584	3523.2	5.5664	1	1.3003e-08	2.6005e-08	1.6887e-06	TRUE
34188	OR4K2	837.63	1653	837.63	1653	0.97986	332420	21459	5.5661	1	1.3025e-08	2.6051e-08	1.6902e-06	TRUE
68035	RABL3	514.25	1100.1	514.25	1100.1	1.0956	171590	11083	5.5646	1	1.3137e-08	2.6274e-08	1.7005e-06	TRUE
74192	CCR9	514.25	1100.1	514.25	1100.1	1.0956	171590	11083	5.5646	1	1.3137e-08	2.6274e-08	1.7005e-06	TRUE
17395	RPS20	831.55	29.799	831.55	29.799	-4.7566	321400	21248	5.5646	1.3139e-08	1	2.6278e-08	1.7005e-06	FALSE
13809	OR13H1	277.18	663.02	277.18	663.02	1.2552	74436	4809.2	5.5638	1	1.32e-08	2.64e-08	1.707e-06	TRUE
40300	GUCY1A3	195.73	500.78	195.73	500.78	1.3508	46529	3009.3	5.5609	1	1.3423e-08	2.6846e-08	1.7326e-06	TRUE
60516	LINGO2	196.95	503.27	196.95	503.27	1.3491	46916	3034.5	5.5608	1	1.3432e-08	2.6864e-08	1.7326e-06	TRUE
35059	LDB1	201.81	513.2	201.81	513.2	1.3422	48482	3135.8	5.5608	1	1.3432e-08	2.6865e-08	1.7326e-06	TRUE
51046	PRMT1	733.08	11.588	733.08	11.588	-5.8658	260270	17912	5.5601	1.3483e-08	1	2.6966e-08	1.7377e-06	FALSE
34480	ANO5	900.85	1756.5	900.85	1756.5	0.96255	366050	23684	5.5598	1	1.3507e-08	2.7015e-08	1.7393e-06	TRUE
39374	PLBD1	289.34	686.2	289.34	686.2	1.243	78748	5095.9	5.5594	1	1.3537e-08	2.7074e-08	1.7416e-06	TRUE
943	MORC1	160.47	427.12	160.47	427.12	1.4067	35549	2303.8	5.5553	1	1.3865e-08	2.773e-08	1.7823e-06	TRUE
3185	IQUB	576.25	1207.7	576.25	1207.7	1.0662	199350	12929	5.5532	1	1.4026e-08	2.8053e-08	1.8015e-06	TRUE
72676	TRPM8	98.473	290.54	98.473	290.54	1.5513	18444	1196.2	5.5532	1	1.4059e-08	2.8118e-08	1.8026e-06	TRUE
54757	DUOXA1	1074.7	2037.9	1074.7	2037.9	0.92253	463890	30089	5.5529	1	1.405e-08	2.8099e-08	1.8026e-06	TRUE
27482	STX19	320.95	745.8	320.95	745.8	1.2139	90248	5861.1	5.5494	1	1.4336e-08	2.8672e-08	1.8366e-06	TRUE
56303	FXYD6-FXYD2	449.82	983.36	449.82	983.36	1.1266	142330	9247.6	5.5482	1	1.4428e-08	2.8856e-08	1.8468e-06	TRUE
6656	CHCHD4	409.7	910.52	409.7	910.52	1.1502	125410	8150.5	5.5474	1	1.4497e-08	2.8994e-08	1.8541e-06	TRUE
73777	STK33	385.38	865.82	385.38	865.82	1.1657	115410	7503.8	5.5462	1	1.4597e-08	2.9194e-08	1.8653e-06	TRUE
24057	SNRPF	860.73	39.732	860.73	39.732	-4.403	337020	22265	5.5442	1.4765e-08	1	2.9529e-08	1.8851e-06	FALSE
73913	GRM3	477.78	1033	477.78	1033	1.1108	154150	10033	5.5432	1	1.4847e-08	2.9695e-08	1.8936e-06	TRUE
36132	POLR3K	797.51	24.005	797.51	24.005	-4.997	299160	20078	5.5431	1.4857e-08	1	2.9713e-08	1.8936e-06	FALSE
71387	NRXN3	387.81	869.96	387.81	869.96	1.1635	116230	7567.8	5.5423	1	1.4925e-08	2.985e-08	1.9007e-06	TRUE
71714	UCN3	609.07	1263.1	609.07	1263.1	1.0511	213900	13936	5.5405	1	1.5078e-08	3.0155e-08	1.9186e-06	TRUE
56500	DCLRE1B	870.45	43.043	870.45	43.043	-4.3065	342300	22607	5.5399	1.5135e-08	1	3.0271e-08	1.9238e-06	FALSE
75182	CA9	149.53	403.11	149.53	403.11	1.4247	32151	2095.2	5.5399	1	1.5144e-08	3.0288e-08	1.9238e-06	TRUE
26807	FMN1	176.28	459.4	176.28	459.4	1.3769	40078	2614	5.5376	1	1.534e-08	3.068e-08	1.9471e-06	TRUE
5327	TRIM49	248.01	604.25	248.01	604.25	1.2814	63456	4139.4	5.5371	1	1.538e-08	3.076e-08	1.9505e-06	TRUE
46191	POLR2G	782.92	21.521	782.92	21.521	-5.1213	289870	19582	5.5364	1.5438e-08	1	3.0876e-08	1.9562e-06	FALSE
3118	INPP5A	179.93	466.85	179.93	466.85	1.3706	41162	2687	5.5352	1	1.5551e-08	3.1102e-08	1.9689e-06	TRUE
58946	HNF4G	752.53	1506.5	752.53	1506.5	1.0004	284230	18559	5.5345	1	1.5609e-08	3.1218e-08	1.9745e-06	TRUE
20511	TMOD2	211.53	531.41	211.53	531.41	1.3248	51160	3340.9	5.5341	1	1.5643e-08	3.1286e-08	1.9772e-06	TRUE
44943	RPS16	722.14	11.588	722.14	11.588	-5.8441	252440	17550	5.5327	1.5765e-08	1	3.153e-08	1.991e-06	FALSE
30731	ZDHHC2	735.51	1477.5	735.51	1477.5	1.0054	275290	17992	5.5318	1	1.5846e-08	3.1693e-08	1.9996e-06	TRUE
47371	CSMD1	121.57	341.86	121.57	341.86	1.484	24263	1586.7	5.5301	1	1.602e-08	3.2041e-08	2.0198e-06	TRUE
38108	AK2	1078.3	117.54	1078.3	117.54	-3.1867	461570	30227	5.5293	1.6076e-08	1	3.2152e-08	2.0239e-06	FALSE
2591	PSMB7	700.25	9.1052	700.25	9.1052	-6.1168	238840	16834	5.5293	1.608e-08	1	3.2159e-08	2.0239e-06	FALSE
53762	SYT13	277.18	660.54	277.18	660.54	1.2498	73481	4809.2	5.528	1	1.6198e-08	3.2397e-08	2.0372e-06	TRUE
27744	C19orf60	239.5	586.87	239.5	586.87	1.2895	60334	3949.1	5.5277	1	1.6223e-08	3.2447e-08	2.0381e-06	TRUE
31208	IL2RG	727	1462.6	727	1462.6	1.0075	270570	17711	5.5276	1	1.6233e-08	3.2465e-08	2.0381e-06	TRUE
29277	SLIT2	268.67	643.98	268.67	643.98	1.2581	70429	4611.1	5.527	1	1.6291e-08	3.2583e-08	2.0438e-06	TRUE
1854	CREBBP	156.83	418.01	156.83	418.01	1.4086	34108	2233.7	5.5263	1	1.6362e-08	3.2723e-08	2.0509e-06	TRUE
63706	LDHAL6B	249.22	605.91	249.22	605.91	1.2783	63612	4166.8	5.5257	1	1.6413e-08	3.2827e-08	2.0557e-06	TRUE
53242	FAM19A1	504.52	1078.5	504.52	1078.5	1.0946	164750	10800	5.5234	1	1.6621e-08	3.3241e-08	2.0799e-06	TRUE
57651	SORBS2	339.18	778.08	339.18	778.08	1.1954	96314	6315.1	5.5229	1	1.6671e-08	3.3342e-08	2.0844e-06	TRUE
61197	MUT	747.67	1496.6	747.67	1496.6	1.0002	280420	18396	5.5214	1	1.6811e-08	3.3621e-08	2.0994e-06	TRUE
37680	EIF4E	1049.2	107.61	1049.2	107.61	-3.2734	443260	29123	5.5214	1.6818e-08	1	3.3636e-08	2.0994e-06	FALSE
10957	ZNF812	119.14	336.06	119.14	336.06	1.4883	23528	1544.3	5.52	1	1.6972e-08	3.3944e-08	2.1168e-06	TRUE
51678	TAL2	229.77	567	229.77	567	1.2994	56863	3734.6	5.5183	1	1.7111e-08	3.4223e-08	2.1325e-06	TRUE
37172	UQCRH	669.86	6.6219	669.86	6.6219	-6.4597	219940	15852	5.5168	1.7263e-08	1	3.4527e-08	2.1496e-06	FALSE
45892	FAM20B	457.11	993.29	457.11	993.29	1.118	143750	9451	5.5154	1	1.7403e-08	3.4805e-08	2.1652e-06	TRUE
22609	TAS2R43	410.91	909.69	410.91	909.69	1.1446	124390	8183.2	5.5137	1	1.7567e-08	3.5133e-08	2.182e-06	TRUE
13489	OR1N1	425.5	936.18	425.5	936.18	1.1358	130400	8578.3	5.5137	1	1.7567e-08	3.5134e-08	2.182e-06	TRUE
35038	LOC100507462	675.94	7.4497	675.94	7.4497	-6.324	223440	16047	5.5086	1.8087e-08	1	3.6174e-08	2.2448e-06	FALSE
72685	MAML3	739.16	1480	739.16	1480	1.0007	274430	18113	5.5047	1	1.8494e-08	3.6987e-08	2.2934e-06	TRUE
69438	TSPEAR	768.33	1528.8	768.33	1528.8	0.9917	289190	19089	5.5044	1	1.8517e-08	3.7034e-08	2.2944e-06	TRUE
46637	RGMB	308.79	719.31	308.79	719.31	1.2173	84262	5563.5	5.5037	1	1.8591e-08	3.7182e-08	2.3017e-06	TRUE
61593	ATP2B1	645.55	1321.1	645.55	1321.1	1.032	228170	15078	5.5015	1	1.8831e-08	3.7663e-08	2.3295e-06	TRUE
76081	MRGPRX4	486.29	1043.8	486.29	1043.8	1.1004	155400	10276	5.4996	1	1.9028e-08	3.8057e-08	2.352e-06	TRUE
19748	ENPP1	306.36	714.34	306.36	714.34	1.2187	83224	5504.4	5.499	1	1.9097e-08	3.8194e-08	2.3585e-06	TRUE
2617	UBE2Z	248.01	601.77	248.01	601.77	1.2754	62574	4139.4	5.4985	1	1.9156e-08	3.8313e-08	2.3639e-06	TRUE
47698	VWC2	635.82	1303.7	635.82	1303.7	1.0348	223030	14771	5.4953	1	1.9501e-08	3.9002e-08	2.4045e-06	TRUE
1895	ZCCHC18	353.77	802.91	353.77	802.91	1.1801	100860	6684.6	5.4934	1	1.9715e-08	3.9429e-08	2.4288e-06	TRUE
8627	MKL1	209.1	523.96	209.1	523.96	1.3211	49568	3289.3	5.4899	1	2.0116e-08	4.0233e-08	2.4763e-06	TRUE
42763	PRRT4	584.76	1215.1	584.76	1215.1	1.0539	198680	13188	5.4891	1	2.0198e-08	4.0395e-08	2.4843e-06	TRUE
58656	IFT20	317.3	734.21	317.3	734.21	1.2078	86905	5771.4	5.4878	1	2.0349e-08	4.0699e-08	2.5006e-06	TRUE
67869	TDP2	459.54	994.95	459.54	994.95	1.1127	143330	9519	5.4877	1	2.0364e-08	4.0728e-08	2.5006e-06	TRUE
41403	IDH1	299.07	699.44	299.07	699.44	1.223	80151	5328.3	5.485	1	2.0679e-08	4.1358e-08	2.5373e-06	TRUE
18753	PPIL2	708.76	12.416	708.76	12.416	-5.7253	242450	17112	5.4835	2.0854e-08	1	4.1708e-08	2.5567e-06	FALSE
43961	PLAU	451.03	979.22	451.03	979.22	1.1167	139490	9281.4	5.4825	1	2.0963e-08	4.1925e-08	2.5679e-06	TRUE
24995	CD300A	348.91	792.98	348.91	792.98	1.1821	98598	6560.8	5.4824	1	2.0983e-08	4.1965e-08	2.5683e-06	TRUE
61893	ZNF24	164.12	431.25	164.12	431.25	1.3883	35680	2374.5	5.4821	1	2.1027e-08	4.2055e-08	2.5717e-06	TRUE
2989	DEFB127	329.46	756.56	329.46	756.56	1.1969	91206	6071.9	5.4811	1	2.1137e-08	4.2274e-08	2.5808e-06	TRUE
56441	UHRF2	244.36	593.49	244.36	593.49	1.2768	60947	4057.6	5.481	1	2.1153e-08	4.2307e-08	2.5808e-06	TRUE
42087	ZFP2	244.36	593.49	244.36	593.49	1.2768	60947	4057.6	5.481	1	2.1153e-08	4.2307e-08	2.5808e-06	TRUE
55350	C7orf66	1221.8	2258.9	1221.8	2258.9	0.88608	537800	35811	5.4805	1	2.1209e-08	4.2417e-08	2.5855e-06	TRUE
27292	PCDHB1	463.19	1000.7	463.19	1000.7	1.1097	144480	9621.3	5.4803	1	2.123e-08	4.246e-08	2.586e-06	TRUE
60714	FAM127B	347.69	790.49	347.69	790.49	1.1826	98036	6530	5.4796	1	2.1311e-08	4.2623e-08	2.5938e-06	TRUE
54729	KLK10	678.37	1374.1	678.37	1374.1	1.0172	241990	16125	5.4785	1	2.1453e-08	4.2905e-08	2.6083e-06	TRUE
62076	PCDHB3	634.6	1299.6	634.6	1299.6	1.0329	221080	14733	5.4784	1	2.1465e-08	4.2929e-08	2.6083e-06	TRUE
22034	RPL15	620.02	4.1387	620.02	4.1387	-6.9171	189650	14276	5.478	2.1513e-08	1	4.3026e-08	2.612e-06	FALSE
26320	EIF4E3	1123.3	2102.5	1123.3	2102.5	0.90371	479360	31951	5.4778	1	2.1535e-08	4.307e-08	2.6126e-06	TRUE
7758	IARS2	754.96	20.694	754.96	20.694	-5.123	269570	18640	5.4773	2.1595e-08	1	4.319e-08	2.6178e-06	FALSE
25135	PQLC1	380.52	850.92	380.52	850.92	1.159	110640	7376.2	5.4771	1	2.1615e-08	4.3229e-08	2.618e-06	TRUE
57005	ISOC1	696.61	1404.7	696.61	1404.7	1.0108	250680	16715	5.4767	1	2.1661e-08	4.3322e-08	2.6199e-06	TRUE
36582	ATP6V0C	644.33	5.7942	644.33	5.7942	-6.5696	203860	15039	5.4767	2.1664e-08	1	4.3328e-08	2.6199e-06	FALSE
44941	RPS16	1248.5	197	1248.5	197	-2.6578	552870	36879	5.4759	2.1759e-08	1	4.3519e-08	2.6293e-06	FALSE
671	SP100	171.42	446.15	171.42	446.15	1.3749	37740	2517.4	5.4757	1	2.1799e-08	4.3597e-08	2.6319e-06	TRUE
32788	STX4	816.96	35.593	816.96	35.593	-4.4824	305270	20745	5.4746	2.1919e-08	1	4.3838e-08	2.6443e-06	FALSE
14458	ABHD5	125.22	347.65	125.22	347.65	1.4659	24738	1650.9	5.4744	1	2.1978e-08	4.3957e-08	2.6494e-06	TRUE
18017	G0S2	617.58	1269.8	617.58	1269.8	1.0386	212670	14200	5.4729	1	2.2138e-08	4.4276e-08	2.6665e-06	TRUE
46843	GNA13	1168.3	2172.8	1168.3	2172.8	0.89459	504530	33700	5.472	1	2.2249e-08	4.4498e-08	2.6777e-06	TRUE
48244	TRIQK	401.19	888.17	401.19	888.17	1.1446	118580	7922.6	5.4712	1	2.2354e-08	4.4709e-08	2.6883e-06	TRUE
43073	CCL7	196.95	498.3	196.95	498.3	1.3348	45407	3034.5	5.4706	1	2.2429e-08	4.4857e-08	2.6951e-06	TRUE
5281	ARMC9	148.32	397.32	148.32	397.32	1.4155	31000	2072.3	5.4697	1	2.2546e-08	4.5093e-08	2.707e-06	TRUE
68327	KRT78	161.69	425.46	161.69	425.46	1.3903	34787	2327.3	5.4676	1	2.2813e-08	4.5625e-08	2.7368e-06	TRUE
46377	MCM2	1049.2	116.71	1049.2	116.71	-3.1573	434730	29123	5.467	2.2888e-08	1	4.5777e-08	2.7437e-06	FALSE
42624	MRAS	162.91	427.94	162.91	427.94	1.3879	35122	2350.8	5.4663	1	2.2983e-08	4.5965e-08	2.7528e-06	TRUE
29079	OR14J1	424.29	929.56	424.29	929.56	1.1297	127650	8545.2	5.4659	1	2.3028e-08	4.6055e-08	2.7561e-06	TRUE
16560	MYH1	215.18	534.72	215.18	534.72	1.3092	51053	3418.8	5.465	1	2.3146e-08	4.6291e-08	2.766e-06	TRUE
13312	OPTC	282.05	665.51	282.05	665.51	1.2356	73520	4923.3	5.465	1	2.3148e-08	4.6296e-08	2.766e-06	TRUE
32253	TCF21	379.3	847.61	379.3	847.61	1.1579	109650	7344.3	5.4645	1	2.3207e-08	4.6414e-08	2.7709e-06	TRUE
31887	EDA	311.22	720.96	311.22	720.96	1.2093	83944	5622.7	5.4643	1	2.3232e-08	4.6464e-08	2.7717e-06	TRUE
72274	SRSF1	860.73	49.665	860.73	49.665	-4.0882	328910	22265	5.4637	2.3317e-08	1	4.6635e-08	2.7797e-06	FALSE
6469	DDIT4L	733.08	1464.3	733.08	1464.3	0.99717	267330	17912	5.4635	1	2.3348e-08	4.6696e-08	2.7812e-06	TRUE
44942	RPS16	999.32	98.501	999.32	98.501	-3.3296	405740	27262	5.4611	2.3665e-08	1	4.733e-08	2.8167e-06	FALSE
47842	ATG16L1	742.8	1480	742.8	1480	0.99358	271730	18234	5.4593	1	2.3897e-08	4.7794e-08	2.8421e-06	TRUE
6439	EBAG9	130.08	357.58	130.08	357.58	1.4518	25879	1737.6	5.4578	1	2.4128e-08	4.8255e-08	2.865e-06	TRUE
19105	KDM5C	173.85	450.29	173.85	450.29	1.368	38211	2565.6	5.4578	1	2.4115e-08	4.823e-08	2.865e-06	TRUE
18479	CCDC62	741.59	1477.5	741.59	1477.5	0.99352	270800	18194	5.456	1	2.435e-08	4.87e-08	2.8891e-06	TRUE
66154	TMEM39A	358.64	808.7	358.64	808.7	1.1709	101280	6809	5.4543	1	2.4588e-08	4.9176e-08	2.9151e-06	TRUE
34717	CCR8	713.63	1430.3	713.63	1430.3	1.0021	256840	17271	5.4537	1	2.4671e-08	4.9341e-08	2.9226e-06	TRUE
37986	CFH	311.22	720.14	311.22	720.14	1.2077	83605	5622.7	5.4533	1	2.4722e-08	4.9444e-08	2.9264e-06	TRUE
54767	MEI4	260.16	622.46	260.16	622.46	1.2554	65630	4415.3	5.4524	1	2.4848e-08	4.9696e-08	2.939e-06	TRUE
23398	SLCO2B1	352.56	797.12	352.56	797.12	1.1747	98816	6653.6	5.45	1	2.5179e-08	5.0358e-08	2.9758e-06	TRUE
33317	ECI1	533.7	1121.6	533.7	1121.6	1.07	172810	11654	5.4458	1	2.5792e-08	5.1585e-08	3.0459e-06	TRUE
42906	RBMS3	432.8	942.8	432.8	942.8	1.1215	130050	8777.7	5.4436	1	2.6114e-08	5.2227e-08	3.0814e-06	TRUE
21403	ABCC8	311.22	719.31	311.22	719.31	1.206	83267	5622.7	5.4423	1	2.6304e-08	5.2609e-08	3.1015e-06	TRUE
489	PCDHGA11	243.14	588.53	243.14	588.53	1.2718	59644	4030.4	5.4403	1	2.6594e-08	5.3187e-08	3.1329e-06	TRUE
25993	FDCSP	155.61	411.39	155.61	411.39	1.3968	32711	2210.4	5.4403	1	2.6612e-08	5.3224e-08	3.1329e-06	TRUE
68898	LEFTY2	178.71	459.4	178.71	459.4	1.3572	39393	2662.6	5.4397	1	2.67e-08	5.34e-08	3.1408e-06	TRUE
23184	BAG1	192.08	486.71	192.08	486.71	1.3368	43403	2934.1	5.4393	1	2.6755e-08	5.351e-08	3.1449e-06	TRUE
15689	SUZ12	217.61	538.03	217.61	538.03	1.302	51334	3470.9	5.4388	1	2.683e-08	5.3661e-08	3.1496e-06	TRUE
45147	PPIH	241.93	586.04	241.93	586.04	1.2729	59207	4003.3	5.4387	1	2.6837e-08	5.3675e-08	3.1496e-06	TRUE
12579	RAPH1	230.99	564.52	230.99	564.52	1.2855	55623	3761.2	5.4385	1	2.6875e-08	5.375e-08	3.1516e-06	TRUE
33011	ZNF146	487.5	1039.6	487.5	1039.6	1.091	152430	10311	5.4376	1	2.6997e-08	5.3994e-08	3.1635e-06	TRUE
19579	ARMC12	594.49	1225.9	594.49	1225.9	1.0429	199330	13486	5.4371	1	2.708e-08	5.416e-08	3.1686e-06	TRUE
55707	FGF22	229.77	562.04	229.77	562.04	1.2868	55201	3734.6	5.4371	1	2.7083e-08	5.4165e-08	3.1686e-06	TRUE
23126	GPR26	496.01	1054.5	496.01	1054.5	1.0866	155980	10555	5.4365	1	2.7161e-08	5.4323e-08	3.1753e-06	TRUE
66219	HS3ST5	333.11	759.87	333.11	759.87	1.1873	91063	6162.8	5.4362	1	2.7212e-08	5.4424e-08	3.1788e-06	TRUE
27284	CREG2	477.78	1022.3	477.78	1022.3	1.0958	148230	10033	5.4358	1	2.7276e-08	5.4552e-08	3.1838e-06	TRUE
33427	RPP21	744.02	22.349	744.02	22.349	-4.9958	260400	18275	5.4293	2.8294e-08	1	5.6588e-08	3.3001e-06	FALSE
18464	CAPSL	347.69	786.36	347.69	786.36	1.1751	96212	6530	5.4284	1	2.8429e-08	5.6859e-08	3.312e-06	TRUE
22662	CAAP1	203.02	508.23	203.02	508.23	1.3196	46576	3161.2	5.4284	1	2.8441e-08	5.6881e-08	3.312e-06	TRUE
26810	NOP56	686.88	12.416	686.88	12.416	-5.6801	227450	16400	5.4269	2.8672e-08	1	5.7344e-08	3.3364e-06	FALSE
1881	KCNN3	1304.5	230.94	1304.5	230.94	-2.4927	576230	39140	5.4264	2.8749e-08	1	5.7497e-08	3.3422e-06	FALSE
30990	LZTR1	678.37	1367.4	678.37	1367.4	1.0103	237400	16125	5.4263	1	2.8766e-08	5.7531e-08	3.3422e-06	TRUE
47188	KRT18	600.56	4.1387	600.56	4.1387	-6.8712	177860	13673	5.4251	2.8954e-08	1	5.7908e-08	3.3612e-06	FALSE
15227	IRF4	323.38	740.83	323.38	740.83	1.1934	87132	5921.1	5.425	1	2.8974e-08	5.7948e-08	3.3612e-06	TRUE
29783	PCDHB2	404.83	890.65	404.83	890.65	1.1356	118010	8020	5.4248	1	2.9007e-08	5.8015e-08	3.3625e-06	TRUE
8274	ST6GAL2	116.71	326.96	116.71	326.96	1.4783	22102	1502.2	5.4247	1	2.9069e-08	5.8138e-08	3.3645e-06	TRUE
50244	CEP57L1	302.71	701.93	302.71	701.93	1.2107	79685	5416.2	5.4245	1	2.9064e-08	5.8128e-08	3.3645e-06	TRUE
13875	ACSF3	370.79	828.57	370.79	828.57	1.1579	104780	7122.6	5.4242	1	2.911e-08	5.8221e-08	3.3667e-06	TRUE
23314	IL2	188.44	478.44	188.44	478.44	1.3396	42050	2859.4	5.4233	1	2.9262e-08	5.8523e-08	3.3816e-06	TRUE
36332	ADAM10	239.5	580.25	239.5	580.25	1.2731	58056	3949.1	5.4223	1	2.9415e-08	5.883e-08	3.3967e-06	TRUE
2403	LMBRD1	655.27	1327.7	655.27	1327.7	1.0177	226080	15386	5.421	1	2.9629e-08	5.9258e-08	3.4188e-06	TRUE
76097	SLC29A4	1032.1	1946.9	1032.1	1946.9	0.91484	418350	28484	5.4198	1	2.9835e-08	5.967e-08	3.4399e-06	TRUE
3937	RFXAP	262.59	624.95	262.59	624.95	1.2477	65649	4471	5.4191	1	2.9953e-08	5.9906e-08	3.4509e-06	TRUE
51093	GIPC2	356.2	801.26	356.2	801.26	1.1673	99035	6746.7	5.4183	1	3.0087e-08	6.0174e-08	3.4637e-06	TRUE
68263	PDC	282.05	662.19	282.05	662.19	1.2284	72256	4923.3	5.4178	1	3.0169e-08	6.0339e-08	3.4694e-06	TRUE
32811	OR56A5	245.57	591.84	245.57	591.84	1.2656	59948	4084.8	5.4177	1	3.0182e-08	6.0365e-08	3.4694e-06	TRUE
54435	MYL12A	234.63	570.31	234.63	570.31	1.2777	56341	3841.5	5.416	1	3.0476e-08	6.0953e-08	3.4975e-06	TRUE
11164	DPP9	206.67	514.86	206.67	514.86	1.3127	47489	3237.9	5.416	1	3.0483e-08	6.0966e-08	3.4975e-06	TRUE
48606	MAT2A	610.29	4.9665	610.29	4.9665	-6.6788	183210	13974	5.4159	3.0496e-08	1	6.0992e-08	3.4975e-06	FALSE
52045	C6orf120	404.83	889.82	404.83	889.82	1.1343	117610	8020	5.4156	1	3.0547e-08	6.1093e-08	3.5006e-06	TRUE
10345	ANKRD28	267.46	634.05	267.46	634.05	1.2422	67195	4583	5.4151	1	3.0624e-08	6.1247e-08	3.5068e-06	TRUE
23602	CYP2A6	204.24	509.89	204.24	509.89	1.3157	46711	3186.8	5.4144	1	3.0755e-08	6.1509e-08	3.5191e-06	TRUE
28961	RPS5	776.84	31.454	776.84	31.454	-4.583	277800	19376	5.4139	3.0837e-08	1	6.1675e-08	3.5246e-06	FALSE
41591	FAM133A	431.58	937.83	431.58	937.83	1.1179	128150	8744.4	5.4138	1	3.0849e-08	6.1699e-08	3.5246e-06	TRUE
10863	TRMT11	378.09	840.99	378.09	840.99	1.1513	107140	7312.5	5.4132	1	3.0959e-08	6.1919e-08	3.5345e-06	TRUE
55773	MANSC4	230.99	562.87	230.99	562.87	1.2813	55072	3761.2	5.4115	1	3.1259e-08	6.2518e-08	3.566e-06	TRUE
38106	AK2	679.59	12.416	679.59	12.416	-5.6647	222560	16164	5.4077	3.1912e-08	1	6.3824e-08	3.6378e-06	FALSE
57569	CTPS2	393.89	869.13	393.89	869.13	1.1398	112930	7728.5	5.4058	1	3.2255e-08	6.4509e-08	3.6741e-06	TRUE
51148	EQTN	127.65	350.14	127.65	350.14	1.4486	24750	1694.1	5.4054	1	3.236e-08	6.4721e-08	3.6833e-06	TRUE
14771	ASB7	318.52	730.07	318.52	730.07	1.1941	84687	5801.3	5.4034	1	3.2704e-08	6.5409e-08	3.7197e-06	TRUE
45398	GPAM	396.32	873.27	396.32	873.27	1.1378	113740	7793.1	5.4027	1	3.2815e-08	6.5631e-08	3.7295e-06	TRUE
31187	ANGPTL5	122.79	339.37	122.79	339.37	1.4593	23455	1608.1	5.4011	1	3.3159e-08	6.6318e-08	3.7629e-06	TRUE
9652	EPPIN	494.8	1048.8	494.8	1048.8	1.0822	153430	10520	5.4009	1	3.3146e-08	6.6293e-08	3.7629e-06	TRUE
11867	TAS2R1	585.98	1206.8	585.98	1206.8	1.0411	192740	13225	5.3989	1	3.3534e-08	6.7067e-08	3.8025e-06	TRUE
66543	STARD13	454.68	977.56	454.68	977.56	1.1027	136710	9383	5.398	1	3.3688e-08	6.7376e-08	3.8172e-06	TRUE
47517	CXCL3	460.76	988.32	460.76	988.32	1.0993	139160	9553.1	5.3977	1	3.3753e-08	6.7506e-08	3.8217e-06	TRUE
48782	GOLT1A	765.9	1509.8	765.9	1509.8	0.9782	276690	19007	5.3958	1	3.4105e-08	6.821e-08	3.8587e-06	TRUE
25205	MARK3	863.16	1669.6	863.16	1669.6	0.95096	325140	22351	5.3939	1	3.4467e-08	6.8934e-08	3.8967e-06	TRUE
40478	MTRF1L	292.99	681.23	292.99	681.23	1.2145	75367	5182.7	5.393	1	3.4655e-08	6.9311e-08	3.915e-06	TRUE
6634	ST8SIA4	226.12	552.1	226.12	552.1	1.2841	53132	3654.9	5.392	1	3.4837e-08	6.9674e-08	3.9326e-06	TRUE
360	CCDC6	266.24	629.91	266.24	629.91	1.2393	66128	4555	5.3885	1	3.553e-08	7.106e-08	4.0079e-06	TRUE
32412	TMEM216	222.48	544.65	222.48	544.65	1.2879	51900	3575.8	5.3878	1	3.5663e-08	7.1326e-08	4.0198e-06	TRUE
27017	CSE1L	719.7	20.694	719.7	20.694	-5.0541	244310	17470	5.3873	3.5771e-08	1	7.1542e-08	4.029e-06	FALSE
28928	SRSF3	1074.7	140.72	1074.7	140.72	-2.9242	436160	30089	5.3858	3.6061e-08	1	7.2122e-08	4.0587e-06	FALSE
71105	UBASH3A	407.27	891.48	407.27	891.48	1.1283	117230	8085.2	5.3851	1	3.6208e-08	7.2415e-08	4.0721e-06	TRUE
69718	RPL31	745.23	26.488	745.23	26.488	-4.7628	258300	18315	5.3848	3.6255e-08	1	7.2511e-08	4.0745e-06	FALSE
4489	SIRPA	1033.4	1942.7	1033.4	1942.7	0.91008	413460	28529	5.3838	1	3.6473e-08	7.2945e-08	4.0958e-06	TRUE
11802	ACP5	269.89	636.53	269.89	636.53	1.2348	67214	4639.3	5.3829	1	3.664e-08	7.3279e-08	4.1115e-06	TRUE
30427	NDP	1201.1	2207.6	1201.1	2207.6	0.87754	506480	34991	5.3804	1	3.7152e-08	7.4304e-08	4.166e-06	TRUE
15621	NRROS	604.21	1235.8	604.21	1235.8	1.0311	199460	13785	5.3794	1	3.7357e-08	7.4714e-08	4.1858e-06	TRUE
42348	RPS4X	596.92	4.9665	596.92	4.9665	-6.6469	175200	13561	5.379	3.7446e-08	1	7.4891e-08	4.1926e-06	FALSE
62771	UCK2	492.37	1042.1	492.37	1042.1	1.0802	151120	10450	5.378	1	3.7665e-08	7.533e-08	4.2141e-06	TRUE
62444	PTPN13	252.87	603.42	252.87	603.42	1.2515	61445	4249.2	5.3778	1	3.7709e-08	7.5417e-08	4.2158e-06	TRUE
12855	CIAO1	784.14	37.248	784.14	37.248	-4.3595	278920	19623	5.3775	3.7763e-08	1	7.5525e-08	4.2188e-06	FALSE
34662	MAL	189.65	478.44	189.65	478.44	1.3304	41698	2884.2	5.3772	1	3.7826e-08	7.5652e-08	4.2227e-06	TRUE
13408	LPAR3	532.48	1111.7	532.48	1111.7	1.0605	167720	11618	5.3733	1	3.8655e-08	7.7311e-08	4.3094e-06	TRUE
14708	PPIC	241.93	581.9	241.93	581.9	1.2627	57792	4003.3	5.3733	1	3.866e-08	7.7319e-08	4.3094e-06	TRUE
22189	OR5B12	380.52	841.81	380.52	841.81	1.1435	106400	7376.2	5.3711	1	3.9127e-08	7.8254e-08	4.3583e-06	TRUE
62364	MAGED4	230.99	560.38	230.99	560.38	1.2749	54251	3761.2	5.371	1	3.9161e-08	7.8321e-08	4.3588e-06	TRUE
43630	HHLA2	203.02	504.92	203.02	504.92	1.3102	45571	3161.2	5.3695	1	3.9488e-08	7.8977e-08	4.3921e-06	TRUE
48888	PRF1	386.6	852.58	386.6	852.58	1.139	108570	7535.8	5.3678	1	3.9841e-08	7.9681e-08	4.428e-06	TRUE
22467	L2HGDH	199.38	497.47	199.38	497.47	1.3148	44431	3085	5.3669	1	4.0049e-08	8.0099e-08	4.4479e-06	TRUE
1262	FAM102B	193.3	485.06	193.3	485.06	1.3228	42561	2959.1	5.3634	1	4.0833e-08	8.1666e-08	4.5316e-06	TRUE
70994	PRAMEF4	421.85	915.48	421.85	915.48	1.116	121840	8479.1	5.3608	1	4.1435e-08	8.287e-08	4.5951e-06	TRUE
9399	ISCA1	691.74	17.383	691.74	17.383	-5.2359	227380	16557	5.359	4.1841e-08	1	8.3682e-08	4.6367e-06	FALSE
62566	NEK8	499.66	1052.9	499.66	1052.9	1.0738	153030	10660	5.3583	1	4.2e-08	8.4e-08	4.6476e-06	TRUE
1465	TRIB1	386.6	851.75	386.6	851.75	1.1376	108180	7535.8	5.3583	1	4.2001e-08	8.4002e-08	4.6476e-06	TRUE
12829	TBX5	150.75	397.32	150.75	397.32	1.3922	30398	2118.1	5.3575	1	4.2215e-08	8.4431e-08	4.6679e-06	TRUE
44468	RPL17-C18orf32	627.31	8.2774	627.31	8.2774	-6.0816	191600	14504	5.3571	4.2277e-08	1	8.4554e-08	4.6712e-06	FALSE
58007	DCLK2	581.11	1193.6	581.11	1193.6	1.0372	187570	13077	5.3561	1	4.2518e-08	8.5036e-08	4.6945e-06	TRUE
11497	ADGRE2	583.54	1197.7	583.54	1197.7	1.0361	188620	13151	5.3559	1	4.2572e-08	8.5143e-08	4.6952e-06	TRUE
36870	COPS3	920.3	85.258	920.3	85.258	-3.4169	348650	24380	5.3558	4.2587e-08	1	8.5174e-08	4.6952e-06	FALSE
14323	SYT8	319.73	728.41	319.73	728.41	1.1854	83510	5831.2	5.3519	1	4.3524e-08	8.7048e-08	4.7915e-06	TRUE
44700	MC2R	384.17	846.78	384.17	846.78	1.1382	107010	7471.8	5.3519	1	4.3524e-08	8.7048e-08	4.7915e-06	TRUE
27699	OPN3	215.18	528.1	215.18	528.1	1.2913	48959	3418.8	5.3518	1	4.3555e-08	8.7111e-08	4.7915e-06	TRUE
38543	EFNA2	606.64	1236.6	606.64	1236.6	1.0263	198450	13861	5.3512	1	4.3681e-08	8.7362e-08	4.8018e-06	TRUE
15391	BIRC3	568.96	1172.1	568.96	1172.1	1.0414	181880	12708	5.3502	1	4.3922e-08	8.7844e-08	4.8248e-06	TRUE
74576	DCAF16	271.1	636.53	271.1	636.53	1.2283	66769	4667.5	5.3489	1	4.4256e-08	8.8512e-08	4.8579e-06	TRUE
21680	BTK	297.85	687.03	297.85	687.03	1.203	75729	5299.1	5.3462	1	4.4914e-08	8.9827e-08	4.9265e-06	TRUE
54066	ZNF607	330.67	748.28	330.67	748.28	1.1757	87197	6102.1	5.3459	1	4.4974e-08	8.9948e-08	4.9296e-06	TRUE
11037	TRDN	374.44	828.57	374.44	828.57	1.1438	103120	7217.4	5.3455	1	4.5082e-08	9.0163e-08	4.9378e-06	TRUE
38508	FOXC1	933.67	1776.3	933.67	1776.3	0.92719	355040	24862	5.3443	1	4.5389e-08	9.0777e-08	4.9678e-06	TRUE
2243	MSH3	273.54	640.67	273.54	640.67	1.2248	67395	4724	5.3416	1	4.6068e-08	9.2135e-08	5.0385e-06	TRUE
18429	RND2	727	1437.8	727	1437.8	0.98285	252610	17711	5.341	1	4.6218e-08	9.2435e-08	5.0512e-06	TRUE
72560	SMIM2	539.78	1120.8	539.78	1120.8	1.0527	168770	11834	5.3407	1	4.6293e-08	9.2586e-08	5.0558e-06	TRUE
6335	OR52B6	272.32	638.19	272.32	638.19	1.2257	66930	4695.7	5.3392	1	4.6689e-08	9.3378e-08	5.0954e-06	TRUE
6490	MYT1L	460.76	982.53	460.76	982.53	1.0908	136120	9553.1	5.3384	1	4.6884e-08	9.3769e-08	5.113e-06	TRUE
4734	NKRF	318.52	725.1	318.52	725.1	1.1843	82656	5801.3	5.3381	1	4.6952e-08	9.3904e-08	5.1167e-06	TRUE
57626	ARRDC3	872.88	1677	872.88	1677	0.94123	323310	22693	5.338	1	4.6988e-08	9.3976e-08	5.1169e-06	TRUE
72098	RNASE1	594.49	1214.3	594.49	1214.3	1.0292	192080	13486	5.3373	1	4.7172e-08	9.4345e-08	5.1333e-06	TRUE
50034	ANXA3	234.63	565.35	234.63	565.35	1.2651	54686	3841.5	5.3359	1	4.7548e-08	9.5097e-08	5.1705e-06	TRUE
11991	PRORY	402.4	878.24	402.4	878.24	1.124	113210	7955	5.335	1	4.7774e-08	9.5548e-08	5.1913e-06	TRUE
62088	CCNI	622.45	1261.5	622.45	1261.5	1.0179	204180	14352	5.3342	1	4.7978e-08	9.5957e-08	5.2097e-06	TRUE
66625	DAB2IP	320.95	729.24	320.95	729.24	1.1815	83351	5861.1	5.3331	1	4.8271e-08	9.6542e-08	5.2377e-06	TRUE
8625	NACC2	193.3	483.4	193.3	483.4	1.3179	42080	2959.1	5.333	1	4.8308e-08	9.6617e-08	5.238e-06	TRUE
29751	TNMD	190.87	478.44	190.87	478.44	1.3212	41348	2909.1	5.3316	1	4.8677e-08	9.7355e-08	5.2743e-06	TRUE
67855	PPM1L	420.64	910.52	420.64	910.52	1.1123	119990	8446.1	5.3304	1	4.8993e-08	9.7987e-08	5.3047e-06	TRUE
14853	MOGAT1	239.5	574.45	239.5	574.45	1.2587	56098	3949.1	5.3301	1	4.9075e-08	9.8149e-08	5.3097e-06	TRUE
50123	CAPN6	740.37	1458.5	740.37	1458.5	0.97719	257840	18154	5.3298	1	4.9164e-08	9.8329e-08	5.3156e-06	TRUE
71064	CTNNAL1	220.04	536.38	220.04	536.38	1.2816	50033	3523.2	5.3294	1	4.9287e-08	9.8574e-08	5.325e-06	TRUE
51128	HSPA9	740.37	30.626	740.37	30.626	-4.551	251870	18154	5.3284	4.954e-08	1	9.9081e-08	5.3476e-06	FALSE
72273	SRSF1	550.72	3.311	550.72	3.311	-6.9998	149830	12160	5.3283	4.9567e-08	1	9.9134e-08	5.3476e-06	FALSE
44856	OR9Q1	252.87	600.11	252.87	600.11	1.2436	60289	4249.2	5.327	1	4.9932e-08	9.9865e-08	5.3794e-06	TRUE
53826	THBS3	252.87	600.11	252.87	600.11	1.2436	60289	4249.2	5.327	1	4.9932e-08	9.9865e-08	5.3794e-06	TRUE
13490	OR1N1	367.15	813.67	367.15	813.67	1.1459	99692	7028.1	5.3263	1	5.0118e-08	1.0024e-07	5.3956e-06	TRUE
36356	MTHFD1	739.16	30.626	739.16	30.626	-4.5486	251010	18113	5.3252	5.0416e-08	1	1.0083e-07	5.4237e-06	FALSE
3434	WNT7A	350.13	782.22	350.13	782.22	1.1574	93351	6591.7	5.322	1	5.1315e-08	1.0263e-07	5.5166e-06	TRUE
15720	WWP1	256.52	606.74	256.52	606.74	1.2388	61327	4332	5.321	1	5.16e-08	1.032e-07	5.5433e-06	TRUE
57287	FAM181B	223.69	543	223.69	543	1.2757	50979	3602.1	5.3202	1	5.1821e-08	1.0364e-07	5.559e-06	TRUE
70298	VHL	494.8	1040.5	494.8	1040.5	1.0708	148880	10520	5.3202	1	5.1816e-08	1.0363e-07	5.559e-06	TRUE
65975	MSRA	328.24	741.66	328.24	741.66	1.1735	85456	6041.6	5.3187	1	5.2248e-08	1.045e-07	5.6008e-06	TRUE
21058	MARCH5	651.62	13.244	651.62	13.244	-5.5178	203760	15270	5.3177	5.253e-08	1	1.0506e-07	5.6271e-06	FALSE
72475	GKAP1	356.2	792.98	356.2	792.98	1.1523	95385	6746.7	5.3175	1	5.2599e-08	1.052e-07	5.6305e-06	TRUE
73383	ZNF423	528.84	1099.2	528.84	1099.2	1.0542	162680	11511	5.3166	1	5.2861e-08	1.0572e-07	5.6545e-06	TRUE
4515	TCF7L1	318.52	723.45	318.52	723.45	1.181	81984	5801.3	5.3164	1	5.2918e-08	1.0584e-07	5.6567e-06	TRUE
19754	CNOT1	803.59	50.492	803.59	50.492	-3.9658	283580	20286	5.3142	5.3575e-08	1	1.0715e-07	5.7228e-06	FALSE
58173	NOL10	790.22	46.354	790.22	46.354	-4.0625	276670	19829	5.3137	5.3705e-08	1	1.0741e-07	5.7298e-06	FALSE
4649	FASTKD2	424.29	915.48	424.29	915.48	1.1077	120640	8545.2	5.3137	1	5.3717e-08	1.0743e-07	5.7298e-06	TRUE
7830	PRSS1	91.179	265.71	91.179	265.71	1.5327	15230	1079.1	5.3129	1	5.4083e-08	1.0817e-07	5.7649e-06	TRUE
51813	RGPD4	626.09	1264.8	626.09	1264.8	1.0133	203970	14466	5.3104	1	5.4702e-08	1.094e-07	5.8268e-06	TRUE
49534	AARS	809.67	52.976	809.67	52.976	-3.9087	286290	20494	5.3099	5.4839e-08	1	1.0968e-07	5.8372e-06	FALSE
27267	LPAR1	345.26	772.28	345.26	772.28	1.1591	91173	6468.4	5.3095	1	5.4975e-08	1.0995e-07	5.8476e-06	TRUE
25248	RHOBTB2	119.14	327.79	119.14	327.79	1.4524	21767	1544.3	5.3094	1	5.5074e-08	1.1015e-07	5.854e-06	TRUE
72681	RAET1L	504.52	1056.2	504.52	1056.2	1.0644	152170	10800	5.3084	1	5.5296e-08	1.1059e-07	5.8735e-06	TRUE
[truncated: 74,099 more rows]

## Sheet: BC-5
sgrna	Gene	control_count	treatment_count	control_mean	treat_mean	LFC	control_var	adj_var	score	p.low	p.high	p.twosided	FDR	high_in_treatment
[truncated: 75,521 more rows]

[truncated: 7 more sheets: JSC-1, BC-3, BCBL-1pool, BCBL-1clone, APK-1, VG-1, KMS-12-BM]
