# Supplementary material for: Gene essentiality landscape and druggable oncogenic dependencies in herpesviral primary effusion lymphoma
Source: Nat Commun. 2018 Aug 15;9:3263. doi: 10.1038/s41467-018-05506-9 (PMC6093911; doi:10.1038/s41467-018-05506-9)
Supplement: Supplementary file 8 — Supplementary Data 6 [file 41467_2018_5506_MOESM8_ESM.xlsx]

## Sheet: GECKO_BC-3
sgrna	Gene	control_count	treatment_count	control_mean	treat_mean	LFC	control_var	adj_var	score	p.low	p.high	p.twosided	FDR	high_in_treatment
HGLibB_36786	PKMYT1	575.86/613.63/714.48	52.908/52.993/82.885	613.63	52.993	-3.5089	3122.6	2706.7	10.776	2.2315e-27	1	4.4629e-27	5.5077e-22	FALSE
HGLibB_41963	RPN1	737.27/607.47/688.56	126.83/191.78/108.17	688.56	126.83	-2.4314	3379	2959	10.327	2.6732e-25	1	5.3463e-25	3.299e-20	FALSE
HGLibB_08201	CCT6A	551.91/580.17/533.91	161.62/123.65/137.67	551.91	137.67	-1.9954	473.2	1675.4	10.12	2.2435e-24	1	4.487e-24	1.6115e-19	FALSE
HGLibB_31364	NDOR1	437.36/393.53/421.6	63.055/71.919/26.692	421.6	63.055	-2.7219	609.31	1258.9	10.105	2.6116e-24	1	5.2232e-24	1.6115e-19	FALSE
HGLibB_30557	MVK	698.74/662.93/664.37	215.98/287.68/219.15	664.37	219.15	-1.5956	1472.3	2039.9	9.8574	3.1839e-23	1	6.3677e-23	1.4816e-18	FALSE
HGLibA_29621	HSPE1	451.94/404.1/498.49	100.74/55.517/85.695	451.94	85.695	-2.3853	1398.3	1383.9	9.845	3.6016e-23	1	7.2033e-23	1.4816e-18	FALSE
HGLibB_47983	SYS1	1528.7/1531.9/1419.5	915.38/796.16/848.52	1528.7	848.52	-0.84852	4789	4945.1	9.6723	1.9766e-22	1	3.9532e-22	6.9695e-18	FALSE
HGLibB_42091	RPS4X	381.13/341.59/420.74	44.935/93.369/56.193	381.13	56.193	-2.7402	1160.3	1150.5	9.5798	4.8637e-22	1	9.7273e-22	1.5006e-17	FALSE
HGLibB_27965	MAGOH	573.78/548.48/516.64	168.87/135.01/217.75	548.48	168.87	-1.6936	1297.5	1664.3	9.3051	6.6937e-21	1	1.3387e-20	1.8357e-16	FALSE
HGLibB_28338	MARS2	400.92/364.48/403.46	83.348/40.376/81.481	400.92	81.481	-2.2848	756.83	1193.4	9.2467	1.1578e-20	1	2.3157e-20	2.8578e-16	FALSE
HGLibA_01624	ALG2	560.24/655.01/565.02	160.9/104.72/82.885	565.02	104.72	-2.4205	2938.4	2531.4	9.1485	2.8874e-20	1	5.7747e-20	6.4788e-16	FALSE
HGLibB_47174	ST20	267.63/273.8/275.6	16.67/46.684/1.4048	273.8	16.67	-3.959	293.81	796.44	9.1112	4.0579e-20	1	8.1157e-20	8.3464e-16	FALSE
HGLibA_22381	hsa-mir-1233-2	486.31/566.09/596.98	144.95/193.05/151.72	566.09	151.72	-1.8927	2268.2	2085.8	9.0729	5.7939e-20	1	1.1588e-19	1.1e-15	FALSE
HGLibB_40841	REXO1L1	371.76/372.4/430.24	43.486/47.946/94.124	372.4	47.946	-2.9315	1374.5	1284.2	9.054	6.8914e-20	1	1.3783e-19	1.215e-15	FALSE
HGLibB_20342	GRPEL1	301.99/324.86/342.12	29.715/60.564/46.36	324.86	46.36	-2.7825	324.93	954.77	9.0132	1.0005e-19	1	2.001e-19	1.5785e-15	FALSE
HGLibA_05398	C15orf41	347.81/377.69/382.72	76.1/71.919/95.529	377.69	76.1	-2.2962	328.23	1120.2	9.0107	1.0233e-19	1	2.0466e-19	1.5785e-15	FALSE
HGLibB_05247	C12orf45	718.53/697.26/685.97	279.76/282.63/290.8	697.26	282.63	-1.2998	163.69	2147.3	8.9478	1.8135e-19	1	3.627e-19	2.633e-15	FALSE
HGLibB_47678	SULT1A2	569.62/605.7/615.12	271.79/222.07/212.13	605.7	222.07	-1.4435	990.5	1849.2	8.9213	2.3039e-19	1	4.6079e-19	3.1592e-15	FALSE
HGLibB_22304	HSPE1	295.74/329.26/327.43	52.908/42.899/64.622	327.43	52.908	-2.607	311.26	962.78	8.8474	4.4777e-19	1	8.9555e-19	5.8169e-15	FALSE
HGLibB_24013	KARS	444.65/497.42/525.27	198.59/147.62/129.24	497.42	147.62	-1.7457	1623.7	1582.6	8.7928	7.2929e-19	1	1.4586e-18	9.0002e-15	FALSE
HGLibB_39038	PSMA7	235.34/195.45/236.72	35.514/5.047/7.0242	235.34	7.0242	-4.8804	602.34	678.38	8.7661	8.4353e-19	1	1.6871e-18	9.9144e-15	FALSE
HGLibB_03635	ATP5A1	405.08/466.6/457.02	179.74/112.29/126.44	457.02	126.44	-1.8457	1457.8	1429	8.7453	1.112e-18	1	2.224e-18	1.2476e-14	FALSE
HGLibB_12326	DARS	343.64/331.91/308.43	59.431/47.946/84.29	331.91	59.431	-2.4618	359.74	976.74	8.7184	1.4108e-18	1	2.8215e-18	1.5139e-14	FALSE
HGLibB_06208	C3orf17	405.08/341.59/373.22	60.156/94.631/84.29	373.22	84.29	-2.1334	676.29	1106.2	8.6873	1.8558e-18	1	3.7117e-18	1.9086e-14	FALSE
HGLibB_28720	MED16	639.39/718.39/673.87	279.76/257.4/327.33	673.87	279.76	-1.2653	1483.6	2070.9	8.6604	2.3503e-18	1	4.7005e-18	2.2711e-14	FALSE
HGLibB_50931	TOP2A	256.17/244.75/260.05	20.293/7.5704/56.193	256.17	20.293	-3.5942	399.05	742.18	8.6583	2.3923e-18	1	4.7847e-18	2.2711e-14	FALSE
HGLibA_55025	SULT1A3	608.15/616.27/632.4	279.76/240.99/209.32	616.27	240.99	-1.3509	708.07	1883.5	8.6471	2.6404e-18	1	5.2809e-18	2.4138e-14	FALSE
HGLibB_08507	CDC16	418.62/372.4/384.45	73.201/112.29/92.719	384.45	92.719	-2.0401	519.21	1141.5	8.6347	2.9443e-18	1	5.8886e-18	2.5954e-14	FALSE
HGLibB_11585	CTCF	245.76/266.76/282.51	53.633/22.711/26.692	266.76	26.692	-3.2734	357.68	774.73	8.6249	3.2083e-18	1	6.4166e-18	2.7306e-14	FALSE
HGLibA_45906	PRMT1	396.75/485.97/406.92	72.477/75.704/84.29	406.92	75.704	-2.4109	1609.4	1477	8.618	3.4057e-18	1	6.8115e-18	2.802e-14	FALSE
HGLibB_50923	TONSL	319.69/353.91/324.84	60.156/61.825/108.17	324.84	61.825	-2.3747	755.66	954.7	8.5123	8.5253e-18	1	1.7051e-17	6.7879e-14	FALSE
HGLibB_53088	UROD	582.11/617.15/578.84	224.68/270.01/169.99	582.11	224.68	-1.3695	1571.2	1772.8	8.4891	1.0411e-17	1	2.0822e-17	8.0301e-14	FALSE
HGLibA_16886	FARSB	261.38/242.11/236.72	18.844/58.04/4.2145	242.11	18.844	-3.6148	537.7	699.06	8.4442	1.5284e-17	1	3.0568e-17	1.1432e-13	FALSE
HGLibA_29622	HSPE1	285.33/264.12/281.64	41.312/50.47/36.526	281.64	41.312	-2.7399	106.9	820.65	8.3894	2.4422e-17	1	4.8843e-17	1.7729e-13	FALSE
HGLibA_01887	ANAPC5	300.95/351.27/323.98	110.89/65.611/60.408	323.98	65.611	-2.2865	838.15	952.01	8.3737	2.7929e-17	1	5.5858e-17	1.9696e-13	FALSE
HGLibA_58981	TRMT5	235.34/258.83/249.68	21.018/70.657/25.287	249.68	25.287	-3.2534	591.5	722.26	8.3495	3.4275e-17	1	6.855e-17	2.3499e-13	FALSE
HGLibB_46461	SPATA5	412.37/374.16/411.23	50.734/111.03/129.24	411.23	111.03	-1.8795	1335.8	1299.2	8.3286	4.0915e-17	1	8.183e-17	2.6979e-13	FALSE
HGLibA_58561	TRAIP	326.98/303.73/336.94	59.431/104.72/68.837	326.98	68.837	-2.2316	504	961.38	8.3256	4.1941e-17	1	8.3882e-17	2.6979e-13	FALSE
HGLibA_10337	CNOT3	408.21/466.6/468.25	200.76/152.67/150.32	466.6	152.67	-1.6054	1432.8	1422.5	8.3237	4.2629e-17	1	8.5259e-17	2.6979e-13	FALSE
HGLibA_31130	ITPK1	270.75/287.89/224.62	31.89/37.852/37.931	270.75	37.852	-2.8062	614.2	787.04	8.3017	5.1309e-17	1	1.0262e-16	3.0202e-13	FALSE
HGLibB_03638	ATP5B	299.91/244.75/323.98	50.009/35.329/47.764	299.91	47.764	-2.6254	945.43	922.68	8.3008	5.169e-17	1	1.0338e-16	3.0202e-13	FALSE
HGLibA_12340	DARS	361.35/409.38/349.9	129.73/83.275/82.885	361.35	83.275	-2.1042	1149.2	1122.4	8.3001	5.2032e-17	1	1.0406e-16	3.0202e-13	FALSE
HGLibA_20553	GTF2H2D	172.86/215.69/238.45	9.422/10.094/2.8097	215.69	9.422	-4.378	599.09	618.51	8.2941	5.2617e-17	1	1.0523e-16	3.0202e-13	FALSE
HGLibB_52238	TUBG1	366.55/442.83/438.02	71.752/111.03/123.63	438.02	111.03	-1.9703	1708	1575.6	8.2376	8.7836e-17	1	1.7567e-16	4.9272e-13	FALSE
HGLibB_41870	RPL27A	328.02/330.14/368.04	74.651/109.77/71.647	330.14	74.651	-2.13	670.73	971.24	8.1982	1.2205e-16	1	2.441e-16	6.6944e-13	FALSE
HGLibA_04698	BORA	558.16/559.92/592.66	240.62/222.07/221.96	559.92	222.07	-1.3303	354.79	1701.2	8.1914	1.291e-16	1	2.582e-16	6.9272e-13	FALSE
HGLibA_55028	SULT1A4	592.53/573.13/615.12	280.48/244.78/195.27	592.53	244.78	-1.272	1153.2	1806.5	8.1817	1.3995e-16	1	2.7991e-16	7.3498e-13	FALSE
HGLibA_60737	UTP23	300.95/270.28/320.52	58.706/47.946/101.15	300.95	58.706	-2.3384	810.22	880.41	8.1641	1.6193e-16	1	3.2386e-16	8.2573e-13	FALSE
HGLibA_43601	PHB	281.16/340.71/304.11	77.55/60.564/49.169	304.11	60.564	-2.3092	571.12	890.21	8.1626	1.6393e-16	1	3.2785e-16	8.2573e-13	FALSE
HGLibB_01863	ANAPC10	203.06/242.11/225.49	16.67/58.04/4.2145	225.49	16.67	-3.6801	661.43	657.06	8.1464	1.867e-16	1	3.734e-16	9.2164e-13	FALSE
HGLibA_14855	EIF5A	267.63/246.51/262.64	23.192/42.899/37.931	262.64	37.931	-2.7596	131.74	762.06	8.14	1.9771e-16	1	3.9542e-16	9.5685e-13	FALSE
HGLibB_04997	BUD31	497.76/496.54/532.19	91.32/206.93/151.72	497.76	151.72	-1.7074	1970.6	1814.2	8.1243	2.2496e-16	1	4.4992e-16	1.0678e-12	FALSE
HGLibA_53128	SMU1	306.16/239.46/281.64	49.284/36.59/60.408	281.64	49.284	-2.4908	666.19	820.65	8.1111	2.5072e-16	1	5.0143e-16	1.1676e-12	FALSE
HGLibB_34662	OSTC	286.37/348.63/407.78	11.596/42.899/5.6193	348.63	11.596	-4.7948	2097.6	1741.4	8.0765	3.0036e-16	1	6.0071e-16	1.3729e-12	FALSE
HGLibB_06041	C21orf59	458.19/434.91/467.39	152.2/137.53/223.37	458.19	152.2	-1.5837	1476.7	1442.8	8.0557	3.9527e-16	1	7.9054e-16	1.7738e-12	FALSE
HGLibB_15764	EXOSC6	260.34/257.07/281.64	7.9724/47.946/39.335	260.34	39.335	-2.6958	380.61	754.98	8.0431	4.3783e-16	1	8.7565e-16	1.8953e-12	FALSE
HGLibB_56218	ZNF573	184.32/214.81/231.54	15.22/8.8322/15.453	214.81	15.22	-3.7339	312.62	615.84	8.0429	4.3612e-16	1	8.7225e-16	1.8953e-12	FALSE
HGLibB_46541	SPDYE5	221.81/254.43/296.33	17.394/46.684/28.097	254.43	28.097	-3.134	820	792.28	8.041	4.4538e-16	1	8.9076e-16	1.8953e-12	FALSE
HGLibA_46366	PSMA4	296.78/339.83/310.15	55.082/68.134/94.124	310.15	68.134	-2.1702	476.3	908.99	8.0273	4.981e-16	1	9.962e-16	2.0838e-12	FALSE
HGLibB_21806	HNRNPL	501.93/525.59/511.45	198.59/196.83/174.2	511.45	196.83	-1.3731	201.46	1545.3	8.0035	6.0462e-16	1	1.2092e-15	2.4872e-12	FALSE
HGLibB_16913	FBL	216.6/246.51/234.13	42.761/26.497/19.668	234.13	26.497	-3.0961	192.91	674.67	7.9937	6.5477e-16	1	1.3095e-15	2.6494e-12	FALSE
HGLibB_13094	DHODH	441.53/416.42/446.66	144.95/152.67/189.65	441.53	152.67	-1.5259	520.99	1322.1	7.9443	9.7627e-16	1	1.9525e-15	3.8865e-12	FALSE
HGLibA_03411	ATAD3A	267.63/237.7/274.73	46.385/42.899/50.574	267.63	46.385	-2.5031	243.88	777.41	7.9349	1.0536e-15	1	2.1072e-15	4.1278e-12	FALSE
HGLibB_46420	SPATA31A4	337.4/375.04/425.06	86.247/103.46/127.84	375.04	103.46	-1.8479	1202.3	1172.2	7.9323	1.0756e-15	1	2.1512e-15	4.1482e-12	FALSE
HGLibB_13349	DLST	224.93/241.23/257.45	32.614/49.208/26.692	241.23	32.614	-2.8492	209.82	696.37	7.9053	1.3365e-15	1	2.673e-15	5.075e-12	FALSE
HGLibB_47886	SYF2	279.08/263.24/278.19	47.11/55.517/53.384	278.19	53.384	-2.36	67.077	809.98	7.8989	1.4065e-15	1	2.8131e-15	5.26e-12	FALSE
HGLibA_45577	PRAMEF13	354.06/410.26/431.97	125.38/124.91/82.885	410.26	124.91	-1.7076	1349.1	1307.1	7.8927	1.4788e-15	1	2.9576e-15	5.4477e-12	FALSE
HGLibB_27484	LSM11	477.98/472.77/437.15	140.6/176.64/175.6	472.77	175.6	-1.4237	630.39	1421.5	7.8816	1.6165e-15	1	3.233e-15	5.8674e-12	FALSE
HGLibB_08512	CDC20	318.65/316.06/351.62	71.027/78.228/98.339	318.65	78.228	-2.0124	387.53	935.42	7.8609	1.9067e-15	1	3.8135e-15	6.8206e-12	FALSE
HGLibA_44848	POLR1E	323.86/375.04/339.53	103.64/65.611/16.858	339.53	65.611	-2.354	1332.5	1221.9	7.8363	2.3209e-15	1	4.6418e-15	8.1836e-12	FALSE
HGLibA_49171	RPL17-C18orf32	413.41/394.41/444.06	101.47/75.704/172.79	413.41	101.47	-2.0159	1763	1586.3	7.8323	2.3952e-15	1	4.7903e-15	8.307e-12	FALSE
HGLibA_20179	GPX4	291.58/309.02/259.18	63.055/63.087/99.743	291.58	63.087	-2.1907	674.31	851.37	7.8308	2.4232e-15	1	4.8465e-15	8.307e-12	FALSE
HGLibA_14780	EIF3F	278.04/273.8/260.05	98.568/52.993/46.36	273.8	52.993	-2.3475	582.06	796.44	7.8241	2.5559e-15	1	5.1118e-15	8.6418e-12	FALSE
HGLibB_52646	UBL5	228.05/237.7/209.94	15.22/27.758/68.837	228.05	27.758	-2.9936	566.5	656.14	7.8194	2.6526e-15	1	5.3051e-15	8.8475e-12	FALSE
HGLibB_10448	COASY	425.91/385.61/425.92	147.85/174.12/129.24	425.91	147.85	-1.5201	665.12	1272.5	7.7948	3.226e-15	1	6.4519e-15	1.0617e-11	FALSE
HGLibB_46528	SPDYE2B	228.05/280.84/304.97	48.559/52.993/30.906	280.84	48.559	-2.5077	925	889.39	7.7888	3.382e-15	1	6.764e-15	1.0896e-11	FALSE
HGLibA_22377	hsa-mir-1233-1	506.09/630.36/628.95	170.32/196.83/136.27	628.95	170.32	-1.8785	4239.3	3467.8	7.7882	3.3993e-15	1	6.7986e-15	1.0896e-11	FALSE
HGLibA_47504	RANGAP1	218.68/207.77/232.4	45.66/17.664/23.882	218.68	23.882	-3.1422	205.04	627.6	7.7759	3.7449e-15	1	7.4897e-15	1.185e-11	FALSE
HGLibA_08505	CDAN1	448.82/493.02/452.7	109.44/203.14/155.94	452.7	155.94	-1.5316	1507.6	1457.6	7.7732	3.827e-15	1	7.6541e-15	1.1957e-11	FALSE
HGLibB_39082	PSMC2	445.7/404.98/419.01	187.71/117.34/144.7	419.01	144.7	-1.5274	876.95	1250.7	7.7567	4.3587e-15	1	8.7174e-15	1.3448e-11	FALSE
HGLibB_53457	VARS	401.96/401.46/398.28	133.36/90.845/146.1	401.46	133.36	-1.5828	495.01	1195.1	7.7551	4.4146e-15	1	8.8291e-15	1.3452e-11	FALSE
HGLibB_46533	SPDYE2L	240.55/262.35/314.47	41.312/46.684/44.955	262.35	44.955	-2.5187	802.02	788.41	7.7426	4.872e-15	1	9.744e-15	1.4665e-11	FALSE
HGLibB_45632	SMCR9	346.77/345.11/366.31	50.734/99.678/118.01	346.77	99.678	-1.7884	779.02	1023.2	7.7246	5.6082e-15	1	1.1216e-14	1.6677e-11	FALSE
HGLibB_28696	MED10	390.5/398.81/354.21	131.18/127.44/119.41	390.5	127.44	-1.608	366.11	1160.6	7.722	5.7243e-15	1	1.1449e-14	1.682e-11	FALSE
HGLibA_13097	DHDDS	414.46/365.36/380.13	121.04/114.82/147.51	380.13	121.04	-1.643	533.93	1127.9	7.7148	6.0575e-15	1	1.2115e-14	1.759e-11	FALSE
HGLibB_36264	PHB	360.31/363.6/365.45	165.97/111.03/78.671	363.6	111.03	-1.7024	1019.9	1075.9	7.6998	6.8126e-15	1	1.3625e-14	1.9552e-11	FALSE
HGLibB_42025	RPS15	501.93/471.01/472.57	182.64/129.96/219.15	472.57	182.64	-1.3667	1243.2	1420.9	7.6915	7.2706e-15	1	1.4541e-14	2.0627e-11	FALSE
HGLibB_10768	CORO1C	383.22/418.18/400	129.01/165.29/134.86	400	134.86	-1.5614	393.06	1190.5	7.6842	7.6962e-15	1	1.5392e-14	2.1586e-11	FALSE
HGLibA_06526	C7orf26	272.83/258.83/236.72	38.413/49.208/64.622	258.83	49.208	-2.3716	259.79	750.36	7.6526	9.8491e-15	1	1.9698e-14	2.7128e-11	FALSE
HGLibB_21520	HIST2H4A	229.1/229.78/222.03	32.614/23.973/78.671	229.1	32.614	-2.7751	561.56	659.31	7.652	9.892e-15	1	1.9784e-14	2.7128e-11	FALSE
HGLibA_49405	RPS25	518.59/479.81/490.72	204.38/196.83/155.94	490.72	196.83	-1.3136	656.32	1478.9	7.642	1.069e-14	1	2.1379e-14	2.8821e-11	FALSE
HGLibB_14966	ELP5	313.44/334.55/266.96	63.779/80.751/109.58	313.44	80.751	-1.9435	931.34	927.3	7.6414	1.0743e-14	1	2.1486e-14	2.8821e-11	FALSE
HGLibA_55331	SYS1	415.5/465.72/426.79	197.14/140.05/108.17	426.79	140.05	-1.6006	1479.6	1411.5	7.6319	1.1562e-14	1	2.3123e-14	3.0684e-11	FALSE
HGLibB_46497	SPC24	471.73/463.96/463.07	166.7/100.94/210.73	463.96	166.7	-1.4713	1580.9	1518.4	7.6287	1.186e-14	1	2.3721e-14	3.1143e-11	FALSE
HGLibB_18589	GAPDH	233.26/308.13/297.19	64.504/12.617/26.692	297.19	26.692	-3.4287	1458.8	1262.1	7.6142	1.3234e-14	1	2.6467e-14	3.4383e-11	FALSE
HGLibB_37253	PMF1	224.93/247.39/285.1	35.514/44.161/67.432	247.39	44.161	-2.4594	635.71	715.24	7.599	1.4922e-14	1	2.9843e-14	3.8339e-11	FALSE
HGLibB_48553	TBL1XR1	809.13/815.24/869.99	421.81/492.08/432.69	815.24	432.69	-0.91232	1670.1	2535.1	7.5977	1.5067e-14	1	3.0134e-14	3.8339e-11	FALSE
HGLibA_45236	PPIL4	476.94/485.97/431.11	194.96/189.26/182.63	476.94	189.26	-1.3288	564.65	1434.9	7.5945	1.5452e-14	1	3.0903e-14	3.8916e-11	FALSE
HGLibB_42020	RPS14	464.44/515.91/508.86	211.63/218.28/195.27	508.86	211.63	-1.2617	583.65	1537	7.5815	1.708e-14	1	3.4159e-14	4.2582e-11	FALSE
HGLibA_46429	PSMC5	206.19/193.68/190.93	15.945/34.067/7.0242	193.68	15.945	-3.5222	142.97	551.85	7.5662	1.9137e-14	1	3.8274e-14	4.7234e-11	FALSE
HGLibB_31926	NIPBL	522.76/504.46/544.28	129.73/225.85/74.456	522.76	129.73	-2.0023	3273.1	2709.3	7.5508	2.1631e-14	1	4.3262e-14	5.2862e-11	FALSE
HGLibA_60516	USP17L15	193.69/207.77/229.81	23.917/63.087/21.073	207.77	23.917	-3.0667	556.56	594.46	7.5407	2.3369e-14	1	4.6738e-14	5.6549e-11	FALSE
HGLibB_15117	ENO1	225.97/250.91/253.13	31.165/78.228/2.8097	250.91	31.165	-2.9693	911.45	849.64	7.5388	2.3718e-14	1	4.7437e-14	5.6837e-11	FALSE
HGLibB_34995	PAK1IP1	303.03/275.56/284.24	67.403/109.77/46.36	284.24	67.403	-2.06	666.61	828.66	7.5325	2.4897e-14	1	4.9794e-14	5.9087e-11	FALSE
HGLibB_37449	POLD3	332.19/294.05/314.47	86.247/100.94/53.384	314.47	86.247	-1.8543	506.72	922.42	7.5145	2.8561e-14	1	5.7122e-14	6.7138e-11	FALSE
HGLibB_42326	RTEL1	178.07/211.29/221.17	45.66/26.497/7.0242	211.29	26.497	-2.9487	486.92	605.14	7.5121	2.9082e-14	1	5.8164e-14	6.7718e-11	FALSE
HGLibB_37697	POTEM	323.86/341.59/403.46	97.119/100.94/102.55	341.59	100.94	-1.7488	1039.9	1028.9	7.5023	3.1343e-14	1	6.2685e-14	7.23e-11	FALSE
HGLibA_58282	TOP2A	239.51/267.64/254	50.734/41.637/75.861	254	50.734	-2.3013	277.52	735.51	7.4949	3.3172e-14	1	6.6343e-14	7.581e-11	FALSE
HGLibA_51018	SFPQ	278.04/320.46/346.44	103.64/30.282/63.218	320.46	63.218	-2.3236	1298.3	1179.2	7.491	3.4165e-14	1	6.8331e-14	7.7365e-11	FALSE
HGLibB_24034	KAT8	318.65/291.41/356.81	92.77/63.087/89.91	318.65	89.91	-1.814	731.42	935.42	7.479	3.7454e-14	1	7.4907e-14	8.404e-11	FALSE
HGLibB_37692	POTEI	309.28/323.1/375.81	97.843/93.369/81.481	323.1	93.369	-1.7801	782.74	949.28	7.4563	4.4486e-14	1	8.8972e-14	9.892e-11	FALSE
HGLibB_35673	PDCD11	460.27/411.14/452.7	218.88/123.65/157.34	452.7	157.34	-1.5187	1676.7	1570.3	7.4534	4.5467e-14	1	9.0935e-14	9.997e-11	FALSE
HGLibA_12710	DDX41	262.42/281.72/244.49	23.192/56.778/75.861	262.42	56.778	-2.1888	546.52	761.39	7.4526	4.5768e-14	1	9.1536e-14	9.997e-11	FALSE
HGLibA_56842	TINF2	358.22/327.5/397.41	151.48/97.154/101.15	358.22	101.15	-1.8142	1257.1	1191.1	7.4489	4.7077e-14	1	9.4154e-14	1.0193e-10	FALSE
HGLibB_28732	MED20	465.48/526.47/460.48	214.53/135.01/157.34	465.48	157.34	-1.5588	1878.5	1718.5	7.4333	5.298e-14	1	1.0596e-13	1.1371e-10	FALSE
HGLibB_37686	POTEG	341.56/314.3/372.36	105.82/87.06/106.77	341.56	105.82	-1.6812	511.1	1006.9	7.4293	5.457e-14	1	1.0914e-13	1.1611e-10	FALSE
HGLibB_48139	TAF10	347.81/361.84/376.68	118.86/124.91/112.39	361.84	118.86	-1.598	123.88	1070.4	7.4266	5.5719e-14	1	1.1144e-13	1.1754e-10	FALSE
HGLibB_52434	U2AF2	357.18/365.36/404.32	158.72/92.107/92.719	365.36	92.719	-1.9668	1485.5	1350.8	7.4181	5.9418e-14	1	1.1884e-13	1.2429e-10	FALSE
HGLibB_49136	TFRC	346.77/335.43/309.29	134.81/82.013/102.55	335.43	102.55	-1.6999	568.48	987.73	7.4097	6.3289e-14	1	1.2658e-13	1.3127e-10	FALSE
HGLibB_21524	HIST2H4B	252.01/260.59/237.58	29.715/31.544/91.314	252.01	31.544	-2.9587	964.42	886.08	7.4062	6.4949e-14	1	1.299e-13	1.3359e-10	FALSE
HGLibA_29048	hsa-mir-7851	177.03/174.32/209.07	7.9724/11.356/28.097	177.03	11.356	-3.8489	331.48	501.7	7.3966	6.8528e-14	1	1.3706e-13	1.3979e-10	FALSE
HGLibB_42042	RPS19	191.61/253.55/243.63	44.211/42.899/28.097	243.63	42.899	-2.4783	756.41	738.85	7.3848	7.6358e-14	1	1.5272e-13	1.5448e-10	FALSE
HGLibA_23653	hsa-mir-3135b	177.03/247.39/214.26	37.688/10.094/21.073	214.26	21.073	-3.2857	720.05	684.75	7.3825	7.7517e-14	1	1.5503e-13	1.5555e-10	FALSE
HGLibA_10761	COQ6	218.68/244.75/225.49	8.6972/37.852/68.837	225.49	37.852	-2.5434	556.82	648.31	7.3692	8.5795e-14	1	1.7159e-13	1.7078e-10	FALSE
HGLibB_52549	UBE2I	479.02/530.87/508.86	141.33/243.52/134.86	508.86	141.33	-1.8409	2964.7	2488.8	7.3671	8.7189e-14	1	1.7438e-13	1.7216e-10	FALSE
HGLibB_29893	MRPL23	379.05/368/415.55	129.73/132.48/140.48	379.05	132.48	-1.5095	381.56	1124.5	7.3528	9.7014e-14	1	1.9403e-13	1.9004e-10	FALSE
HGLibB_43094	SDHD	261.38/242.99/264.37	78.999/59.302/43.55	261.38	59.302	-2.1214	245.82	758.18	7.3388	1.0773e-13	1	2.1546e-13	2.0938e-10	FALSE
HGLibA_18938	GFER	211.39/184.88/186.61	39.862/17.664/12.644	186.61	17.664	-3.3294	283.78	530.51	7.335	1.1059e-13	1	2.2119e-13	2.1326e-10	FALSE
HGLibA_38228	MZT1	237.43/220.1/223.76	62.33/37.852/37.931	223.76	37.931	-2.5294	198.88	643.05	7.3281	1.167e-13	1	2.334e-13	2.2329e-10	FALSE
HGLibB_50897	TOMM22	222.85/226.26/222.9	25.367/80.751/22.477	222.9	25.367	-3.086	771.78	727.99	7.321	1.2303e-13	1	2.4605e-13	2.3358e-10	FALSE
HGLibA_39605	NOP58	182.24/228.02/230.67	47.835/22.711/40.74	228.02	40.74	-2.456	619.65	656.03	7.3119	1.3173e-13	1	2.6346e-13	2.4714e-10	FALSE
HGLibB_55617	ZNF259	257.21/235.94/298.06	42.036/69.396/57.598	257.21	57.598	-2.1396	625.54	745.38	7.3114	1.3217e-13	1	2.6434e-13	2.4714e-10	FALSE
HGLibA_11638	CTNNA1	357.18/362.72/360.26	577.64/618.25/598.46	360.26	598.46	0.73062	210.21	1065.5	7.2974	1	1.4669e-13	2.9338e-13	2.7223e-10	TRUE
HGLibA_30948	ISG20L2	185.36/239.46/238.45	13.046/31.544/49.169	238.45	31.544	-2.8793	868.04	807.98	7.2789	1.6823e-13	1	3.3646e-13	3.0834e-10	FALSE
HGLibB_45645	SMG5	247.84/253.55/242.77	18.844/52.993/59.003	247.84	52.993	-2.2044	315.16	716.62	7.2786	1.6865e-13	1	3.3729e-13	3.0834e-10	FALSE
HGLibA_53870	SPDYE2	305.11/282.6/328.3	87.697/93.369/87.1	305.11	87.697	-1.7871	269.17	893.34	7.2742	1.7421e-13	1	3.4842e-13	3.1617e-10	FALSE
HGLibB_20122	GPS1	225.97/279.96/250.54	47.835/75.704/54.789	250.54	54.789	-2.1728	488.77	724.91	7.2706	1.7899e-13	1	3.5799e-13	3.2233e-10	FALSE
HGLibB_40137	RAN	379.05/459.56/428.51	162.35/55.517/71.647	428.51	71.647	-2.5637	2974.4	2409.8	7.2696	1.8021e-13	1	3.6043e-13	3.2233e-10	FALSE
HGLibA_39550	NOL12	238.47/308.13/271.28	57.256/88.322/67.432	271.28	67.432	-1.9923	743.71	788.66	7.2586	1.9552e-13	1	3.9104e-13	3.4719e-10	FALSE
HGLibA_44626	PMVK	286.37/297.57/285.1	113.79/76.966/46.36	286.37	76.966	-1.882	604.92	835.26	7.2456	2.1526e-13	1	4.3052e-13	3.7951e-10	FALSE
HGLibB_47760	SUPT4H1	370.72/370.64/334.34	182.64/128.7/130.65	370.64	130.65	-1.4972	1006.1	1098.1	7.2424	2.2035e-13	1	4.407e-13	3.8572e-10	FALSE
HGLibA_53885	SPDYE5	222.85/249.15/283.37	55.082/55.517/40.74	249.15	55.082	-2.1572	517.21	720.64	7.2292	2.4284e-13	1	4.8568e-13	4.221e-10	FALSE
HGLibB_39092	PSMC5	363.43/348.63/348.17	155.1/117.34/87.1	348.63	117.34	-1.5629	639.85	1029	7.2102	2.7941e-13	1	5.5883e-13	4.8228e-10	FALSE
HGLibA_46005	PRPF3	289.49/300.21/285.96	118.14/74.443/80.076	289.49	80.076	-1.8412	401.92	844.92	7.2045	2.9119e-13	1	5.8238e-13	4.9567e-10	FALSE
HGLibA_34815	LSM12	173.9/186.64/171.92	2.1743/16.403/14.048	173.9	14.048	-3.5389	78.172	492.33	7.2045	2.8903e-13	1	5.7806e-13	4.9541e-10	FALSE
HGLibB_41951	RPL9	192.65/236.82/193.52	24.642/16.403/36.526	193.52	24.642	-2.9234	521.22	551.35	7.1922	3.1864e-13	1	6.3728e-13	5.3868e-10	FALSE
HGLibB_34974	PAGR1	288.45/293.17/270.41	109.44/70.657/80.076	288.45	80.076	-1.836	324.65	841.7	7.1824	3.4242e-13	1	6.8484e-13	5.7494e-10	FALSE
HGLibB_40058	RAD9A	191.61/219.22/232.4	41.312/39.114/28.097	219.22	39.114	-2.4567	265.56	629.22	7.1799	3.4884e-13	1	6.9768e-13	5.8176e-10	FALSE
HGLibB_08724	CDK12	246.8/353.03/295.47	42.036/34.067/46.36	295.47	42.036	-2.7842	1441.2	1248.6	7.1721	3.6922e-13	1	7.3845e-13	6.1163e-10	FALSE
HGLibA_05399	C15orf41	563.37/492.14/499.36	159.45/201.88/238.82	499.36	201.88	-1.3023	1828.7	1721.3	7.1701	3.7469e-13	1	7.4938e-13	6.1654e-10	FALSE
HGLibB_36265	PHB	500.89/449/490.72	210.18/102.2/177.01	490.72	177.01	-1.4659	2135.2	1916.4	7.166	3.86e-13	1	7.7201e-13	6.3095e-10	FALSE
HGLibB_19600	GOLGA6L6	211.39/232.42/227.22	86.972/44.161/39.335	227.22	44.161	-2.3373	533.38	653.58	7.1603	4.0245e-13	1	8.049e-13	6.5351e-10	FALSE
HGLibA_45033	POTEJ	338.44/322.22/368.9	126.83/80.751/112.39	338.44	112.39	-1.5819	600.15	997.13	7.1586	4.0752e-13	1	8.1504e-13	6.5742e-10	FALSE
HGLibB_46543	SPDYE6	219.72/228.9/279.92	41.312/47.946/43.55	228.9	43.55	-2.3675	677.79	671.43	7.153	4.2436e-13	1	8.4873e-13	6.8015e-10	FALSE
HGLibB_37555	POLR2L	335.31/280.84/317.93	118.86/79.49/99.743	317.93	99.743	-1.6626	613.33	933.18	7.1424	4.5853e-13	1	9.1705e-13	7.3016e-10	FALSE
HGLibA_27324	hsa-mir-5689	196.81/219.22/196.98	21.743/27.758/40.74	196.98	27.758	-2.7833	174.82	561.79	7.1394	4.6858e-13	1	9.3715e-13	7.4138e-10	FALSE
HGLibA_47772	RBM14	241.59/279.08/270.41	71.752/70.657/66.027	270.41	70.657	-1.9213	232.11	786	7.125	5.2022e-13	1	1.0404e-12	8.1635e-10	FALSE
HGLibB_41372	RNASEH1	203.06/196.33/153.78	22.468/27.758/43.55	196.33	27.758	-2.7785	533.2	559.82	7.1244	5.2258e-13	1	1.0452e-12	8.1635e-10	FALSE
HGLibA_53804	SPATA5	202.02/199.85/204.75	50.734/27.758/30.906	202.02	30.906	-2.6697	103.8	577.04	7.1233	5.2675e-13	1	1.0535e-12	8.1769e-10	FALSE
HGLibA_14747	EIF2B5	296.78/270.28/276.46	94.944/54.255/74.456	276.46	74.456	-1.8786	319.78	804.64	7.1213	5.3466e-13	1	1.0693e-12	8.2479e-10	FALSE
HGLibB_53416	UXT	272.83/250.91/215.12	56.532/59.302/60.408	250.91	59.302	-2.0626	442.59	726.04	7.1111	5.7578e-13	1	1.1516e-12	8.811e-10	FALSE
HGLibB_16914	FBL	312.4/260.59/263.5	68.853/66.872/54.789	263.5	66.872	-1.9624	637.46	764.72	7.1105	5.783e-13	1	1.1566e-12	8.811e-10	FALSE
HGLibA_37123	MRGBP	275.96/304.61/279.05	49.284/119.87/74.456	279.05	74.456	-1.892	839.64	830.64	7.0989	6.289e-13	1	1.2578e-12	9.5231e-10	FALSE
HGLibA_11482	CSTF1	231.18/246.51/236.72	51.458/47.946/75.861	236.72	51.458	-2.18	183.59	682.59	7.091	6.6596e-13	1	1.3319e-12	1.0023e-09	FALSE
HGLibA_00070	AARS2	365.51/354.8/377.54	137.71/132.48/85.695	365.51	132.48	-1.4572	618.98	1081.9	7.0845	6.978e-13	1	1.3956e-12	1.0438e-09	FALSE
HGLibB_39026	PSMA3	244.72/260.59/266.09	65.954/95.892/63.218	260.59	65.954	-1.9661	296.54	755.77	7.0801	7.205e-13	1	1.441e-12	1.0713e-09	FALSE
HGLibA_13680	DNLZ	429.03/412.02/414.69	189.89/127.44/165.77	414.69	165.77	-1.3176	566.03	1237	7.0775	7.3401e-13	1	1.468e-12	1.0849e-09	FALSE
HGLibB_39077	PSMC1	548.79/521.19/446.66	189.89/223.33/230.39	521.19	223.33	-1.219	1871.2	1773	7.0739	7.5329e-13	1	1.5066e-12	1.1067e-09	FALSE
HGLibA_12661	DDX18	238.47/226.26/244.49	84.798/52.993/39.335	238.47	52.993	-2.149	345.86	687.93	7.0715	7.6629e-13	1	1.5326e-12	1.1192e-09	FALSE
HGLibA_24793	hsa-mir-4258	246.8/240.35/264.37	79.724/58.04/57.598	246.8	58.04	-2.0694	205.16	713.43	7.0669	7.9202e-13	1	1.584e-12	1.1452e-09	FALSE
HGLibB_37690	POTEH	326.98/341.59/359.4	123.21/117.34/98.339	341.59	117.34	-1.5335	231.52	1007	7.0667	7.9342e-13	1	1.5868e-12	1.1452e-09	FALSE
HGLibB_34570	ORC6	253.05/262.35/309.29	92.045/56.778/67.432	262.35	67.432	-1.9443	752.22	761.19	7.0651	8.0274e-13	1	1.6055e-12	1.1455e-09	FALSE
HGLibB_42419	RUVBL1	341.56/470.13/395.68	108.71/66.872/46.36	395.68	66.872	-2.5471	2660.6	2166	7.065	8.0286e-13	1	1.6057e-12	1.1455e-09	FALSE
HGLibA_03668	ATP5I	237.43/279.08/216.85	63.779/40.376/15.453	237.43	40.376	-2.5267	831.87	782.83	7.0428	9.4211e-13	1	1.8842e-12	1.335e-09	FALSE
HGLibA_15438	ERCC3	387.38/317.82/372.36	138.43/142.58/134.86	372.36	138.43	-1.421	807.51	1103.4	7.0421	9.4653e-13	1	1.8931e-12	1.335e-09	FALSE
HGLibB_05736	C1orf109	273.87/289.65/253.13	75.376/45.423/96.934	273.87	75.376	-1.8476	510.21	796.67	7.0326	1.0133e-12	1	2.0266e-12	1.4211e-09	FALSE
HGLibB_43639	SF3A1	480.06/484.21/513.18	237/158.98/216.34	484.21	216.34	-1.1586	1143.4	1458.1	7.015	1.15e-12	1	2.2999e-12	1.6036e-09	FALSE
HGLibA_15475	ERH	324.9/315.18/359.4	113.79/90.845/108.17	324.9	108.17	-1.5778	404.11	954.89	7.0135	1.1618e-12	1	2.3235e-12	1.6109e-09	FALSE
HGLibB_14594	EFTUD1	198.9/198.09/157.24	50.009/31.544/30.906	198.09	31.544	-2.613	502.68	565.14	7.0056	1.2293e-12	1	2.4586e-12	1.6951e-09	FALSE
HGLibB_12663	DDX24	218.68/245.63/249.68	34.064/59.302/59.003	245.63	59.003	-2.0392	341.12	709.84	7.0047	1.238e-12	1	2.476e-12	1.6976e-09	FALSE
HGLibB_16606	FAM50A	274.92/264.12/250.54	71.027/50.47/70.242	264.12	70.242	-1.8958	173.11	766.61	7.0022	1.2601e-12	1	2.5203e-12	1.7184e-09	FALSE
HGLibA_46473	PSMD8	275.96/331.91/351.62	104.37/99.678/133.46	331.91	104.37	-1.6597	1096.9	1056.8	6.9993	1.2861e-12	1	2.5722e-12	1.7442e-09	FALSE
HGLibB_26297	LETM1	265.54/316.06/302.38	94.22/85.798/136.27	302.38	94.22	-1.6718	845.77	884.85	6.9978	1.3001e-12	1	2.6003e-12	1.7536e-09	FALSE
HGLibB_33025	NUP85	745.6/775.62/735.21	408.77/350.76/250.06	745.6	350.76	-1.0857	3628.6	3187.7	6.9933	1.3422e-12	1	2.6845e-12	1.8005e-09	FALSE
HGLibB_47690	SULT1C2	207.23/253.55/240.17	81.174/54.255/56.193	240.17	56.193	-2.0762	473.05	693.15	6.9881	1.3931e-12	1	2.7863e-12	1.8535e-09	FALSE
HGLibB_36689	PISD	249.92/312.54/292.88	62.33/108.51/88.505	292.88	88.505	-1.7152	829.2	855.39	6.9877	1.3968e-12	1	2.7936e-12	1.8535e-09	FALSE
HGLibA_37243	MRPL33	358.22/447.24/372.36	50.009/93.369/91.314	372.36	91.314	-2.0159	1879.2	1620.6	6.9812	1.4631e-12	1	2.9262e-12	1.9312e-09	FALSE
HGLibA_60912	VEPH1	127.04/125.01/107.13	266.71/254.87/238.82	125.01	254.87	1.0218	180.46	347.09	6.9701	1	1.5831e-12	3.1662e-12	2.0784e-09	TRUE
HGLibB_39018	PSKH2	262.42/330.14/311.02	524.01/527.41/491.69	311.02	524.01	0.7507	945.84	934.45	6.9675	1	1.6133e-12	3.2266e-12	2.1069e-09	TRUE
HGLibB_41827	RPL17	174.95/206.01/195.25	69.577/30.282/30.906	195.25	30.906	-2.6208	505.97	556.57	6.9661	1.6287e-12	1	3.2574e-12	2.1124e-09	FALSE
HGLibB_19460	GNB1L	304.07/330.14/347.3	113.06/111.03/126.44	330.14	113.06	-1.5376	289.27	971.24	6.9656	1.6351e-12	1	3.2703e-12	2.1124e-09	FALSE
HGLibB_29927	MRPL38	284.29/323.1/336.07	105.09/108.51/110.98	323.1	108.51	-1.5654	423.14	949.28	6.9649	1.6432e-12	1	3.2864e-12	2.1124e-09	FALSE
HGLibA_55241	SYMPK	256.17/265.88/270.41	72.477/70.657/123.63	265.88	72.477	-1.8608	683.58	772.02	6.9605	1.6954e-12	1	3.3908e-12	2.1682e-09	FALSE
HGLibB_10326	CNOT3	390.5/367.12/342.98	137.71/160.24/122.22	367.12	137.71	-1.4082	469.26	1087	6.9584	1.721e-12	1	3.442e-12	2.1896e-09	FALSE
HGLibB_17237	FDX1L	444.65/331.02/383.59	67.403/129.96/82.885	383.59	82.885	-2.1968	2236.9	1870.9	6.9521	1.7994e-12	1	3.5988e-12	2.2776e-09	FALSE
HGLibB_50282	TMEM258	412.37/415.54/416.42	171.04/228.38/147.51	415.54	171.04	-1.2757	962.89	1239.7	6.9442	1.9035e-12	1	3.807e-12	2.3971e-09	FALSE
HGLibA_63110	ZNF334	227.01/243.87/223.76	404.42/417.64/389.14	227.01	404.42	0.8303	175.69	652.96	6.9426	1	1.9242e-12	3.8485e-12	2.4109e-09	TRUE
HGLibB_01881	ANAPC4	229.1/233.3/261.77	47.11/78.228/53.384	233.3	53.384	-2.1071	371.23	672.15	6.9397	1.9642e-12	1	3.9285e-12	2.4486e-09	FALSE
HGLibB_47746	SUPT16H	232.22/257.07/208.21	52.908/42.899/67.432	232.22	52.908	-2.1131	376.32	668.84	6.9334	2.0541e-12	1	4.1081e-12	2.5477e-09	FALSE
HGLibA_11005	CPSF4	252.01/244.75/244.49	39.137/79.49/60.408	244.75	60.408	-2.0007	217.33	707.15	6.9321	2.0738e-12	1	4.1476e-12	2.5593e-09	FALSE
HGLibA_51583	SKP1	240.55/234.18/227.22	87.697/54.255/44.955	234.18	54.255	-2.0896	323.48	674.84	6.9263	2.1607e-12	1	4.3214e-12	2.6533e-09	FALSE
HGLibB_33011	NUP43	253.05/274.68/247.09	114.51/65.611/61.813	253.05	65.611	-1.9313	727.35	732.59	6.925	2.1792e-12	1	4.3584e-12	2.6619e-09	FALSE
HGLibA_36763	MMGT1	172.86/213.05/190.07	26.092/29.02/50.574	190.07	29.02	-2.6701	324.37	540.93	6.9244	2.1893e-12	1	4.3786e-12	2.6619e-09	FALSE
HGLibA_23855	hsa-mir-3180-1	494.64/542.32/521.82	247.15/217.02/264.11	521.82	247.15	-1.0751	588.56	1578.6	6.9133	2.3673e-12	1	4.7346e-12	2.8629e-09	FALSE
HGLibA_43015	PDCD2	703.95/795.87/896.77	370.36/249.82/257.09	795.87	257.09	-1.6265	7878.2	6075.9	6.9121	2.3877e-12	1	4.7753e-12	2.8629e-09	FALSE
HGLibA_23767	hsa-mir-3159	155.16/208.65/216.85	25.367/7.5704/22.477	208.65	22.477	-3.1586	789.76	725.55	6.9117	2.3894e-12	1	4.7788e-12	2.8629e-09	FALSE
HGLibB_05481	C16orf80	160.37/176.08/187.47	21.743/16.403/30.906	176.08	21.743	-2.9609	122.3	498.84	6.91	2.4214e-12	1	4.8428e-12	2.8868e-09	FALSE
HGLibB_26901	LOC440243	373.84/388.25/373.22	139.88/143.84/181.22	373.84	143.84	-1.3718	405.32	1108.1	6.9094	2.4328e-12	1	4.8656e-12	2.8868e-09	FALSE
HGLibB_19519	GNL2	233.26/218.34/249.68	54.357/66.872/49.169	233.26	54.357	-2.0813	168.96	672.02	6.9012	2.5774e-12	1	5.1548e-12	3.0438e-09	FALSE
HGLibA_19322	GLRX5	211.39/211.29/213.39	42.036/44.161/29.502	211.39	42.036	-2.3031	41.411	605.45	6.8828	2.9348e-12	1	5.8697e-12	3.4494e-09	FALSE
HGLibA_23858	hsa-mir-3180-2	435.28/522.95/508	246.42/238.47/227.58	508	238.47	-1.0878	1423.1	1534.2	6.8811	2.9694e-12	1	5.9388e-12	3.4735e-09	FALSE
HGLibB_00901	ADCK5	798.71/802.03/851.84	1090.8/1201.2/1225	802.03	1201.2	0.58212	3812.5	3372.2	6.8735	1	3.1324e-12	6.2647e-12	3.6469e-09	TRUE
HGLibA_25353	hsa-mir-4472-2	172.86/227.14/206.48	26.816/63.087/19.668	206.48	26.816	-2.899	730.9	684.12	6.8691	3.2293e-12	1	6.4587e-12	3.7421e-09	FALSE
HGLibB_39112	PSMD13	714.36/651.48/792.23	251.49/355.81/316.09	714.36	316.09	-1.1738	3941.9	3362.4	6.8685	3.2445e-12	1	6.4891e-12	3.7422e-09	FALSE
HGLibA_19663	GOLT1A	84.349/92.44/71.707	184.82/188/200.89	84.349	188	1.1469	100.41	228.88	6.8512	1	3.6612e-12	7.3223e-12	4.203e-09	TRUE
HGLibB_12672	DDX27	308.24/267.64/323.11	49.284/112.29/92.719	308.24	92.719	-1.7223	1034.9	990.94	6.8464	3.7865e-12	1	7.573e-12	4.3268e-09	FALSE
HGLibB_20560	GTF3C4	243.67/230.66/222.9	92.045/54.255/39.335	230.66	54.255	-2.0678	470.09	664.09	6.8454	3.8122e-12	1	7.6244e-12	4.3361e-09	FALSE
HGLibB_42088	RPS3A	177.03/209.53/171.92	24.642/15.141/23.882	177.03	23.882	-2.8389	289.87	501.7	6.8373	4.0337e-12	1	8.0674e-12	4.567e-09	FALSE
HGLibB_36267	PHB2	213.48/226.26/234.13	14.495/60.564/51.979	226.26	51.979	-2.1008	426.01	650.66	6.8323	4.177e-12	1	8.3539e-12	4.7013e-09	FALSE
HGLibB_12390	DBR1	234.3/225.38/247.95	52.183/56.778/75.861	234.3	56.778	-2.0259	162.79	675.2	6.8319	4.1904e-12	1	8.3808e-12	4.7013e-09	FALSE
HGLibB_29915	MRPL34	256.17/258.83/275.6	71.752/89.584/49.169	258.83	71.752	-1.8365	279.01	750.36	6.8296	4.2577e-12	1	8.5154e-12	4.7552e-09	FALSE
HGLibA_56017	TCEANC	128.09/154.95/173.65	13.771/12.617/0	154.95	12.617	-3.5175	307.99	435.67	6.8189	4.5286e-12	1	9.0572e-12	5.035e-09	FALSE
HGLibB_52452	UBA2	237.43/268.52/291.15	68.128/78.228/95.529	268.52	78.228	-1.7663	470.02	780.16	6.8128	4.787e-12	1	9.5739e-12	5.2983e-09	FALSE
HGLibB_28712	MED14	172.86/184/209.94	26.816/21.45/63.218	184	26.816	-2.7335	537.65	532.65	6.8106	4.8582e-12	1	9.7165e-12	5.3532e-09	FALSE
HGLibB_11060	CRB2	156.2/148.79/159.83	301.5/309.13/259.89	156.2	301.5	0.94433	464.37	456.05	6.8039	1	5.0896e-12	1.0179e-11	5.5832e-09	TRUE
HGLibA_43422	PFAS	299.91/281.72/287.69	90.596/105.99/67.432	287.69	90.596	-1.6562	239.57	839.34	6.8031	5.1193e-12	1	1.0239e-11	5.5909e-09	FALSE
HGLibB_51249	TRAPPC2	335.31/402.34/391.36	63.055/123.65/130.65	391.36	123.65	-1.6543	1745.7	1551.6	6.7964	5.3615e-12	1	1.0723e-11	5.8297e-09	FALSE
HGLibB_23616	ISCA2	328.02/390.89/417.28	101.47/61.825/150.32	390.89	101.47	-1.9353	2151.7	1821.7	6.781	5.9662e-12	1	1.1932e-11	6.4588e-09	FALSE
HGLibB_42329	RTF1	187.44/184.88/194.39	57.256/7.5704/30.906	187.44	30.906	-2.5622	323.42	533.02	6.7802	6.0006e-12	1	1.2001e-11	6.4676e-09	FALSE
HGLibB_24794	KIAA1958	529/609.23/592.66	916.1/870.6/880.83	592.66	880.83	0.57086	1418.9	1807	6.7791	1	6.0443e-12	1.2089e-11	6.4864e-09	TRUE
HGLibB_38357	PRDX1	555.04/528.23/563.29	297.88/249.82/276.75	555.04	276.75	-1.0014	489.52	1685.4	6.7785	6.0718e-12	1	1.2144e-11	6.4877e-09	FALSE
HGLibA_55067	SUMO2	198.9/219.22/251.41	72.477/49.208/35.121	219.22	49.208	-2.1329	547.24	629.22	6.7775	6.1142e-12	1	1.2228e-11	6.5048e-09	FALSE
HGLibB_12659	DDX21	929.92/942.89/917.5	1369.8/1295.8/1261.5	929.92	1295.8	0.47823	1743.1	2915.6	6.7762	1	6.1702e-12	1.234e-11	6.5363e-09	TRUE
HGLibB_43281	SEMA3F	370.72/346.87/342.12	649.39/567.78/701.01	346.87	649.39	0.90275	2479	1993.8	6.775	1	6.2204e-12	1.2441e-11	6.5612e-09	TRUE
HGLibA_05661	C19orf43	326.98/370.64/355.94	90.596/175.38/127.84	355.94	127.84	-1.4701	1175.5	1134.3	6.7727	6.3212e-12	1	1.2642e-11	6.6391e-09	FALSE
HGLibA_54613	STAG2	212.43/273.8/288.56	60.156/75.704/47.764	273.8	60.156	-2.1678	1094.7	995.27	6.7721	6.348e-12	1	1.2696e-11	6.6391e-09	FALSE
HGLibA_53873	SPDYE2B	273.87/258.83/308.43	83.348/79.49/82.885	273.87	82.885	-1.7123	357.96	796.67	6.7666	6.5933e-12	1	1.3187e-11	6.8665e-09	FALSE
HGLibB_28861	MEPCE	281.16/351.27/309.29	97.843/135.01/87.1	309.29	97.843	-1.6504	1012.6	977.14	6.7643	6.6984e-12	1	1.3397e-11	6.9467e-09	FALSE
HGLibB_42070	RPS27	333.23/266.76/330.89	125.38/92.107/74.456	330.89	92.107	-1.8337	1384.3	1247.4	6.7608	6.8629e-12	1	1.3726e-11	7.0875e-09	FALSE
HGLibA_46420	PSMC3	388.42/311.66/371.49	74.651/136.27/119.41	371.49	119.41	-1.6292	1538.7	1392.7	6.7548	7.1502e-12	1	1.43e-11	7.3534e-09	FALSE
HGLibB_14683	EIF1	164.53/222.74/211.66	47.11/45.423/36.526	211.66	45.423	-2.1957	606.52	606.43	6.7507	7.3562e-12	1	1.4712e-11	7.5339e-09	FALSE
HGLibB_12657	DDX21	248.88/246.51/254.86	60.88/68.134/109.58	248.88	68.134	-1.8538	452.89	719.82	6.7369	8.0889e-12	1	1.6178e-11	8.2257e-09	FALSE
HGLibA_19829	GPN2	216.6/273.8/223.76	19.569/41.637/49.169	223.76	41.637	-2.3982	774.75	730.85	6.7368	8.0983e-12	1	1.6197e-11	8.2257e-09	FALSE
HGLibB_18588	GAPDH	252.01/224.5/216.85	65.954/50.47/53.384	224.5	53.384	-2.0519	245.42	645.3	6.7361	8.1365e-12	1	1.6273e-11	8.2306e-09	FALSE
HGLibB_29882	MRPL20	682.08/684.94/679.06	343.54/454.23/355.42	682.08	355.42	-0.93846	2480.2	2352.7	6.7346	8.2194e-12	1	1.6439e-11	8.2806e-09	FALSE
HGLibB_54106	WDR74	323.86/295.81/352.49	86.247/148.89/80.076	323.86	86.247	-1.8966	1392	1245.2	6.7336	8.2776e-12	1	1.6555e-11	8.3053e-09	FALSE
HGLibB_45784	SMU1	147.87/168.15/184.02	22.468/21.45/8.429	168.15	21.45	-2.9136	208.42	475.1	6.7305	8.4455e-12	1	1.6891e-11	8.4394e-09	FALSE
HGLibA_27879	hsa-mir-645	204.1/175.2/204.75	45.66/41.637/29.502	204.1	41.637	-2.2662	249.88	583.35	6.7267	8.6806e-12	1	1.7361e-11	8.6394e-09	FALSE
HGLibB_00332	ABT1	291.58/305.49/330.02	81.899/145.1/74.456	305.49	81.899	-1.8864	1211.3	1105.7	6.7242	8.8292e-12	1	1.7658e-11	8.7519e-09	FALSE
HGLibB_32258	NOP10	269.71/301.09/269.55	53.633/102.2/81.481	269.71	81.481	-1.7146	547.44	783.83	6.7232	8.8907e-12	1	1.7781e-11	8.7777e-09	FALSE
HGLibB_08046	CCNA2	249.92/225.38/214.26	47.835/54.255/71.647	225.38	54.255	-2.0346	267.45	647.98	6.7225	8.933e-12	1	1.7866e-11	8.7843e-09	FALSE
HGLibB_40028	RAD51	244.72/217.46/285.1	71.027/50.47/66.027	244.72	66.027	-1.8742	660.26	707.05	6.72	9.0842e-12	1	1.8168e-11	8.8975e-09	FALSE
HGLibA_56802	TIMM23	186.4/170.79/154.64	23.192/8.8322/32.311	170.79	23.192	-2.8281	198.43	483.01	6.7161	9.3295e-12	1	1.8659e-11	9.1016e-09	FALSE
HGLibB_28777	MED8	179.11/148.79/186.61	42.036/27.758/16.858	179.11	27.758	-2.6468	324.65	507.96	6.7155	9.3703e-12	1	1.8741e-11	9.1055e-09	FALSE
HGLibB_42197	RRM1	450.9/348.63/417.28	129.73/119.87/61.813	417.28	119.87	-1.7911	2327.7	1966.8	6.7063	9.9817e-12	1	1.9963e-11	9.5864e-09	FALSE
HGLibA_46381	PSMB1	190.57/273.8/267.82	24.642/29.02/7.0242	267.82	24.642	-3.3901	1583.4	1314.9	6.7062	9.9153e-12	1	1.9831e-11	9.5864e-09	FALSE
HGLibB_22144	HSD17B10	225.97/265/190.93	25.367/61.825/23.882	225.97	25.367	-3.1057	1020.5	896.96	6.6982	1.0531e-11	1	2.1062e-11	1.0075e-08	FALSE
HGLibB_53895	WASH1	277/312.54/299.79	101.47/83.275/150.32	299.79	101.47	-1.5536	849.8	876.81	6.6975	1.06e-11	1	2.12e-11	1.0102e-08	FALSE
HGLibA_55508	TAF1C	272.83/324.86/335.21	15.22/15.141/105.36	324.86	15.22	-4.3284	2735	2141.6	6.6911	9.9686e-12	1	1.9937e-11	9.5864e-09	FALSE
HGLibB_30080	MRTO4	314.49/345.11/355.08	139.88/78.228/132.05	345.11	132.05	-1.3792	998.94	1018	6.6776	1.2145e-11	1	2.429e-11	1.1485e-08	FALSE
HGLibA_44861	POLR2D	244.72/250.03/259.18	46.385/109.77/43.55	250.03	46.385	-2.4054	1034.5	930.76	6.675	1.2358e-11	1	2.4716e-11	1.1642e-08	FALSE
HGLibA_22601	hsa-mir-1273g	135.37/140.86/166.74	6.5229/8.8322/8.429	140.86	8.429	-3.9112	175.9	393.85	6.6732	1.1884e-11	1	2.3769e-11	1.1282e-08	FALSE
HGLibB_41754	RPA3	211.39/237.7/241.04	63.055/88.322/49.169	237.7	63.055	-1.8978	383.65	685.6	6.6701	1.2781e-11	1	2.5563e-11	1.1995e-08	FALSE
HGLibA_01163	AGAP9	188.48/230.66/208.21	55.082/45.423/22.477	208.21	45.423	-2.172	378.24	595.79	6.6692	1.2863e-11	1	2.5725e-11	1.2026e-08	FALSE
HGLibB_30021	MRPS21	278.04/265.88/260.91	76.825/80.751/129.24	265.88	80.751	-1.7069	634.91	772.02	6.6627	1.3444e-11	1	2.6888e-11	1.2522e-08	FALSE
HGLibB_40378	RBBP4	225.97/290.53/247.09	68.128/92.107/67.432	247.09	68.128	-1.8435	727.1	722.84	6.6563	1.4041e-11	1	2.8082e-11	1.3029e-08	FALSE
HGLibA_58066	TNFRSF21	283.25/245.63/234.99	530.53/431.52/508.55	245.63	508.55	1.0469	1986.4	1560.9	6.6549	1	1.4175e-11	2.8351e-11	1.3104e-08	TRUE
HGLibA_50986	SF3A3	219.72/203.37/169.33	34.064/41.637/71.647	203.37	41.637	-2.261	595.98	591.03	6.6526	1.4398e-11	1	2.8797e-11	1.3261e-08	FALSE
HGLibA_39519	NOB1	200.98/235.94/245.36	55.807/42.899/95.529	235.94	55.807	-2.0604	763.88	735.99	6.6399	1.5692e-11	1	3.1383e-11	1.4398e-08	FALSE
HGLibB_20852	HAUS3	187.44/171.68/146.01	25.367/17.664/33.716	171.68	25.367	-2.7113	259.14	485.64	6.6391	1.5776e-11	1	3.1551e-11	1.4418e-08	FALSE
HGLibB_01742	AMACR	238.47/272.92/216.85	402.97/412.59/441.12	238.47	412.59	0.78837	640.19	687.93	6.6386	1	1.583e-11	3.166e-11	1.4418e-08	TRUE
HGLibB_21292	HINFP	214.52/188.4/216.85	50.009/35.329/59.003	214.52	50.009	-2.079	245.96	614.93	6.634	1.6339e-11	1	3.2678e-11	1.4827e-08	FALSE
HGLibA_08215	CCT8	219.72/198.97/208.21	46.385/68.134/30.906	208.21	46.385	-2.1424	232.65	595.79	6.6297	1.6813e-11	1	3.3627e-11	1.5154e-08	FALSE
HGLibA_40363	NUP93	184.32/178.72/210.8	32.614/29.02/46.36	184.32	32.614	-2.4629	233.64	523.61	6.6297	1.6823e-11	1	3.3646e-11	1.5154e-08	FALSE
HGLibB_19592	GOLGA6L1	358.22/361.84/384.45	123.93/145.1/189.65	361.84	145.1	-1.3124	739.35	1070.4	6.6246	1.741e-11	1	3.4819e-11	1.5569e-08	FALSE
HGLibA_49221	RPL30	123.92/140.86/146.87	9.422/7.5704/23.882	140.86	9.422	-3.7668	133.91	393.85	6.6231	1.6951e-11	1	3.3901e-11	1.5214e-08	FALSE
HGLibA_36130	MEF2D	330.11/367.12/399.14	118.14/148.89/160.15	367.12	148.89	-1.2963	866.92	1087	6.6193	1.8047e-11	1	3.6095e-11	1.6081e-08	FALSE
HGLibB_27474	LSG1	163.49/152.31/129.59	13.046/36.59/15.453	152.31	15.453	-3.22	273.42	427.81	6.6165	1.83e-11	1	3.6599e-11	1.6247e-08	FALSE
HGLibB_01284	AHCY	249.92/262.35/190.07	68.128/27.758/35.121	249.92	35.121	-2.7963	1220.3	1054.5	6.6148	1.8601e-11	1	3.7202e-11	1.6456e-08	FALSE
HGLibA_20895	HAUS8	191.61/165.51/232.4	20.293/30.282/36.526	191.61	30.282	-2.6223	620.92	595.81	6.6092	1.9315e-11	1	3.863e-11	1.7026e-08	FALSE
HGLibA_49158	RPL13A	163.49/184/227.22	23.192/26.497/35.121	184	26.497	-2.7502	593.37	569.8	6.5983	2.0794e-11	1	4.1589e-11	1.8265e-08	FALSE
HGLibB_45783	SMU1	160.37/153.19/124.41	13.046/16.403/21.073	153.19	16.403	-3.1473	228.23	430.43	6.593	2.1472e-11	1	4.2944e-11	1.8793e-08	FALSE
HGLibB_01883	ANAPC5	214.52/196.33/196.11	1.4495/40.376/59.003	196.33	40.376	-2.2537	548.3	559.82	6.5911	2.1823e-11	1	4.3645e-11	1.9033e-08	FALSE
HGLibB_29851	MRPL10	273.87/318.7/291.15	99.293/113.56/64.622	291.15	99.293	-1.5425	615.74	850.04	6.5804	2.3459e-11	1	4.6917e-11	2.0388e-08	FALSE
HGLibA_30696	INTS10	211.39/177.84/151.19	7.2477/23.973/36.526	177.84	23.973	-2.8402	568.35	546.95	6.5791	2.365e-11	1	4.7301e-11	2.0482e-08	FALSE
HGLibB_31228	NCAPG	207.23/199.85/146.01	21.743/22.711/4.2145	199.85	21.743	-3.1426	815.4	733.75	6.5751	2.4237e-11	1	4.8473e-11	2.0917e-08	FALSE
HGLibB_19399	GMPPB	121.84/149.67/141.69	10.871/12.617/5.6193	141.69	10.871	-3.5873	122.07	396.29	6.5713	2.439e-11	1	4.8781e-11	2.0976e-08	FALSE
HGLibB_46090	SOD2	646.68/537.03/616.85	308.03/162.76/216.34	616.85	216.34	-1.5073	4634.1	3717.9	6.5685	2.5418e-11	1	5.0836e-11	2.1784e-08	FALSE
HGLibA_53253	SNRPA1	117.67/155.83/152.05	13.046/16.403/19.668	152.05	16.403	-3.1367	304.56	427.06	6.5641	2.6074e-11	1	5.2147e-11	2.2268e-08	FALSE
HGLibA_44920	POLR3H	151/149.67/131.32	15.22/27.758/14.048	149.67	15.22	-3.2155	124.24	419.96	6.5606	2.666e-11	1	5.332e-11	2.269e-08	FALSE
HGLibB_30605	MYBL2	298.87/316.94/257.45	105.82/99.678/116.6	298.87	105.82	-1.4892	548.9	873.95	6.5302	3.284e-11	1	6.5681e-11	2.7833e-08	FALSE
HGLibB_03026	ARMC7	191.61/172.56/161.56	28.266/22.711/51.979	172.56	28.266	-2.5681	269.28	488.28	6.5298	3.2927e-11	1	6.5854e-11	2.7833e-08	FALSE
HGLibA_03607	ATP2A2	209.31/260.59/246.22	100.74/52.993/53.384	246.22	53.384	-2.1846	953.01	872.56	6.5282	3.3273e-11	1	6.6546e-11	2.8029e-08	FALSE
HGLibA_40053	NSMCE1	285.33/302.85/284.24	89.871/97.154/112.39	285.33	97.154	-1.5446	148.34	832.04	6.5236	3.4312e-11	1	6.8624e-11	2.8806e-08	FALSE
HGLibB_37530	POLR2F	187.44/206.01/176.24	36.963/60.564/29.502	187.44	36.963	-2.3115	270.71	533.02	6.5179	3.566e-11	1	7.132e-11	2.9836e-08	FALSE
HGLibB_42090	RPS4X	313.44/296.69/287.69	97.843/150.15/70.242	296.69	97.843	-1.5906	964.81	932.28	6.5125	3.6964e-11	1	7.3927e-11	3.0822e-08	FALSE
HGLibA_02681	ARFRP1	290.54/267.64/326.57	82.623/100.94/118.01	290.54	100.94	-1.516	612.38	848.14	6.5102	3.7525e-11	1	7.5049e-11	3.1185e-08	FALSE
HGLibA_19699	GP1BA	35.406/44.019/52.7	125.38/113.56/113.79	44.019	113.79	1.3504	70.999	115.08	6.5041	1	3.9084e-11	7.8169e-11	3.2372e-08	TRUE
HGLibA_04139	BANF1	471.73/473.65/445.79	226.85/206.93/278.16	471.73	226.85	-1.0529	926.44	1418.2	6.5024	3.952e-11	1	7.904e-11	3.2623e-08	FALSE
HGLibB_31516	NDUFS5	229.1/272.04/248.81	74.651/46.684/80.076	248.81	74.651	-1.7234	434.94	719.61	6.4924	4.2227e-11	1	8.4454e-11	3.4742e-08	FALSE
HGLibA_07340	CASR	190.57/188.4/184.02	366.73/315.44/338.57	188.4	338.57	0.84224	338.06	535.91	6.4866	1	4.3899e-11	8.7798e-11	3.5998e-08	TRUE
HGLibA_33758	LIAS	316.57/301.09/306.7	116.69/104.72/112.39	306.7	112.39	-1.4403	51.518	898.26	6.4833	4.4862e-11	1	8.9723e-11	3.6604e-08	FALSE
HGLibB_22490	ICT1	698.74/696.38/678.19	377.6/459.27/396.16	696.38	396.16	-0.81222	1166	2144.5	6.4831	4.4935e-11	1	8.987e-11	3.6604e-08	FALSE
HGLibB_48123	TADA1	269.71/242.11/285.1	97.119/88.322/84.29	269.71	88.322	-1.5997	273.11	783.83	6.4788	4.6225e-11	1	9.245e-11	3.7531e-08	FALSE
HGLibB_28578	MCM6	277/245.63/243.63	107.99/69.396/73.051	245.63	73.051	-1.7357	555.54	709.84	6.4774	4.6668e-11	1	9.3336e-11	3.7766e-08	FALSE
HGLibA_16557	FAM25G	465.48/448.12/470.85	254.39/170.34/223.37	465.48	223.37	-1.0559	1026.4	1398.3	6.4746	4.7523e-11	1	9.5046e-11	3.8332e-08	FALSE
HGLibB_28367	MAST4	27.075/17.608/39.741	79.724/85.798/94.124	27.075	85.798	1.6284	89.069	82.338	6.4716	1	4.8556e-11	9.7113e-11	3.8915e-08	TRUE
HGLibA_13391	DMAP1	230.14/204.25/231.54	10.147/42.899/87.1	230.14	42.899	-2.3965	924.64	837.26	6.4709	4.871e-11	1	9.742e-11	3.8915e-08	FALSE
HGLibB_13372	DMAP1	239.51/256.19/212.53	66.678/69.396/95.529	239.51	69.396	-1.7725	424.15	691.12	6.4709	4.8718e-11	1	9.7436e-11	3.8915e-08	FALSE
HGLibB_52508	UBE2A	118.71/104.77/94.169	213.08/214.5/226.18	104.77	214.5	1.0268	111.33	287.88	6.4672	1	4.9911e-11	9.9823e-11	3.9712e-08	TRUE
HGLibA_04652	BNIP2	135.37/120.61/117.5	238.45/266.23/238.82	120.61	238.82	0.97967	244.71	334.17	6.4665	1	5.0152e-11	1.003e-10	3.9712e-08	TRUE
HGLibA_44899	POLR3B	318.65/290.53/310.15	126.11/68.134/115.2	310.15	115.2	-1.4211	697.85	908.99	6.4664	5.0198e-11	1	1.004e-10	3.9712e-08	FALSE
HGLibA_37309	MRPL54	259.29/235.94/265.23	27.541/111.03/57.598	259.29	57.598	-2.1512	1084.8	973.8	6.4634	5.1176e-11	1	1.0235e-10	4.0356e-08	FALSE
HGLibB_21566	HLA-A	274.92/253.55/319.66	50.009/47.946/106.77	274.92	50.009	-2.4354	1421	1214	6.455	5.4106e-11	1	1.0821e-10	4.2531e-08	FALSE
HGLibA_49193	RPL23	156.2/173.44/191.79	30.44/39.114/8.429	173.44	30.44	-2.472	298.44	490.92	6.4538	5.4531e-11	1	1.0906e-10	4.2728e-08	FALSE
HGLibA_46435	PSMD1	329.07/360.08/378.41	186.26/99.678/134.86	360.08	134.86	-1.4101	1294.4	1217.9	6.4533	5.4713e-11	1	1.0943e-10	4.2736e-08	FALSE
HGLibB_53179	USP17L20	240.55/273.8/273	113.79/70.657/91.314	273	91.314	-1.5696	496.42	793.99	6.448	5.6667e-11	1	1.1333e-10	4.4122e-08	FALSE
HGLibA_45517	PPRC1	238.47/264.12/274.73	87.697/79.49/85.695	264.12	85.695	-1.6126	203.26	766.61	6.444	5.8166e-11	1	1.1633e-10	4.5117e-08	FALSE
HGLibB_19082	GINS2	259.29/291.41/303.24	112.34/103.46/92.719	291.41	103.46	-1.485	341.37	850.84	6.4433	5.8471e-11	1	1.1694e-10	4.5117e-08	FALSE
HGLibB_56456	ZNF680	99.969/111.81/112.31	201.48/252.35/233.2	111.81	233.2	1.0539	378.25	354.97	6.4432	1	5.8493e-11	1.1699e-10	4.5117e-08	TRUE
HGLibA_37280	MRPL45	359.26/387.37/404.32	168.87/167.81/205.11	387.37	168.87	-1.193	597.87	1150.7	6.4412	5.9254e-11	1	1.1851e-10	4.5561e-08	FALSE
HGLibB_41901	RPL36A	183.28/228.02/204.75	79.724/46.684/49.169	204.75	49.169	-2.036	485.59	585.32	6.4309	6.3437e-11	1	1.2687e-10	4.8626e-08	FALSE
HGLibB_53152	USP17L11	257.21/259.71/272.14	115.24/83.275/82.885	259.71	83.275	-1.6293	295.62	753.07	6.4295	6.4017e-11	1	1.2803e-10	4.8919e-08	FALSE
HGLibA_18937	GFER	282.2/230.66/263.5	73.201/85.798/119.41	263.5	85.798	-1.6075	679.2	764.72	6.4261	6.548e-11	1	1.3096e-10	4.9882e-08	FALSE
HGLibB_21294	HINFP	329.07/347.75/291.15	101.47/129.96/129.24	329.07	129.24	-1.3415	639.77	967.87	6.4229	6.6861e-11	1	1.3372e-10	5.0777e-08	FALSE
HGLibB_07078	CAMK2N2	483.18/435.79/441.47	784.2/662.41/764.23	441.47	764.23	0.79031	3134.4	2530.2	6.4165	1	6.9714e-11	1.3943e-10	5.2782e-08	TRUE
HGLibB_17559	FKBP6	272.83/296.69/247.95	95.669/92.107/68.837	272.83	92.107	-1.5563	435.62	793.45	6.4159	6.9994e-11	1	1.3999e-10	5.2832e-08	FALSE
HGLibB_13218	DIMT1	390.5/335.43/338.66	91.32/145.1/54.789	338.66	91.32	-1.8794	1731.2	1486.7	6.4148	7.0507e-11	1	1.4101e-10	5.3057e-08	FALSE
HGLibA_49044	ROMO1	169.74/211.29/215.12	27.541/64.349/51.979	211.29	51.979	-2.0026	622.88	616.97	6.4139	7.0935e-11	1	1.4187e-10	5.3217e-08	FALSE
HGLibA_38743	NDUFA3	387.38/391.77/348.17	136.26/189.26/169.99	387.38	169.99	-1.1836	766.55	1150.7	6.4086	7.3432e-11	1	1.4686e-10	5.4923e-08	FALSE
HGLibB_28902	METTL1	350.93/336.31/373.22	90.596/155.19/144.7	350.93	144.7	-1.2723	936.98	1036.2	6.4067	7.4344e-11	1	1.4869e-10	5.5437e-08	FALSE
HGLibA_18061	FSBP	330.11/288.77/270.41	474.72/449.18/490.29	288.77	474.72	0.71523	735.14	842.67	6.4059	1	7.4743e-11	1.4949e-10	5.5567e-08	TRUE
HGLibB_27577	LTV1	449.86/397.93/416.42	232.65/165.29/137.67	416.42	165.29	-1.3278	1690.1	1540.9	6.3976	7.8909e-11	1	1.5782e-10	5.8488e-08	FALSE
HGLibB_13659	DNLZ	537.33/572.25/634.13	281.21/305.34/310.47	572.25	305.34	-0.90402	1414.3	1741	6.3969	7.9299e-11	1	1.586e-10	5.8601e-08	FALSE
HGLibA_53213	SNF8	294.7/339.83/341.26	139.15/137.53/106.77	339.83	137.53	-1.2988	746.88	1001.5	6.3925	8.1592e-11	1	1.6318e-10	6.0116e-08	FALSE
HGLibB_29971	MRPL51	159.33/193.68/176.24	52.908/18.926/33.716	176.24	33.716	-2.3521	294.37	499.34	6.3782	8.9587e-11	1	1.7917e-10	6.5767e-08	FALSE
HGLibB_28574	MCM5	222.85/269.4/296.33	45.66/98.416/33.716	269.4	45.66	-2.5348	1454.5	1230.6	6.3778	8.9796e-11	1	1.7959e-10	6.5767e-08	FALSE
HGLibA_38859	NDUFV2	257.21/271.16/292.88	76.825/92.107/109.58	271.16	92.107	-1.5475	301.21	788.29	6.3772	9.0149e-11	1	1.803e-10	6.583e-08	FALSE
HGLibB_19602	GOLGA6L6	338.44/396.17/383.59	109.44/119.87/195.27	383.59	119.87	-1.6699	1998	1711.6	6.3746	9.175e-11	1	1.835e-10	6.6802e-08	FALSE
HGLibB_52309	TWIST1	367.59/352.15/324.84	517.48/557.69/577.39	352.15	557.69	0.66175	747.26	1040	6.3732	1	9.2538e-11	1.8508e-10	6.7177e-08	TRUE
HGLibA_46714	PTPMT1	136.42/157.59/145.14	16.67/15.141/18.263	145.14	16.67	-3.048	58.985	406.53	6.3723	9.3102e-11	1	1.862e-10	6.7389e-08	FALSE
HGLibA_17470	FH	193.69/206.01/195.25	44.935/44.161/66.027	195.25	44.935	-2.095	140.92	556.57	6.3715	9.3605e-11	1	1.8721e-10	6.7555e-08	FALSE
HGLibB_28562	MCM2	256.17/242.11/245.36	44.935/56.778/116.6	245.36	56.778	-2.0922	961.64	877.43	6.3663	9.6798e-11	1	1.936e-10	6.9655e-08	FALSE
HGLibA_37884	MVD	378.01/381.21/397.41	198.59/118.6/167.18	381.21	167.18	-1.1844	904.67	1131.3	6.3634	9.8655e-11	1	1.9731e-10	7.0786e-08	FALSE
HGLibA_38281	NAA38	331.15/329.26/330.02	94.22/169.07/67.432	330.02	94.22	-1.7976	1580.6	1377.4	6.3537	1.0509e-10	1	2.1018e-10	7.5184e-08	FALSE
HGLibA_03598	ATP1B3	295.74/283.48/312.75	155.1/78.228/98.339	295.74	98.339	-1.5788	1016.4	965.7	6.3523	1.0603e-10	1	2.1207e-10	7.5613e-08	FALSE
HGLibB_31868	NHP2L1	243.67/246.51/255.73	60.156/76.966/118.01	246.51	76.966	-1.6666	514.97	712.54	6.3514	1.0666e-10	1	2.1333e-10	7.5613e-08	FALSE
HGLibB_35588	PCNA	104.13/130.3/104.54	0/10.094/0	104.54	0	-6.7216	191.41	287.22	6.3513	1.0678e-10	1	2.1356e-10	7.5613e-08	FALSE
HGLibA_37354	MRPS22	210.35/194.57/190.07	88.421/42.899/43.55	194.57	43.55	-2.1342	570.83	565.39	6.3511	1.0692e-10	1	2.1383e-10	7.5613e-08	FALSE
HGLibB_52243	TUBGCP2	205.15/220.1/222.03	26.092/60.564/80.076	220.1	60.564	-1.8445	449.08	631.9	6.3464	1.1021e-10	1	2.2043e-10	7.7723e-08	FALSE
HGLibA_08754	CDK2	283.25/318.7/311.02	128.28/84.537/119.41	311.02	119.41	-1.3737	531.31	911.68	6.3459	1.106e-10	1	2.2119e-10	7.7771e-08	FALSE
HGLibB_39083	PSMC3	393.63/415.54/463.07	162.35/141.31/224.77	415.54	162.35	-1.3505	1769.7	1593	6.3437	1.1212e-10	1	2.2424e-10	7.8403e-08	FALSE
HGLibB_21484	HIST1H4J	139.54/149.67/177.11	3.6238/27.758/19.668	149.67	19.668	-2.8659	294.61	419.96	6.3437	1.1213e-10	1	2.2426e-10	7.8403e-08	FALSE
HGLibB_04172	BATF	191.61/193.68/165.01	43.486/30.282/46.36	191.61	43.486	-2.1142	223.56	545.58	6.3415	1.1379e-10	1	2.2757e-10	7.9337e-08	FALSE
HGLibB_13821	DPH3	167.66/124.13/147.73	11.596/18.926/39.335	147.73	18.926	-2.9	356.03	414.22	6.3291	1.233e-10	1	2.4661e-10	8.573e-08	FALSE
HGLibB_03690	ATP5SL	546.71/581.05/546.01	265.26/350.76/257.09	546.71	265.26	-1.0405	2139.3	1979.1	6.3264	1.2548e-10	1	2.5096e-10	8.6997e-08	FALSE
HGLibA_32523	KLK10	106.22/105.65/82.074	215.26/218.28/189.65	105.65	215.26	1.0199	305.15	300.25	6.3257	1	1.2607e-10	2.5215e-10	8.7164e-08	TRUE
HGLibB_41890	RPL34	236.39/215.69/225.49	64.504/55.517/85.695	225.49	64.504	-1.7898	186.12	648.31	6.3225	1.2867e-10	1	2.5734e-10	8.8711e-08	FALSE
HGLibB_45653	SMG7	304.07/308.13/245.36	112.34/42.899/29.502	304.07	42.899	-2.7969	2116.3	1707.6	6.3204	1.304e-10	1	2.6081e-10	8.9656e-08	FALSE
HGLibA_04289	BCL11A	109.34/91.56/82.074	199.31/170.34/199.49	91.56	199.31	1.1138	311.44	290.84	6.3182	1	1.323e-10	2.6461e-10	9.071e-08	TRUE
HGLibB_06956	CAD	328.02/336.31/354.21	105.82/185.48/137.67	336.31	137.67	-1.2824	922.32	990.48	6.3114	1.3822e-10	1	2.7645e-10	9.4506e-08	FALSE
HGLibA_59461	TTI1	308.24/283.48/316.2	139.15/118.6/85.695	308.24	118.6	-1.3705	545.38	903.04	6.3105	1.3907e-10	1	2.7813e-10	9.4819e-08	FALSE
HGLibA_47722	RBBP6	260.34/244.75/268.68	86.972/73.181/134.86	260.34	86.972	-1.5708	699.15	754.98	6.3095	1.4001e-10	1	2.8003e-10	9.5202e-08	FALSE
HGLibA_49607	RSL24D1	343.64/439.31/430.24	26.816/75.704/155.94	430.24	75.704	-2.4911	4102.2	3163.5	6.3034	1.4557e-10	1	2.9115e-10	9.8711e-08	FALSE
HGLibB_21413	HIST1H2BK	173.9/135.58/155.51	28.991/20.188/23.882	155.51	23.882	-2.6531	193.83	437.34	6.2941	1.5456e-10	1	3.0913e-10	1.0436e-07	FALSE
HGLibB_53155	USP17L12	249.92/268.52/283.37	116.69/90.845/92.719	268.52	92.719	-1.524	286.1	780.16	6.2939	1.5475e-10	1	3.0949e-10	1.0436e-07	FALSE
HGLibB_41855	RPL23A	187.44/183.12/222.9	62.33/27.758/42.145	187.44	42.145	-2.1269	472.52	533.02	6.2934	1.5529e-10	1	3.1059e-10	1.0444e-07	FALSE
HGLibA_61249	WASH1	284.29/312.54/374.09	73.926/46.684/112.39	312.54	73.926	-2.0651	1701.9	1440.1	6.2878	1.6101e-10	1	3.2203e-10	1.0799e-07	FALSE
HGLibB_07605	CCDC138	421.74/394.41/412.96	606.63/663.68/633.58	412.96	633.58	0.6163	513.34	1231.5	6.2867	1	1.6213e-10	3.2427e-10	1.0845e-07	TRUE
HGLibB_39512	PTTG1	351.97/348.63/335.21	147.13/107.25/182.63	348.63	147.13	-1.239	760.52	1029	6.2816	1.675e-10	1	3.3501e-10	1.1174e-07	FALSE
HGLibB_48396	TAZ	353.02/370.64/363.72	184.09/157.72/106.77	363.72	157.72	-1.2003	863.48	1076.3	6.2791	1.7024e-10	1	3.4048e-10	1.1326e-07	FALSE
HGLibB_46542	SPDYE5	132.25/143.5/175.38	31.89/17.664/1.4048	143.5	17.664	-2.9527	402.37	402.13	6.2756	1.7418e-10	1	3.4837e-10	1.1557e-07	FALSE
HGLibB_21567	HLA-A	245.76/258.83/276.46	63.055/87.06/118.01	258.83	87.06	-1.561	503.9	750.36	6.2707	1.7966e-10	1	3.5932e-10	1.1857e-07	FALSE
HGLibB_33351	ONECUT2	339.48/339.83/302.38	554.45/682.6/615.32	339.48	615.32	0.85611	2402.3	1935	6.2707	1	1.7967e-10	3.5933e-10	1.1857e-07	TRUE
HGLibB_37573	POLR3E	256.17/227.14/236.72	73.201/55.517/85.695	236.72	73.201	-1.6797	234.75	682.59	6.2587	1.9406e-10	1	3.8813e-10	1.2773e-07	FALSE
HGLibB_03383	ASUN	535.25/494.78/469.12	227.58/153.93/243.04	494.78	227.58	-1.117	1989.8	1823.8	6.2567	1.9656e-10	1	3.9311e-10	1.2903e-07	FALSE
HGLibB_43636	SF1	277/242.99/232.4	113.06/69.396/77.266	242.99	77.266	-1.6403	653.07	701.76	6.2558	1.9775e-10	1	3.955e-10	1.2946e-07	FALSE
HGLibB_47109	SSRP1	156.2/169.03/188.34	68.853/30.282/32.311	169.03	32.311	-2.3517	469.18	477.73	6.2553	1.9838e-10	1	3.9675e-10	1.2946e-07	FALSE
HGLibA_55492	TAF12	147.87/156.71/161.56	25.367/41.637/15.453	156.71	25.367	-2.5805	116.15	440.92	6.255	1.9879e-10	1	3.9757e-10	1.2946e-07	FALSE
HGLibA_34811	LSM11	299.91/370.64/304.11	112.34/85.798/66.027	304.11	85.798	-1.8136	1385	1220.1	6.25	2.0522e-10	1	4.1044e-10	1.333e-07	FALSE
HGLibB_13775	DONSON	186.4/223.62/227.22	59.431/97.154/53.384	223.62	59.431	-1.8941	714.41	690.48	6.2483	2.0746e-10	1	4.1492e-10	1.3422e-07	FALSE
HGLibB_14996	EMC6	245.76/246.51/266.96	79.724/105.99/77.266	246.51	79.724	-1.6164	278.62	712.54	6.2481	2.0773e-10	1	4.1547e-10	1.3422e-07	FALSE
HGLibB_53206	USP17L3	424.87/408.5/444.06	183.37/230.9/202.3	424.87	202.3	-1.0668	453.23	1269.2	6.2475	2.0858e-10	1	4.1717e-10	1.3442e-07	FALSE
HGLibB_15770	EXOSC8	267.63/296.69/285.1	105.09/99.678/119.41	285.1	105.09	-1.4312	168.51	831.33	6.2432	2.1436e-10	1	4.2872e-10	1.3778e-07	FALSE
HGLibA_48179	REXO1	405.08/418.18/367.17	187.71/215.76/188.25	405.08	188.25	-1.1015	591.45	1206.6	6.2424	2.1551e-10	1	4.3102e-10	1.3816e-07	FALSE
HGLibA_40315	NUP155	197.86/165.51/190.07	51.458/29.02/44.955	190.07	44.955	-2.0558	239.95	540.93	6.2392	2.1984e-10	1	4.3968e-10	1.4011e-07	FALSE
HGLibB_31227	NCAPG	255.13/250.91/272.14	85.522/36.59/95.529	255.13	85.522	-1.5657	700.41	738.99	6.2392	2.1996e-10	1	4.3992e-10	1.4011e-07	FALSE
HGLibA_25161	hsa-mir-4430	162.45/167.27/178.84	20.293/17.664/67.432	167.27	20.293	-2.9823	596.48	555.14	6.2386	2.2077e-10	1	4.4153e-10	1.4011e-07	FALSE
HGLibB_48678	TCEB2	346.77/355.68/301.51	184.09/129.96/118.01	346.77	129.96	-1.409	1300.1	1207.8	6.2386	2.2082e-10	1	4.4164e-10	1.4011e-07	FALSE
HGLibB_06921	CACNB4	540.46/509.74/501.95	753.03/754.52/774.06	509.74	754.52	0.56488	347.09	1539.8	6.2379	1	2.2174e-10	4.4348e-10	1.4033e-07	TRUE
HGLibB_54632	YME1L1	434.24/339.83/383.59	161.62/137.53/92.719	383.59	137.53	-1.4731	1767.3	1557.8	6.2343	2.2692e-10	1	4.5383e-10	1.4324e-07	FALSE
HGLibB_12664	DDX24	291.58/301.09/297.19	104.37/113.56/130.65	297.19	113.56	-1.3802	105.85	868.77	6.2303	2.3274e-10	1	4.6549e-10	1.4655e-07	FALSE
HGLibA_23866	hsa-mir-3180-4	199.94/205.13/234.99	86.972/42.899/36.526	205.13	42.899	-2.2313	725.42	679.1	6.2254	2.402e-10	1	4.8041e-10	1.5086e-07	FALSE
HGLibA_14775	EIF3D	228.05/258.83/291.15	99.293/88.322/70.242	258.83	88.322	-1.5405	609.69	750.36	6.2247	2.4126e-10	1	4.8252e-10	1.5114e-07	FALSE
HGLibB_19398	GMPPB	161.41/161.99/178.84	14.495/29.02/35.121	161.99	29.02	-2.4408	133.07	456.68	6.2223	2.4491e-10	1	4.8982e-10	1.5304e-07	FALSE
HGLibA_33479	LCNL1	471.73/510.62/496.76	758.1/706.57/737.54	496.76	737.54	0.56921	550.14	1498.2	6.2204	1	2.4792e-10	4.9583e-10	1.5452e-07	TRUE
HGLibA_54363	SRSF3	147.87/154.07/155.51	24.642/42.899/15.453	154.07	24.642	-2.5963	114.56	433.05	6.2195	2.4945e-10	1	4.989e-10	1.5509e-07	FALSE
HGLibB_51464	TRIM49C	252.01/246.51/300.65	84.073/78.228/92.719	252.01	84.073	-1.5724	626.37	729.4	6.218	2.5171e-10	1	5.0341e-10	1.559e-07	FALSE
HGLibB_17937	FPGS	172.86/136.46/168.47	60.88/32.805/32.311	168.47	32.805	-2.3257	458.08	476.04	6.2178	2.5202e-10	1	5.0405e-10	1.559e-07	FALSE
HGLibA_46394	PSMB3	207.23/230.66/276.46	65.229/64.349/46.36	230.66	64.349	-1.8258	742.77	716.54	6.213	2.5989e-10	1	5.1979e-10	1.6037e-07	FALSE
HGLibA_20855	HARS	220.77/214.81/225.49	54.357/64.349/108.17	220.77	64.349	-1.7628	519.51	633.93	6.2124	2.6087e-10	1	5.2173e-10	1.6057e-07	FALSE
HGLibB_31523	NDUFS8	273.87/243.87/234.13	78.999/59.302/110.98	243.87	78.999	-1.6139	601.54	704.45	6.2117	2.6212e-10	1	5.2424e-10	1.6094e-07	FALSE
HGLibB_41889	RPL34	282.2/327.5/401.73	86.972/41.637/67.432	327.5	67.432	-2.2632	2152.2	1755.8	6.2066	2.7079e-10	1	5.4157e-10	1.6585e-07	FALSE
HGLibB_39036	PSMA6	275.96/244.75/254.86	86.247/127.44/75.861	254.86	86.247	-1.5522	587.92	738.16	6.2061	2.7157e-10	1	5.4313e-10	1.6591e-07	FALSE
HGLibB_27286	LRRC37A	930.96/980.75/1072.1	388.47/465.58/601.27	980.75	465.58	-1.0732	8797.3	6893.3	6.2049	2.7366e-10	1	5.4732e-10	1.6678e-07	FALSE
HGLibB_16751	FAM86B1	137.46/171.68/202.16	7.2477/41.637/14.048	171.68	14.048	-3.5204	726.92	646.49	6.2035	2.7615e-10	1	5.523e-10	1.6788e-07	FALSE
HGLibA_49293	RPL9	137.46/132.06/136.5	10.871/37.852/15.453	136.5	15.453	-3.063	135.84	380.95	6.2027	2.7754e-10	1	5.5509e-10	1.6831e-07	FALSE
HGLibA_56406	TFAM	140.58/174.32/176.24	44.935/36.59/36.526	174.32	36.59	-2.2215	302.84	493.56	6.1993	2.8353e-10	1	5.6706e-10	1.7114e-07	FALSE
HGLibB_47501	STPG1	281.16/309.9/264.37	495.01/463.06/425.67	281.16	463.06	0.71778	881.79	860.92	6.1993	1	2.8359e-10	5.6717e-10	1.7114e-07	TRUE
HGLibA_39437	NMD3	229.1/184/237.58	49.284/76.966/19.668	229.1	49.284	-2.1941	937.27	844.62	6.1871	3.0636e-10	1	6.1271e-10	1.8443e-07	FALSE
HGLibB_28563	MCM2	552.95/565.21/543.42	246.42/363.38/287.99	552.95	287.99	-0.93874	1913.2	1835.1	6.1853	3.0993e-10	1	6.1986e-10	1.86e-07	FALSE
HGLibB_14716	EIF2B2	505.05/526.47/550.33	132.63/288.94/200.89	526.47	200.89	-1.3855	3359.9	2771.1	6.1849	3.108e-10	1	6.216e-10	1.86e-07	FALSE
HGLibB_13272	DKC1	305.11/270.28/234.13	94.944/116.08/96.934	270.28	96.934	-1.4699	722.74	785.58	6.1846	3.1123e-10	1	6.2246e-10	1.86e-07	FALSE
HGLibA_61896	XRN2	203.06/181.36/199.57	41.312/78.228/51.979	199.57	51.979	-1.9206	286.66	569.63	6.1839	3.1264e-10	1	6.2529e-10	1.8639e-07	FALSE
HGLibA_58250	TOMM22	217.64/213.93/164.15	68.853/35.329/22.477	213.93	35.329	-2.5647	945.33	834.61	6.1824	3.1576e-10	1	6.3152e-10	1.878e-07	FALSE
HGLibA_46359	PSMA1	285.33/253.55/208.21	72.477/97.154/73.051	253.55	73.051	-1.7814	911.74	852.54	6.1818	3.1677e-10	1	6.3355e-10	1.8795e-07	FALSE
HGLibB_55999	ZNF479	189.52/210.41/216.85	58.706/70.657/53.384	210.41	58.706	-1.8241	162.22	602.47	6.1807	3.1918e-10	1	6.3837e-10	1.8892e-07	FALSE
HGLibB_31180	NBPF1	248.88/242.99/314.47	47.11/56.778/23.882	248.88	47.11	-2.3768	1242.5	1068.3	6.1733	3.344e-10	1	6.688e-10	1.9746e-07	FALSE
HGLibB_20553	GTF3C1	196.81/178.72/198.71	31.165/64.349/50.574	196.81	50.574	-1.9394	224.38	561.3	6.1726	3.3582e-10	1	6.7165e-10	1.9782e-07	FALSE
HGLibA_54478	SSU72	303.03/383.85/347.3	103.64/135.01/162.96	347.3	135.01	-1.3567	1265.2	1185.1	6.167	3.4807e-10	1	6.9613e-10	2.0455e-07	FALSE
HGLibB_43183	SEC24C	344.69/417.3/358.53	536.33/565.26/559.12	358.53	559.12	0.63962	1050.7	1060	6.1609	1	3.6155e-10	7.231e-10	2.1197e-07	TRUE
HGLibA_07213	CAPZB	165.57/150.55/152.92	28.266/25.235/23.882	152.92	25.235	-2.5526	44.208	429.63	6.1601	3.6354e-10	1	7.2707e-10	2.1263e-07	FALSE
HGLibB_09067	CENPN	187.44/242.11/191.79	39.137/34.067/43.55	191.79	39.137	-2.264	648.84	614.61	6.1577	3.6906e-10	1	7.3812e-10	2.1534e-07	FALSE
HGLibB_41879	RPL3	502.97/578.41/538.23	202.21/320.48/231.8	538.23	231.8	-1.2118	2899.6	2476.8	6.1573	3.6991e-10	1	7.3982e-10	2.1534e-07	FALSE
HGLibB_23374	INTS1	474.85/410.26/445.79	256.57/220.8/217.75	445.79	220.8	-1.0103	848.86	1335.6	6.1562	3.7248e-10	1	7.4495e-10	2.1632e-07	FALSE
HGLibB_48131	TADA2B	330.11/295.81/339.53	69.577/160.24/115.2	330.11	115.2	-1.5107	1343.8	1219.6	6.1539	3.7791e-10	1	7.5583e-10	2.1865e-07	FALSE
HGLibA_38754	NDUFA6	169.74/187.52/189.2	27.541/79.49/28.097	187.52	28.097	-2.6958	740.15	671.19	6.1538	3.7827e-10	1	7.5654e-10	2.1865e-07	FALSE
HGLibA_31129	ITPK1	347.81/307.25/295.47	119.59/107.25/56.193	307.25	107.25	-1.5098	1135.6	1057.1	6.1517	3.834e-10	1	7.668e-10	2.211e-07	FALSE
HGLibB_40632	RCC1	195.77/206.01/189.2	49.284/61.825/50.574	195.77	50.574	-1.9318	69.055	558.15	6.1459	3.975e-10	1	7.9501e-10	2.287e-07	FALSE
HGLibB_41949	RPL8	165.57/167.27/177.97	32.614/47.946/33.716	167.27	33.716	-2.2771	80.262	472.46	6.1444	4.0121e-10	1	8.0242e-10	2.303e-07	FALSE
HGLibA_40074	NSUN4	204.1/169.03/228.08	55.807/54.255/74.456	204.1	55.807	-1.8522	538.74	583.35	6.14	4.1264e-10	1	8.2529e-10	2.3631e-07	FALSE
HGLibB_53674	VPS13D	217.64/226.26/191.79	49.284/64.349/101.15	217.64	64.349	-1.7423	580.87	624.43	6.1345	4.2714e-10	1	8.5428e-10	2.4385e-07	FALSE
HGLibA_49313	RPP21	131.21/154.95/152.05	7.9724/32.805/25.287	152.05	25.287	-2.5416	199.79	427.06	6.1343	4.2779e-10	1	8.5558e-10	2.4385e-07	FALSE
HGLibA_56397	TEX38	174.95/182.24/207.35	316/321.74/342.78	182.24	321.74	0.81666	289.76	517.36	6.1333	1	4.3047e-10	8.6094e-10	2.4482e-07	TRUE
HGLibB_03671	ATP5J2	147.87/191.92/178.84	43.486/25.235/40.74	178.84	40.74	-2.1072	344.51	507.13	6.1322	4.3322e-10	1	8.6645e-10	2.4581e-07	FALSE
HGLibB_04991	BUB3	508.18/524.71/463.07	191.34/253.61/286.59	508.18	253.61	-0.99988	1818.3	1723.8	6.1314	4.3551e-10	1	8.7102e-10	2.4655e-07	FALSE
HGLibB_30334	MTHFD1	244.72/243.87/224.62	81.174/56.778/91.314	243.87	81.174	-1.5752	267.24	704.45	6.1298	4.4008e-10	1	8.8016e-10	2.4856e-07	FALSE
HGLibB_37670	POTEB2	229.1/213.93/230.67	71.752/66.872/75.861	229.1	71.752	-1.6612	68.27	659.31	6.1278	4.4549e-10	1	8.9098e-10	2.5104e-07	FALSE
HGLibA_49232	RPL34	243.67/230.66/235.86	76.1/63.087/88.505	235.86	76.1	-1.6192	102.84	679.95	6.1266	4.49e-10	1	8.9801e-10	2.5245e-07	FALSE
HGLibA_12671	DDX21	212.43/184/207.35	93.495/32.805/47.764	207.35	47.764	-2.0951	721.48	678.71	6.1255	4.5212e-10	1	9.0424e-10	2.5362e-07	FALSE
HGLibA_13104	DHFR	183.28/171.68/202.16	41.312/60.564/43.55	183.28	43.55	-2.0484	196.43	520.48	6.1246	4.5454e-10	1	9.0908e-10	2.544e-07	FALSE
HGLibB_36269	PHB2	163.49/194.57/183.15	12.321/60.564/43.55	183.15	43.55	-2.0474	445.39	520.11	6.1214	4.6372e-10	1	9.2743e-10	2.5895e-07	FALSE
HGLibB_40990	RGPD6	317.61/326.62/330.02	136.98/140.05/112.39	326.62	136.98	-1.2476	176.77	960.26	6.1198	4.6832e-10	1	9.3664e-10	2.6093e-07	FALSE
HGLibB_52250	TUBGCP4	258.25/223.62/226.35	63.779/35.329/96.934	226.35	63.779	-1.8113	733.46	705.96	6.1187	4.7174e-10	1	9.4349e-10	2.6225e-07	FALSE
HGLibB_43662	SF3B5	261.38/289.65/349.9	91.32/10.094/8.429	289.65	10.094	-4.7114	2757.4	2120.1	6.1173	4.7585e-10	1	9.517e-10	2.6393e-07	FALSE
HGLibB_21506	HIST2H2BE	281.16/301.97/377.54	86.972/78.228/71.647	301.97	78.228	-1.9351	1565.9	1338.4	6.1158	4.8043e-10	1	9.6086e-10	2.6588e-07	FALSE
HGLibA_06065	C22orf28	156.2/130.3/170.2	26.092/55.517/28.097	156.2	28.097	-2.4337	405.69	439.41	6.1113	4.9414e-10	1	9.8827e-10	2.7285e-07	FALSE
HGLibB_18189	FXN	481.1/490.37/452.7	260.19/248.56/219.15	481.1	248.56	-0.94993	473.12	1448.2	6.1106	4.9615e-10	1	9.923e-10	2.7335e-07	FALSE
HGLibA_45141	PPAT	192.65/216.57/226.35	85.522/64.349/30.906	216.57	64.349	-1.7353	558.69	621.19	6.1077	5.054e-10	1	1.0108e-09	2.7783e-07	FALSE
HGLibA_59609	TUBGCP6	284.29/257.07/266.09	96.394/105.99/75.861	266.09	96.394	-1.4554	231.5	772.69	6.1049	5.1441e-10	1	1.0288e-09	2.8215e-07	FALSE
HGLibB_53164	USP17L17	254.09/253.55/298.06	105.82/88.322/88.505	254.09	88.505	-1.511	558.35	735.79	6.1044	5.1605e-10	1	1.0321e-09	2.8242e-07	FALSE
HGLibB_37667	POTEB	230.14/199.85/247.09	78.275/56.778/73.051	230.14	73.051	-1.6421	374.21	662.49	6.1031	5.2028e-10	1	1.0406e-09	2.8411e-07	FALSE
HGLibB_56217	ZNF573	114.55/108.29/143.41	6.5229/6.3087/5.6193	114.55	6.3087	-3.9827	218.24	316.41	6.1023	5.2261e-10	1	1.0452e-09	2.8475e-07	FALSE
HGLibA_58499	TPT1	229.1/247.39/222.9	72.477/89.584/32.311	229.1	72.477	-1.6469	569.74	659.31	6.0996	5.3173e-10	1	1.0635e-09	2.8894e-07	FALSE
HGLibA_54359	SRSF2	121.84/120.61/143.41	5.7981/17.664/9.8339	121.84	9.8339	-3.5031	136.16	337.76	6.0993	5.3264e-10	1	1.0653e-09	2.8894e-07	FALSE
HGLibB_20191	GRAPL	312.4/299.33/325.7	84.073/164.03/127.84	312.4	127.84	-1.2824	893.21	915.99	6.0982	5.3636e-10	1	1.0727e-09	2.9032e-07	FALSE
HGLibA_29082	hsa-mir-7975	239.51/287.01/323.98	96.394/118.6/99.743	287.01	99.743	-1.5154	997.42	944.02	6.0948	5.4792e-10	1	1.0958e-09	2.9593e-07	FALSE
HGLibB_03875	AURKAIP1	335.31/309.02/374.09	68.853/123.65/132.05	335.31	123.65	-1.4319	1317.1	1207.2	6.092	5.5761e-10	1	1.1152e-09	3.005e-07	FALSE
HGLibB_42086	RPS3A	273.87/370.64/377.54	81.899/108.51/47.764	370.64	81.899	-2.1645	2821.2	2246.8	6.0915	5.5923e-10	1	1.1185e-09	3.0072e-07	FALSE
HGLibB_48142	TAF11	229.1/245.63/270.41	83.348/58.04/85.695	245.63	83.348	-1.5479	383.4	709.84	6.0909	5.6138e-10	1	1.1228e-09	3.0116e-07	FALSE
HGLibB_14991	EMC4	362.39/350.39/404.32	145.68/185.48/162.96	362.39	162.96	-1.1482	677.01	1072.1	6.0906	5.6249e-10	1	1.125e-09	3.0116e-07	FALSE
HGLibA_32663	KPNB1	221.81/190.16/242.77	41.312/68.134/75.861	221.81	68.134	-1.6883	554.95	637.1	6.0882	5.7077e-10	1	1.1415e-09	3.0493e-07	FALSE
HGLibB_10991	CPSF3L	403/383.85/355.08	170.32/195.57/178.41	383.85	178.41	-1.101	388.58	1139.6	6.0855	5.8073e-10	1	1.1615e-09	3.0958e-07	FALSE
HGLibA_09093	CENPW	128.09/88.919/132.18	2.8991/21.45/0	128.09	2.8991	-5.0491	475.83	435.93	6.0841	5.8566e-10	1	1.1713e-09	3.1154e-07	FALSE
HGLibB_48374	TAS2R9	241.59/206.01/213.39	363.83/367.17/328.73	213.39	363.83	0.76698	523.22	611.52	6.0835	1	5.8777e-10	1.1755e-09	3.1199e-07	TRUE
HGLibB_13107	DHRS12	202.02/216.57/247.09	353.69/376/368.07	216.57	368.07	0.76237	353.13	621.19	6.0783	1	6.0741e-10	1.2148e-09	3.2172e-07	TRUE
HGLibB_01160	AGAP9	167.66/164.63/154.64	31.165/42.899/33.716	164.63	33.716	-2.2543	49.931	464.57	6.0739	6.2413e-10	1	1.2483e-09	3.2965e-07	FALSE
HGLibA_53246	SNRNP70	355.1/381.21/371.49	139.88/206.93/169.99	371.49	169.99	-1.1233	658.51	1100.7	6.0737	6.2505e-10	1	1.2501e-09	3.2965e-07	FALSE
HGLibB_43652	SF3B2	230.14/254.43/270.41	114.51/89.584/85.695	254.43	89.584	-1.4956	370.55	736.84	6.0729	6.2814e-10	1	1.2563e-09	3.3057e-07	FALSE
HGLibB_16749	FAM86B1	247.84/227.14/307.56	62.33/49.208/63.218	247.84	62.33	-1.9743	1042.1	933.58	6.0715	6.3376e-10	1	1.2675e-09	3.3282e-07	FALSE
HGLibA_47775	RBM14-RBM4	232.22/249.15/273	86.247/50.47/89.91	249.15	86.247	-1.5196	537.28	720.64	6.0683	6.4631e-10	1	1.2926e-09	3.3869e-07	FALSE
HGLibA_50040	SARS2	437.36/379.45/411.23	144.23/121.13/227.58	411.23	144.23	-1.5051	2293.8	1937.9	6.0654	6.5808e-10	1	1.3162e-09	3.4413e-07	FALSE
HGLibB_42041	RPS19	331.15/376.8/411.23	161.62/174.12/185.44	376.8	174.12	-1.1093	888.57	1117.4	6.0633	6.6676e-10	1	1.3335e-09	3.4793e-07	FALSE
HGLibB_53185	USP17L22	236.39/275.56/301.51	113.79/99.678/103.96	275.56	103.96	-1.3978	580.81	801.87	6.06	6.8064e-10	1	1.3613e-09	3.5442e-07	FALSE
HGLibA_05749	C1orf112	252.01/220.98/228.08	448.63/430.25/363.85	228.08	430.25	0.91269	1342.4	1113.7	6.0582	1	6.8824e-10	1.3765e-09	3.5763e-07	TRUE
HGLibB_56029	ZNF492	255.13/213.93/257.45	75.376/78.228/29.502	255.13	75.376	-1.7457	953.77	882.18	6.052	7.1517e-10	1	1.4303e-09	3.7084e-07	FALSE
HGLibB_41881	RPL30	304.07/316.94/316.2	131.91/100.94/143.29	316.2	131.91	-1.255	309.08	927.8	6.0504	7.224e-10	1	1.4448e-09	3.738e-07	FALSE
HGLibB_52990	UPF1	204.1/255.31/298.92	57.256/52.993/26.692	255.31	52.993	-2.2471	1308.5	1118.9	6.0485	7.3108e-10	1	1.4622e-09	3.7688e-07	FALSE
HGLibB_19467	GNB2L1	156.2/147.02/155.51	27.541/29.02/56.193	155.51	29.02	-2.3822	203.26	437.34	6.0484	7.314e-10	1	1.4628e-09	3.7688e-07	FALSE
HGLibB_31556	NEDD1	215.56/181.36/205.62	90.596/46.684/59.003	205.62	59.003	-1.7839	459.28	587.93	6.0466	7.3964e-10	1	1.4793e-09	3.8033e-07	FALSE
HGLibB_51607	TRMT112	189.52/185.76/199.57	42.036/51.731/49.169	189.52	49.169	-1.9251	43.127	539.3	6.0439	7.5225e-10	1	1.5045e-09	3.8462e-07	FALSE
HGLibA_50171	SCD	154.12/183.12/126.14	28.266/37.852/23.882	154.12	28.266	-2.4061	433.82	433.61	6.0438	7.5242e-10	1	1.5048e-09	3.8462e-07	FALSE
HGLibA_53236	SNRNP27	119.75/130.3/137.37	15.22/45.423/8.429	130.3	15.22	-3.017	279.86	362.64	6.0438	7.5265e-10	1	1.5053e-09	3.8462e-07	FALSE
HGLibA_54289	SRP14	136.42/127.66/124.41	39.862/13.879/12.644	127.66	13.879	-3.1122	190.98	354.86	6.0411	7.6535e-10	1	1.5307e-09	3.903e-07	FALSE
HGLibB_29918	MRPL35	272.83/247.39/255.73	91.32/83.275/96.934	255.73	91.32	-1.4755	114.6	740.82	6.0403	7.69e-10	1	1.538e-09	3.9135e-07	FALSE
HGLibA_47774	RBM14	107.26/131.18/155.51	31.165/7.5704/15.453	131.18	15.453	-3.006	368.28	367.27	6.0394	7.7368e-10	1	1.5474e-09	3.9292e-07	FALSE
HGLibB_46525	SPDYE2	235.34/234.18/298.92	51.458/64.349/50.574	235.34	51.458	-2.1716	1052.6	927.89	6.0367	7.8642e-10	1	1.5728e-09	3.9857e-07	FALSE
HGLibA_46716	PTPMT1	103.09/127.66/110.58	18.119/1.2617/5.6193	110.58	5.6193	-4.0753	130.7	304.83	6.0345	7.9708e-10	1	1.5942e-09	4.0315e-07	FALSE
HGLibB_38821	PRRG1	236.39/241.23/311.02	40.587/37.852/59.003	241.23	40.587	-2.5422	1310.3	1105.6	6.0341	7.9928e-10	1	1.5986e-09	4.0343e-07	FALSE
HGLibA_44875	POLR2I	237.43/214.81/222.9	94.944/65.611/70.242	222.9	70.242	-1.652	227.03	640.42	6.0322	8.086e-10	1	1.6172e-09	4.0731e-07	FALSE
HGLibB_39119	PSMD3	219.72/209.53/207.35	89.871/61.825/53.384	209.53	61.825	-1.7446	241.62	599.8	6.0311	8.1431e-10	1	1.6286e-09	4.0935e-07	FALSE
HGLibA_60344	UPF1	108.3/142.62/156.37	30.44/5.047/19.668	142.62	19.668	-2.7968	424.23	415.84	6.0298	8.2097e-10	1	1.6419e-09	4.1186e-07	FALSE
HGLibA_07888	CCDC84	155.16/181.36/184.88	14.495/23.973/71.647	181.36	23.973	-2.8683	765.35	681.8	6.0279	8.3069e-10	1	1.6614e-09	4.1589e-07	FALSE
HGLibB_42572	SACM1L	167.66/156.71/158.96	65.229/16.403/15.453	158.96	16.403	-3.2004	616.39	560.14	6.0254	8.4361e-10	1	1.6872e-09	4.215e-07	FALSE
HGLibB_04324	BCL2L2-PABPN1	242.63/277.32/235.86	90.596/23.973/67.432	242.63	67.432	-1.832	918.61	845.96	6.0237	8.5249e-10	1	1.705e-09	4.2508e-07	FALSE
HGLibB_03083	ARPC4	311.36/354.8/354.21	159.45/198.09/132.05	354.21	159.45	-1.1466	1020.1	1046.5	6.0206	8.6862e-10	1	1.7372e-09	4.3225e-07	FALSE
HGLibB_53380	UTP20	165.57/182.24/143.41	35.514/29.02/54.789	165.57	35.514	-2.1897	295.63	467.38	6.016	8.9377e-10	1	1.7875e-09	4.4387e-07	FALSE
HGLibB_39479	PTPRQ	237.43/218.34/210.8	368.91/369.69/355.42	218.34	368.91	0.75402	150.91	626.54	6.0154	1	8.9718e-10	1.7944e-09	4.4467e-07	TRUE
HGLibA_60403	UQCRC2	350.93/368.88/287.69	165.25/150.15/141.89	350.93	150.15	-1.2193	1154.5	1115.1	6.0129	9.1097e-10	1	1.8219e-09	4.506e-07	FALSE
HGLibB_00264	ABHD17A	220.77/229.78/207.35	111.61/69.396/57.598	220.77	69.396	-1.6555	545.73	633.93	6.012	9.1639e-10	1	1.8328e-09	4.5237e-07	FALSE
HGLibB_34896	PABPN1	209.31/294.05/252.27	84.798/30.282/53.384	252.27	53.384	-2.2194	1277.9	1095.3	6.0094	9.3078e-10	1	1.8616e-09	4.5856e-07	FALSE
HGLibA_60934	VHL	162.45/205.13/191.79	51.458/49.208/81.481	191.79	51.458	-1.8778	486.33	546.14	6.0051	9.5635e-10	1	1.9127e-09	4.7003e-07	FALSE
HGLibB_42069	RPS27	250.96/270.28/231.54	89.146/58.04/115.2	250.96	89.146	-1.4829	599.18	726.2	6.0048	9.5788e-10	1	1.9158e-09	4.7003e-07	FALSE
HGLibB_13190	DHX8	233.26/243.87/257.45	81.899/84.537/96.934	243.87	84.537	-1.5174	114.43	704.45	6.003	9.6824e-10	1	1.9365e-09	4.7417e-07	FALSE
HGLibB_45928	SNRPE	183.28/190.16/208.21	51.458/30.282/50.574	190.16	50.574	-1.8901	196.41	541.22	6.0002	9.8552e-10	1	1.971e-09	4.8168e-07	FALSE
HGLibA_38514	NBPF16	135.37/112.69/142.55	18.844/21.45/16.858	135.37	18.844	-2.7808	144.21	377.62	5.997	1.0051e-09	1	2.0103e-09	4.8995e-07	FALSE
HGLibA_45337	PPP1R15B	328.02/385.61/348.17	181.92/155.19/155.94	348.17	155.94	-1.1537	620.77	1027.6	5.9968	1.0064e-09	1	2.0128e-09	4.8995e-07	FALSE
HGLibA_37260	MRPL39	190.57/220.1/245.36	65.954/69.396/80.076	220.1	69.396	-1.6511	409.03	631.9	5.995	1.0172e-09	1	2.0344e-09	4.9423e-07	FALSE
HGLibA_34132	LOC100289561	366.55/355.68/407.78	181.92/169.07/146.1	366.55	169.07	-1.1118	627.61	1085.2	5.9947	1.0194e-09	1	2.0389e-09	4.9434e-07	FALSE
HGLibB_53706	VPS36	345.73/361.84/372.36	222.5/153.93/151.72	361.84	153.93	-1.2277	1269.3	1203	5.9943	1.0219e-09	1	2.0438e-09	4.9457e-07	FALSE
HGLibA_24505	hsa-mir-378f	174.95/186.64/201.3	324.69/282.63/325.92	186.64	324.69	0.79554	530.64	530.63	5.9931	1	1.0294e-09	2.0587e-09	4.972e-07	TRUE
HGLibB_55311	ZMAT5	252.01/274.68/217.71	413.84/383.57/415.83	252.01	413.84	0.71339	652.62	729.4	5.9923	1	1.0346e-09	2.0692e-09	4.9817e-07	TRUE
HGLibB_14073	DTYMK	211.39/212.17/264.37	44.935/22.711/60.408	212.17	44.935	-2.2143	864.49	778.93	5.9922	1.0354e-09	1	2.0708e-09	4.9817e-07	FALSE
HGLibB_42202	RRM2	114.55/157.59/151.19	26.816/27.758/43.55	151.19	27.758	-2.4038	408.45	424.49	5.9909	1.0434e-09	1	2.0869e-09	5.0105e-07	FALSE
HGLibB_37644	POP5	212.43/171.68/172.79	44.935/40.376/35.121	172.79	40.376	-2.0705	405.38	488.98	5.988	1.0621e-09	1	2.1242e-09	5.0904e-07	FALSE
HGLibA_31836	KEAP1	294.7/338.95/345.58	71.752/127.44/147.51	338.95	127.44	-1.4043	1376.3	1250.5	5.9813	1.1065e-09	1	2.213e-09	5.2864e-07	FALSE
HGLibB_16859	FARSA	141.62/185.76/182.29	5.0734/50.47/32.311	182.29	32.311	-2.4601	684.39	628.77	5.9812	1.1073e-09	1	2.2146e-09	5.2864e-07	FALSE
HGLibB_39098	PSMD1	159.33/146.14/148.6	23.192/26.497/44.955	148.6	26.497	-2.4438	118.19	416.79	5.9809	1.1098e-09	1	2.2196e-09	5.2882e-07	FALSE
HGLibA_53237	SNRNP35	169.74/198.09/197.84	55.807/58.04/46.36	197.84	55.807	-1.8075	221.01	564.4	5.9786	1.1252e-09	1	2.2504e-09	5.3512e-07	FALSE
HGLibA_36843	MMS22L	188.48/154.07/175.38	60.88/39.114/42.145	175.38	42.145	-2.0314	246.53	496.75	5.9779	1.1303e-09	1	2.2607e-09	5.3607e-07	FALSE
HGLibB_52104	TTF1	184.32/204.25/190.07	88.421/37.852/33.716	190.07	37.852	-2.298	702.14	648.4	5.9777	1.1316e-09	1	2.2631e-09	5.3607e-07	FALSE
HGLibA_24647	hsa-mir-3929	80.184/102.12/129.59	2.1743/0/1.4048	102.12	1.4048	-5.4223	309.59	299.8	5.974	1.1573e-09	1	2.3146e-09	5.4722e-07	FALSE
HGLibA_40192	NUBP2	122.88/115.33/143.41	31.165/10.094/12.644	122.88	12.644	-3.1826	207.05	340.82	5.9731	1.1639e-09	1	2.3277e-09	5.4927e-07	FALSE
HGLibA_18136	FTSJ2	265.54/199.85/283.37	70.302/73.181/54.789	265.54	70.302	-1.9023	1220.7	1070.8	5.9665	1.2122e-09	1	2.4243e-09	5.7096e-07	FALSE
HGLibA_10000	CLEC5A	140.58/133.82/121.82	286.28/251.09/238.82	133.82	251.09	0.9029	394.75	387.51	5.9572	1	1.2832e-09	2.5663e-09	6.0326e-07	TRUE
HGLibB_39032	PSMA5	219.72/188.4/184.88	68.853/29.02/50.574	188.4	50.574	-1.8767	448.03	535.91	5.9538	1.3103e-09	1	2.6206e-09	6.1484e-07	FALSE
HGLibA_05465	C16orf59	294.7/260.59/254	84.073/135.01/96.934	260.59	96.934	-1.4175	705.43	755.77	5.9532	1.3151e-09	1	2.6303e-09	6.1595e-07	FALSE
HGLibB_37647	POP7	126/147.02/140.82	27.541/22.711/11.239	140.82	22.711	-2.5804	103.26	393.73	5.9525	1.3207e-09	1	2.6415e-09	6.174e-07	FALSE
HGLibA_39569	NOL9	116.63/126.78/127.86	39.862/15.141/14.048	126.78	15.141	-2.9848	179.11	352.27	5.9487	1.3514e-09	1	2.7027e-09	6.3052e-07	FALSE
HGLibA_54333	SRRM1	602.94/552/647.95	195.69/247.3/349.8	602.94	247.3	-1.2823	4448	3578.7	5.9449	1.3833e-09	1	2.7667e-09	6.4422e-07	FALSE
HGLibB_24840	KIF18A	184.32/189.28/228.08	51.458/73.181/50.574	189.28	51.458	-1.8589	500.63	538.57	5.9389	1.4347e-09	1	2.8693e-09	6.6687e-07	FALSE
HGLibA_22466	hsa-mir-1254-1	77.06/113.57/118.36	5.7981/1.2617/5.6193	113.57	5.6193	-4.1134	343.74	333.67	5.9359	1.4612e-09	1	2.9224e-09	6.7794e-07	FALSE
HGLibB_06112	C2orf27A	334.27/376.8/387.91	223.95/166.55/157.34	376.8	166.55	-1.1731	1328	1257.8	5.9283	1.5301e-09	1	3.0603e-09	7.0858e-07	FALSE
HGLibB_01153	AGAP6	135.37/166.39/178.84	28.991/41.637/37.931	166.39	37.931	-2.1043	302.65	469.83	5.9266	1.5465e-09	1	3.0929e-09	7.1479e-07	FALSE
HGLibA_49231	RPL34	151/203.37/224.62	21.018/11.356/56.193	203.37	21.018	-3.2144	1131.4	947.95	5.9247	1.5644e-09	1	3.1287e-09	7.2172e-07	FALSE
HGLibA_49142	RPL10	171.82/176.08/225.49	29.715/31.544/42.145	176.08	31.544	-2.4439	643.82	595.5	5.9229	1.582e-09	1	3.1641e-09	7.2851e-07	FALSE
HGLibA_28970	hsa-mir-7641-1	116.63/95.962/110.58	6.5229/7.5704/15.453	110.58	7.5704	-3.7026	78.401	304.83	5.9114	1.696e-09	1	3.3921e-09	7.7955e-07	FALSE
HGLibB_09118	CEP192	212.43/166.39/225.49	81.899/49.208/49.169	212.43	49.208	-2.0878	839.73	762.69	5.9104	1.7063e-09	1	3.4127e-09	7.8283e-07	FALSE
HGLibA_36572	MIOS	143.71/155.83/119.22	13.046/18.926/51.979	143.71	18.926	-2.8604	468.35	446.32	5.9068	1.7438e-09	1	3.4876e-09	7.9853e-07	FALSE
HGLibB_47014	SRSF2	169.74/162.87/185.75	23.192/40.376/68.837	169.74	40.376	-2.0449	352.18	479.84	5.9056	1.7572e-09	1	3.5144e-09	8.0317e-07	FALSE
HGLibB_09273	CFL1	143.71/161.11/132.18	19.569/27.758/25.287	143.71	25.287	-2.4607	118.63	402.27	5.9042	1.7715e-09	1	3.5431e-09	8.0751e-07	FALSE
HGLibA_43527	PGK1	126/117.97/115.77	8.6972/11.356/32.311	117.97	11.356	-3.2674	128.89	326.43	5.9041	1.7732e-09	1	3.5464e-09	8.0751e-07	FALSE
HGLibB_27129	LRGUK	369.68/376.8/386.18	612.43/574.09/524	376.8	574.09	0.60615	1029.3	1117.4	5.9019	1	1.7971e-09	3.5943e-09	8.1689e-07	TRUE
HGLibA_15366	EPRS	217.64/216.57/206.48	117.41/68.134/63.218	216.57	68.134	-1.654	638.88	632.98	5.9001	1.8166e-09	1	3.6333e-09	8.2289e-07	FALSE
HGLibB_29880	MRPL2	540.46/461.32/471.71	237.72/248.56/276.75	471.71	248.56	-0.92155	1436.6	1430.5	5.9	1.817e-09	1	3.634e-09	8.2289e-07	FALSE
HGLibA_30376	IL22	179.11/190.16/184.02	317.45/357.07/318.9	184.02	318.9	0.78994	380.31	522.71	5.8995	1	1.8233e-09	3.6467e-09	8.2425e-07	TRUE
HGLibB_03691	ATP6AP1	154.12/186.64/167.6	45.66/31.544/39.335	167.6	39.335	-2.0635	161.25	473.45	5.895	1.8737e-09	1	3.7474e-09	8.4393e-07	FALSE
HGLibA_46428	PSMC4	177.03/157.59/167.6	42.761/30.282/39.335	167.6	39.335	-2.0635	70.708	473.45	5.895	1.8737e-09	1	3.7474e-09	8.4393e-07	FALSE
HGLibB_15748	EXOSC1	195.77/208.65/200.43	59.431/63.087/23.882	200.43	59.431	-1.7369	341.58	572.24	5.8944	1.8803e-09	1	3.7607e-09	8.4537e-07	FALSE
HGLibA_29207	hsa-mir-8078	133.29/180.48/165.01	18.119/29.02/59.003	165.01	29.02	-2.4673	565.8	532.43	5.8936	1.8888e-09	1	3.7776e-09	8.4763e-07	FALSE
HGLibB_53170	USP17L19	240.55/241.23/285.1	107.27/85.798/84.29	241.23	85.798	-1.4806	597.13	696.37	5.8899	1.9322e-09	1	3.8645e-09	8.6555e-07	FALSE
HGLibB_40436	RBM14-RBM4	117.67/135.58/139.96	29.715/7.5704/21.073	135.58	21.073	-2.6294	149.21	378.22	5.888	1.9548e-09	1	3.9096e-09	8.7372e-07	FALSE
HGLibB_28799	MEF2D	214.52/235.06/223.76	62.33/89.584/74.456	223.76	74.456	-1.5747	147.27	643.05	5.8877	1.9576e-09	1	3.9151e-09	8.7372e-07	FALSE
HGLibB_00056	AAMP	104.13/117.97/114.9	5.7981/10.094/25.287	114.9	10.094	-3.3851	93.668	317.45	5.8872	1.9639e-09	1	3.9278e-09	8.7496e-07	FALSE
HGLibA_57179	TMEM119	112.47/157.59/154.64	5.7981/18.926/37.931	154.64	18.926	-2.9655	580.33	531.81	5.8861	1.9776e-09	1	3.9553e-09	8.795e-07	FALSE
HGLibA_44865	POLR2E	211.39/235.06/238.45	81.899/76.966/118.01	235.06	81.899	-1.5098	474.95	677.53	5.8843	1.9988e-09	1	3.9976e-09	8.8731e-07	FALSE
HGLibB_48929	TEN1	175.99/130.3/193.52	25.367/47.946/19.668	175.99	25.367	-2.7469	734.35	655.76	5.8821	2.0256e-09	1	4.0512e-09	8.9759e-07	FALSE
HGLibB_03733	ATP6V1B2	313.44/238.58/298.92	124.66/94.631/67.432	298.92	94.631	-1.649	1373.3	1206.9	5.8805	2.0448e-09	1	4.0895e-09	9.0447e-07	FALSE
HGLibB_36103	PFDN6	130.17/124.13/133.05	22.468/3.7852/18.263	130.17	18.263	-2.7675	67.994	362.26	5.8798	2.0537e-09	1	4.1073e-09	9.0678e-07	FALSE
HGLibB_41913	RPL37A	185.36/201.61/208.21	50.009/60.564/66.027	201.61	60.564	-1.7185	112.21	575.79	5.8779	2.0774e-09	1	4.1549e-09	9.1436e-07	FALSE
HGLibB_11370	CSNK1A1	308.24/327.5/335.21	152.93/145.1/115.2	327.5	145.1	-1.1689	346.49	963	5.8778	2.0782e-09	1	4.1565e-09	9.1436e-07	FALSE
HGLibB_28577	MCM6	243.67/255.31/264.37	113.06/68.134/95.529	255.31	95.529	-1.4089	318.83	739.54	5.8755	2.1074e-09	1	4.2147e-09	9.2553e-07	FALSE
HGLibB_39111	PSMD13	246.8/240.35/223.76	101.47/69.396/85.695	240.35	85.695	-1.4771	207.78	693.67	5.8718	2.1553e-09	1	4.3105e-09	9.4488e-07	FALSE
HGLibA_03715	ATP6V0C	137.46/135.58/160.69	22.468/50.47/19.668	137.46	22.468	-2.5607	333.83	383.78	5.8699	2.1809e-09	1	4.3618e-09	9.5442e-07	FALSE
HGLibB_30939	NAA20	126/102.12/119.22	5.0734/36.59/12.644	119.22	12.644	-3.1394	242.27	330.1	5.8682	2.2033e-09	1	4.4066e-09	9.6155e-07	FALSE
HGLibB_33009	NUP43	547.75/545.84/469.12	268.16/162.76/241.63	545.84	241.63	-1.1723	3203.4	2687.5	5.868	2.205e-09	1	4.41e-09	9.6155e-07	FALSE
HGLibB_03712	ATP6V0C	216.6/249.15/225.49	76.1/92.107/59.003	225.49	76.1	-1.5546	296.84	648.31	5.8671	2.2177e-09	1	4.4353e-09	9.6537e-07	FALSE
HGLibB_23617	ISCA2	142.66/129.42/131.32	16.67/54.255/12.644	131.32	16.67	-2.9047	390.3	382.08	5.866	2.2323e-09	1	4.4646e-09	9.7004e-07	FALSE
HGLibB_46531	SPDYE2L	244.72/269.4/335.21	73.201/80.751/75.861	269.4	75.861	-1.8148	1242.8	1089.5	5.8634	2.267e-09	1	4.5339e-09	9.8208e-07	FALSE
HGLibB_21681	HMGCR	175.99/176.96/200.43	45.66/27.758/60.408	176.96	45.66	-1.9313	272.51	501.49	5.8631	2.2719e-09	1	4.5438e-09	9.8208e-07	FALSE
HGLibA_30529	IMP4	146.83/144.38/143.41	48.559/26.497/9.8339	144.38	26.497	-2.4025	192.83	404.28	5.8631	2.2719e-09	1	4.5439e-09	9.8208e-07	FALSE
HGLibB_38664	PRPF19	225.97/180.48/153.78	32.614/32.805/33.716	180.48	32.805	-2.4245	695.81	634.56	5.8623	2.2827e-09	1	4.5654e-09	9.85e-07	FALSE
HGLibA_45147	PPCDC	129.13/169.91/151.19	30.44/29.02/33.716	151.19	30.44	-2.2752	212.53	424.49	5.8607	2.3043e-09	1	4.6086e-09	9.9259e-07	FALSE
HGLibA_15027	EMC9	67.687/39.617/34.558	137.71/132.48/110.98	39.617	132.48	1.7165	325.77	251.5	5.8558	1	2.3888e-09	4.7775e-09	1.0272e-06	TRUE
HGLibB_19591	GOLGA6L1	210.35/209.53/234.99	84.073/66.872/37.931	210.35	66.872	-1.6388	435.31	602.29	5.8464	2.5119e-09	1	5.0237e-09	1.0782e-06	FALSE
HGLibA_33156	KTI12	214.52/191.04/194.39	86.247/23.973/29.502	194.39	29.502	-2.6794	916.76	795.83	5.845	2.533e-09	1	5.066e-09	1.0839e-06	FALSE
HGLibB_47056	SSBP1	258.25/262.35/247.95	139.15/74.443/98.339	258.25	98.339	-1.3839	589.99	748.58	5.8448	2.5358e-09	1	5.0717e-09	1.0839e-06	FALSE
HGLibB_53167	USP17L18	260.34/247.39/277.32	105.82/76.966/99.743	260.34	99.743	-1.3752	252.98	754.98	5.8446	2.5383e-09	1	5.0766e-09	1.0839e-06	FALSE
HGLibA_53434	SOD2	174.95/197.21/207.35	86.972/20.188/43.55	197.21	43.55	-2.1535	757.39	692.42	5.8394	2.6201e-09	1	5.2403e-09	1.1169e-06	FALSE
HGLibB_41420	RNF113A	435.28/403.22/486.4	186.99/224.59/231.8	435.28	224.59	-0.95156	1276.7	1302.2	5.8385	2.6334e-09	1	5.2668e-09	1.1206e-06	FALSE
HGLibA_40047	NSL1	400.92/348.63/374.09	179.74/161.5/199.49	374.09	179.74	-1.0533	522.59	1108.9	5.8362	2.6708e-09	1	5.3416e-09	1.1346e-06	FALSE
HGLibB_45122	SLC45A2	85.39/83.637/85.53	184.09/147.62/174.2	85.39	174.2	1.0201	201.8	231.87	5.8323	1	2.7341e-09	5.4681e-09	1.1591e-06	TRUE
HGLibB_04989	BUB1B	637.3/489.49/591.8	210.18/301.56/175.6	591.8	210.18	-1.4891	5520.4	4281.7	5.832	2.7378e-09	1	5.4756e-09	1.1591e-06	FALSE
HGLibA_31670	KCNRG	90.597/89.799/110.58	0/5.047/1.4048	90.597	1.4048	-5.2513	103.84	246.85	5.8278	2.8076e-09	1	5.6152e-09	1.1866e-06	FALSE
HGLibB_33103	NXNL2	98.928/100.36/117.5	4.3486/1.2617/14.048	100.36	4.3486	-4.2442	99.794	275.1	5.8269	2.8231e-09	1	5.6462e-09	1.1902e-06	FALSE
HGLibA_62456	ZFC3H1	246.8/214.81/219.44	73.201/60.564/110.98	219.44	73.201	-1.5709	589.25	629.9	5.8268	2.8256e-09	1	5.6513e-09	1.1902e-06	FALSE
HGLibB_09652	CHTF18	164.53/215.69/208.21	84.073/49.208/39.335	208.21	49.208	-2.059	819.18	744.71	5.8265	2.8305e-09	1	5.661e-09	1.1902e-06	FALSE
HGLibA_60982	VMP1	182.24/152.31/203.03	72.477/32.805/47.764	182.24	47.764	-1.9098	540.61	532.85	5.8254	2.8491e-09	1	5.6982e-09	1.196e-06	FALSE
HGLibB_31630	NELFB	166.62/164.63/140.82	34.789/39.114/51.979	164.63	39.114	-2.0458	188.77	464.57	5.8235	2.8818e-09	1	5.7635e-09	1.2065e-06	FALSE
HGLibA_14748	EIF2B5	260.34/275.56/297.19	130.46/78.228/35.121	275.56	78.228	-1.8035	1321.5	1148.3	5.8234	2.884e-09	1	5.7679e-09	1.2065e-06	FALSE
HGLibB_53159	USP17L13	242.63/242.11/268.68	108.71/85.798/88.505	242.63	88.505	-1.4447	273.68	700.68	5.8227	2.8951e-09	1	5.7902e-09	1.2091e-06	FALSE
HGLibA_44900	POLR3B	212.43/203.37/201.3	65.954/63.087/51.979	203.37	63.087	-1.6731	54.52	581.12	5.8193	2.9556e-09	1	5.9112e-09	1.2323e-06	FALSE
HGLibA_38252	N6AMT1	81.225/107.41/116.63	26.092/7.5704/5.6193	107.41	7.5704	-3.6609	279.36	295.57	5.8185	2.9697e-09	1	5.9394e-09	1.2361e-06	FALSE
HGLibA_42209	PABPC1	235.34/269.4/266.09	104.37/66.872/130.65	266.09	104.37	-1.3419	763.26	772.69	5.8181	2.9766e-09	1	5.9532e-09	1.2368e-06	FALSE
HGLibB_28903	METTL1	211.39/178.72/176.24	47.835/55.517/29.502	178.72	47.835	-1.8798	367.22	506.77	5.814	3.0492e-09	1	6.0984e-09	1.2636e-06	FALSE
HGLibA_53874	SPDYE2B	210.35/186.64/209.94	67.403/70.657/42.145	209.94	67.403	-1.6247	297.85	601.03	5.8139	3.0512e-09	1	6.1023e-09	1.2636e-06	FALSE
HGLibB_36018	PES1	271.79/215.69/218.58	50.734/69.396/63.218	218.58	63.218	-1.7737	758.53	714.78	5.811	3.1053e-09	1	6.2105e-09	1.2838e-06	FALSE
HGLibA_16628	FAM50A	184.32/197.21/203.03	59.431/18.926/68.837	197.21	59.431	-1.7136	482.27	562.48	5.8092	3.1383e-09	1	6.2767e-09	1.2953e-06	FALSE
HGLibA_22468	hsa-mir-1254-1	61.439/90.68/100.22	9.422/1.2617/0	90.68	1.2617	-5.3411	253.53	251.39	5.8076	3.169e-09	1	6.338e-09	1.3058e-06	FALSE
HGLibA_53871	SPDYE2	182.24/191.92/220.3	52.908/83.275/56.193	191.92	56.193	-1.7541	410.88	546.53	5.8059	3.2011e-09	1	6.4021e-09	1.3168e-06	FALSE
HGLibA_25662	hsa-mir-4537	142.66/130.3/153.78	60.156/15.141/26.692	142.66	26.692	-2.3752	382.44	399.19	5.8046	3.2268e-09	1	6.4536e-09	1.3252e-06	FALSE
HGLibA_45018	POTEE	219.72/235.06/226.35	78.275/61.825/87.1	226.35	78.275	-1.52	117.07	650.95	5.8038	3.2405e-09	1	6.4811e-09	1.3269e-06	FALSE
HGLibB_54062	WDR55	190.57/223.62/158.96	66.678/52.993/53.384	190.57	53.384	-1.8166	566.99	558.81	5.8032	3.2529e-09	1	6.5058e-09	1.3269e-06	FALSE
HGLibB_18396	GADD45G	366.55/360.08/380.13	567.49/497.13/557.72	366.55	557.72	0.60417	998.37	1085.2	5.803	1	3.2564e-09	6.5129e-09	1.3269e-06	TRUE
HGLibB_46092	SOD2	241.59/261.47/261.77	34.789/117.34/85.695	261.47	85.695	-1.5982	997.09	917.55	5.803	3.2572e-09	1	6.5144e-09	1.3269e-06	FALSE
HGLibB_42017	RPS13	132.25/133.82/136.5	21.743/21.45/33.716	133.82	21.743	-2.5675	38.275	373.03	5.803	3.2578e-09	1	6.5155e-09	1.3269e-06	FALSE
HGLibB_09411	CHEK1	202.02/233.3/260.91	83.348/78.228/82.885	233.3	82.885	-1.4819	440.64	672.15	5.8018	3.2802e-09	1	6.5604e-09	1.3338e-06	FALSE
HGLibA_05513	C16orf97	367.59/345.99/399.14	521.11/558.95/588.63	367.59	558.95	0.60327	943.66	1088.5	5.8001	1	3.3147e-09	6.6293e-09	1.3456e-06	TRUE
HGLibB_37138	PLK1	211.39/180.48/248.81	52.183/61.825/80.076	211.39	61.825	-1.7573	695.52	665.5	5.7978	3.359e-09	1	6.7181e-09	1.3614e-06	FALSE
HGLibB_28567	MCM3	127.04/137.34/124.41	18.119/0/21.073	127.04	18.119	-2.7436	112.5	353.06	5.7973	3.3692e-09	1	6.7384e-09	1.3633e-06	FALSE
HGLibA_12348	DAXX	232.22/265.88/239.31	81.174/87.06/98.339	239.31	87.06	-1.4483	229.46	690.51	5.7939	3.4376e-09	1	6.8752e-09	1.3887e-06	FALSE
HGLibB_23623	ISG15	321.78/295.81/304.11	476.9/422.68/486.07	304.11	476.9	0.64738	851.07	890.21	5.7912	1	3.4936e-09	6.9871e-09	1.409e-06	TRUE
HGLibB_42059	RPS24	140.58/91.56/128.73	17.394/15.141/16.858	128.73	16.858	-2.8608	381.29	373.53	5.7889	3.5427e-09	1	7.0855e-09	1.4265e-06	FALSE
HGLibA_07890	CCDC84	359.26/301.09/298.06	143.5/100.94/85.695	301.09	100.94	-1.5673	1359.3	1199.8	5.7783	3.7735e-09	1	7.547e-09	1.5169e-06	FALSE
HGLibB_53153	USP17L11	338.44/397.93/389.64	178.29/193.05/196.68	389.64	193.05	-1.0094	730.26	1157.8	5.7775	3.7919e-09	1	7.5839e-09	1.5218e-06	FALSE
HGLibB_12276	DAD1	271.79/216.57/311.02	74.651/100.94/63.218	271.79	74.651	-1.8504	1352.3	1165	5.7758	3.8283e-09	1	7.6566e-09	1.5338e-06	FALSE
HGLibB_37499	POLR1A	228.05/238.58/240.17	109.44/87.06/56.193	238.58	87.06	-1.444	391.75	688.29	5.7756	3.8342e-09	1	7.6683e-09	1.5338e-06	FALSE
HGLibA_14981	ELP3	130.17/122.37/133.91	20.293/26.497/1.4048	130.17	20.293	-2.6229	117.5	362.26	5.773	3.8941e-09	1	7.7883e-09	1.5553e-06	FALSE
HGLibB_46069	SOCS2	180.15/234.18/203.89	351.51/343.19/325.92	203.89	343.19	0.74837	462.14	582.7	5.7709	1	3.9432e-09	7.8863e-09	1.5723e-06	TRUE
HGLibB_52992	UPF1	242.63/231.54/256.59	100.74/88.322/89.91	242.63	89.91	-1.4222	109.42	700.68	5.7696	3.9722e-09	1	7.9444e-09	1.5813e-06	FALSE
HGLibA_14811	EIF4A3	106.22/139.1/142.55	25.367/27.758/21.073	139.1	25.367	-2.4097	279.35	388.63	5.7693	3.9804e-09	1	7.9608e-09	1.582e-06	FALSE
HGLibA_54868	STRAP	209.31/216.57/180.56	63.779/68.134/70.242	209.31	68.134	-1.6051	225.64	599.13	5.7677	4.0184e-09	1	8.0367e-09	1.5946e-06	FALSE
HGLibB_08208	CCT8	222.85/253.55/209.07	50.009/76.966/85.695	222.85	76.966	-1.5216	483.83	640.27	5.7653	4.0766e-09	1	8.1533e-09	1.6151e-06	FALSE
HGLibB_14960	ELP3	241.59/295.81/316.2	136.98/79.49/71.647	295.81	79.49	-1.8827	1680.5	1408.5	5.7639	4.1095e-09	1	8.219e-09	1.6255e-06	FALSE
HGLibB_18922	GFM1	142.66/170.79/147.73	30.44/21.45/56.193	147.73	30.44	-2.242	325.39	414.22	5.7631	4.1286e-09	1	8.2572e-09	1.6304e-06	FALSE
HGLibB_39528	PUF60	320.73/369.76/361.13	207.28/136.27/172.79	361.13	172.79	-1.0591	1057.4	1068.2	5.7624	4.1471e-09	1	8.2942e-09	1.6351e-06	FALSE
HGLibB_02025	ANKRD20A1	171.82/183.12/207.35	60.88/51.731/36.526	183.12	51.731	-1.8039	257.36	520.01	5.7617	4.1628e-09	1	8.3256e-09	1.6387e-06	FALSE
HGLibA_34229	LOC440243	203.06/198.09/222.9	86.247/64.349/46.36	203.06	64.349	-1.6428	305.32	580.2	5.7588	4.2358e-09	1	8.4717e-09	1.6648e-06	FALSE
HGLibA_50437	SDHD	121.84/157.59/153.78	39.862/34.067/23.882	153.78	34.067	-2.142	293.05	432.2	5.7584	4.2453e-09	1	8.4907e-09	1.6659e-06	FALSE
HGLibA_62665	ZMAT5	278.04/317.82/292.01	113.79/108.51/169.99	292.01	113.79	-1.352	1011.8	958.77	5.7558	4.3117e-09	1	8.6233e-09	1.6892e-06	FALSE
HGLibA_34843	LSMD1	395.71/404.98/452.7	205.11/246.04/193.87	404.98	205.11	-0.97799	1041.4	1206.3	5.7547	4.3395e-09	1	8.6791e-09	1.6975e-06	FALSE
HGLibA_20588	GTF3C4	171.82/136.46/189.2	50.009/31.544/44.955	171.82	44.955	-1.911	439.5	486.08	5.7543	4.3497e-09	1	8.6993e-09	1.6987e-06	FALSE
HGLibA_59751	TYMS	296.78/266.76/315.34	125.38/114.82/172.79	296.78	125.38	-1.2364	901.31	890.04	5.7452	4.5914e-09	1	9.1828e-09	1.7898e-06	FALSE
HGLibB_30414	MTPAP	101.01/123.25/112.31	3.6238/18.926/11.239	112.31	11.239	-3.2108	91.133	309.88	5.745	4.5973e-09	1	9.1947e-09	1.7898e-06	FALSE
HGLibA_11370	CSMD3	79.142/89.799/80.346	176.12/171.6/140.48	80.346	171.6	1.0853	269.82	252.35	5.7443	1	4.6158e-09	9.2315e-09	1.7941e-06	TRUE
HGLibB_26782	LOC100287399	227.01/228.9/228.94	66.678/82.013/81.481	228.9	81.481	-1.4789	55.737	658.71	5.7439	4.6262e-09	1	9.2524e-09	1.7954e-06	FALSE
HGLibA_14464	EDF1	275.96/276.44/297.19	96.394/113.56/157.34	276.44	113.56	-1.2761	660.66	804.58	5.7424	4.6674e-09	1	9.3349e-09	1.8085e-06	FALSE
HGLibB_50976	TOX2	126/119.73/130.45	265.99/244.78/207.92	126	244.78	0.95249	466.96	427.98	5.7414	1	4.6958e-09	9.3916e-09	1.8152e-06	TRUE
HGLibB_10802	COX15	183.28/233.3/229.81	104.37/76.966/75.861	229.81	76.966	-1.5658	732.33	708.71	5.7412	4.6993e-09	1	9.3986e-09	1.8152e-06	FALSE
HGLibB_11952	CXXC1	211.39/244.75/239.31	86.972/132.48/88.505	239.31	88.505	-1.4249	686.35	690.51	5.739	4.7626e-09	1	9.5253e-09	1.8368e-06	FALSE
HGLibB_32242	NOM1	315.53/345.99/327.43	136.26/164.03/77.266	327.43	136.26	-1.2587	1184.3	1110.5	5.737	4.8184e-09	1	9.6368e-09	1.8554e-06	FALSE
HGLibA_39131	NFS1	169.74/148.79/157.24	57.256/36.59/36.526	157.24	36.59	-2.0736	163.71	442.49	5.7354	4.8651e-09	1	9.7303e-09	1.8704e-06	FALSE
HGLibA_11832	CX3CL1	268.67/229.78/229.81	382.68/379.78/344.18	229.81	379.78	0.72228	696.43	684.78	5.7312	1	4.9855e-09	9.9709e-09	1.9137e-06	TRUE
HGLibB_37524	POLR2D	223.89/257.95/289.42	116.69/74.443/99.743	257.95	99.743	-1.362	769.42	762.17	5.7307	5.0012e-09	1	1.0002e-08	1.9168e-06	FALSE
HGLibB_39059	PSMB4	224.93/171.68/227.22	82.623/51.731/66.027	224.93	66.027	-1.7531	830.29	769.07	5.7299	5.0231e-09	1	1.0046e-08	1.9222e-06	FALSE
HGLibB_34635	OSGEP	98.928/114.45/119.22	29.715/3.7852/12.644	114.45	12.644	-3.081	158.41	316.12	5.728	5.0821e-09	1	1.0164e-08	1.9417e-06	FALSE
HGLibB_21494	HIST2H2AA3	114.55/132.94/138.23	37.688/22.711/14.048	132.94	22.711	-2.4979	166.39	370.43	5.7272	5.1055e-09	1	1.0211e-08	1.9477e-06	FALSE
HGLibA_38511	NBPF15	110.38/131.18/144.28	21.743/23.973/15.453	131.18	21.743	-2.539	162.14	365.24	5.7263	5.1316e-09	1	1.0263e-08	1.9521e-06	FALSE
HGLibB_35319	PCBP1	392.59/417.3/409.51	276.14/209.45/202.3	409.51	209.45	-0.96394	1211.3	1220.6	5.7263	5.1329e-09	1	1.0266e-08	1.9521e-06	FALSE
HGLibB_39136	PSMD8	126/143.5/123.54	30.44/18.926/16.858	126	18.926	-2.6721	112.29	350	5.7238	5.2097e-09	1	1.0419e-08	1.9783e-06	FALSE
HGLibA_34301	LONP1	129.13/149.67/137.37	2.1743/32.805/25.287	137.37	25.287	-2.3961	202.47	383.51	5.7232	5.2255e-09	1	1.0451e-08	1.9812e-06	FALSE
HGLibB_57361	NonTargetingControlGuideForHuman_0333	146.83/137.34/174.52	236.27/267.49/271.13	146.83	267.49	0.86093	461.06	444.55	5.7227	1	5.2432e-09	1.0486e-08	1.9822e-06	TRUE
HGLibB_53891	WASF2	265.54/215.69/266.96	97.843/78.228/125.03	265.54	97.843	-1.4312	902.7	858.8	5.7225	5.2483e-09	1	1.0497e-08	1.9822e-06	FALSE
HGLibB_19457	GNB1	295.74/330.14/330.02	165.97/117.34/151.72	330.02	151.72	-1.116	640.09	970.87	5.7224	5.2521e-09	1	1.0504e-08	1.9822e-06	FALSE
HGLibB_15075	EN1	82.266/88.919/84.666	164.52/186.74/171.39	84.666	171.39	1.0089	76.642	229.79	5.721	1	5.2938e-09	1.0588e-08	1.9932e-06	TRUE
HGLibB_21691	HMGN2	210.35/147.02/178.84	50.009/52.993/49.169	178.84	50.009	-1.8179	503.71	507.13	5.7207	5.3053e-09	1	1.0611e-08	1.9932e-06	FALSE
HGLibA_49574	RRP9	148.91/187.52/224.62	29.715/36.59/50.574	187.52	36.59	-2.3263	777.52	696.1	5.7207	5.3057e-09	1	1.0611e-08	1.9932e-06	FALSE
HGLibB_32020	NLE1	230.14/219.22/230.67	85.522/26.497/78.671	230.14	78.671	-1.5366	722.17	702.27	5.7156	5.4653e-09	1	1.0931e-08	2.0501e-06	FALSE
HGLibB_27499	LSM3	143.71/126.78/129.59	33.339/15.141/21.073	129.59	21.073	-2.5647	98.203	360.56	5.7151	5.4818e-09	1	1.0964e-08	2.0531e-06	FALSE
HGLibB_43091	SDHC	252.01/198.09/222.9	78.275/100.94/57.598	222.9	78.275	-1.4979	601.02	640.42	5.7148	5.4917e-09	1	1.0983e-08	2.0537e-06	FALSE
HGLibB_41883	RPL31	395.71/435.79/452.7	155.82/71.919/209.32	435.79	155.82	-1.4778	2948.6	2400.3	5.7144	5.5056e-09	1	1.1011e-08	2.0558e-06	FALSE
HGLibA_44071	PJA1	295.74/299.33/284.24	463.85/434.04/463.6	295.74	463.6	0.64677	254.74	864.27	5.7096	1	5.6614e-09	1.1323e-08	2.1108e-06	TRUE
HGLibB_02315	AP2S1	649.8/657.65/596.98	395/459.27/393.35	649.8	395	-0.71672	1746.4	1992.5	5.7083	5.7045e-09	1	1.1409e-08	2.1237e-06	FALSE
HGLibA_23164	hsa-mir-1972-1	118.71/161.11/118.36	0.72477/5.047/4.2145	118.71	4.2145	-4.5209	452.63	411.28	5.7051	5.8139e-09	1	1.1628e-08	2.1611e-06	FALSE
HGLibB_32742	NSUN4	138.5/169.91/184.88	47.835/29.02/44.955	169.91	44.955	-1.895	368.3	480.37	5.7014	5.9413e-09	1	1.1883e-08	2.2038e-06	FALSE
HGLibB_41882	RPL30	187.44/176.96/169.33	49.284/55.517/14.048	176.96	49.284	-1.8234	362.12	501.49	5.7013	5.9466e-09	1	1.1893e-08	2.2038e-06	FALSE
HGLibB_29933	MRPL4	96.845/71.311/86.394	0.72477/15.141/1.4048	86.394	1.4048	-5.1835	131.46	234.75	5.7008	5.9639e-09	1	1.1928e-08	2.2069e-06	FALSE
HGLibA_36566	MINOS1	172.86/200.73/190.93	89.146/58.04/40.74	190.93	58.04	-1.7008	422.32	543.53	5.7001	5.9881e-09	1	1.1976e-08	2.2126e-06	FALSE
HGLibA_42230	PABPN1	178.07/172.56/153.78	54.357/46.684/25.287	172.56	46.684	-1.8638	224.9	488.28	5.6963	6.123e-09	1	1.2246e-08	2.259e-06	FALSE
HGLibA_56718	TIA1	109.34/108.29/123.54	209.46/208.19/181.22	109.34	208.19	0.92282	232.86	301.21	5.6954	1	6.1531e-09	1.2306e-08	2.2667e-06	TRUE
HGLibB_26831	LOC100507462	91.638/75.713/107.99	6.5229/0/2.8097	91.638	2.8097	-4.6039	135.69	249.86	5.6941	6.2005e-09	1	1.2401e-08	2.2808e-06	FALSE
HGLibB_41830	RPL17-C18orf32	164.53/213.05/202.16	84.073/32.805/30.906	202.16	32.805	-2.5873	1041.6	886.91	5.6869	6.4698e-09	1	1.294e-08	2.3761e-06	FALSE
HGLibB_42029	RPS16	144.75/157.59/155.51	60.88/36.59/22.477	155.51	36.59	-2.0578	227.33	437.34	5.6864	6.4872e-09	1	1.2974e-08	2.3761e-06	FALSE
HGLibA_10212	CMTM2	220.77/215.69/187.47	345.71/416.37/436.9	215.69	416.37	0.94568	1559.1	1245.6	5.6861	1	6.4978e-09	1.2996e-08	2.3761e-06	TRUE
HGLibB_38987	PSG11	545.66/539.68/532.19	812.46/769.66/706.63	539.68	769.66	0.51133	1474.1	1636	5.6861	1	6.4981e-09	1.2996e-08	2.3761e-06	TRUE
HGLibB_42005	RPS10	185.36/173.44/220.3	44.211/54.255/9.8339	185.36	44.211	-2.0434	661.49	616.58	5.6844	6.5643e-09	1	1.3129e-08	2.3968e-06	FALSE
HGLibB_14766	EIF3I	390.5/401.46/412.1	147.13/206.93/205.11	401.46	205.11	-0.96544	899.51	1195.1	5.6796	6.7489e-09	1	1.3498e-08	2.4605e-06	FALSE
HGLibA_19624	GOLGA6L4	178.07/180.48/181.43	60.156/35.329/51.979	180.48	51.979	-1.7763	87.697	512.07	5.6786	6.7907e-09	1	1.3581e-08	2.4721e-06	FALSE
HGLibB_10734	COQ10B	210.35/250.03/235.86	37.688/59.302/115.2	235.86	59.302	-1.9737	1110.7	967.1	5.6773	6.8429e-09	1	1.3686e-08	2.4875e-06	FALSE
HGLibB_21497	HIST2H2AA4	130.17/144.38/148.6	36.963/30.282/25.287	144.38	30.282	-2.2165	72.353	404.28	5.6748	6.9427e-09	1	1.3885e-08	2.52e-06	FALSE
HGLibB_20581	GTPBP4	131.21/159.35/152.05	34.789/16.403/43.55	152.05	34.789	-2.0965	225.63	427.06	5.6744	6.9573e-09	1	1.3915e-08	2.5216e-06	FALSE
HGLibB_01877	ANAPC2	423.83/430.51/429.38	214.53/259.92/151.72	429.38	214.53	-0.99771	1509.3	1434	5.6735	6.9944e-09	1	1.3989e-08	2.5313e-06	FALSE
HGLibA_49414	RPS27A	204.1/155.83/189.2	66.678/41.637/57.598	189.2	57.598	-1.6986	418.27	538.32	5.6722	7.0508e-09	1	1.4102e-08	2.548e-06	FALSE
HGLibB_14721	EIF2B4	382.17/449/490.72	142.78/196.83/67.432	449	142.78	-1.6461	3701.2	2916.1	5.6706	7.1134e-09	1	1.4227e-08	2.5669e-06	FALSE
HGLibB_01378	AK2	189.52/185.76/177.11	76.1/55.517/47.764	185.76	55.517	-1.7244	143.21	527.96	5.6684	7.2069e-09	1	1.4414e-08	2.5968e-06	FALSE
HGLibB_04091	BAGE	157.24/128.54/194.39	39.137/11.356/19.668	157.24	19.668	-2.9367	662.96	589.48	5.6675	7.2448e-09	1	1.449e-08	2.6067e-06	FALSE
HGLibB_52432	U2AF2	665.42/565.21/687.7	356.58/206.93/292.21	665.42	292.21	-1.1845	5489	4340.5	5.6649	7.3574e-09	1	1.4715e-08	2.6433e-06	FALSE
HGLibA_16807	FAM96B	114.55/114.45/109.72	18.844/13.879/7.0242	114.45	13.879	-2.9559	23.505	316.12	5.6578	7.6659e-09	1	1.5332e-08	2.7502e-06	FALSE
HGLibA_61339	WDR25	185.36/160.23/202.16	26.092/55.517/59.003	185.36	55.517	-1.7213	447.95	526.75	5.6574	7.6841e-09	1	1.5368e-08	2.7527e-06	FALSE
HGLibA_46503	PSMG4	172.86/187.52/179.7	38.413/73.181/51.979	179.7	51.979	-1.7701	185.37	509.72	5.6571	7.6981e-09	1	1.5396e-08	2.7537e-06	FALSE
HGLibB_31506	NDUFS2	158.28/198.97/202.16	50.734/63.087/85.695	198.97	63.087	-1.6417	582.25	577.43	5.6546	7.8093e-09	1	1.5619e-08	2.7895e-06	FALSE
HGLibA_47404	RAE1	219.72/225.38/226.35	74.651/129.96/81.481	225.38	81.481	-1.4566	607.44	647.98	5.6529	7.8865e-09	1	1.5773e-08	2.8129e-06	FALSE
HGLibB_49391	TICRR	137.46/154.95/165.88	36.963/31.544/49.169	154.95	36.963	-2.0384	150.92	435.67	5.6526	7.9037e-09	1	1.5807e-08	2.815e-06	FALSE
HGLibB_37540	POLR2I	114.55/114.45/124.41	0/26.497/14.048	114.55	14.048	-2.9408	112.38	316.41	5.6512	7.9679e-09	1	1.5936e-08	2.8338e-06	FALSE
HGLibA_53888	SPDYE6	258.25/269.4/333.48	80.449/65.611/106.77	269.4	80.449	-1.7311	1285.9	1118.2	5.6504	8.0036e-09	1	1.6007e-08	2.8424e-06	FALSE
HGLibB_15824	F11R	236.39/222.74/241.9	430.51/354.55/390.54	236.39	390.54	0.72195	777.42	745.47	5.6462	1	8.2024e-09	1.6405e-08	2.9088e-06	TRUE
HGLibA_53127	SMU1	165.57/134.7/167.6	12.321/65.611/22.477	165.57	22.477	-2.8268	730.25	642.63	5.6455	8.2359e-09	1	1.6472e-08	2.9165e-06	FALSE
HGLibB_08200	CCT6A	198.9/161.99/163.28	42.036/63.087/42.145	163.28	42.145	-1.9289	427.13	460.54	5.6448	8.2665e-09	1	1.6533e-08	2.9232e-06	FALSE
HGLibB_37559	POLR3A	291.58/190.16/260.05	50.734/47.946/80.076	260.05	50.734	-2.3351	1686.6	1375.8	5.6431	8.3484e-09	1	1.6697e-08	2.9479e-06	FALSE
HGLibB_39056	PSMB3	239.51/203.37/206.48	51.458/69.396/96.934	206.48	69.396	-1.5594	545.16	590.55	5.6411	8.4491e-09	1	1.6898e-08	2.9792e-06	FALSE
HGLibB_48148	TAF13	227.01/182.24/269.55	41.312/71.919/54.789	227.01	54.789	-2.0311	1072.3	932.49	5.6399	8.5068e-09	1	1.7014e-08	2.9952e-06	FALSE
HGLibB_51461	TRIM49B	252.01/226.26/298.92	74.651/94.631/94.124	252.01	94.124	-1.4113	810.89	783.73	5.6396	8.5222e-09	1	1.7044e-08	2.9964e-06	FALSE
HGLibB_56331	ZNF618	162.45/174.32/154.64	298.6/333.1/264.11	162.45	298.6	0.87421	645.39	582.94	5.6392	1	8.5429e-09	1.7086e-08	2.9994e-06	TRUE
HGLibB_24346	KCNRG	93.721/145.26/113.18	8.6972/13.879/5.6193	113.18	8.6972	-3.5575	361.11	344.87	5.6366	8.6724e-09	1	1.7345e-08	3.0405e-06	FALSE
HGLibB_42080	RPS29	157.24/155.83/150.33	26.092/37.852/56.193	155.83	37.852	-2.0131	126.75	438.3	5.6352	8.7424e-09	1	1.7485e-08	3.0599e-06	FALSE
HGLibB_20152	GPX4	127.04/149.67/149.46	23.917/34.067/35.121	149.46	34.067	-2.1012	151.68	419.35	5.635	8.7524e-09	1	1.7505e-08	3.0599e-06	FALSE
HGLibB_17361	FGF18	30.199/27.292/34.558	79.724/87.06/77.266	30.199	79.724	1.3715	21.827	77.293	5.6332	1	8.8474e-09	1.7695e-08	3.0887e-06	TRUE
HGLibB_46544	SPDYE6	175.99/181.36/193.52	53.633/70.657/50.574	181.36	53.633	-1.7389	119	514.71	5.6299	9.0167e-09	1	1.8033e-08	3.1434e-06	FALSE
HGLibB_07209	CAPZB	123.92/147.9/148.6	33.339/15.141/33.716	147.9	33.339	-2.1165	226.76	414.73	5.6256	9.2414e-09	1	1.8483e-08	3.2151e-06	FALSE
HGLibB_34629	OSCP1	191.61/182.24/198.71	291.36/323.01/327.33	191.61	323.01	0.75036	289.63	545.58	5.6255	1	9.2484e-09	1.8497e-08	3.2151e-06	TRUE
HGLibB_47772	SUPV3L1	578.99/581.93/574.52	342.81/320.48/356.83	578.99	342.81	-0.75439	180.94	1762.7	5.6252	9.2646e-09	1	1.8529e-08	3.2162e-06	FALSE
HGLibB_55419	ZNF141	206.19/190.16/167.6	59.431/73.181/51.979	190.16	59.431	-1.6614	252.56	541.22	5.6195	9.5769e-09	1	1.9154e-08	3.3183e-06	FALSE
HGLibB_25832	KTI12	641.47/580.17/660.05	302.95/376/380.71	641.47	376	-0.76907	2365.1	2231.8	5.6193	9.5857e-09	1	1.9171e-08	3.3183e-06	FALSE
HGLibB_19041	GIGYF2	269.71/282.6/298.92	65.954/156.46/94.124	282.6	94.124	-1.576	1277.9	1126.4	5.6158	9.7844e-09	1	1.9569e-08	3.3807e-06	FALSE
HGLibB_14832	EIF5A	133.29/153.19/103.67	22.468/31.544/7.0242	133.29	22.468	-2.5166	398.5	389.49	5.6156	9.7932e-09	1	1.9586e-08	3.3807e-06	FALSE
HGLibB_56512	ZNF701	179.11/184.88/199.57	55.082/73.181/56.193	184.88	56.193	-1.7005	134.72	525.31	5.6147	9.843e-09	1	1.9686e-08	3.3931e-06	FALSE
HGLibB_32253	NOMO3	304.07/261.47/292.88	118.14/128.7/147.51	292.88	128.7	-1.1801	394.19	855.39	5.6135	9.9148e-09	1	1.983e-08	3.4131e-06	FALSE
HGLibB_00794	ADAMTS12	292.62/309.9/352.49	484.87/456.75/479.05	309.9	479.05	0.62675	660.91	908.19	5.613	1	9.9434e-09	1.9887e-08	3.4182e-06	TRUE
HGLibA_48515	RHPN2	258.25/256.19/259.18	410.22/518.58/456.57	258.25	456.57	0.81963	1499.6	1249.2	5.611	1	1.0059e-08	2.0118e-08	3.4532e-06	TRUE
HGLibB_18224	FYB	169.74/149.67/150.33	283.38/237.21/287.99	150.33	283.38	0.91018	632.7	562.44	5.6105	1	1.0086e-08	2.0172e-08	3.4576e-06	TRUE
HGLibB_52781	UFD1L	99.969/117.97/109.72	12.321/10.094/25.287	109.72	12.321	-3.0551	84.061	302.31	5.6041	1.0468e-08	1	2.0936e-08	3.5835e-06	FALSE
HGLibB_42266	RSL24D1	267.63/261.47/246.22	107.27/118.6/95.529	261.47	107.27	-1.2776	134.19	758.48	5.5993	1.0758e-08	1	2.1516e-08	3.6778e-06	FALSE
HGLibA_14200	DUT	162.45/154.07/209.94	26.816/10.094/28.097	162.45	26.816	-2.5548	651.64	587.11	5.5978	1.0853e-08	1	2.1706e-08	3.7051e-06	FALSE
HGLibB_52920	UMPS	129.13/138.22/139.09	28.266/31.544/25.287	138.22	28.266	-2.2501	25.768	386.03	5.5963	1.0947e-08	1	2.1894e-08	3.7319e-06	FALSE
HGLibB_11068	CRCP	221.81/262.35/266.09	70.302/136.27/84.29	262.35	84.29	-1.6266	1138.9	1013	5.5947	1.105e-08	1	2.2099e-08	3.7618e-06	FALSE
HGLibB_54537	XRN1	162.45/169.91/135.64	42.761/31.544/60.408	162.45	42.761	-1.9011	302.95	458.05	5.5924	1.1197e-08	1	2.2395e-08	3.8068e-06	FALSE
HGLibA_54296	SRP68	196.81/243.87/214.26	74.651/75.704/89.91	214.26	75.704	-1.4887	345.97	614.14	5.5909	1.1297e-08	1	2.2595e-08	3.8355e-06	FALSE
HGLibB_39413	PTPN23	190.57/158.47/199.57	46.385/75.704/60.408	190.57	60.408	-1.6413	385.48	542.44	5.5885	1.145e-08	1	2.2901e-08	3.8821e-06	FALSE
HGLibA_22594	hsa-mir-1273d	98.928/76.593/87.258	0/2.5235/2.8097	87.258	2.5235	-4.6466	64.092	237.24	5.5877	1.1503e-08	1	2.3006e-08	3.8947e-06	FALSE
HGLibB_37684	POTEF	212.43/204.25/232.4	74.651/51.731/87.1	212.43	74.651	-1.4964	286.47	608.61	5.5851	1.1681e-08	1	2.3362e-08	3.9436e-06	FALSE
HGLibB_47864	SYCE3	338.44/353.03/308.43	159.45/214.5/154.53	338.44	159.45	-1.081	1042	1027.1	5.585	1.1683e-08	1	2.3365e-08	3.9436e-06	FALSE
HGLibB_56738	ZNF813	192.65/180.48/195.25	63.779/61.825/59.003	192.65	61.825	-1.624	41.665	548.72	5.5848	1.1696e-08	1	2.3391e-08	3.9436e-06	FALSE
HGLibB_42134	RPS7	137.46/148.79/154.64	34.789/23.973/36.526	148.79	34.789	-2.0653	70.662	417.34	5.5801	1.2017e-08	1	2.4035e-08	4.0466e-06	FALSE
HGLibA_62499	ZFP36L2	223.89/290.53/223.76	437.03/464.32/389.14	223.89	437.03	0.96183	1869.8	1461	5.5764	1	1.228e-08	2.4559e-08	4.1293e-06	TRUE
HGLibA_01391	AK6	151/201.61/164.15	28.266/44.161/47.764	164.15	44.161	-1.8706	460.47	463.12	5.5756	1.2336e-08	1	2.4673e-08	4.1314e-06	FALSE
HGLibB_16057	FAM124B	121.84/114.45/165.01	2.8991/6.3087/7.0242	121.84	6.3087	-4.071	482.69	434.38	5.5756	1.2337e-08	1	2.4675e-08	4.1314e-06	FALSE
HGLibB_49706	TMC7	154.12/138.22/173.65	347.16/301.56/276.75	154.12	301.56	0.96383	832.36	699.31	5.5753	1	1.2352e-08	2.4705e-08	4.1314e-06	TRUE
HGLibA_13319	DLEC1	373.84/405.86/363.72	532.7/577.88/629.37	373.84	577.88	0.62697	1454.8	1339.3	5.5753	1	1.2353e-08	2.4706e-08	4.1314e-06	TRUE
HGLibA_19696	GOT2	126/123.25/129.59	21.743/22.711/19.668	126	21.743	-2.4814	6.4187	350	5.573	1.2517e-08	1	2.5034e-08	4.1765e-06	FALSE
HGLibA_02317	AP2S1	105.18/115.33/111.45	13.771/8.8322/29.502	111.45	13.771	-2.9285	81.566	307.35	5.573	1.2522e-08	1	2.5043e-08	4.1765e-06	FALSE
HGLibB_48278	TARDBP	333.23/332.79/352.49	184.09/143.84/158.75	333.23	158.75	-1.0651	308.89	980.87	5.5712	1.2649e-08	1	2.5298e-08	4.2133e-06	FALSE
HGLibA_24249	hsa-mir-3661	183.28/176.96/201.3	56.532/26.497/56.193	183.28	56.193	-1.688	311.68	520.48	5.5704	1.2707e-08	1	2.5415e-08	4.227e-06	FALSE
HGLibB_49526	TKT	147.87/171.68/150.33	31.89/69.396/30.906	150.33	31.89	-2.2019	467.38	452.22	5.5694	1.2783e-08	1	2.5566e-08	4.2465e-06	FALSE
HGLibB_52918	UMPS	238.47/198.09/185.75	43.486/52.993/85.695	198.09	52.993	-1.8825	735.68	678.84	5.5688	1.2822e-08	1	2.5644e-08	4.2536e-06	FALSE
HGLibA_28463	hsa-mir-6808	619.6/691.98/633.27	823.33/918.55/890.67	633.27	890.67	0.49141	2236.3	2137.1	5.5679	1	1.2889e-08	2.5778e-08	4.2701e-06	TRUE
HGLibA_52947	SMC6	145.79/103.89/148.6	42.036/16.403/14.048	145.79	16.403	-3.0764	606.59	540.55	5.5675	1.2923e-08	1	2.5846e-08	4.2758e-06	FALSE
HGLibB_12543	DCTN5	127.04/107.41/133.91	22.468/46.684/12.644	127.04	22.468	-2.4479	278.93	353.06	5.5656	1.306e-08	1	2.612e-08	4.3152e-06	FALSE
HGLibA_53264	SNRPD1	147.87/113.57/102.81	3.6238/11.356/18.263	113.57	11.356	-3.213	349.97	337.83	5.5654	1.308e-08	1	2.6161e-08	4.3162e-06	FALSE
HGLibA_42346	PALB2	160.37/132.94/155.51	39.137/51.731/32.311	155.51	39.137	-1.9632	184.56	437.34	5.5646	1.3137e-08	1	2.6273e-08	4.329e-06	FALSE
HGLibA_21247	HGS	236.39/226.26/281.64	28.991/56.778/101.15	236.39	56.778	-2.0386	1222.9	1042.5	5.5628	1.3277e-08	1	2.6554e-08	4.3695e-06	FALSE
HGLibA_29239	hsa-mir-8086	92.68/110.05/93.305	14.495/5.047/2.8097	93.305	5.047	-3.9631	93.747	254.67	5.5604	1.3456e-08	1	2.6912e-08	4.4224e-06	FALSE
HGLibB_01143	AGAP3	178.07/195.45/158.1	302.95/311.65/299.23	178.07	302.95	0.76332	197.55	504.83	5.5581	1	1.3635e-08	2.7269e-08	4.4752e-06	TRUE
HGLibA_06661	C9orf114	223.89/231.54/287.69	50.009/92.107/61.813	231.54	61.813	-1.8884	1067.1	933.67	5.5547	1.3908e-08	1	2.7816e-08	4.5588e-06	FALSE
HGLibA_37271	MRPL42	331.15/326.62/329.16	104.37/156.46/189.65	329.16	156.46	-1.0682	956.44	968.17	5.5504	1.4247e-08	1	2.8494e-08	4.6638e-06	FALSE
HGLibA_21812	HNRNPD	221.81/246.51/256.59	81.899/98.416/120.82	246.51	98.416	-1.3159	371.6	712.54	5.5479	1.4458e-08	1	2.8917e-08	4.7267e-06	FALSE
HGLibB_53201	USP17L28	379.05/338.07/399.14	171.77/193.05/205.11	379.05	193.05	-0.96979	670.32	1124.5	5.5468	1.4548e-08	1	2.9097e-08	4.7498e-06	FALSE
HGLibB_26842	LOC100996331	220.77/217.46/226.35	81.174/73.181/84.29	220.77	81.174	-1.4323	28.941	633.93	5.5442	1.4766e-08	1	2.9533e-08	4.8136e-06	FALSE
HGLibA_36906	MOCS3	184.32/199.85/215.98	78.999/41.637/67.432	199.85	67.432	-1.5534	325.18	570.47	5.544	1.4783e-08	1	2.9565e-08	4.8136e-06	FALSE
HGLibB_32425	NPIPA3	152.04/191.04/192.66	53.633/85.798/61.813	191.04	61.813	-1.6123	541.6	543.88	5.5414	1.5007e-08	1	3.0014e-08	4.8802e-06	FALSE
HGLibA_61922	YARS	168.7/132.94/154.64	43.486/39.114/25.287	154.64	39.114	-1.9561	219.74	434.77	5.5407	1.506e-08	1	3.0119e-08	4.8908e-06	FALSE
HGLibA_60812	VARS	167.66/172.56/171.06	60.156/49.208/14.048	171.06	49.208	-1.7769	342.47	483.8	5.5399	1.5135e-08	1	3.027e-08	4.9089e-06	FALSE
HGLibB_51930	TSR1	128.09/154.95/171.92	50.734/36.59/39.335	154.95	39.335	-1.9509	286.8	435.67	5.5389	1.5219e-08	1	3.0437e-08	4.9295e-06	FALSE
HGLibB_22309	HSPE1-MOB4	387.38/376.8/510.59	83.348/42.899/77.266	387.38	77.266	-2.311	4127.5	3135.2	5.5385	1.5257e-08	1	3.0514e-08	4.9295e-06	FALSE
HGLibB_32708	NSF	136.42/146.14/161.56	25.367/34.067/53.384	146.14	34.067	-2.069	195.25	409.5	5.5384	1.5258e-08	1	3.0517e-08	4.9295e-06	FALSE
HGLibB_51634	TRMT61A	317.61/345.11/269.55	140.6/90.845/39.335	317.61	90.845	-1.7945	2048.9	1676.6	5.5381	1.5293e-08	1	3.0586e-08	4.9328e-06	FALSE
HGLibA_44639	PNKP	184.32/171.68/199.57	62.33/54.255/57.598	184.32	57.598	-1.6611	106.51	523.61	5.5378	1.5312e-08	1	3.0625e-08	4.9328e-06	FALSE
HGLibA_17851	FOXD4L5	172.86/164.63/161.56	312.37/293.99/250.06	164.63	293.99	0.83266	586.18	545.64	5.5376	1	1.5329e-08	3.0658e-08	4.9328e-06	TRUE
HGLibB_15455	ERH	98.928/83.637/103.67	7.9724/11.356/7.0242	98.928	7.9724	-3.4773	67.17	270.94	5.536	1.5472e-08	1	3.0944e-08	4.9724e-06	FALSE
HGLibB_33030	NUP93	130.17/128.54/122.68	23.917/11.356/30.906	128.54	23.917	-2.3781	60.902	357.45	5.5336	1.569e-08	1	3.138e-08	5.0359e-06	FALSE
HGLibA_34809	LSM10	158.28/180.48/168.47	50.009/34.067/47.764	168.47	47.764	-1.7971	110.16	476.04	5.5322	1.5811e-08	1	3.1622e-08	5.0681e-06	FALSE
HGLibB_41801	RPL10	250.96/235.06/342.98	12.321/2.5235/44.955	250.96	12.321	-4.2414	2470.3	1889	5.5286	1.614e-08	1	3.228e-08	5.167e-06	FALSE
HGLibB_02032	ANKRD20A3	160.37/190.16/203.89	61.605/63.087/51.979	190.16	61.605	-1.6105	292.77	541.22	5.526	1.6379e-08	1	3.2759e-08	5.2368e-06	FALSE
HGLibB_04999	BUD31	179.11/201.61/176.24	50.734/90.845/40.74	179.11	50.734	-1.7997	555.79	539.84	5.5253	1.6446e-08	1	3.2892e-08	5.2513e-06	FALSE
HGLibB_39037	PSMA6	130.17/183.12/152.92	38.413/31.544/53.384	152.92	38.413	-1.9654	425.26	429.63	5.5243	1.6541e-08	1	3.3083e-08	5.2749e-06	FALSE
HGLibA_53192	SNAPIN	186.4/189.28/201.3	317.45/291.46/341.38	189.28	317.45	0.74291	350.11	538.57	5.5227	1	1.6695e-08	3.339e-08	5.317e-06	TRUE
HGLibA_55066	SUMO2	184.32/194.57/233.26	77.55/47.946/22.477	194.57	47.946	-1.9984	781.9	706.1	5.5177	1.7176e-08	1	3.4351e-08	5.463e-06	FALSE
HGLibA_40054	NSMCE1	200.98/194.57/234.99	66.678/78.228/68.837	200.98	68.837	-1.5321	322.7	573.89	5.516	1.7336e-08	1	3.4671e-08	5.4998e-06	FALSE
HGLibB_50104	TMEM199	200.98/226.26/190.07	68.853/41.637/68.837	200.98	68.837	-1.5321	374.49	573.89	5.516	1.7336e-08	1	3.4671e-08	5.4998e-06	FALSE
HGLibA_64452	NonTargetingControlGuideForHuman_0069	208.27/182.24/170.2	316.72/280.11/307.66	182.24	307.66	0.75228	415.97	517.36	5.514	1	1.7535e-08	3.5071e-08	5.556e-06	TRUE
HGLibB_02635	ARCN1	195.77/195.45/212.53	69.577/65.611/40.74	195.77	65.611	-1.5627	228.78	558.15	5.5095	1.7996e-08	1	3.5992e-08	5.6947e-06	FALSE
HGLibA_47037	QRSL1	160.37/209.53/132.18	13.046/26.497/9.8339	160.37	13.046	-3.5221	850.69	717.73	5.5092	1.8022e-08	1	3.6043e-08	5.6954e-06	FALSE
HGLibB_24598	KIAA0391	134.33/129.42/156.37	44.211/27.758/15.453	134.33	27.758	-2.2345	233	374.55	5.5069	1.8263e-08	1	3.6526e-08	5.7601e-06	FALSE
HGLibB_48922	TEKT4	325.94/359.2/356.81	118.86/206.93/168.58	356.81	168.58	-1.0772	1225.2	1168.3	5.5068	1.8273e-08	1	3.6546e-08	5.7601e-06	FALSE
HGLibB_42054	RPS21	216.6/313.42/244.49	65.954/37.852/51.979	244.49	51.979	-2.2122	1480.8	1222.7	5.5057	1.8385e-08	1	3.677e-08	5.7881e-06	FALSE
HGLibA_28974	hsa-mir-7641-2	111.42/97.723/144.28	13.046/10.094/18.263	111.42	13.046	-3.0007	325.76	319.6	5.5051	1.8444e-08	1	3.6889e-08	5.7994e-06	FALSE
HGLibB_43199	SEC61B	145.79/135.58/100.22	22.468/42.899/19.668	135.58	22.468	-2.541	445	422.74	5.5015	1.8824e-08	1	3.7648e-08	5.9112e-06	FALSE
HGLibA_09372	CHCHD4	140.58/134.7/128.73	65.229/27.758/28.097	134.7	28.097	-2.2215	362.3	375.62	5.5003	1.8952e-08	1	3.7904e-08	5.9439e-06	FALSE
HGLibB_38377	PREB	268.67/277.32/279.92	131.91/121.13/115.2	277.32	121.13	-1.1884	58.253	807.3	5.4973	1.9286e-08	1	3.8573e-08	6.041e-06	FALSE
HGLibA_04796	BRF1	254.09/222.74/249.68	38.413/122.39/80.076	249.68	80.076	-1.6285	1067.9	952.67	5.4949	1.9544e-08	1	3.9087e-08	6.1138e-06	FALSE
HGLibA_09067	CENPL	120.8/143.5/108.86	20.293/30.282/16.858	120.8	20.293	-2.516	192.43	334.71	5.4936	1.9688e-08	1	3.9377e-08	6.146e-06	FALSE
HGLibB_18288	G6PD	323.86/242.11/280.78	115.24/114.82/92.719	280.78	114.82	-1.2827	960	912.66	5.4936	1.9696e-08	1	3.9393e-08	6.146e-06	FALSE
HGLibB_42233	RRP9	121.84/135.58/122.68	48.559/21.45/7.0242	122.68	21.45	-2.4618	277.54	340.23	5.4882	2.0304e-08	1	4.0608e-08	6.3276e-06	FALSE
HGLibA_08588	CDC45	162.45/202.49/227.22	55.082/83.275/42.145	202.49	55.082	-1.8593	794.18	722.27	5.4849	2.0691e-08	1	4.1382e-08	6.4401e-06	FALSE
HGLibA_38151	MYO7A	261.38/309.02/315.34	474/473.15/490.29	309.02	474	0.61558	643.85	905.45	5.4828	1	2.0932e-08	4.1864e-08	6.5069e-06	TRUE
HGLibA_45489	PPP4C	157.24/132.06/146.01	59.431/22.711/35.121	146.01	35.121	-2.025	266.45	409.09	5.4823	2.0994e-08	1	4.1988e-08	6.5115e-06	FALSE
HGLibB_22430	HYOU1	614.39/633.88/628.08	387.75/458.01/366.66	628.08	387.75	-0.69441	1400.6	1921.8	5.4822	2.1e-08	1	4.1999e-08	6.5115e-06	FALSE
HGLibA_37953	MYC	156.2/175.2/135.64	41.312/39.114/61.813	156.2	41.312	-1.8935	302.2	439.41	5.4809	2.1163e-08	1	4.2327e-08	6.5541e-06	FALSE
HGLibA_29763	IARS2	144.75/154.95/165.01	69.577/10.094/19.668	154.95	19.668	-2.9156	697	609.89	5.4793	2.1354e-08	1	4.2708e-08	6.6048e-06	FALSE
HGLibB_33037	NUPL1	158.28/180.48/180.56	56.532/68.134/51.979	180.48	56.532	-1.6574	161.98	512.07	5.4774	2.1582e-08	1	4.3164e-08	6.6612e-06	FALSE
HGLibB_54105	WDR74	118.71/126.78/128.73	26.092/23.973/2.8097	126.78	23.973	-2.3552	130.3	352.27	5.4773	2.159e-08	1	4.3181e-08	6.6612e-06	FALSE
HGLibB_21368	HIST1H2AI	94.762/121.49/114.04	14.495/30.282/16.858	114.04	16.858	-2.6875	153.24	314.92	5.4768	2.1658e-08	1	4.3316e-08	6.6738e-06	FALSE
HGLibB_57964	NonTargetingControlGuideForHuman_0936	194.73/205.13/209.07	337.74/311.65/363.85	205.13	337.74	0.71663	371.56	586.46	5.476	1	2.1754e-08	4.3509e-08	6.6909e-06	TRUE
HGLibA_53448	SOGA3	230.14/239.46/222.03	371.08/335.62/380.71	230.14	371.08	0.68686	375.66	662.49	5.4759	1	2.1768e-08	4.3536e-08	6.6909e-06	TRUE
HGLibB_52084	TTC7A	271.79/364.48/323.11	101.47/160.24/89.91	323.11	101.47	-1.6613	1983.3	1638.6	5.4755	2.1818e-08	1	4.3637e-08	6.6981e-06	FALSE
HGLibA_62150	ZBTB33	199.94/238.58/217.71	324.69/354.55/376.5	217.71	354.55	0.70101	531.12	624.65	5.475	1	2.1873e-08	4.3746e-08	6.7063e-06	TRUE
HGLibB_03579	ATP1A1	129.13/103.89/139.09	25.367/44.161/15.453	129.13	25.367	-2.3031	296.99	359.19	5.4748	2.1899e-08	1	4.3799e-08	6.7063e-06	FALSE
HGLibA_33760	LIAS	121.84/133.82/139.09	20.293/50.47/28.097	133.82	28.097	-2.2121	183.2	373.03	5.4739	2.2013e-08	1	4.4026e-08	6.7292e-06	FALSE
HGLibB_26974	LONP1	159.33/138.22/151.19	38.413/11.356/60.408	151.19	38.413	-1.9491	362.57	424.49	5.4738	2.2029e-08	1	4.4058e-08	6.7292e-06	FALSE
HGLibA_30713	INTS5	253.05/198.09/239.31	89.146/119.87/95.529	239.31	95.529	-1.3159	630.28	690.51	5.4717	2.2291e-08	1	4.4583e-08	6.801e-06	FALSE
HGLibA_40492	OAS3	244.72/220.1/222.03	360.21/372.21/356.83	222.03	360.21	0.69558	168.46	637.79	5.4714	1	2.2329e-08	4.4659e-08	6.8042e-06	TRUE
HGLibA_51002	SF3B5	140.58/120.61/158.96	54.357/10.094/28.097	140.58	28.097	-2.2827	437.6	422.74	5.4709	2.2388e-08	1	4.4775e-08	6.8135e-06	FALSE
HGLibB_52428	U2AF1	170.78/199.85/158.96	23.192/51.731/50.574	170.78	50.574	-1.7358	433.9	482.96	5.4698	2.2528e-08	1	4.5057e-08	6.8479e-06	FALSE
HGLibA_04196	BBC3	330.11/301.97/302.38	582.71/490.82/651.84	302.38	582.71	0.94414	3498.2	2627.1	5.4694	1	2.2583e-08	4.5167e-08	6.8562e-06	TRUE
HGLibA_36062	MED21	82.266/79.235/90.714	2.1743/0/7.0242	82.266	2.1743	-4.7132	27.199	222.91	5.4688	2.2659e-08	1	4.5319e-08	6.8708e-06	FALSE
HGLibA_09081	CENPP	137.46/130.3/133.05	50.734/27.758/16.858	133.05	27.758	-2.2207	168.42	370.75	5.4682	2.2735e-08	1	4.5471e-08	6.8854e-06	FALSE
HGLibA_45917	PRMT5	263.46/267.64/245.36	73.926/112.29/122.22	263.46	112.29	-1.223	478.95	764.59	5.4669	2.2904e-08	1	4.5807e-08	6.9216e-06	FALSE
HGLibA_03694	ATP6AP1	454.03/434.91/410.37	237.72/230.9/269.73	434.91	237.72	-0.86869	509.64	1301.1	5.4667	2.2919e-08	1	4.5837e-08	6.9216e-06	FALSE
HGLibA_56238	TECRL	143.71/130.3/144.28	34.064/30.282/53.384	143.71	34.064	-2.0451	141.92	402.27	5.4666	2.2939e-08	1	4.5878e-08	6.9216e-06	FALSE
HGLibB_01878	ANAPC2	192.65/237.7/235.86	85.522/108.51/57.598	235.86	85.522	-1.4529	794.59	756.38	5.4662	2.2991e-08	1	4.5982e-08	6.9289e-06	FALSE
HGLibA_14778	EIF3E	282.2/286.13/300.65	31.165/141.31/87.1	286.13	87.1	-1.7045	1573.6	1327.2	5.4631	2.3401e-08	1	4.6801e-08	7.0407e-06	FALSE
HGLibB_26832	LOC100507462	83.308/76.593/93.305	7.9724/2.5235/0	83.308	2.5235	-4.5806	45.273	225.89	5.4629	2.3419e-08	1	4.6839e-08	7.0407e-06	FALSE
HGLibB_56472	ZNF687	334.27/336.31/326.57	150.75/182.95/162.96	334.27	162.96	-1.032	153.05	984.12	5.4608	2.3694e-08	1	4.7387e-08	7.1145e-06	FALSE
HGLibB_54250	WIPI2	369.68/439.31/465.66	170.32/214.5/221.96	439.31	214.5	-1.0309	1887.7	1696.8	5.4578	2.411e-08	1	4.8219e-08	7.2281e-06	FALSE
HGLibB_37839	PPFIBP2	558.16/585.46/567.61	794.34/755.78/803.57	567.61	794.34	0.48414	494.94	1726	5.4576	1	2.413e-08	4.8261e-08	7.2281e-06	TRUE
HGLibB_22031	HPSE	602.94/683.18/605.62	859.57/822.66/903.31	605.62	859.57	0.5045	2324.6	2166	5.4566	1	2.4272e-08	4.8544e-08	7.2617e-06	TRUE
HGLibB_00134	ABCB10	133.29/110.93/107.13	258.02/229.64/199.49	110.93	229.64	1.043	557.25	473.45	5.4556	1	2.4399e-08	4.8797e-08	7.2867e-06	TRUE
HGLibB_17238	FDX1L	196.81/185.76/172.79	84.798/56.778/60.408	185.76	60.408	-1.6047	224.63	527.96	5.4555	2.4415e-08	1	4.8829e-08	7.2867e-06	FALSE
HGLibA_45609	PRAMEF5	128.09/155.83/153.78	35.514/40.376/49.169	153.78	40.376	-1.9034	191.36	432.2	5.455	2.4492e-08	1	4.8985e-08	7.2923e-06	FALSE
HGLibB_26596	LIPT1	234.3/202.49/186.61	97.843/45.423/51.979	202.49	51.979	-1.9415	852.69	761.28	5.455	2.4492e-08	1	4.8985e-08	7.2923e-06	FALSE
HGLibB_08196	CCT5	200.98/200.73/184.02	58.706/78.228/70.242	200.73	70.242	-1.5016	119.03	573.13	5.4505	2.5113e-08	1	5.0226e-08	7.468e-06	FALSE
HGLibA_50270	SCN2B	363.43/391.77/341.26	542.12/566.52/505.74	363.43	542.12	0.57564	803.48	1075.4	5.4491	1	2.5309e-08	5.0618e-08	7.5172e-06	TRUE
HGLibA_13207	DHX8	137.46/109.17/128.73	55.082/21.45/16.858	128.73	21.45	-2.5307	402.75	387.84	5.4475	2.554e-08	1	5.1081e-08	7.5768e-06	FALSE
HGLibB_09135	CEP55	218.68/206.89/182.29	109.44/74.443/60.408	206.89	74.443	-1.4624	541.48	591.79	5.4445	2.5972e-08	1	5.1944e-08	7.6957e-06	FALSE
HGLibB_41771	RPE	156.2/190.16/143.41	50.009/36.59/42.145	156.2	42.145	-1.8653	352.4	439.41	5.4411	2.6477e-08	1	5.2953e-08	7.8357e-06	FALSE
HGLibB_39025	PSMA2	282.2/355.68/355.94	94.944/47.946/158.75	355.68	94.944	-1.8943	2919.4	2296.6	5.4406	2.6549e-08	1	5.3098e-08	7.8477e-06	FALSE
HGLibA_39779	NPM2	284.29/245.63/241.04	387.02/412.59/390.54	245.63	390.54	0.66684	503.5	709.84	5.4392	1	2.6753e-08	5.3507e-08	7.8987e-06	TRUE
HGLibB_53189	USP17L24	367.59/366.24/411.23	167.42/210.71/188.25	367.59	188.25	-0.96176	711.15	1088.5	5.436	2.7239e-08	1	5.4478e-08	8.0325e-06	FALSE
HGLibA_56875	TKT	354.06/399.69/347.3	178.29/160.24/192.46	354.06	178.29	-0.98574	663.76	1046	5.4346	2.7467e-08	1	5.4933e-08	8.09e-06	FALSE
HGLibB_13177	DHX38	306.16/301.97/298.06	149.3/140.05/140.48	301.97	140.48	-1.0985	27.69	883.59	5.4327	2.7752e-08	1	5.5504e-08	8.1642e-06	FALSE
HGLibA_42998	PDAP1	162.45/198.97/199.57	60.88/98.416/60.408	198.97	60.88	-1.6922	685.75	646.43	5.4311	2.8001e-08	1	5.6001e-08	8.2276e-06	FALSE
HGLibB_20864	HAUS7	218.68/257.07/258.32	76.825/132.48/53.384	257.07	76.825	-1.7295	1280.7	1102.1	5.4295	2.8254e-08	1	5.6507e-08	8.2838e-06	FALSE
HGLibB_17592	FLI1	362.39/382.97/398.28	136.98/235.95/186.84	382.97	186.84	-1.0315	1388.8	1304.8	5.4295	2.8259e-08	1	5.6518e-08	8.2838e-06	FALSE
HGLibA_59282	TSR1	112.47/122.37/112.31	1.4495/29.02/16.858	112.47	16.858	-2.6676	120.88	310.32	5.4278	2.8521e-08	1	5.7042e-08	8.3507e-06	FALSE
HGLibA_24356	hsa-mir-3687	115.59/138.22/128.73	26.092/37.852/18.263	128.73	26.092	-2.2596	115.58	358.02	5.4244	2.9082e-08	1	5.8164e-08	8.5048e-06	FALSE
HGLibB_49390	TICRR	211.39/215.69/175.38	51.458/71.919/103.96	211.39	71.919	-1.5424	690.15	661.92	5.4211	2.9609e-08	1	5.9218e-08	8.6416e-06	FALSE
HGLibB_39588	PWP2	214.52/191.04/255.73	35.514/64.349/81.481	214.52	64.349	-1.7216	843.53	767.33	5.4211	2.962e-08	1	5.9239e-08	8.6416e-06	FALSE
HGLibA_59999	UBL5	257.21/234.18/211.66	111.61/93.369/84.29	234.18	93.369	-1.3174	363.18	674.84	5.4206	2.9705e-08	1	5.9409e-08	8.6501e-06	FALSE
HGLibA_49382	RPS19	192.65/182.24/221.17	87.697/23.973/29.502	192.65	29.502	-2.6665	1084.7	906.06	5.4205	2.9719e-08	1	5.9438e-08	8.6501e-06	FALSE
HGLibA_22586	hsa-mir-1273a	55.191/77.474/83.802	2.1743/1.2617/1.4048	77.474	1.4048	-5.0282	134.29	209.19	5.4197	2.9849e-08	1	5.9698e-08	8.6778e-06	FALSE
HGLibA_61116	VRK2	133.29/167.27/127	233.37/286.42/261.3	133.29	261.3	0.96584	651.23	557.98	5.4191	1	2.995e-08	5.9899e-08	8.6967e-06	TRUE
HGLibA_02694	ARGLU1	295.74/272.92/283.37	47.11/56.778/148.91	283.37	56.778	-2.2992	2211.1	1749.4	5.4176	3.0208e-08	1	6.0415e-08	8.7614e-06	FALSE
HGLibA_22584	hsa-mir-1273a	135.37/146.14/171.06	41.312/16.403/36.526	146.14	36.526	-1.9713	291.16	409.5	5.4169	3.0314e-08	1	6.0627e-08	8.7818e-06	FALSE
HGLibA_37325	MRPS14	264.5/279.08/249.68	114.51/123.65/102.55	264.5	114.51	-1.2007	164.71	767.79	5.413	3.0993e-08	1	6.1985e-08	8.968e-06	FALSE
HGLibB_45392	SLCO1A2	531.09/522.95/484.67	742.88/738.12/723.49	522.95	738.12	0.49638	442.05	1582.2	5.4094	1	3.1611e-08	6.3222e-08	9.1361e-06	TRUE
HGLibA_58272	TONSL	78.101/107.41/89.85	7.2477/0/5.6193	89.85	5.6193	-3.7787	120.13	244.7	5.4091	3.1679e-08	1	6.3359e-08	9.1452e-06	FALSE
HGLibA_22887	hsa-mir-142	144.75/191.92/168.47	63.055/21.45/47.764	168.47	47.764	-1.7971	509.78	498.53	5.406	3.2231e-08	1	6.4462e-08	9.2935e-06	FALSE
HGLibA_43363	PET117	196.81/213.93/222.03	69.577/100.94/80.076	213.93	80.076	-1.4065	226.04	613.16	5.4058	3.2268e-08	1	6.4537e-08	9.2935e-06	FALSE
HGLibB_12181	CYP4F3	232.22/244.75/242.77	100.02/61.825/99.743	242.77	99.743	-1.2748	388.25	701.08	5.4016	3.3026e-08	1	6.6052e-08	9.4999e-06	FALSE
HGLibA_14489	EEF1A1	288.45/191.04/231.54	45.66/18.926/59.003	231.54	45.66	-2.3172	1443	1184.2	5.4014	3.3062e-08	1	6.6124e-08	9.4999e-06	FALSE
HGLibB_08964	CEBPZ	162.45/185.76/184.02	93.495/60.564/53.384	184.02	60.564	-1.5875	401.07	522.71	5.3998	3.3356e-08	1	6.6711e-08	9.5676e-06	FALSE
HGLibB_53749	VPS72	245.76/272.04/266.96	158.72/102.2/116.6	266.96	116.6	-1.1881	614.22	775.35	5.3997	3.3375e-08	1	6.675e-08	9.5676e-06	FALSE
HGLibB_39080	PSMC2	225.97/232.42/245.36	115.24/84.537/92.719	232.42	92.719	-1.3165	195.75	669.46	5.3993	3.3442e-08	1	6.6883e-08	9.5755e-06	FALSE
HGLibB_38076	PPP1R8	195.77/171.68/190.07	64.504/64.349/64.622	190.07	64.504	-1.5444	92.712	540.93	5.3987	3.3563e-08	1	6.7126e-08	9.5991e-06	FALSE
HGLibA_60506	USP17L11	205.15/176.96/210.8	47.11/74.443/98.339	205.15	74.443	-1.4502	536.16	586.5	5.3969	3.3892e-08	1	6.7785e-08	9.6777e-06	FALSE
HGLibB_55192	ZFR	297.82/271.16/294.6	180.47/118.6/136.27	294.6	136.27	-1.1067	706.38	860.74	5.3968	3.3916e-08	1	6.7832e-08	9.6777e-06	FALSE
HGLibB_48470	TBC1D3	187.44/190.16/209.07	48.559/88.322/64.622	190.16	64.622	-1.5425	296.17	541.22	5.3963	3.4012e-08	1	6.8024e-08	9.6939e-06	FALSE
HGLibB_56955	ZSCAN32	323.86/256.19/281.64	407.32/447.92/443.93	281.64	443.93	0.65459	946.52	904.56	5.3958	1	3.4106e-08	6.8211e-08	9.7094e-06	TRUE
HGLibB_01151	AGAP6	111.42/96.842/136.5	15.22/21.45/16.858	111.42	16.858	-2.6543	216.33	307.28	5.3952	3.4221e-08	1	6.8441e-08	9.7309e-06	FALSE
HGLibA_55398	SYVN1	107.26/98.603/100.22	10.871/8.8322/11.239	100.22	10.871	-3.0919	14.121	274.67	5.3948	3.4307e-08	1	6.8613e-08	9.7441e-06	FALSE
HGLibB_52551	UBE2I	379.05/397.05/387.04	168.87/189.26/261.3	387.04	189.26	-1.0282	1442.4	1344.8	5.3934	3.4571e-08	1	6.9141e-08	9.8078e-06	FALSE
HGLibA_49141	RPL10	90.597/105.65/116.63	13.771/11.356/25.287	105.65	13.771	-2.852	121.4	290.44	5.3925	3.4751e-08	1	6.9503e-08	9.8477e-06	FALSE
HGLibA_22750	hsa-mir-1302-2	163.49/184.88/224.62	52.908/22.711/49.169	184.88	49.169	-1.8895	687.76	633.61	5.3915	3.4944e-08	1	6.9888e-08	9.891e-06	FALSE
HGLibB_18290	G6PD	151/138.22/123.54	15.22/45.423/32.311	138.22	32.311	-2.0633	210.66	386.03	5.3904	3.5146e-08	1	7.0292e-08	9.9367e-06	FALSE
HGLibB_46523	SPDYE1	345.73/263.24/316.2	150.75/148.89/161.56	316.2	150.75	-1.0637	949.35	942.17	5.3902	3.5193e-08	1	7.0387e-08	9.9388e-06	FALSE
HGLibB_48668	TCEANC	385.3/423.47/488.13	105.82/224.59/126.44	423.47	126.44	-1.7359	3924.3	3037.8	5.3892	3.5393e-08	1	7.0786e-08	9.9837e-06	FALSE
HGLibB_15879	FAAH	250.96/232.42/287.69	396.45/396.19/394.76	250.96	396.19	0.6566	423.71	726.2	5.389	1	3.5433e-08	7.0866e-08	9.9837e-06	TRUE
HGLibB_17579	FLAD1	283.25/371.52/321.39	142.05/153.93/116.6	321.39	142.05	-1.1722	1189.3	1107.5	5.3886	3.5497e-08	1	7.0994e-08	9.9902e-06	FALSE
HGLibB_41678	RNPS1	104.13/98.603/97.625	10.147/32.805/2.8097	98.603	10.147	-3.1596	149.7	269.99	5.3882	3.5576e-08	1	7.1153e-08	1.0001e-05	FALSE
HGLibA_43519	PGD	135.37/86.278/127.86	17.394/16.403/22.477	127.86	17.394	-2.8085	453.14	420.59	5.3877	3.5686e-08	1	7.1371e-08	1.002e-05	FALSE
HGLibB_47054	SSB	507.14/520.31/495.9	261.64/310.39/296.42	507.14	296.42	-0.77271	426.12	1531.5	5.3845	3.6332e-08	1	7.2663e-08	1.019e-05	FALSE
HGLibB_51736	TRUB1	293.66/293.17/301.51	510.96/416.37/498.72	293.66	498.72	0.76206	1748	1451.3	5.3827	1	3.6692e-08	7.3383e-08	1.028e-05	TRUE
HGLibB_14717	EIF2B2	236.39/235.94/266.96	68.128/70.657/8.429	236.39	68.128	-1.7799	1126.3	978.05	5.3801	3.7215e-08	1	7.4431e-08	1.0414e-05	FALSE
HGLibA_15794	EXOSC8	234.3/207.77/182.29	57.256/66.872/105.36	207.77	66.872	-1.621	731.78	686.01	5.3795	3.7348e-08	1	7.4697e-08	1.044e-05	FALSE
HGLibB_33704	OR2AG1	165.57/147.02/161.56	286.28/276.32/261.3	161.56	276.32	0.77062	138.05	455.38	5.378	1	3.7655e-08	7.5309e-08	1.0514e-05	TRUE
HGLibA_49252	RPL37	78.101/100.36/121.82	7.2477/13.879/11.239	100.36	11.239	-3.05	244.68	275.1	5.3769	3.7895e-08	1	7.5791e-08	1.0557e-05	FALSE
HGLibA_49170	RPL17-C18orf32	91.638/100.36/114.9	26.816/8.8322/11.239	100.36	11.239	-3.05	134	275.1	5.3769	3.7895e-08	1	7.5791e-08	1.0557e-05	FALSE
HGLibA_17594	FKBPL	134.33/126.78/147.73	57.256/30.282/25.287	134.33	30.282	-2.1131	247.32	374.55	5.3765	3.798e-08	1	7.5959e-08	1.056e-05	FALSE
HGLibB_41623	RNF4	191.61/197.21/179.7	92.045/63.087/66.027	191.61	66.027	-1.5228	214.68	545.58	5.3764	3.7991e-08	1	7.5982e-08	1.056e-05	FALSE
HGLibA_53431	SOD1	199.94/246.51/207.35	54.357/94.631/75.861	207.35	75.861	-1.4386	600.82	598.27	5.3756	3.8168e-08	1	7.6336e-08	1.0597e-05	FALSE
HGLibB_36126	PFN1	216.6/206.89/233.26	88.421/35.329/81.481	216.6	81.481	-1.3996	637.53	632.11	5.3743	3.8439e-08	1	7.6878e-08	1.066e-05	FALSE
HGLibB_53158	USP17L13	158.28/148.79/165.01	63.055/41.637/44.955	158.28	44.955	-1.7933	118.53	445.62	5.3686	3.9669e-08	1	7.9338e-08	1.0989e-05	FALSE
HGLibB_24072	KBTBD3	488.39/485.09/446.66	780.57/653.58/748.78	485.09	748.78	0.62523	2890.3	2413.9	5.367	1	4.0031e-08	8.0063e-08	1.1077e-05	TRUE
HGLibB_02034	ANKRD20A4	169.74/161.11/188.34	52.183/61.825/39.335	169.74	52.183	-1.6828	169.61	479.84	5.3665	4.0129e-08	1	8.0259e-08	1.1092e-05	FALSE
HGLibB_12541	DCTN5	172.86/176.96/171.06	69.577/54.255/35.121	172.86	54.255	-1.6538	155.23	489.2	5.3625	4.1031e-08	1	8.2062e-08	1.1328e-05	FALSE
HGLibB_42079	RPS28	160.37/161.99/152.05	46.385/47.946/43.55	160.37	46.385	-1.7678	20.558	451.83	5.3623	4.1087e-08	1	8.2175e-08	1.1331e-05	FALSE
HGLibB_50195	TMEM230	122.88/129.42/140.82	24.642/27.758/33.716	129.42	27.758	-2.1811	54.508	360.05	5.3575	4.2183e-08	1	8.4367e-08	1.162e-05	FALSE
HGLibB_56859	ZNHIT2	136.42/161.11/129.59	31.89/21.45/32.311	136.42	31.89	-2.0628	191.39	380.7	5.3572	4.2263e-08	1	8.4526e-08	1.1629e-05	FALSE
HGLibA_46414	PSMC1	80.184/110.93/94.169	10.147/2.5235/8.429	94.169	8.429	-3.3353	128.57	257.16	5.3555	4.2656e-08	1	8.5312e-08	1.1724e-05	FALSE
HGLibA_60517	USP17L17	161.41/173.44/196.98	65.954/37.852/54.789	173.44	54.789	-1.6447	277.6	490.92	5.3549	4.2802e-08	1	8.5604e-08	1.1751e-05	FALSE
HGLibA_13950	DRAP1	118.71/156.71/174.52	35.514/32.805/56.193	156.71	35.514	-2.1108	548.93	512.93	5.3513	4.3666e-08	1	8.7331e-08	1.1959e-05	FALSE
HGLibB_47613	STXBP3	141.62/150.55/132.18	9.422/47.946/35.121	141.62	35.121	-1.9813	248.42	396.1	5.3513	4.3674e-08	1	8.7348e-08	1.1959e-05	FALSE
HGLibB_41818	RPL13A	179.11/210.41/190.07	68.853/65.611/53.384	190.07	65.611	-1.5203	173.49	540.93	5.3511	4.3704e-08	1	8.7407e-08	1.1959e-05	FALSE
HGLibA_43582	PGS1	147.87/198.97/205.62	37.688/78.228/46.36	198.97	46.36	-2.078	936.45	813.57	5.3503	4.3903e-08	1	8.7807e-08	1.2e-05	FALSE
HGLibA_08524	CDC23	166.62/146.14/188.34	53.633/40.376/50.574	166.62	50.574	-1.7004	251.09	470.5	5.3498	4.4036e-08	1	8.8071e-08	1.2023e-05	FALSE
HGLibA_53879	SPDYE3	166.62/182.24/211.66	60.88/60.564/42.145	182.24	60.564	-1.5736	362.33	517.36	5.3494	4.4111e-08	1	8.8223e-08	1.203e-05	FALSE
HGLibB_10246	CNEP1R1	288.45/247.39/266.96	103.64/133.74/118.01	266.96	118.01	-1.171	324.76	775.35	5.3493	4.4159e-08	1	8.8318e-08	1.203e-05	FALSE
HGLibB_20977	HDAC2	206.19/220.1/232.4	321.07/354.55/379.31	220.1	354.55	0.68538	519.63	631.9	5.3487	1	4.4295e-08	8.8589e-08	1.2054e-05	TRUE
HGLibA_34096	LOC100132247	152.04/161.99/192.66	36.238/60.564/47.764	161.99	47.764	-1.7409	334.06	456.68	5.3452	4.5163e-08	1	9.0326e-08	1.2277e-05	FALSE
HGLibB_41973	RPP21	95.804/77.474/102.81	9.422/11.356/1.4048	95.804	9.422	-3.2154	113.27	261.89	5.3441	4.5429e-08	1	9.0858e-08	1.2335e-05	FALSE
HGLibA_25295	hsa-mir-4459	126/98.603/156.37	17.394/20.188/19.668	126	19.668	-2.6194	419.63	396.42	5.3412	4.617e-08	1	9.234e-08	1.2523e-05	FALSE
HGLibB_40164	RANGAP1	233.26/191.92/258.32	71.027/94.631/92.719	233.26	92.719	-1.3217	702.7	692.48	5.3408	4.6275e-08	1	9.2551e-08	1.2538e-05	FALSE
HGLibB_29239	MINOS1	106.22/132.06/99.353	34.789/6.3087/14.048	106.22	14.048	-2.8329	301.23	298.19	5.339	4.673e-08	1	9.346e-08	1.2647e-05	FALSE
HGLibB_38086	PPP2CA	307.2/251.79/331.75	97.843/129.96/140.48	307.2	129.96	-1.2347	1203.8	1102.4	5.338	4.6996e-08	1	9.3992e-08	1.2705e-05	FALSE
HGLibA_39306	NKIRAS2	219.72/179.6/233.26	71.027/107.25/85.695	219.72	85.695	-1.3482	618.26	630.76	5.3366	4.7351e-08	1	9.4703e-08	1.2787e-05	FALSE
HGLibA_10713	COPS2	144.75/162.87/190.07	48.559/37.852/73.051	162.87	48.559	-1.7253	445.64	459.3	5.3339	4.8075e-08	1	9.615e-08	1.2968e-05	FALSE
HGLibB_56168	ZNF559	99.969/103.89/92.441	215.26/184.21/188.25	99.969	188.25	0.90636	204.42	273.95	5.3336	1	4.8149e-08	9.6298e-08	1.2969e-05	TRUE
HGLibA_49229	RPL32	91.638/129.42/137.37	37.688/13.879/18.263	129.42	18.263	-2.7592	471.73	434.5	5.3335	4.8181e-08	1	9.6362e-08	1.2969e-05	FALSE
HGLibB_53199	USP17L28	159.33/151.43/168.47	69.577/44.161/46.36	159.33	46.36	-1.7593	172.47	448.72	5.3329	4.8339e-08	1	9.6679e-08	1.2997e-05	FALSE
HGLibA_19619	GOLGA6L1	242.63/217.46/273	74.651/124.91/101.15	242.63	101.15	-1.254	705.8	704.09	5.3321	4.8549e-08	1	9.7098e-08	1.3039e-05	FALSE
HGLibA_58192	TNPO3	101.01/111.81/106.26	26.092/15.141/4.2145	106.26	15.141	-2.7324	74.412	292.24	5.3313	4.875e-08	1	9.75e-08	1.3079e-05	FALSE
HGLibA_61947	YEATS4	501.93/470.13/421.6	247.15/272.54/269.73	470.13	269.73	-0.79926	970.96	1413.1	5.3309	4.8862e-08	1	9.7723e-08	1.3095e-05	FALSE
HGLibA_23765	hsa-mir-3159	206.19/263.24/254.86	82.623/105.99/120.82	254.86	105.99	-1.2579	801.29	780.25	5.3298	4.9173e-08	1	9.8346e-08	1.3164e-05	FALSE
HGLibB_03683	ATP5O	331.15/364.48/313.61	97.843/148.89/181.22	331.15	148.89	-1.148	1267.4	1169.7	5.3291	4.935e-08	1	9.8701e-08	1.3197e-05	FALSE
HGLibB_47654	SUDS3	154.12/139.1/139.09	65.954/34.067/29.502	139.1	34.067	-1.9983	315.79	388.63	5.3279	4.967e-08	1	9.9339e-08	1.3268e-05	FALSE
HGLibA_12289	DAD1	159.33/160.23/164.15	47.11/64.349/46.36	160.23	47.11	-1.7447	78.479	451.42	5.3242	5.0713e-08	1	1.0143e-07	1.3532e-05	FALSE
HGLibB_21129	HERC2	338.44/302.85/347.3	148.58/170.34/171.39	338.44	170.34	-0.98632	454.85	997.13	5.3235	5.0898e-08	1	1.018e-07	1.3561e-05	FALSE
HGLibA_30877	IRF4	81.225/102.12/107.13	13.046/1.2617/35.121	102.12	13.046	-2.8762	272	280.21	5.3234	5.0931e-08	1	1.0186e-07	1.3561e-05	FALSE
HGLibB_08713	CDK1	244.72/266.76/314.47	102.19/118.6/122.22	266.76	118.6	-1.1627	761.28	774.73	5.3227	5.1114e-08	1	1.0223e-07	1.3595e-05	FALSE
HGLibB_51650	TRO	57.274/51.943/71.707	169.6/124.91/181.22	57.274	169.6	1.5497	592.13	445.41	5.3221	1	5.1473e-08	1.0295e-07	1.3676e-05	TRUE
HGLibB_41860	RPL26	107.26/110.05/117.5	17.394/22.711/15.453	110.05	17.394	-2.5938	23.821	303.27	5.3209	5.1621e-08	1	1.0324e-07	1.37e-05	FALSE
HGLibA_10779	CORO1C	221.81/250.91/284.24	63.055/129.96/80.076	250.91	80.076	-1.6356	1183.9	1031.3	5.3196	5.1987e-08	1	1.0397e-07	1.3782e-05	FALSE
HGLibA_39581	NOMO2	284.29/250.03/292.88	112.34/129.96/172.79	284.29	129.96	-1.1233	848.18	841.73	5.3193	5.207e-08	1	1.0414e-07	1.379e-05	FALSE
HGLibA_03022	ARMC5	228.05/174.32/186.61	76.825/55.517/39.335	186.61	55.517	-1.731	646.16	607.61	5.3183	5.238e-08	1	1.0476e-07	1.3846e-05	FALSE
HGLibB_54061	WDR55	207.23/226.26/254.86	69.577/30.282/103.96	226.26	69.577	-1.6871	976.62	867.97	5.3182	5.2396e-08	1	1.0479e-07	1.3846e-05	FALSE
HGLibA_49441	RPS5	189.52/176.96/201.3	47.835/104.72/66.027	189.52	66.027	-1.5072	531.25	539.3	5.318	5.247e-08	1	1.0494e-07	1.3851e-05	FALSE
HGLibB_15550	ESPL1	268.67/245.63/239.31	113.06/79.49/103.96	245.63	103.96	-1.2325	313.08	709.84	5.3173	5.2647e-08	1	1.0529e-07	1.3883e-05	FALSE
HGLibB_52645	UBL5	164.53/169.91/171.06	30.44/69.396/53.384	169.91	53.384	-1.652	203.27	480.37	5.3168	5.2798e-08	1	1.056e-07	1.3908e-05	FALSE
HGLibB_34525	OR9G4	431.12/451.64/466.53	594.31/647.27/685.56	451.64	647.27	0.51825	1228.5	1354.2	5.3162	1	5.2971e-08	1.0594e-07	1.3939e-05	TRUE
HGLibB_53196	USP17L27	166.62/149.67/163.28	60.156/49.208/39.335	163.28	49.208	-1.7102	103.47	460.54	5.3157	5.3115e-08	1	1.0623e-07	1.3962e-05	FALSE
HGLibA_04255	BCAS2	213.48/141.74/235.86	21.018/45.423/29.502	213.48	29.502	-2.8139	1493	1199.3	5.3137	5.3709e-08	1	1.0742e-07	1.4094e-05	FALSE
HGLibA_52945	SMC5	206.19/184.88/252.27	84.798/63.087/51.979	206.19	63.087	-1.6928	793.09	725.28	5.3135	5.3757e-08	1	1.0751e-07	1.4094e-05	FALSE
HGLibB_38567	PRMT1	101.01/115.33/94.169	13.771/12.617/7.0242	101.01	12.617	-2.9052	71.119	276.97	5.3134	5.3791e-08	1	1.0758e-07	1.4094e-05	FALSE
HGLibB_07427	CBWD2	353.02/320.46/354.21	140.6/222.07/178.41	353.02	178.41	-0.98052	1099.1	1080.3	5.3122	5.4162e-08	1	1.0832e-07	1.4176e-05	FALSE
HGLibA_28664	hsa-mir-6859-1	68.729/105.65/102.81	12.321/15.141/11.239	102.81	12.321	-2.9622	294.65	290.5	5.3117	5.4293e-08	1	1.0859e-07	1.4196e-05	FALSE
HGLibA_28969	hsa-mir-7641-1	110.38/101.24/146.01	16.67/11.356/14.048	110.38	14.048	-2.8878	341.66	329.19	5.3115	5.4354e-08	1	1.0871e-07	1.4197e-05	FALSE
HGLibB_10440	COA5	138.5/136.46/152.92	28.266/34.067/61.813	138.5	34.067	-1.9921	253.88	386.85	5.3096	5.4941e-08	1	1.0988e-07	1.4335e-05	FALSE
HGLibA_02537	APOL4	207.23/217.46/246.22	350.06/350.76/338.57	217.46	350.06	0.68439	266.2	623.86	5.3091	1	5.5083e-08	1.1017e-07	1.4357e-05	TRUE
HGLibA_62021	YTHDF2	283.25/287.89/309.29	139.88/123.65/66.027	287.89	123.65	-1.2126	1015.9	957.23	5.3083	5.5318e-08	1	1.1064e-07	1.4403e-05	FALSE
HGLibB_42099	RPS5	258.25/270.28/323.98	139.88/102.2/103.96	270.28	103.96	-1.37	1080.4	982.13	5.3071	5.568e-08	1	1.1136e-07	1.4482e-05	FALSE
HGLibB_53399	UTS2B	322.82/329.26/392.23	619.67/533.72/553.51	329.26	553.51	0.74758	2194	1785.5	5.3068	1	5.5768e-08	1.1154e-07	1.4489e-05	TRUE
HGLibA_38817	NDUFB8	172.86/162.87/132.18	46.385/51.731/49.169	162.87	49.169	-1.7077	263.99	459.3	5.3054	5.6216e-08	1	1.1243e-07	1.459e-05	FALSE
HGLibB_09469	CHMP2A	139.54/127.66/107.13	21.743/27.758/46.36	127.66	27.758	-2.1615	236.2	354.86	5.3031	5.6941e-08	1	1.1388e-07	1.4763e-05	FALSE
HGLibB_40166	RANGRF	305.11/350.39/304.97	484.87/437.82/463.6	305.11	463.6	0.60191	791.72	893.34	5.3024	1	5.7147e-08	1.1429e-07	1.4801e-05	TRUE
HGLibB_08794	CDK9	86.432/106.53/90.714	1.4495/7.5704/19.668	90.714	7.5704	-3.4197	113.05	247.19	5.3004	5.7781e-08	1	1.1556e-07	1.4949e-05	FALSE
HGLibA_49226	RPL31	334.27/256.19/277.32	83.348/74.443/134.86	277.32	83.348	-1.7223	1605.7	1339.6	5.2999	5.7944e-08	1	1.1589e-07	1.4976e-05	FALSE
HGLibB_37699	POTEM	130.17/150.55/162.42	22.468/41.637/64.622	150.55	41.637	-1.8296	363.01	422.58	5.298	5.8552e-08	1	1.171e-07	1.5117e-05	FALSE
HGLibB_50732	TNFRSF9	599.81/566.09/628.08	847.98/826.44/800.76	599.81	826.44	0.46173	765.02	1830.1	5.2975	1	5.8709e-08	1.1742e-07	1.5142e-05	TRUE
HGLibA_21846	HNRNPU	137.46/130.3/140.82	37.688/20.188/33.716	137.46	33.716	-1.9958	65.345	383.78	5.2956	5.9317e-08	1	1.1863e-07	1.5283e-05	FALSE
HGLibB_23294	INO80C	118.71/158.47/112.31	2.1743/17.664/12.644	118.71	12.644	-3.1333	439.08	402.25	5.2935	6.0005e-08	1	1.2001e-07	1.5444e-05	FALSE
HGLibA_29843	IDI1	205.15/189.28/220.3	92.045/76.966/36.526	205.15	76.966	-1.4027	586.06	586.5	5.2927	6.0246e-08	1	1.2049e-07	1.549e-05	FALSE
HGLibA_17259	FDX1	183.28/158.47/176.24	57.981/61.825/26.692	176.24	57.981	-1.5874	339.8	499.34	5.2923	6.0387e-08	1	1.2077e-07	1.551e-05	FALSE
HGLibA_60532	USP17L20	161.41/169.03/182.29	68.128/49.208/53.384	169.03	53.384	-1.6446	117.18	477.73	5.2912	6.0762e-08	1	1.2152e-07	1.559e-05	FALSE
HGLibB_42082	RPS29	177.03/171.68/167.6	55.082/93.369/39.335	171.68	55.082	-1.6224	439.77	485.64	5.2907	6.0925e-08	1	1.2185e-07	1.5615e-05	FALSE
HGLibB_43067	SDE2	275.96/323.98/298.06	165.97/137.53/141.89	298.06	141.89	-1.0655	439.87	871.45	5.2903	6.107e-08	1	1.2214e-07	1.5636e-05	FALSE
HGLibA_50054	SASS6	384.26/418.18/393.09	206.56/222.07/141.89	393.09	206.56	-0.92502	1282.6	1244.6	5.2873	6.2051e-08	1	1.241e-07	1.587e-05	FALSE
HGLibB_08206	CCT7	417.58/374.16/361.13	227.58/188/198.08	374.16	198.08	-0.91416	756.62	1109.1	5.2872	6.2112e-08	1	1.2422e-07	1.587e-05	FALSE
HGLibB_30031	MRPS24	252.01/249.15/206.48	126.83/107.25/105.36	249.15	107.25	-1.2084	553.96	720.64	5.286	6.251e-08	1	1.2502e-07	1.5954e-05	FALSE
HGLibA_10232	CMTR1	246.8/294.05/283.37	113.79/127.44/171.39	283.37	127.44	-1.1467	892.45	870.3	5.2858	6.2571e-08	1	1.2514e-07	1.5954e-05	FALSE
HGLibB_53211	USP17L4	396.75/377.69/452.7	199.31/249.82/205.11	396.75	205.11	-0.94848	1381.9	1314.7	5.2856	6.2656e-08	1	1.2531e-07	1.596e-05	FALSE
HGLibA_43463	PFN1	341.56/392.65/367.17	134.08/179.17/224.77	367.17	179.17	-1.0311	1354.4	1265.4	5.2853	6.2759e-08	1	1.2552e-07	1.5969e-05	FALSE
HGLibA_37202	MRPL18	258.25/204.25/269.55	68.128/85.798/125.03	258.25	85.798	-1.5786	1223.9	1065.4	5.2834	6.3407e-08	1	1.2681e-07	1.6118e-05	FALSE
HGLibB_31798	NFS1	366.55/349.51/327.43	203.66/147.62/179.82	349.51	179.82	-0.95492	595.7	1031.8	5.2829	6.3577e-08	1	1.2715e-07	1.6144e-05	FALSE
HGLibB_09416	CHERP	175.99/178.72/161.56	60.156/58.04/42.145	175.99	58.04	-1.5839	118.21	498.58	5.2823	6.3789e-08	1	1.2758e-07	1.6181e-05	FALSE
HGLibA_30766	IPO9	195.77/175.2/215.12	71.027/107.25/66.027	195.77	71.027	-1.4499	533.67	558.15	5.2802	6.4522e-08	1	1.2904e-07	1.634e-05	FALSE
HGLibB_34895	PABPN1	113.51/147.9/159.83	36.963/40.376/56.193	147.9	40.376	-1.8475	396.81	414.73	5.2801	6.4553e-08	1	1.2911e-07	1.634e-05	FALSE
HGLibA_46451	PSMD14	232.22/288.77/266.09	147.85/78.228/91.314	266.09	91.314	-1.5327	1257.3	1095.8	5.2799	6.4614e-08	1	1.2923e-07	1.634e-05	FALSE
HGLibB_46522	SPDYE1	184.32/166.39/222.9	43.486/68.134/61.813	184.32	61.813	-1.5609	546.35	538.77	5.2778	6.5377e-08	1	1.3075e-07	1.6516e-05	FALSE
HGLibA_18922	GEMIN7	165.57/205.13/196.98	60.88/71.919/88.505	196.98	71.919	-1.441	362.4	561.79	5.2763	6.5924e-08	1	1.3185e-07	1.6637e-05	FALSE
HGLibB_39155	PSMG1	241.59/205.13/212.53	52.183/113.56/73.051	212.53	73.051	-1.5278	743.89	698.9	5.2759	6.6048e-08	1	1.321e-07	1.6652e-05	FALSE
HGLibB_09656	CHTF8	466.52/382.97/479.49	217.43/161.5/234.61	466.52	217.43	-1.0979	2643.1	2229.3	5.2757	6.613e-08	1	1.3226e-07	1.6655e-05	FALSE
HGLibA_14774	EIF3D	239.51/173.44/208.21	28.266/88.322/28.097	208.21	28.266	-2.8377	1448.9	1164.5	5.2745	6.6575e-08	1	1.3315e-07	1.675e-05	FALSE
HGLibA_12029	CYCS	109.34/80.995/92.441	4.3486/8.8322/15.453	92.441	8.8322	-3.2485	120.14	252.17	5.2729	6.7149e-08	1	1.343e-07	1.6865e-05	FALSE
HGLibA_48532	RIF1	280.12/260.59/286.83	81.899/73.181/161.56	280.12	81.899	-1.7618	1711.9	1413.3	5.2728	6.7167e-08	1	1.3433e-07	1.6865e-05	FALSE
HGLibB_09447	CHKA	219.72/294.05/248.81	103.64/89.584/108.17	248.81	103.64	-1.2554	777.63	758.29	5.2719	6.7511e-08	1	1.3502e-07	1.6934e-05	FALSE
HGLibB_48482	TBC1D3B	172.86/195.45/216.85	71.027/66.872/71.647	195.45	71.027	-1.4475	246.42	557.16	5.271	6.7838e-08	1	1.3568e-07	1.6999e-05	FALSE
HGLibB_36788	PKMYT1	263.46/300.21/289.42	136.26/88.322/143.29	289.42	136.26	-1.0813	784.38	844.69	5.2699	6.8231e-08	1	1.3646e-07	1.708e-05	FALSE
HGLibA_49410	RPS27	108.3/116.21/112.31	19.569/8.8322/29.502	112.31	19.569	-2.4618	61.308	309.88	5.2688	6.8675e-08	1	1.3735e-07	1.7174e-05	FALSE
HGLibA_33788	LILRA5	143.71/143.5/176.24	249.32/232.16/264.11	143.71	249.32	0.79065	392.98	402.27	5.2658	1	6.9806e-08	1.3961e-07	1.7439e-05	TRUE
HGLibB_10686	COPB2	514.42/524.71/440.61	231.92/261.18/327.33	514.42	261.18	-0.9752	2696.5	2315.9	5.2623	7.1119e-08	1	1.4224e-07	1.7749e-05	FALSE
HGLibA_42921	PCNA	119.75/144.38/129.59	29.715/36.59/23.882	129.59	29.715	-2.088	99.213	360.56	5.2598	7.21e-08	1	1.442e-07	1.7976e-05	FALSE
HGLibA_46014	PRPF38B	121.84/119.73/118.36	14.495/23.973/37.931	119.73	23.973	-2.2734	72.739	331.59	5.2588	7.2501e-08	1	1.45e-07	1.8032e-05	FALSE
HGLibB_08547	CDC42	268.67/298.45/293.74	113.06/180.43/99.743	293.74	113.06	-1.3696	1341.6	1180.4	5.2588	7.2517e-08	1	1.4503e-07	1.8032e-05	FALSE
HGLibB_30642	MYD88	108.3/126.78/118.36	237/194.31/213.54	118.36	213.54	0.8459	273.06	327.57	5.2587	1	7.2547e-08	1.4509e-07	1.8032e-05	TRUE
HGLibA_10848	COX6B1	154.12/152.31/138.23	35.514/71.919/43.55	152.31	43.55	-1.7829	267.71	427.81	5.2581	7.2774e-08	1	1.4555e-07	1.8071e-05	FALSE
HGLibB_53186	USP17L22	364.47/360.08/400	176.84/191.78/228.99	364.47	191.78	-0.92277	722.31	1078.7	5.2579	7.2854e-08	1	1.4571e-07	1.8072e-05	FALSE
HGLibB_39379	PTPMT1	282.2/264.12/265.23	44.211/141.31/51.979	265.23	51.979	-2.3292	2082.7	1645.1	5.2577	7.2931e-08	1	1.4586e-07	1.8073e-05	FALSE
HGLibA_37258	MRPL38	191.61/179.6/212.53	37.688/84.537/68.837	191.61	68.837	-1.4636	449.67	545.58	5.2561	7.3559e-08	1	1.4712e-07	1.8209e-05	FALSE
HGLibA_61045	VPS28	169.74/156.71/143.41	70.302/31.544/5.6193	156.71	31.544	-2.2768	630.21	567.11	5.256	7.3627e-08	1	1.4725e-07	1.8209e-05	FALSE
HGLibB_10707	COPS4	277/265.88/265.23	155.1/119.87/105.36	265.88	119.87	-1.1428	393.98	772.02	5.255	7.4029e-08	1	1.4806e-07	1.8273e-05	FALSE
HGLibA_44903	POLR3C	190.57/198.09/179.7	21.743/90.845/60.408	190.57	60.408	-1.6413	649.02	613.49	5.2549	7.4035e-08	1	1.4807e-07	1.8273e-05	FALSE
HGLibB_53187	USP17L24	162.45/174.32/199.57	61.605/52.993/57.598	174.32	57.598	-1.581	203.95	493.56	5.2537	7.453e-08	1	1.4906e-07	1.8377e-05	FALSE
HGLibB_40835	REV3L	369.68/335.43/398.28	92.77/146.36/207.92	369.68	146.36	-1.3308	2163	1807	5.2534	7.4662e-08	1	1.4932e-07	1.8391e-05	FALSE
HGLibB_41917	RPL38	225.97/235.06/248.81	92.045/116.08/98.339	235.06	98.339	-1.2487	156.53	677.53	5.2527	7.4944e-08	1	1.4989e-07	1.843e-05	FALSE
HGLibA_01159	AGAP8	85.39/111.81/115.77	19.569/26.497/11.239	111.81	19.569	-2.4554	207.75	308.41	5.2526	7.4966e-08	1	1.4993e-07	1.843e-05	FALSE
HGLibB_34994	PAK1IP1	546.71/513.26/471.71	265.99/349.5/304.85	513.26	304.85	-0.74969	1587.3	1575.2	5.2512	7.5559e-08	1	1.5112e-07	1.8557e-05	FALSE
HGLibB_06492	C6orf57	364.47/384.73/381.86	167.42/247.3/205.11	381.86	205.11	-0.89343	877.81	1133.3	5.2504	7.5898e-08	1	1.518e-07	1.8622e-05	FALSE
HGLibA_59897	UBE2G2	119.75/162.87/182.29	55.082/34.067/35.121	162.87	35.121	-2.1817	658.93	592.39	5.2488	7.6544e-08	1	1.5309e-07	1.8761e-05	FALSE
HGLibA_20959	HCFC1	133.29/169.03/175.38	32.614/42.899/75.861	169.03	42.899	-1.9536	627.5	577.58	5.2484	7.6701e-08	1	1.534e-07	1.8775e-05	FALSE
HGLibB_42138	RPS8	179.11/191.92/189.2	50.009/78.228/67.432	189.2	67.432	-1.4748	132.34	538.32	5.2483	7.675e-08	1	1.535e-07	1.8775e-05	FALSE
HGLibA_15006	EMC10	186.4/230.66/220.3	352.24/358.33/342.78	220.3	352.24	0.6746	345.83	632.53	5.2458	1	7.7816e-08	1.5563e-07	1.9016e-05	TRUE
HGLibA_14760	EIF2S3	138.5/139.98/145.14	36.238/21.45/47.764	139.98	36.238	-1.9206	95.096	391.24	5.2449	7.8185e-08	1	1.5637e-07	1.9088e-05	FALSE
HGLibB_28697	MED11	187.44/184/154.64	63.055/59.302/21.073	184	59.302	-1.6173	587.29	565.74	5.2427	7.9139e-08	1	1.5828e-07	1.929e-05	FALSE
HGLibA_34302	LONP1	162.45/169.03/179.7	54.357/26.497/85.695	169.03	54.357	-1.619	478.84	478.47	5.2426	7.9171e-08	1	1.5834e-07	1.929e-05	FALSE
HGLibA_34246	LOC642778	162.45/159.35/160.69	28.266/82.013/49.169	160.69	49.169	-1.6884	380.14	452.8	5.241	7.9863e-08	1	1.5973e-07	1.944e-05	FALSE
HGLibA_36781	MMP14	86.432/102.12/74.299	166.7/164.03/179.82	86.432	166.7	0.93962	143.2	234.86	5.2374	1	8.1424e-08	1.6285e-07	1.98e-05	TRUE
HGLibA_12652	DDX10	227.01/194.57/227.22	89.146/58.04/118.01	227.01	89.146	-1.3388	713.36	693.22	5.2363	8.1918e-08	1	1.6384e-07	1.9874e-05	FALSE
HGLibA_51000	SF3B4	221.81/275.56/247.95	117.41/15.141/44.955	247.95	44.955	-2.4376	1896.2	1503.1	5.2361	8.2012e-08	1	1.6402e-07	1.9874e-05	FALSE
HGLibB_17936	FPGS	275.96/263.24/270.41	115.24/158.98/123.63	270.41	123.63	-1.1229	350.62	786	5.2357	8.2165e-08	1	1.6433e-07	1.9874e-05	FALSE
HGLibA_06727	C9orf40	336.35/445.47/355.08	708.1/600.59/634.99	355.08	634.99	0.8368	3762.6	2858.1	5.2357	1	8.2181e-08	1.6436e-07	1.9874e-05	TRUE
HGLibA_32964	KRTAP19-5	112.47/94.201/101.08	173.22/193.05/188.25	101.08	188.25	0.89057	106.46	277.18	5.2357	1	8.2187e-08	1.6437e-07	1.9874e-05	TRUE
HGLibA_38272	NAA25	231.18/268.52/250.54	78.275/118.6/109.58	250.54	109.58	-1.1857	439.84	724.91	5.2356	8.2208e-08	1	1.6442e-07	1.9874e-05	FALSE
HGLibB_53165	USP17L17	344.69/366.24/390.5	168.87/210.71/193.87	366.24	193.87	-0.91423	490.43	1084.2	5.2349	8.2541e-08	1	1.6508e-07	1.9934e-05	FALSE
HGLibB_21518	HIST2H3D	294.7/284.36/348.17	82.623/111.03/154.53	294.7	111.03	-1.4002	1416.2	1231.1	5.2345	8.2702e-08	1	1.654e-07	1.9954e-05	FALSE
HGLibA_20178	GPX4	280.12/270.28/261.77	169.6/112.29/123.63	270.28	123.63	-1.1222	602.7	785.58	5.2323	8.3701e-08	1	1.674e-07	2.0175e-05	FALSE
HGLibB_42067	RPS26	112.47/125.01/139.09	27.541/21.45/51.979	125.01	27.541	-2.1425	247.51	347.09	5.232	8.386e-08	1	1.6772e-07	2.0194e-05	FALSE
HGLibA_49196	RPL23A	90.597/99.483/98.489	10.147/12.617/29.502	98.489	12.617	-2.8691	88.613	269.66	5.2314	8.4104e-08	1	1.6821e-07	2.0233e-05	FALSE
HGLibA_28665	hsa-mir-6859-2	161.41/155.83/150.33	13.046/65.611/46.36	155.83	46.36	-1.7275	385.46	438.3	5.2288	8.5286e-08	1	1.7057e-07	2.0497e-05	FALSE
HGLibA_59613	TUFM	90.597/95.082/103.67	10.871/7.5704/12.644	95.082	10.871	-3.0168	26.989	259.8	5.2284	8.5492e-08	1	1.7098e-07	2.0527e-05	FALSE
HGLibB_51235	TRAPPC1	127.04/139.98/148.6	23.917/36.59/44.955	139.98	36.59	-1.9071	118.04	391.24	5.2271	8.6099e-08	1	1.722e-07	2.0652e-05	FALSE
HGLibB_14178	DUT	119.75/95.962/94.169	28.991/11.356/0	95.962	11.356	-2.9722	252.31	262.35	5.2269	8.6206e-08	1	1.7241e-07	2.0658e-05	FALSE
HGLibB_23386	INTS3	274.92/279.08/214.26	122.49/46.684/26.692	274.92	46.684	-2.5326	2460.6	1907	5.2267	8.6295e-08	1	1.7259e-07	2.0659e-05	FALSE
HGLibB_41903	RPL36A	314.49/307.25/247.95	110.89/166.55/108.17	307.25	110.89	-1.4621	1668.7	1412.5	5.2249	8.7128e-08	1	1.7426e-07	2.0838e-05	FALSE
HGLibA_45422	PPP2CA	158.28/171.68/214.26	63.779/35.329/47.764	171.68	47.764	-1.8242	600.91	562.49	5.2246	8.7271e-08	1	1.7454e-07	2.0852e-05	FALSE
HGLibA_38276	NAA30	137.46/136.46/145.14	15.945/56.778/35.121	137.46	35.121	-1.9385	224.2	383.78	5.2239	8.7608e-08	1	1.7522e-07	2.0912e-05	FALSE
HGLibB_26350	LGALS9C	429.03/394.41/516.64	203.66/138.79/179.82	429.03	179.82	-1.2499	2781.1	2281.5	5.2175	9.0672e-08	1	1.8134e-07	2.1623e-05	FALSE
HGLibB_53564	VEZT	329.07/314.3/294.6	146.4/193.05/155.94	314.3	155.94	-1.0065	518.49	921.87	5.2157	9.1573e-08	1	1.8315e-07	2.1817e-05	FALSE
HGLibB_41803	RPL10A	363.43/431.39/444.06	222.5/264.97/200.89	431.39	222.5	-0.95203	1762.3	1604.8	5.2143	9.2274e-08	1	1.8455e-07	2.1963e-05	FALSE
HGLibB_20970	HDAC1	131.21/141.74/148.6	45.66/18.926/37.931	141.74	37.931	-1.8744	144.71	396.45	5.2137	9.2537e-08	1	1.8507e-07	2.2004e-05	FALSE
HGLibB_38152	PPP4C	153.08/136.46/170.2	23.917/47.946/44.955	153.08	44.955	-1.7454	255.18	430.11	5.2135	9.2652e-08	1	1.853e-07	2.201e-05	FALSE
HGLibB_09061	CENPL	181.19/161.11/177.97	60.88/98.416/43.55	177.97	60.88	-1.5322	500.98	504.53	5.2129	9.2956e-08	1	1.8591e-07	2.2061e-05	FALSE
HGLibB_11356	CSMD3	78.101/60.747/64.795	133.36/114.82/141.89	64.795	133.36	1.03	152.47	173.17	5.2101	1	9.4371e-08	1.8874e-07	2.2375e-05	TRUE
HGLibB_27512	LSM7	240.55/245.63/255.73	95.669/137.53/54.789	245.63	95.669	-1.3512	887.82	828.49	5.2099	9.4495e-08	1	1.8899e-07	2.2383e-05	FALSE
HGLibA_55326	SYPL2	408.21/357.44/394.82	215.98/270.01/200.89	394.82	215.98	-0.86728	1181	1178.7	5.2091	9.4902e-08	1	1.898e-07	2.2443e-05	FALSE
HGLibB_14072	DTYMK	133.29/161.99/154.64	42.761/32.805/78.671	154.64	42.761	-1.8305	474.63	461.35	5.209	9.4931e-08	1	1.8986e-07	2.2443e-05	FALSE
HGLibB_57002	ZWINT	130.17/126.78/111.45	15.22/29.02/29.502	126.78	29.02	-2.0896	109.28	352.27	5.2084	9.5249e-08	1	1.905e-07	2.2497e-05	FALSE
HGLibB_52522	UBE2D3	216.6/240.35/241.04	77.55/40.376/127.84	240.35	77.55	-1.6194	1118.8	977.11	5.208	9.5459e-08	1	1.9092e-07	2.2525e-05	FALSE
HGLibA_39701	NPBWR1	188.48/213.93/165.88	318.17/287.68/309.06	188.48	309.06	0.71049	424.79	536.16	5.2075	1	9.5689e-08	1.9138e-07	2.2558e-05	TRUE
HGLibA_37233	MRPL3	281.16/235.94/279.92	140.6/127.44/89.91	279.92	127.44	-1.1291	879.2	857.91	5.2059	9.6544e-08	1	1.9309e-07	2.2721e-05	FALSE
HGLibA_37172	MRP63	111.42/117.97/139.96	23.917/30.282/16.858	117.97	23.917	-2.2554	154.15	326.43	5.2058	9.6567e-08	1	1.9313e-07	2.2721e-05	FALSE
HGLibB_33628	OR1J1	469.65/469.25/501.08	718.24/778.49/639.2	469.65	718.24	0.61183	2716.6	2281.6	5.2045	1	9.7286e-08	1.9457e-07	2.2869e-05	TRUE
HGLibB_42100	RPS5	161.41/136.46/157.24	37.688/58.04/47.764	157.24	47.764	-1.6982	164.06	442.49	5.2042	9.7433e-08	1	1.9487e-07	2.2882e-05	FALSE
HGLibA_49374	RPS17	228.05/258.83/247.95	108.71/111.03/75.861	247.95	108.71	-1.1821	399.75	716.96	5.2	9.9653e-08	1	1.9931e-07	2.3381e-05	FALSE
HGLibB_03751	ATP6V1F	152.04/189.28/143.41	0.72477/23.973/51.979	152.04	23.973	-2.6154	696.61	606.74	5.1997	9.9832e-08	1	1.9966e-07	2.3401e-05	FALSE
HGLibB_29993	MRPS12	145.79/130.3/148.6	58.706/40.376/40.74	145.79	40.74	-1.8142	142.69	408.45	5.1978	1.0083e-07	1	2.0166e-07	2.3612e-05	FALSE
HGLibB_12801	DEFB103B	297.82/260.59/294.6	107.99/181.69/126.44	294.6	126.44	-1.2139	1140.1	1047	5.1973	1.0113e-07	1	2.0226e-07	2.3659e-05	FALSE
HGLibB_26467	LILRA6	287.41/267.64/316.2	136.98/129.96/179.82	287.41	136.98	-1.0637	776.08	838.48	5.1951	1.0233e-07	1	2.0466e-07	2.39e-05	FALSE
HGLibA_60538	USP17L22	141.62/181.36/176.24	60.156/44.161/66.027	176.24	60.156	-1.5352	378.76	499.34	5.195	1.0235e-07	1	2.047e-07	2.39e-05	FALSE
HGLibA_55747	TBATA	134.33/117.09/142.55	278.31/229.64/311.87	134.33	278.31	1.0453	965.1	768.25	5.1945	1	1.0266e-07	2.0531e-07	2.3949e-05	TRUE
HGLibA_49017	RNPS1	211.39/218.34/250.54	115.96/88.322/70.242	218.34	88.322	-1.2961	544.09	626.54	5.1941	1.0283e-07	1	2.0566e-07	2.3967e-05	FALSE
HGLibB_28722	MED17	520.67/585.46/569.34	305.85/271.27/396.16	569.34	305.85	-0.89427	2995	2573.8	5.1936	1.0316e-07	1	2.0632e-07	2.4021e-05	FALSE
HGLibA_15769	EXOSC1	245.76/213.05/257.45	96.394/128.7/60.408	245.76	96.394	-1.3412	886.22	827.56	5.1921	1.0396e-07	1	2.0792e-07	2.4175e-05	FALSE
HGLibA_58994	TRNAU1AP	205.15/191.04/225.49	76.1/69.396/119.41	205.15	76.1	-1.4188	633.36	617.74	5.192	1.0402e-07	1	2.0803e-07	2.4175e-05	FALSE
HGLibA_56786	TIMM13	89.556/83.637/61.34	5.7981/6.3087/4.2145	83.637	5.7981	-3.6381	133.74	226.83	5.1918	1.0415e-07	1	2.0831e-07	2.4184e-05	FALSE
HGLibA_06663	C9orf114	83.308/112.69/101.94	20.293/15.141/5.6193	101.94	15.141	-2.6731	145	279.69	5.1914	1.0436e-07	1	2.0872e-07	2.4209e-05	FALSE
HGLibA_13743	DOCK3	28.116/36.976/30.238	62.33/80.751/85.695	30.238	80.751	1.3879	103.42	94.749	5.1894	1	1.0557e-07	2.1113e-07	2.4466e-05	TRUE
HGLibB_16902	FAU	107.26/101.24/109.72	18.119/27.758/14.048	107.26	18.119	-2.5014	37.929	295.14	5.1891	1.0568e-07	1	2.1136e-07	2.4469e-05	FALSE
HGLibB_46462	SPATA5L1	119.75/136.46/108.86	22.468/27.758/25.287	119.75	25.287	-2.1997	102.97	331.65	5.1873	1.0666e-07	1	2.1333e-07	2.4674e-05	FALSE
HGLibB_00537	ACRV1	311.36/316.06/368.9	474/490.82/457.98	316.06	474	0.58317	838.52	927.35	5.1864	1	1.072e-07	2.144e-07	2.4775e-05	TRUE
HGLibB_41667	RNMT	116.63/137.34/133.91	13.046/60.564/33.716	133.91	33.716	-1.9583	364.6	373.3	5.1858	1.0754e-07	1	2.1508e-07	2.483e-05	FALSE
HGLibB_53161	USP17L15	225.97/272.04/254.86	139.88/79.49/54.789	254.86	79.49	-1.6685	1346.7	1143.9	5.1853	1.0782e-07	1	2.1564e-07	2.4864e-05	FALSE
HGLibA_01283	AHCTF1	396.75/521.19/483.81	210.18/228.38/276.75	483.81	228.38	-1.0797	2911.8	2426.8	5.1851	1.0794e-07	1	2.1589e-07	2.4864e-05	FALSE
HGLibA_19106	GINS2	136.42/132.06/114.9	32.614/23.973/61.813	132.06	32.614	-1.9849	310.12	367.83	5.185	1.0799e-07	1	2.1598e-07	2.4864e-05	FALSE
HGLibA_36089	MED30	184.32/212.17/199.57	44.211/93.369/75.861	199.57	75.861	-1.3838	424.93	569.63	5.1833	1.0901e-07	1	2.1802e-07	2.5072e-05	FALSE
HGLibB_15787	EXTL1	240.55/243.87/269.55	389.92/338.15/391.95	243.87	389.92	0.67489	838.89	794.08	5.1831	1	1.091e-07	2.182e-07	2.5072e-05	TRUE
HGLibA_59686	TXN	166.62/183.12/170.2	56.532/46.684/87.1	170.2	56.532	-1.5732	302.81	481.21	5.1815	1.1006e-07	1	2.2011e-07	2.5269e-05	FALSE
HGLibB_45324	SLC7A6OS	107.26/91.56/103.67	0/7.5704/43.55	103.67	7.5704	-3.6104	377.85	346.8	5.1813	1.1019e-07	1	2.2038e-07	2.5277e-05	FALSE
HGLibA_63281	ZNF438	209.31/258.83/188.34	358.03/330.58/368.07	209.31	358.03	0.7716	936.73	824.2	5.1804	1	1.1069e-07	2.2138e-07	2.5361e-05	TRUE
HGLibA_09060	CENPI	103.09/139.98/120.95	15.22/49.208/15.453	120.95	15.453	-2.8899	455.12	415.13	5.1803	1.1076e-07	1	2.2153e-07	2.5361e-05	FALSE
HGLibA_49222	RPL30	178.07/210.41/227.22	68.128/83.275/101.15	210.41	83.275	-1.3269	469.31	602.47	5.1797	1.1113e-07	1	2.2225e-07	2.542e-05	FALSE
HGLibA_03651	ATP5F1	165.57/194.57/159.83	53.633/51.731/60.408	165.57	53.633	-1.6083	230.75	467.38	5.1779	1.1219e-07	1	2.2439e-07	2.564e-05	FALSE
HGLibA_12428	DCAF13	121.84/105.65/128.73	26.092/34.067/26.692	121.84	26.692	-2.1492	91.093	337.76	5.1771	1.1269e-07	1	2.2539e-07	2.5731e-05	FALSE
HGLibA_18138	FTSJ2	114.55/89.799/133.05	16.67/22.711/22.477	114.55	22.477	-2.2991	247.12	316.41	5.1761	1.1327e-07	1	2.2655e-07	2.584e-05	FALSE
HGLibB_41823	RPL15	143.71/218.34/209.94	62.33/13.879/35.121	209.94	35.121	-2.5459	1412.2	1141.8	5.174	1.1458e-07	1	2.2917e-07	2.6114e-05	FALSE
HGLibA_39122	NFKBIL1	61.439/64.268/76.027	116.69/137.53/132.05	64.268	132.05	1.0276	103.1	171.68	5.1735	1	1.1487e-07	2.2974e-07	2.6132e-05	TRUE
HGLibA_37333	MRPS16	170.78/160.23/178.84	6.5229/63.087/50.574	170.78	50.574	-1.7358	568.32	539.87	5.1735	1.1487e-07	1	2.2975e-07	2.6132e-05	FALSE
HGLibA_07553	CCDC115	157.24/245.63/202.16	39.137/40.376/68.837	202.16	40.376	-2.2958	1179.6	978.91	5.171	1.1641e-07	1	2.3282e-07	2.6457e-05	FALSE
HGLibA_39235	NIP7	186.4/175.2/134.77	39.137/65.611/12.644	175.2	39.137	-2.1342	790.56	692.44	5.1706	1.1669e-07	1	2.3338e-07	2.6496e-05	FALSE
HGLibA_46372	PSMA6	204.1/217.46/240.17	64.504/88.322/103.96	217.46	88.322	-1.2903	376.56	623.86	5.17	1.1703e-07	1	2.3405e-07	2.6549e-05	FALSE
HGLibA_59813	UBA52	110.38/94.201/91.577	28.266/11.356/11.239	94.201	11.356	-2.9458	138.67	257.26	5.1685	1.1796e-07	1	2.3593e-07	2.6737e-05	FALSE
HGLibA_17533	FIP1L1	305.11/299.33/277.32	129.01/66.872/148.91	299.33	129.01	-1.2079	1193.7	1087.6	5.1646	1.2047e-07	1	2.4094e-07	2.7279e-05	FALSE
HGLibB_12741	DDX59	161.41/146.14/132.18	32.614/41.637/63.218	146.14	41.637	-1.787	243.76	409.5	5.1643	1.2065e-07	1	2.4129e-07	2.7294e-05	FALSE
HGLibB_10050	CLK3	230.14/272.92/284.24	146.4/127.44/118.01	272.92	127.44	-1.0927	601.75	793.72	5.1639	1.2092e-07	1	2.4184e-07	2.7331e-05	FALSE
HGLibB_13215	DIEXF	148.91/168.15/158.1	61.605/37.852/49.169	158.1	49.169	-1.6651	117.05	445.07	5.1635	1.2122e-07	1	2.4244e-07	2.7374e-05	FALSE
HGLibB_14310	E4F1	158.28/160.23/173.65	27.541/82.013/50.574	160.23	50.574	-1.6444	425.71	451.42	5.1611	1.2275e-07	1	2.4551e-07	2.7695e-05	FALSE
HGLibA_12527	DCPS	112.47/131.18/125.27	52.908/29.02/26.692	125.27	29.02	-2.0725	193.73	347.85	5.1607	1.2299e-07	1	2.4598e-07	2.7723e-05	FALSE
HGLibA_22485	hsa-mir-1256	139.54/147.9/120.09	37.688/25.235/53.384	139.54	37.688	-1.861	212.45	389.94	5.1579	1.2485e-07	1	2.497e-07	2.8096e-05	FALSE
HGLibB_56565	ZNF726	247.84/249.15/222.03	109.44/109.77/129.24	247.84	109.77	-1.1676	261.77	716.62	5.1576	1.2505e-07	1	2.5011e-07	2.8096e-05	FALSE
HGLibB_55861	ZNF407	247.84/227.14/248.81	112.34/109.77/96.934	247.84	109.77	-1.1676	150.22	716.62	5.1576	1.2505e-07	1	2.5011e-07	2.8096e-05	FALSE
HGLibA_14764	EIF3B	317.61/279.96/380.13	95.669/152.67/119.41	317.61	119.41	-1.4038	1749.1	1476.8	5.1576	1.251e-07	1	2.502e-07	2.8096e-05	FALSE
HGLibA_06961	CAD	212.43/202.49/191.79	123.93/78.228/73.051	202.49	78.228	-1.3609	582.3	581.02	5.1551	1.2675e-07	1	2.5349e-07	2.8416e-05	FALSE
HGLibB_55728	ZNF320	175.99/161.99/188.34	60.88/75.704/53.384	175.99	60.88	-1.5161	156.1	498.58	5.1551	1.2675e-07	1	2.5351e-07	2.8416e-05	FALSE
HGLibA_35308	MAK16	277/292.29/275.6	125.38/71.919/147.51	277	125.38	-1.1373	895.93	866.05	5.1519	1.2895e-07	1	2.579e-07	2.8882e-05	FALSE
HGLibA_17247	FCRLB	20.827/23.77/36.285	85.522/63.087/94.124	23.77	85.522	1.8045	185.66	143.78	5.1499	1	1.3348e-07	2.6696e-07	2.9656e-05	TRUE
HGLibB_31635	NELFCD	412.37/423.47/411.23	281.93/220.8/231.8	412.37	231.8	-0.82836	689.7	1229.6	5.1495	1.3057e-07	1	2.6115e-07	2.9219e-05	FALSE
HGLibB_53204	USP17L29	360.31/384.73/390.5	152.93/219.54/210.73	384.73	210.73	-0.86539	1012.1	1142.4	5.1482	1.3153e-07	1	2.6306e-07	2.9407e-05	FALSE
HGLibB_16752	FAM86B2	89.556/133.82/129.59	39.862/17.664/18.263	129.59	18.263	-2.7612	521.89	468.11	5.147	1.3235e-07	1	2.647e-07	2.9563e-05	FALSE
HGLibB_41959	RPLP1	274.92/227.14/317.93	67.403/100.94/101.15	274.92	100.94	-1.4365	1314.4	1142.9	5.1462	1.3288e-07	1	2.6575e-07	2.964e-05	FALSE
HGLibA_13798	DONSON	157.24/180.48/185.75	49.284/99.678/63.218	180.48	63.218	-1.4988	522.78	519.21	5.1462	1.3293e-07	1	2.6587e-07	2.964e-05	FALSE
HGLibB_14820	EIF4G2	253.05/216.57/196.98	95.669/88.322/80.076	216.57	88.322	-1.2844	459.06	621.19	5.1458	1.3317e-07	1	2.6634e-07	2.9656e-05	FALSE
HGLibB_13148	DHX15	197.86/232.42/159.83	63.779/64.349/46.36	197.86	63.779	-1.6181	736.16	678.92	5.1457	1.3328e-07	1	2.6656e-07	2.9656e-05	FALSE
HGLibB_08614	CDCA8	149.95/147.02/196.11	48.559/13.879/8.429	149.95	13.879	-3.3427	842.94	702.23	5.1454	1.3349e-07	1	2.6697e-07	2.9656e-05	FALSE
HGLibA_07261	CARS2	141.62/141.74/161.56	48.559/27.758/39.335	141.74	39.335	-1.8233	152.94	396.45	5.1432	1.3506e-07	1	2.7012e-07	2.9979e-05	FALSE
HGLibB_46532	SPDYE2L	172.86/178.72/222.03	52.183/76.966/57.598	178.72	57.598	-1.6168	578.71	554.73	5.1425	1.3555e-07	1	2.7111e-07	3.0061e-05	FALSE
HGLibB_41910	RPL37	551.91/534.39/596.98	168.87/312.91/271.13	551.91	271.13	-1.0227	3635.3	2982	5.1418	1.3609e-07	1	2.7218e-07	3.0152e-05	FALSE
HGLibA_56504	TGFB3	159.33/162.87/157.24	487.77/420.16/320.3	159.33	420.16	1.3934	3639.8	2576.1	5.1391	1	1.3818e-07	2.7636e-07	3.0588e-05	TRUE
HGLibB_42081	RPS29	188.48/178.72/175.38	52.908/63.087/81.481	178.72	63.087	-1.4876	137.11	506.77	5.1365	1.3995e-07	1	2.7991e-07	3.0953e-05	FALSE
HGLibA_28669	hsa-mir-6859-3	136.42/139.98/165.01	38.413/44.161/15.453	139.98	38.413	-1.8388	299.86	391.24	5.135	1.4109e-07	1	2.8219e-07	3.1177e-05	FALSE
HGLibA_16910	FASTKD5	113.51/120.61/115.77	5.0734/23.973/32.311	115.77	23.973	-2.2252	113.83	319.98	5.1317	1.4355e-07	1	2.871e-07	3.1678e-05	FALSE
HGLibA_49191	RPL23	113.51/120.61/120.09	58.706/26.497/25.287	120.09	26.497	-2.1387	270.62	332.63	5.1316	1.4362e-07	1	2.8724e-07	3.1678e-05	FALSE
HGLibA_56125	TCP10L	168.7/180.48/198.71	336.29/328.05/269.73	180.48	328.05	0.85852	985.15	827.45	5.1302	1	1.4469e-07	2.8937e-07	3.1885e-05	TRUE
HGLibB_00790	ADAMTS1	178.07/181.36/165.88	289.91/317.96/368.07	178.07	317.96	0.83285	864.33	744.49	5.1269	1	1.473e-07	2.946e-07	3.2429e-05	TRUE
HGLibB_32428	NPIPA5	92.68/125.01/127.86	42.036/16.403/29.502	125.01	29.502	-2.0466	345.59	347.09	5.1267	1.4741e-07	1	2.9483e-07	3.2429e-05	FALSE
HGLibA_14513	EEFSEC	122.88/117.97/110.58	25.367/21.45/32.311	117.97	25.367	-2.1738	35.556	326.43	5.1256	1.4831e-07	1	2.9663e-07	3.2588e-05	FALSE
HGLibA_19112	GINS4	203.06/236.82/204.75	81.174/80.751/47.764	204.75	80.751	-1.3316	529.92	585.32	5.1255	1.484e-07	1	2.9681e-07	3.2588e-05	FALSE
HGLibA_14756	EIF2S2	164.53/140.86/214.26	27.541/15.141/40.74	164.53	27.541	-2.536	840.2	714.89	5.1241	1.4951e-07	1	2.9902e-07	3.2802e-05	FALSE
HGLibB_45599	SMC4	146.83/155.83/121.82	39.862/42.899/67.432	146.83	42.899	-1.7517	329.44	411.54	5.1232	1.5023e-07	1	3.0045e-07	3.293e-05	FALSE
HGLibB_26917	LOC642778	148.91/182.24/180.56	63.779/87.06/64.622	180.56	64.622	-1.4682	377.19	512.32	5.1223	1.5091e-07	1	3.0182e-07	3.305e-05	FALSE
HGLibA_22731	hsa-mir-1299	53.109/64.268/68.251	0/0/21.073	64.268	0	-6.0283	146.11	171.68	5.122	1.5117e-07	1	3.0233e-07	3.3077e-05	FALSE
HGLibA_24214	hsa-mir-3654	356.14/372.4/363.72	195.69/228.38/175.6	363.72	195.69	-0.89088	401.17	1076.3	5.1218	1.5133e-07	1	3.0265e-07	3.3083e-05	FALSE
HGLibA_49919	SAE1	73.936/72.192/82.938	21.018/2.5235/2.8097	73.936	2.8097	-4.2979	103.93	199.1	5.1215	1.5155e-07	1	3.0311e-07	3.3103e-05	FALSE
HGLibA_55116	SUPV3L1	139.54/138.22/144.28	38.413/20.188/64.622	139.54	38.413	-1.8343	260.82	389.94	5.1212	1.5178e-07	1	3.0355e-07	3.3123e-05	FALSE
HGLibB_13669	DNM2	123.92/115.33/102.81	23.917/37.852/23.882	115.33	23.917	-2.223	106.19	318.7	5.1206	1.5225e-07	1	3.0449e-07	3.3196e-05	FALSE
HGLibB_43882	SH3BP5	77.06/87.158/101.94	165.97/174.12/155.94	87.158	165.97	0.92144	121.93	236.95	5.12	1	1.5277e-07	3.0554e-07	3.3281e-05	TRUE
HGLibB_51513	TRIM64	445.7/407.62/518.36	173.94/219.54/234.61	445.7	219.54	-1.0182	2259.2	1951.2	5.1197	1.5297e-07	1	3.0594e-07	3.3295e-05	FALSE
HGLibB_29859	MRPL13	169.74/164.63/178.84	46.385/59.302/57.598	169.74	57.598	-1.5429	59.366	479.84	5.1193	1.533e-07	1	3.0661e-07	3.3338e-05	FALSE
HGLibA_46499	PSMG3	196.81/145.26/196.98	76.1/66.872/66.027	196.81	66.872	-1.5433	685.85	644.33	5.1191	1.5348e-07	1	3.0696e-07	3.3347e-05	FALSE
HGLibB_31283	NCL	110.38/106.53/84.666	22.468/18.926/5.6193	106.53	18.926	-2.432	170.59	293.01	5.1179	1.5447e-07	1	3.0894e-07	3.3529e-05	FALSE
HGLibA_53242	SNRNP40	252.01/265.88/230.67	113.79/146.36/85.695	252.01	113.79	-1.1402	624.45	729.4	5.1178	1.5459e-07	1	3.0917e-07	3.3529e-05	FALSE
HGLibA_40775	OR10G2	874.73/861.9/850.98	1079.9/1145.7/1237.7	861.9	1145.7	0.41018	3268.1	3075.2	5.117	1	1.5518e-07	3.1036e-07	3.3628e-05	TRUE
HGLibB_28571	MCM4	375.93/346.87/374.95	237/185.48/134.86	374.95	185.48	-1.0115	1501.4	1371.4	5.1164	1.5575e-07	1	3.115e-07	3.3721e-05	FALSE
HGLibA_49400	RPS24	246.8/202.49/224.62	72.477/94.631/115.2	224.62	94.631	-1.2384	473.87	645.68	5.1158	1.5622e-07	1	3.1243e-07	3.3793e-05	FALSE
HGLibB_46873	SRCAP	222.85/229.78/247.09	76.825/135.01/59.003	229.78	76.825	-1.5682	1012.6	895.5	5.1113	1.5998e-07	1	3.1997e-07	3.4577e-05	FALSE
HGLibA_31747	KCTD5	99.969/96.842/112.31	169.6/229.64/206.51	99.969	206.51	1.0393	514.93	434.6	5.1106	1	1.6055e-07	3.211e-07	3.4644e-05	TRUE
HGLibA_09051	CENPE	133.29/105.65/133.91	52.908/30.282/9.8339	133.29	30.282	-2.102	423.69	406.28	5.1106	1.6059e-07	1	3.2119e-07	3.4644e-05	FALSE
HGLibA_24967	hsa-mir-4300	86.432/99.483/87.258	165.97/162.76/191.06	87.258	165.97	0.9198	197.44	237.24	5.1104	1	1.6071e-07	3.2143e-07	3.4644e-05	TRUE
HGLibA_49369	RPS15A	245.76/230.66/254	57.256/137.53/54.789	245.76	57.256	-2.0826	1686.4	1361	5.1095	1.6148e-07	1	3.2296e-07	3.4773e-05	FALSE
HGLibA_03599	ATP1B3	105.18/110.05/120.95	18.119/26.497/21.073	110.05	21.073	-2.3309	45.191	303.27	5.1094	1.6159e-07	1	3.2318e-07	3.4773e-05	FALSE
HGLibB_03647	ATP5E	88.514/102.12/109.72	16.67/8.8322/21.073	102.12	16.67	-2.545	80.936	280.21	5.1056	1.6486e-07	1	3.2972e-07	3.5445e-05	FALSE
HGLibA_34829	LSM4	143.71/128.54/156.37	41.312/46.684/39.335	143.71	41.312	-1.774	105.84	402.27	5.1052	1.652e-07	1	3.304e-07	3.5487e-05	FALSE
HGLibB_15594	ETF1	182.24/177.84/173.65	46.385/64.349/63.218	177.84	63.218	-1.4776	80.37	504.13	5.1049	1.6546e-07	1	3.3093e-07	3.5513e-05	FALSE
HGLibB_33028	NUP88	450.9/516.79/466.53	247.15/210.71/311.87	466.53	247.15	-0.91387	2071.8	1848.4	5.1027	1.6744e-07	1	3.3489e-07	3.5907e-05	FALSE
HGLibA_41332	OR4M2	132.25/108.29/140.82	19.569/27.758/60.408	132.25	27.758	-2.2121	445.2	419.6	5.1012	1.6874e-07	1	3.3748e-07	3.6153e-05	FALSE
HGLibB_51766	TSEN2	156.2/133.82/165.01	49.284/34.067/57.598	156.2	49.284	-1.6444	219.83	439.41	5.1005	1.6935e-07	1	3.387e-07	3.6243e-05	FALSE
HGLibB_29870	MRPL17	127.04/159.35/179.7	26.092/47.946/53.384	159.35	47.946	-1.712	491.24	477.09	5.1003	1.6952e-07	1	3.3904e-07	3.6243e-05	FALSE
HGLibB_42773	SCAF4	160.37/147.02/124.41	43.486/35.329/46.36	147.02	43.486	-1.7344	191.09	412.12	5.1003	1.696e-07	1	3.392e-07	3.6243e-05	FALSE
HGLibB_47004	SRSF1	235.34/257.95/217.71	81.174/129.96/102.55	235.34	102.55	-1.1905	507.55	678.38	5.0984	1.7131e-07	1	3.4261e-07	3.6576e-05	FALSE
HGLibA_37234	MRPL3	67.687/96.842/86.394	7.9724/22.711/8.429	86.394	8.429	-3.2124	165.82	234.75	5.0978	1.7185e-07	1	3.4371e-07	3.6662e-05	FALSE
HGLibB_52289	TUT1	204.1/177.84/194.39	47.11/74.443/74.456	194.39	74.443	-1.3729	278.84	553.96	5.0961	1.7338e-07	1	3.4676e-07	3.6955e-05	FALSE
HGLibA_06243	C3orf38	265.54/258.83/264.37	123.21/109.77/168.58	264.37	123.21	-1.0952	567.76	767.37	5.0956	1.7385e-07	1	3.4769e-07	3.7023e-05	FALSE
HGLibB_03408	ATAD3A	94.762/85.397/81.21	7.9724/1.2617/15.453	85.397	7.9724	-3.2674	51.558	231.89	5.0952	1.7416e-07	1	3.4832e-07	3.7035e-05	FALSE
HGLibB_20857	HAUS5	166.62/132.94/162.42	51.458/71.919/53.384	162.42	53.384	-1.5873	308.52	457.96	5.0952	1.742e-07	1	3.4841e-07	3.7035e-05	FALSE
HGLibA_15833	EZH1	325.94/265.88/270.41	476.9/405.02/480.45	270.41	476.9	0.81621	2070.7	1642.5	5.0949	1	1.7449e-07	3.4897e-07	3.7063e-05	TRUE
HGLibB_41954	RPLP0	122.88/151.43/164.15	33.339/56.778/4.2145	151.43	33.339	-2.1502	593.61	537.47	5.0936	1.7564e-07	1	3.5129e-07	3.7277e-05	FALSE
HGLibA_08889	CDT1	303.03/284.36/311.88	168.87/151.41/139.08	303.03	151.41	-0.99627	220.93	886.87	5.0914	1.7776e-07	1	3.5552e-07	3.7694e-05	FALSE
HGLibB_10989	CPSF3	85.39/99.483/101.08	12.321/35.329/15.453	99.483	15.453	-2.6105	151.5	272.55	5.0909	1.7821e-07	1	3.5642e-07	3.7756e-05	FALSE
HGLibA_14232	DYNC1H1	108.3/129.42/120.95	39.862/27.758/2.8097	120.95	27.758	-2.0843	250.16	335.16	5.0905	1.786e-07	1	3.5719e-07	3.7805e-05	FALSE
HGLibB_06507	C6orf89	303.03/303.73/330.02	489.22/455.49/418.64	303.73	455.49	0.58303	796.77	889.05	5.0896	1	1.7942e-07	3.5885e-07	3.7938e-05	TRUE
HGLibB_17772	FOS	151/180.48/134.77	302.23/273.8/247.25	151	273.8	0.85435	661.34	582.2	5.0895	1	1.7953e-07	3.5905e-07	3.7938e-05	TRUE
HGLibB_01591	ALDOA	155.16/155.83/181.43	49.284/61.825/26.692	155.83	49.284	-1.641	330.86	438.3	5.0892	1.7983e-07	1	3.5966e-07	3.7969e-05	FALSE
HGLibA_49554	RRP1	216.6/253.55/266.96	110.89/87.06/33.716	253.55	87.06	-1.5314	1239.6	1071.1	5.0871	1.8181e-07	1	3.6362e-07	3.8355e-05	FALSE
HGLibB_05735	C1orf106	40.612/44.019/57.02	98.568/108.51/89.91	44.019	98.568	1.1451	88.608	115.08	5.085	1	1.8385e-07	3.6771e-07	3.8752e-05	TRUE
HGLibA_35934	MCPH1	126/136.46/122.68	15.22/34.067/30.906	126	30.906	-1.9929	94.11	350	5.0831	1.8564e-07	1	3.7127e-07	3.9095e-05	FALSE
HGLibA_01882	ANAPC4	166.62/123.25/144.28	31.165/64.349/42.145	144.28	42.145	-1.7515	388.63	403.97	5.0815	1.8724e-07	1	3.7448e-07	3.9399e-05	FALSE
HGLibA_25351	hsa-mir-4472-2	92.68/102.12/113.18	43.486/3.7852/5.6193	102.12	5.6193	-3.9616	412.15	368.17	5.0741	1.9462e-07	1	3.8923e-07	4.0916e-05	FALSE
HGLibB_30622	MYC	217.64/248.27/257.45	112.34/114.82/92.719	248.27	112.34	-1.1371	353.37	717.94	5.0731	1.9572e-07	1	3.9143e-07	4.1112e-05	FALSE
HGLibB_56053	ZNF506	155.16/198.09/240.17	52.183/44.161/64.622	198.09	52.183	-1.9044	958.29	827.24	5.0728	1.9599e-07	1	3.9197e-07	4.1129e-05	FALSE
HGLibB_53183	USP17L21	342.6/353.91/404.32	189.89/195.57/168.58	353.91	189.89	-0.89474	788.83	1045.6	5.0727	1.9613e-07	1	3.9226e-07	4.1129e-05	FALSE
HGLibA_22761	hsa-mir-1302-5	86.432/88.919/94.169	1.4495/10.094/37.931	88.919	10.094	-3.0189	220.84	242.02	5.0721	1.9675e-07	1	3.935e-07	4.1224e-05	FALSE
HGLibA_12737	DDX52	156.2/194.57/196.98	19.569/79.49/56.193	194.57	56.193	-1.7737	840.41	745.11	5.0692	1.9978e-07	1	3.9955e-07	4.1785e-05	FALSE
HGLibB_40467	RBM25	144.75/127.66/114.9	9.422/17.664/57.598	127.66	17.664	-2.7852	529.34	471.18	5.0691	1.9987e-07	1	3.9974e-07	4.1785e-05	FALSE
HGLibA_60029	UBQLN4	171.82/224.5/191.79	51.458/71.919/91.314	191.79	71.919	-1.4027	565.81	559.26	5.069	1.9994e-07	1	3.9987e-07	4.1785e-05	FALSE
HGLibA_00227	ABCG8	81.225/66.029/58.748	133.36/148.89/120.82	66.029	133.36	1.0032	170.59	176.66	5.0656	1	2.0355e-07	4.071e-07	4.2434e-05	TRUE
HGLibB_56854	ZNFX1	360.31/440.19/342.98	158/156.46/126.44	360.31	156.46	-1.1983	1896.4	1619.5	5.0655	2.0364e-07	1	4.0729e-07	4.2434e-05	FALSE
HGLibA_13679	DNLZ	136.42/121.49/133.05	35.514/49.208/32.311	133.05	35.514	-1.8762	85.657	370.75	5.0654	2.0379e-07	1	4.0757e-07	4.2434e-05	FALSE
HGLibB_53198	USP17L27	338.44/328.38/403.46	167.42/162.76/189.65	338.44	167.42	-1.0111	1211.2	1139.9	5.0654	2.038e-07	1	4.0759e-07	4.2434e-05	FALSE
HGLibB_53957	WDR1	177.03/154.07/176.24	63.055/87.06/60.408	176.24	63.055	-1.4684	268.92	499.34	5.0653	2.039e-07	1	4.078e-07	4.2434e-05	FALSE
HGLibA_49181	RPL19	79.142/84.517/101.08	7.9724/3.7852/19.668	84.517	7.9724	-3.2526	114.39	229.36	5.0651	2.041e-07	1	4.082e-07	4.244e-05	FALSE
HGLibA_37327	MRPS14	135.37/132.06/140.82	36.963/49.208/22.477	135.37	36.963	-1.8449	100.11	377.62	5.0643	2.0495e-07	1	4.0991e-07	4.2582e-05	FALSE
HGLibB_11186	CRLS1	95.804/93.321/111.45	7.9724/13.879/37.931	95.804	13.879	-2.7018	216.07	261.89	5.0639	2.0541e-07	1	4.1083e-07	4.2641e-05	FALSE
HGLibA_12725	DDX49	69.77/85.397/95.033	7.9724/15.141/8.429	85.397	8.429	-3.1958	95.579	231.89	5.0637	2.0562e-07	1	4.1124e-07	4.2648e-05	FALSE
HGLibB_48927	TELO2	546.71/529.99/634.13	206.56/273.8/314.68	546.71	273.8	-0.99503	3528.8	2905.4	5.0631	2.0628e-07	1	4.1256e-07	4.275e-05	FALSE
HGLibB_32925	NUDT21	275.96/245.63/294.6	132.63/148.89/118.01	275.96	132.63	-1.0514	436.41	803.09	5.0575	2.1237e-07	1	4.2474e-07	4.3974e-05	FALSE
HGLibA_28672	hsa-mir-6859-3	97.886/90.68/82.074	16.67/8.8322/11.239	90.68	11.239	-2.9052	40.32	247.09	5.0573	2.126e-07	1	4.252e-07	4.3985e-05	FALSE
HGLibA_41994	OST4	167.66/152.31/154.64	52.183/49.208/26.692	154.64	49.208	-1.6323	172.65	434.77	5.0566	2.1334e-07	1	4.2669e-07	4.4102e-05	FALSE
HGLibB_31436	NDUFAB1	268.67/235.94/222.9	60.88/73.181/132.05	235.94	73.181	-1.6754	1214.6	1036.5	5.0556	2.1454e-07	1	4.2908e-07	4.4312e-05	FALSE
HGLibB_44635	SLC25A26	173.9/182.24/173.65	68.853/61.825/32.311	173.9	61.825	-1.4772	247.5	492.33	5.0512	2.1947e-07	1	4.3894e-07	4.5292e-05	FALSE
HGLibB_41816	RPL13	62.481/58.105/62.204	0/25.235/0	62.204	0	-5.9819	163.42	165.85	5.0495	2.2152e-07	1	4.4303e-07	4.5677e-05	FALSE
HGLibA_40340	NUP37	172.86/147.9/158.96	11.596/74.443/11.239	158.96	11.596	-3.6667	1066.3	860.1	5.049	2.2206e-07	1	4.4412e-07	4.5751e-05	FALSE
HGLibB_00364	ACADL	542.54/580.17/587.48	820.43/792.37/734.73	580.17	792.37	0.44903	1395	1766.6	5.0487	1	2.2241e-07	4.4482e-07	4.5784e-05	TRUE
HGLibA_52536	SLC52A2	180.15/161.11/190.07	100.02/58.04/66.027	180.15	66.027	-1.4344	420.01	511.09	5.0482	2.2301e-07	1	4.4602e-07	4.5849e-05	FALSE
HGLibA_15780	EXOSC4	133.29/198.97/166.74	28.266/41.637/61.813	166.74	41.637	-1.976	685.79	614.15	5.0481	2.231e-07	1	4.4619e-07	4.5849e-05	FALSE
HGLibB_44010	SHMT2	168.7/144.38/165.01	248.59/295.25/273.94	165.01	273.94	0.72784	383.89	465.7	5.0477	1	2.2353e-07	4.4707e-07	4.5901e-05	TRUE
HGLibA_04800	BRF2	160.37/181.36/177.97	84.798/59.302/64.622	177.97	64.622	-1.4475	189.18	504.53	5.0463	2.2523e-07	1	4.5045e-07	4.6162e-05	FALSE
HGLibA_59916	UBE2L3	288.45/341.59/343.85	137.71/206.93/125.03	341.59	137.71	-1.3045	1945.2	1632.4	5.0462	2.2535e-07	1	4.507e-07	4.6162e-05	FALSE
HGLibA_14980	ELP3	334.27/358.32/355.94	176.12/162.76/245.85	355.94	176.12	-1.011	1378.9	1269.9	5.0462	2.2537e-07	1	4.5073e-07	4.6162e-05	FALSE
HGLibA_29049	hsa-mir-7851	70.811/59.866/76.027	4.3486/2.5235/1.4048	70.811	2.5235	-4.3491	37.895	190.21	5.0449	2.2694e-07	1	4.5388e-07	4.6446e-05	FALSE
HGLibA_10315	CNNM1	116.63/93.321/107.99	194.96/198.09/175.6	107.99	194.96	0.84635	168.6	297.28	5.0441	1	2.2777e-07	4.5554e-07	4.6577e-05	TRUE
HGLibB_09085	CENPW	304.07/329.26/347.3	34.064/98.416/172.79	329.26	98.416	-1.7321	2658.4	2095.1	5.0434	2.2861e-07	1	4.5723e-07	4.6698e-05	FALSE
HGLibA_62046	YY1	138.5/136.46/168.47	0.72477/42.899/30.906	138.5	30.906	-2.1283	489.27	455.13	5.0433	2.2874e-07	1	4.5748e-07	4.6698e-05	FALSE
HGLibA_49152	RPL12	89.556/94.201/88.122	10.871/35.329/2.8097	89.556	10.871	-2.9313	171.7	243.85	5.0428	2.294e-07	1	4.5881e-07	4.6795e-05	FALSE
HGLibB_28763	MED31	133.29/145.26/152.05	22.468/54.255/43.55	145.26	43.55	-1.7151	187.12	406.89	5.0424	2.2983e-07	1	4.5966e-07	4.6843e-05	FALSE
HGLibA_20674	GUK1	82.266/88.038/98.489	28.266/10.094/5.6193	88.038	10.094	-3.0047	123.19	239.48	5.042	2.3041e-07	1	4.6081e-07	4.6922e-05	FALSE
HGLibB_02276	AP1AR	789.34/699.03/739.53	936.4/998.04/980.58	739.53	980.58	0.40654	1594.6	2285.8	5.0417	1	2.3073e-07	4.6145e-07	4.6948e-05	TRUE
HGLibB_36190	PGGT1B	153.08/149.67/122.68	26.816/58.04/46.36	149.67	46.36	-1.6696	314.57	419.96	5.041	2.3149e-07	1	4.6299e-07	4.7066e-05	FALSE
HGLibB_54065	WDR59	336.35/360.96/323.11	156.55/88.322/171.39	336.35	156.55	-1.0985	1414	1272.9	5.0398	2.3303e-07	1	4.6605e-07	4.7334e-05	FALSE
HGLibA_20892	HAUS7	94.762/77.474/76.027	11.596/5.047/0	77.474	5.047	-3.6979	92.338	209.19	5.0396	2.332e-07	1	4.6639e-07	4.7334e-05	FALSE
HGLibB_53215	USP17L5	156.2/136.46/173.65	62.33/45.423/50.574	156.2	50.574	-1.6079	214.75	439.41	5.039	2.34e-07	1	4.68e-07	4.7439e-05	FALSE
HGLibA_44849	POLR1E	155.16/151.43/158.96	34.064/10.094/78.671	155.16	34.064	-2.155	648.19	577.56	5.0389	2.341e-07	1	4.682e-07	4.7439e-05	FALSE
HGLibB_04170	BATF	170.78/126.78/164.15	54.357/37.852/4.2145	164.15	37.852	-2.0877	711.16	628.48	5.0379	2.3538e-07	1	4.7076e-07	4.766e-05	FALSE
HGLibB_31470	NDUFB2	167.66/158.47/179.7	48.559/58.04/75.861	167.66	58.04	-1.5143	159.23	473.61	5.0369	2.3654e-07	1	4.7308e-07	4.7847e-05	FALSE
HGLibB_10190	CMPK1	142.66/126.78/101.08	28.266/54.255/26.692	126.78	28.266	-2.1263	397.64	382.52	5.0368	2.3669e-07	1	4.7339e-07	4.7847e-05	FALSE
HGLibB_12146	CYP3A5	519.63/463.08/517.5	742.16/705.31/809.19	517.5	742.16	0.51933	2204	1990.9	5.0351	1	2.3885e-07	4.7769e-07	4.8243e-05	TRUE
HGLibA_24217	hsa-mir-3654	295.74/285.24/279.92	148.58/140.05/110.98	285.24	140.05	-1.021	264.09	831.78	5.0343	2.3982e-07	1	4.7965e-07	4.8388e-05	FALSE
HGLibB_01150	AGAP5	145.79/156.71/201.3	29.715/41.637/43.55	156.71	41.637	-1.8871	563.31	522.51	5.0341	2.4011e-07	1	4.8022e-07	4.8388e-05	FALSE
HGLibA_60059	UBTF	230.14/272.04/273.87	130.46/129.96/148.91	272.04	130.46	-1.0545	524.98	791.01	5.034	2.4015e-07	1	4.8031e-07	4.8388e-05	FALSE
HGLibA_38518	NBPF24	111.42/89.799/132.18	23.192/15.141/29.502	111.42	23.192	-2.2163	250.8	307.28	5.0334	2.4093e-07	1	4.8187e-07	4.8505e-05	FALSE
HGLibB_01694	ALPI	366.55/353.03/344.71	231.92/190.52/171.39	353.03	190.52	-0.88637	583.06	1042.8	5.0325	2.4209e-07	1	4.8419e-07	4.8699e-05	FALSE
HGLibB_16169	FAM157A	238.47/165.51/195.25	83.348/41.637/43.55	195.25	43.55	-2.1392	1084.9	908.8	5.0322	2.4249e-07	1	4.8499e-07	4.874e-05	FALSE
HGLibA_11080	CRCP	158.28/158.47/133.91	84.798/41.637/47.764	158.28	47.764	-1.7077	500.78	482.39	5.032	2.4269e-07	1	4.8538e-07	4.874e-05	FALSE
HGLibB_44470	SLC1A6	238.47/213.05/259.18	455.88/417.64/356.83	238.47	417.64	0.80586	1558.7	1268.5	5.0306	1	2.4446e-07	4.8891e-07	4.9055e-05	TRUE
HGLibB_16192	FAM160B2	253.05/246.51/260.91	389.2/363.38/394.76	253.05	389.2	0.61912	200.51	732.59	5.0303	1	2.4486e-07	4.8972e-07	4.9096e-05	TRUE
HGLibB_04153	BARD1	144.75/140.86/151.19	43.486/26.497/77.266	144.75	43.486	-1.712	371.58	405.36	5.0295	2.4591e-07	1	4.9183e-07	4.9267e-05	FALSE
HGLibA_34529	LRR1	72.894/89.799/93.305	34.064/10.094/11.239	89.799	11.239	-2.8912	205.09	244.55	5.0272	2.4887e-07	1	4.9773e-07	4.9779e-05	FALSE
HGLibB_00770	ADAM32	269.71/276.44/290.28	435.58/367.17/421.45	276.44	421.45	0.6066	845.87	832.11	5.027	1	2.4911e-07	4.9821e-07	4.9779e-05	TRUE
HGLibB_41804	RPL10A	162.45/138.22/209.94	30.44/46.684/19.668	162.45	30.44	-2.3782	805.51	689.69	5.0269	2.4923e-07	1	4.9846e-07	4.9779e-05	FALSE
HGLibA_37935	MYBL2	165.57/154.95/165.01	56.532/56.778/29.502	165.01	56.532	-1.5289	208.08	465.7	5.0269	2.4927e-07	1	4.9855e-07	4.9779e-05	FALSE
HGLibB_45887	SNRNP25	131.21/129.42/101.08	34.064/34.067/28.097	129.42	34.064	-1.8951	210.43	360.05	5.0252	2.5146e-07	1	5.0291e-07	5.0174e-05	FALSE
HGLibB_23375	INTS1	217.64/215.69/243.63	66.678/92.107/123.63	217.64	92.107	-1.2316	579.82	624.43	5.0237	2.5348e-07	1	5.0696e-07	5.0537e-05	FALSE
HGLibA_54301	SRP72	116.63/132.06/128.73	36.963/22.711/33.716	128.73	33.716	-1.9018	72.265	358.02	5.0214	2.5652e-07	1	5.1304e-07	5.1102e-05	FALSE
HGLibA_30547	IMPDH2	99.969/96.842/95.897	23.917/15.141/11.239	96.842	15.141	-2.5997	25.731	264.89	5.0209	2.5719e-07	1	5.1437e-07	5.1164e-05	FALSE
HGLibA_52930	SMC1A	172.86/189.28/172.79	77.55/23.973/61.813	172.86	61.813	-1.4688	487.28	489.2	5.0208	2.5725e-07	1	5.145e-07	5.1164e-05	FALSE
HGLibB_53083	URM1	181.19/180.48/158.96	39.862/66.872/77.266	180.48	66.872	-1.4189	325.24	512.07	5.0204	2.5778e-07	1	5.1556e-07	5.1216e-05	FALSE
HGLibA_60730	UTP18	318.65/294.93/330.02	211.63/129.96/153.13	318.65	153.13	-1.0524	1162.9	1087.1	5.0203	2.5792e-07	1	5.1585e-07	5.1216e-05	FALSE
HGLibA_45610	PRAMEF6	173.9/119.73/164.15	41.312/64.349/44.955	164.15	44.955	-1.8455	614.34	563.93	5.0192	2.5937e-07	1	5.1875e-07	5.1462e-05	FALSE
HGLibB_35700	PDCL	236.39/251.79/200.43	18.844/73.181/95.529	236.39	73.181	-1.6781	1245.4	1057.5	5.0187	2.6005e-07	1	5.2011e-07	5.1556e-05	FALSE
HGLibB_39377	PTPMT1	269.71/304.61/267.82	132.63/29.02/11.239	269.71	29.02	-3.1727	3068.4	2306.9	5.0183	2.6062e-07	1	5.2123e-07	5.1626e-05	FALSE
HGLibB_14845	EIF6	208.27/194.57/169.33	68.128/104.72/44.955	194.57	68.128	-1.5003	675.2	634.97	5.0176	2.6158e-07	1	5.2315e-07	5.1775e-05	FALSE
HGLibB_53182	USP17L21	207.23/257.07/311.02	101.47/80.751/82.885	257.07	82.885	-1.6213	1436.1	1205.7	5.0164	2.6325e-07	1	5.2651e-07	5.2065e-05	FALSE
HGLibA_13942	DR1	264.5/287.89/277.32	137.71/128.7/134.86	277.32	134.86	-1.0346	80.516	807.31	5.0139	2.6674e-07	1	5.3348e-07	5.2674e-05	FALSE
HGLibB_03713	ATP6V0C	116.63/97.723/104.54	19.569/1.2617/28.097	104.54	19.569	-2.3592	150.14	287.22	5.0138	2.6676e-07	1	5.3352e-07	5.2674e-05	FALSE
HGLibA_64716	NonTargetingControlGuideForHuman_0333	167.66/156.71/172.79	240.62/283.89/276.75	167.66	276.75	0.71971	375.64	473.61	5.013	1	2.6792e-07	5.3584e-07	5.2821e-05	TRUE
HGLibA_17266	FDXR	181.19/207.77/207.35	102.19/30.282/70.242	207.35	70.242	-1.5482	825.42	748	5.013	2.6796e-07	1	5.3592e-07	5.2821e-05	FALSE
HGLibA_35183	MAGEA10-MAGEA5	73.936/68.67/74.299	160.17/150.15/120.82	73.936	150.15	1.0122	247.18	231.15	5.0127	1	2.6832e-07	5.3664e-07	5.2821e-05	TRUE
HGLibB_54536	XRN1	356.14/350.39/338.66	189.16/214.5/167.18	350.39	189.16	-0.88584	323.95	1034.5	5.0127	2.6836e-07	1	5.3672e-07	5.2821e-05	FALSE
HGLibB_53264	USP30	253.05/304.61/281.64	437.03/425.21/389.14	281.64	425.21	0.59257	696.52	820.65	5.0114	1	2.7011e-07	5.4022e-07	5.3123e-05	TRUE
HGLibB_57295	NonTargetingControlGuideForHuman_0267	86.432/74.833/84.666	167.42/164.03/133.46	84.666	164.03	0.9459	261.42	250.87	5.0104	1	2.7153e-07	5.4307e-07	5.336e-05	TRUE
HGLibA_13061	DGKB	188.48/248.27/203.03	318.17/336.88/359.64	203.03	336.88	0.72778	781.57	714.41	5.0081	1	2.748e-07	5.4961e-07	5.396e-05	TRUE
HGLibB_13164	DHX33	300.95/393.53/392.23	111.61/182.95/155.94	392.23	155.94	-1.3252	2757	2226.7	5.0075	2.7573e-07	1	5.5145e-07	5.4098e-05	FALSE
HGLibA_52986	SMG1	64.563/61.627/70.843	0/1.2617/12.644	64.563	1.2617	-4.8574	44.798	172.51	5.0067	2.7692e-07	1	5.5384e-07	5.4289e-05	FALSE
HGLibB_12615	DDOST	163.49/190.16/184.02	69.577/60.564/102.55	184.02	69.577	-1.3904	406.94	522.71	5.0056	2.7851e-07	1	5.5702e-07	5.4558e-05	FALSE
HGLibA_45102	PPAN-P2RY11	109.34/96.842/115.77	25.367/12.617/22.477	109.34	22.477	-2.2326	75.773	301.21	5.0051	2.7912e-07	1	5.5824e-07	5.4634e-05	FALSE
HGLibA_39588	NOP10	103.09/88.038/124.41	13.771/10.094/39.335	103.09	13.771	-2.8171	337	319.01	5.0037	2.812e-07	1	5.624e-07	5.4997e-05	FALSE
HGLibA_45009	POTEB2	256.17/217.46/269.55	106.54/119.87/150.32	256.17	119.87	-1.0893	695.69	742.18	5.0033	2.8176e-07	1	5.6353e-07	5.5064e-05	FALSE
HGLibA_55869	TBCB	222.85/299.33/264.37	69.577/93.369/137.67	264.37	93.369	-1.4916	1368.8	1168.3	5.0027	2.8268e-07	1	5.6537e-07	5.52e-05	FALSE
HGLibB_37279	PMPCA	244.72/187.52/191.79	79.724/37.852/44.955	191.79	44.955	-2.0688	1019.6	861.77	5.0021	2.8359e-07	1	5.6718e-07	5.5332e-05	FALSE
HGLibA_06063	C22orf26	78.101/61.627/95.033	5.7981/15.141/2.8097	78.101	5.7981	-3.5405	163.58	210.98	5.0019	2.8381e-07	1	5.6762e-07	5.5332e-05	FALSE
HGLibB_13037	DGCR8	197.86/182.24/232.4	66.678/99.678/44.955	197.86	66.678	-1.555	749.5	687.81	5.0018	2.8405e-07	1	5.681e-07	5.5335e-05	FALSE
HGLibB_20507	GTF2E2	90.597/96.842/96.761	10.871/25.235/15.453	96.761	15.453	-2.5709	38.669	264.66	4.9988	2.8841e-07	1	5.7682e-07	5.614e-05	FALSE
HGLibA_15775	EXOSC2	234.3/198.97/204.75	28.991/51.731/106.77	204.75	51.731	-1.9642	1113.2	937.23	4.9984	2.8904e-07	1	5.7809e-07	5.6219e-05	FALSE
HGLibB_48051	SYVN1	185.36/176.08/193.52	81.174/70.657/32.311	185.36	70.657	-1.3789	433.46	526.75	4.9977	2.901e-07	1	5.802e-07	5.638e-05	FALSE
HGLibB_46971	SRPR	108.3/137.34/124.41	49.284/31.544/14.048	124.41	31.544	-1.9462	261.88	345.31	4.9974	2.9058e-07	1	5.8115e-07	5.6429e-05	FALSE
HGLibB_31104	NARFL	258.25/289.65/275.6	134.08/89.584/154.53	275.6	134.08	-1.034	724.12	801.98	4.9971	2.9096e-07	1	5.8192e-07	5.6458e-05	FALSE
HGLibA_03082	ARPC3	223.89/254.43/212.53	84.798/97.154/125.03	223.89	97.154	-1.1961	497.91	643.44	4.9962	2.9231e-07	1	5.8462e-07	5.6655e-05	FALSE
HGLibA_33192	L3MBTL4	192.65/185.76/185.75	310.2/341.93/403.19	185.76	341.93	0.87673	1201.7	977.1	4.9961	1	2.9254e-07	5.8507e-07	5.6655e-05	TRUE
HGLibA_23654	hsa-mir-3135b	99.969/123.25/152.05	18.844/34.067/28.097	123.25	28.097	-2.0944	373.21	362.78	4.996	2.9266e-07	1	5.8532e-07	5.6655e-05	FALSE
HGLibA_33131	KRTAP9-6	44.778/46.66/45.789	115.96/83.275/103.96	45.789	103.96	1.1656	143.42	135.6	4.9952	1	2.9382e-07	5.8764e-07	5.6835e-05	TRUE
HGLibB_10994	CPSF4	121.84/127.66/139.96	31.89/5.047/56.193	127.66	31.89	-1.9678	374.1	367.69	4.9943	2.9528e-07	1	5.9056e-07	5.7073e-05	FALSE
HGLibB_55605	ZNF253	230.14/276.44/286.83	111.61/162.76/103.96	276.44	111.61	-1.3008	1231.7	1089.3	4.994	2.9577e-07	1	5.9153e-07	5.7122e-05	FALSE
HGLibA_37261	MRPL39	236.39/237.7/221.17	81.899/76.966/146.1	236.39	81.899	-1.5178	1095	957.16	4.9934	2.9659e-07	1	5.9318e-07	5.7236e-05	FALSE
HGLibB_00463	ACO2	293.66/316.06/313.61	60.88/176.64/120.82	313.61	120.82	-1.3689	1778.3	1492.1	4.9911	3.0018e-07	1	6.0037e-07	5.7849e-05	FALSE
HGLibB_21682	HMGCS1	170.78/150.55/150.33	57.256/47.946/40.74	150.55	47.946	-1.6305	137.03	422.58	4.9911	3.0024e-07	1	6.0047e-07	5.7849e-05	FALSE
HGLibB_47639	SUCLA2	366.55/338.95/310.15	156.55/191.78/181.22	338.95	181.22	-0.8996	577.88	998.73	4.9908	3.0058e-07	1	6.0116e-07	5.787e-05	FALSE
HGLibA_21831	HNRNPK	254.09/218.34/265.23	69.577/100.94/143.29	254.09	100.94	-1.3233	1045	941.9	4.9901	3.0169e-07	1	6.0338e-07	5.8032e-05	FALSE
HGLibA_39129	NFS1	267.63/335.43/262.64	107.27/103.46/109.58	267.63	107.27	-1.311	1160.4	1032.7	4.99	3.0189e-07	1	6.0378e-07	5.8032e-05	FALSE
HGLibB_53210	USP17L30	369.68/352.15/425.06	175.39/201.88/224.77	369.68	201.88	-0.86955	1149.9	1131.6	4.9881	3.0483e-07	1	6.0967e-07	5.8513e-05	FALSE
HGLibB_24819	KIF12	326.98/335.43/287.69	522.56/446.66/521.19	326.98	521.19	0.67097	1793.2	1515.9	4.9881	1	3.0487e-07	6.0974e-07	5.8513e-05	TRUE
HGLibA_48314	RGPD1	266.58/188.4/243.63	110.89/95.892/88.505	243.63	95.892	-1.3362	964.13	877.33	4.9878	3.0531e-07	1	6.1061e-07	5.8552e-05	FALSE
HGLibB_53190	USP17L25	145.79/156.71/178.84	55.807/31.544/51.979	156.71	51.979	-1.5738	260.28	440.92	4.9876	3.057e-07	1	6.114e-07	5.8581e-05	FALSE
HGLibB_08592	CDC73	130.17/113.57/101.08	47.835/15.141/25.287	113.57	25.287	-2.1238	260.7	313.55	4.9857	3.087e-07	1	6.174e-07	5.9111e-05	FALSE
HGLibA_36232	METTL1	282.2/250.91/254.86	129.73/95.892/119.41	254.86	119.41	-1.0874	355.73	738.16	4.9855	3.0908e-07	1	6.1815e-07	5.9122e-05	FALSE
HGLibB_53983	WDR24	386.34/389.13/330.02	231.92/200.62/157.34	386.34	200.62	-0.94198	1508	1387.8	4.9854	3.0924e-07	1	6.1847e-07	5.9122e-05	FALSE
HGLibA_54184	SPTLC2	415.5/412.02/400	618.95/586.71/574.58	412.02	586.71	0.50889	335.77	1228.5	4.984	1	3.1148e-07	6.2296e-07	5.9468e-05	TRUE
HGLibA_19828	GPN2	132.25/123.25/133.91	60.156/36.59/28.097	132.25	36.59	-1.8257	177.79	368.4	4.9839	3.1153e-07	1	6.2306e-07	5.9468e-05	FALSE
HGLibB_31510	NDUFS3	172.86/199.85/191.79	75.376/85.798/37.931	191.79	75.376	-1.3359	483.5	546.14	4.9816	3.1527e-07	1	6.3054e-07	6.012e-05	FALSE
HGLibA_38283	NAA38	101.01/89.799/100.22	33.339/17.664/0	100.22	17.664	-2.4391	166.72	274.67	4.9815	3.1543e-07	1	6.3086e-07	6.012e-05	FALSE
HGLibB_43253	SELPLG	99.969/80.115/76.891	3.6238/21.45/7.0242	80.115	7.0242	-3.3375	156.06	216.74	4.9801	3.1773e-07	1	6.3547e-07	6.0512e-05	FALSE
HGLibB_51852	TSPAN18	210.35/280.84/214.26	379.05/354.55/396.16	214.26	379.05	0.82014	1335.5	1095.1	4.9799	1	3.1802e-07	6.3603e-07	6.0519e-05	TRUE
HGLibA_47729	RBBP8	183.28/221.86/245.36	68.128/89.584/110.98	221.86	89.584	-1.2988	739.75	705.58	4.9796	3.1851e-07	1	6.3703e-07	6.0561e-05	FALSE
HGLibA_00671	ACTR6	288.45/297.57/275.6	165.97/70.657/49.169	288.45	70.657	-2.0141	2448.7	1913	4.9795	3.1873e-07	1	6.3746e-07	6.0561e-05	FALSE
HGLibB_46088	SOD1	78.101/72.192/53.564	3.6238/15.141/1.4048	72.192	3.6238	-3.9845	129.87	194.14	4.9787	3.2001e-07	1	6.4001e-07	6.0758e-05	FALSE
HGLibA_25151	hsa-mir-4428	158.28/183.12/212.53	85.522/30.282/21.073	183.12	30.282	-2.5573	1154.5	943	4.9778	3.2151e-07	1	6.4302e-07	6.0996e-05	FALSE
HGLibA_47006	QARS	67.687/63.388/70.843	2.1743/0/4.2145	67.687	2.1743	-4.4355	9.3338	181.35	4.9771	3.2275e-07	1	6.4549e-07	6.1183e-05	FALSE
HGLibB_42008	RPS10-NUDT3	187.44/218.34/225.49	73.201/69.396/126.44	218.34	73.201	-1.5636	963.47	851.16	4.9747	3.2681e-07	1	6.5362e-07	6.1907e-05	FALSE
HGLibB_20644	GUK1	332.19/308.13/313.61	184.09/162.76/116.6	313.61	162.76	-0.94194	740.25	919.74	4.9739	3.2805e-07	1	6.561e-07	6.2093e-05	FALSE
HGLibB_54024	WDR43	152.04/158.47/124.41	49.284/76.966/39.335	152.04	49.284	-1.6057	417.51	427.01	4.9725	3.305e-07	1	6.61e-07	6.251e-05	FALSE
HGLibA_53839	SPC24	111.42/106.53/123.54	5.0734/51.731/21.073	111.42	21.073	-2.3486	341.7	330.23	4.9722	3.3095e-07	1	6.619e-07	6.2547e-05	FALSE
HGLibA_37951	MYC	168.7/127.66/153.78	39.862/71.919/21.073	153.78	39.862	-1.9214	571.44	525.02	4.9717	3.3181e-07	1	6.6362e-07	6.2661e-05	FALSE
HGLibB_56355	ZNF626	160.37/133.82/126.14	44.211/37.852/26.692	133.82	37.852	-1.7949	232.21	373.03	4.9688	3.3689e-07	1	6.7378e-07	6.3572e-05	FALSE
HGLibB_33549	OR13A1	134.33/145.26/123.54	230.48/217.02/241.63	134.33	230.48	0.77434	135.36	374.55	4.9678	1	3.3866e-07	6.7733e-07	6.3858e-05	TRUE
HGLibA_22592	hsa-mir-1273d	80.184/67.79/88.986	7.2477/8.8322/2.8097	80.184	7.2477	-3.2991	63.323	216.94	4.9662	3.4142e-07	1	6.8283e-07	6.4328e-05	FALSE
HGLibB_41819	RPL13A	104.13/122.37/137.37	52.183/13.879/30.906	122.37	30.906	-1.9511	325.02	339.34	4.9654	3.4288e-07	1	6.8575e-07	6.4553e-05	FALSE
HGLibB_53508	VCP	110.38/94.201/134.77	18.844/42.899/19.668	110.38	19.668	-2.4301	349.29	334.28	4.9621	3.4873e-07	1	6.9746e-07	6.5606e-05	FALSE
HGLibA_55878	TBCD	146.83/177.84/198.71	65.954/64.349/91.314	177.84	65.954	-1.4174	510.68	508.5	4.9616	3.4953e-07	1	6.9905e-07	6.5705e-05	FALSE
HGLibA_50078	SBDS	116.63/103.01/119.22	27.541/46.684/23.882	116.63	27.541	-2.0432	143.06	322.5	4.9609	3.508e-07	1	7.0159e-07	6.5844e-05	FALSE
HGLibB_01755	AMD1	130.17/151.43/135.64	39.137/37.852/44.955	135.64	39.137	-1.7673	78.668	378.4	4.9609	3.5091e-07	1	7.0183e-07	6.5844e-05	FALSE
HGLibA_51019	SFPQ	142.66/157.59/126.14	41.312/60.564/43.55	142.66	43.55	-1.6892	197.61	399.19	4.9608	3.5107e-07	1	7.0213e-07	6.5844e-05	FALSE
HGLibA_44024	PISD	124.96/145.26/145.14	26.816/29.02/74.456	145.14	29.02	-2.2834	619.14	548.27	4.9594	3.5356e-07	1	7.0712e-07	6.6261e-05	FALSE
HGLibA_31710	KCTD13	117.67/132.94/137.37	218.15/228.38/228.99	132.94	228.38	0.77614	89.375	370.43	4.9587	1	3.5489e-07	7.0978e-07	6.646e-05	TRUE
HGLibA_10915	CPE	240.55/220.1/260.05	371.08/349.5/391.95	240.55	371.08	0.62329	424.89	694.3	4.9537	1	3.64e-07	7.28e-07	6.8115e-05	TRUE
HGLibA_59924	UBE2N	225.97/230.66/167.6	60.156/103.46/49.169	225.97	60.156	-1.892	1356.3	1120.8	4.953	3.6534e-07	1	7.3067e-07	6.8313e-05	FALSE
HGLibB_18265	FZR1	418.62/370.64/395.68	256.57/225.85/182.63	395.68	225.85	-0.80624	991.21	1176.9	4.9505	3.7015e-07	1	7.403e-07	6.9161e-05	FALSE
HGLibA_12427	DCAF13	228.05/210.41/263.5	132.63/99.678/91.314	228.05	99.678	-1.1859	680.92	672.66	4.9498	3.7139e-07	1	7.4278e-07	6.934e-05	FALSE
HGLibB_22444	IARS2	242.63/254.43/236.72	111.61/90.845/127.84	242.63	111.61	-1.1133	217.2	700.68	4.9497	3.7167e-07	1	7.4335e-07	6.934e-05	FALSE
HGLibB_37523	POLR2D	124.96/106.53/133.91	26.816/32.805/53.384	124.96	32.805	-1.8977	219.82	346.94	4.9476	3.7558e-07	1	7.5116e-07	6.998e-05	FALSE
HGLibB_42356	RTN4IP1	165.57/162.87/184.02	266.71/272.54/295.02	165.57	272.54	0.71557	221.69	467.38	4.9476	1	3.7567e-07	7.5134e-07	6.998e-05	TRUE
HGLibA_27769	hsa-mir-619	59.357/71.311/72.571	3.6238/2.5235/9.8339	71.311	3.6238	-3.9671	46.068	191.63	4.9474	3.7598e-07	1	7.5196e-07	6.9981e-05	FALSE
HGLibB_09468	CHMP2A	332.19/334.55/390.5	118.14/191.78/155.94	334.55	155.94	-1.0963	1462.6	1303.4	4.9473	3.7624e-07	1	7.5248e-07	6.9981e-05	FALSE
HGLibA_60422	URB1	123.92/170.79/189.2	18.119/63.087/33.716	170.79	33.716	-2.307	910.5	768	4.9466	3.7765e-07	1	7.553e-07	7.019e-05	FALSE
HGLibA_22589	hsa-mir-1273c	338.44/375.04/352.49	87.697/215.76/136.27	352.49	136.27	-1.3646	2346	1911	4.9461	3.7867e-07	1	7.5733e-07	7.0326e-05	FALSE
HGLibA_61468	WDR77	113.51/97.723/87.258	18.844/5.047/16.858	97.723	16.858	-2.4668	125.52	267.44	4.9453	3.801e-07	1	7.602e-07	7.054e-05	FALSE
HGLibB_53195	USP17L26	370.72/338.95/391.36	188.44/206.93/207.92	370.72	206.93	-0.83815	444.59	1098.3	4.9424	3.8587e-07	1	7.7175e-07	7.1557e-05	FALSE
HGLibA_20595	GTF3C6	155.16/137.34/140.82	42.761/27.758/46.36	140.82	42.761	-1.6964	113.94	393.73	4.9419	3.8676e-07	1	7.7351e-07	7.1667e-05	FALSE
HGLibB_04998	BUD31	166.62/153.19/186.61	59.431/34.067/63.218	166.62	59.431	-1.4718	309.45	470.5	4.9414	3.8772e-07	1	7.7545e-07	7.1792e-05	FALSE
HGLibA_01156	AGAP7	84.349/90.68/110.58	13.046/23.973/11.239	90.68	13.046	-2.7065	139.73	247.09	4.9408	3.8902e-07	1	7.7805e-07	7.1979e-05	FALSE
HGLibA_35990	MDN1	114.55/89.799/139.96	15.945/37.852/18.263	114.55	18.263	-2.5846	411.82	380.02	4.9403	3.9011e-07	1	7.8021e-07	7.2125e-05	FALSE
HGLibB_09386	CHD4	89.556/95.962/95.897	15.945/41.637/9.8339	95.897	15.945	-2.5156	184.42	262.16	4.9387	3.9313e-07	1	7.8626e-07	7.2629e-05	FALSE
HGLibA_19492	GNB2L1	169.74/179.6/222.03	33.339/60.564/59.003	179.6	59.003	-1.5897	639.72	596.29	4.9386	3.9347e-07	1	7.8694e-07	7.2638e-05	FALSE
HGLibB_23391	INTS5	93.721/88.038/107.13	42.036/12.617/7.0242	93.721	12.617	-2.7982	277.2	270.09	4.9379	3.9491e-07	1	7.8981e-07	7.2796e-05	FALSE
HGLibA_00048	AAGAB	107.26/132.94/118.36	28.991/55.517/21.073	118.36	28.991	-1.9927	275.52	327.57	4.9379	3.9491e-07	1	7.8983e-07	7.2796e-05	FALSE
HGLibB_29931	MRPL39	411.33/392.65/400	223.23/229.64/255.68	400	229.64	-0.79799	225.43	1190.5	4.9375	3.9557e-07	1	7.9113e-07	7.2862e-05	FALSE
HGLibA_01611	ALG11	99.969/88.919/103.67	18.844/0/18.263	99.969	18.263	-2.39	117.42	273.95	4.9368	3.9697e-07	1	7.9395e-07	7.3066e-05	FALSE
HGLibA_59591	TUBG1	140.58/154.95/159.83	33.339/79.49/51.979	154.95	51.979	-1.5576	333.62	435.67	4.9332	4.0455e-07	1	8.091e-07	7.4406e-05	FALSE
HGLibB_04301	BCL2L1	116.63/124.13/130.45	32.614/42.899/32.311	124.13	32.614	-1.8963	50.53	344.51	4.9308	4.095e-07	1	8.1899e-07	7.5204e-05	FALSE
HGLibB_53661	VPS11	221.81/265.88/241.9	399.35/372.21/351.21	241.9	372.21	0.61962	538.98	698.44	4.9308	1	4.095e-07	8.19e-07	7.5204e-05	TRUE
HGLibB_49551	TLE2	94.762/80.115/98.489	2.1743/26.497/15.453	94.762	15.453	-2.5411	131.68	258.88	4.9301	4.1092e-07	1	8.2184e-07	7.5408e-05	FALSE
HGLibB_00492	ACOT8	165.57/196.33/223.76	387.02/343.19/318.9	196.33	343.19	0.80264	1052.4	888.24	4.9279	1	4.1558e-07	8.3117e-07	7.6207e-05	TRUE
HGLibA_22729	hsa-mir-1299	159.33/176.08/182.29	86.972/17.664/53.384	176.08	53.384	-1.7031	680.81	620.16	4.9269	4.1782e-07	1	8.3564e-07	7.6561e-05	FALSE
HGLibA_02769	ARHGAP36	116.63/112.69/155.51	292.08/214.5/279.56	116.63	279.56	1.2541	1479.4	1093.7	4.9266	1	4.1839e-07	8.3678e-07	7.6608e-05	TRUE
HGLibA_59605	TUBGCP5	273.87/233.3/230.67	40.587/75.704/119.41	233.3	75.704	-1.611	1199.1	1023.5	4.9262	4.1922e-07	1	8.3843e-07	7.6647e-05	FALSE
HGLibB_29811	MRGPRX3	289.49/294.93/300.65	135.53/182.95/150.32	294.93	150.32	-0.96767	336.49	861.75	4.9262	4.1922e-07	1	8.3845e-07	7.6647e-05	FALSE
HGLibA_05383	C15orf32	47.902/46.66/32.83	94.22/104.72/101.15	46.66	101.15	1.0998	63.407	122.39	4.9253	1	4.2119e-07	8.4238e-07	7.695e-05	TRUE
HGLibB_41764	RPAP2	599.81/535.27/582.29	213.08/312.91/356.83	582.29	312.91	-0.89387	3603.2	2993.3	4.9238	4.2448e-07	1	8.4896e-07	7.7442e-05	FALSE
HGLibA_34830	LSM4	123.92/132.94/92.441	32.614/45.423/30.906	123.92	32.614	-1.8939	309.8	343.88	4.9237	4.2451e-07	1	8.4903e-07	7.7442e-05	FALSE
HGLibB_12435	DCAF5	168.7/147.02/153.78	232.65/256.13/282.37	153.78	256.13	0.73229	377.03	432.2	4.9233	1	4.255e-07	8.51e-07	7.7554e-05	TRUE
HGLibB_12215	CYSLTR2	631.06/609.23/647.09	963.21/881.96/1090.2	631.06	963.21	0.6093	5862.5	4552.1	4.9231	1	4.2596e-07	8.5192e-07	7.7554e-05	TRUE
HGLibB_49392	TICRR	220.77/197.21/190.93	80.449/113.56/73.051	197.21	80.449	-1.283	436.31	562.48	4.923	4.2615e-07	1	8.523e-07	7.7554e-05	FALSE
HGLibA_43579	PGRMC2	105.18/142.62/134.77	63.055/39.114/39.335	134.77	39.335	-1.7511	375.08	375.85	4.9229	4.2638e-07	1	8.5277e-07	7.7554e-05	FALSE
HGLibA_60535	USP17L21	144.75/144.38/172.79	45.66/45.423/66.027	144.75	45.66	-1.6432	300.32	405.36	4.9215	4.2946e-07	1	8.5892e-07	7.8056e-05	FALSE
HGLibA_24609	hsa-mir-3920	111.42/97.723/102.81	171.77/185.48/199.49	102.81	185.48	0.84506	121.07	282.2	4.9211	1	4.3039e-07	8.6078e-07	7.8167e-05	TRUE
HGLibA_01409	AKAP11	155.16/164.63/190.93	300.78/244.78/292.21	164.63	292.21	0.82393	776.06	672.23	4.9204	1	4.3174e-07	8.6347e-07	7.8354e-05	TRUE
HGLibB_36502	PIGC	300.95/294.93/326.57	449.35/537.5/472.03	300.95	472.03	0.64761	1373.4	1209.1	4.9199	1	4.3286e-07	8.6573e-07	7.8501e-05	TRUE
HGLibA_52908	SMARCB1	220.77/230.66/219.44	78.999/108.51/96.934	220.77	96.934	-1.1792	138.83	633.93	4.9182	4.3662e-07	1	8.7325e-07	7.9125e-05	FALSE
HGLibA_01148	AGAP4	204.1/238.58/259.18	119.59/103.46/109.58	238.58	109.58	-1.1155	437.68	688.29	4.9173	4.387e-07	1	8.7739e-07	7.9443e-05	FALSE
HGLibB_31872	NHS	288.45/340.71/305.83	452.98/473.15/418.64	305.83	452.98	0.56516	776.1	895.57	4.9169	1	4.3959e-07	8.7918e-07	7.9546e-05	TRUE
HGLibA_39764	NPIPB5	177.03/142.62/184.88	24.642/64.349/59.003	177.03	59.003	-1.569	613.69	576.36	4.9162	4.412e-07	1	8.8239e-07	7.9778e-05	FALSE
HGLibB_31958	NKAP	160.37/183.12/178.84	68.128/68.134/87.1	178.84	68.134	-1.3792	179.78	507.13	4.9158	4.421e-07	1	8.842e-07	7.9883e-05	FALSE
HGLibB_12698	DDX41	284.29/345.99/296.33	115.24/174.12/96.934	296.33	115.24	-1.355	1603.3	1357.6	4.9149	4.4408e-07	1	8.8816e-07	8.017e-05	FALSE
HGLibA_25115	hsa-mir-4419a	73.936/52.823/82.938	10.147/5.047/0	73.936	5.047	-3.6314	144.57	199.1	4.9148	4.4434e-07	1	8.8868e-07	8.017e-05	FALSE
HGLibB_23208	IMP4	317.61/318.7/415.55	108.71/75.704/99.743	318.7	99.743	-1.666	2510.1	1985.3	4.9141	4.4588e-07	1	8.9176e-07	8.0389e-05	FALSE
HGLibB_07926	CCDC94	229.1/249.15/245.36	114.51/131.22/80.076	245.36	114.51	-1.0927	435.98	709.02	4.9139	4.4633e-07	1	8.9265e-07	8.0411e-05	FALSE
HGLibA_39351	NLE1	228.05/235.06/209.94	69.577/102.2/122.22	228.05	102.2	-1.1502	460.61	656.14	4.9132	4.479e-07	1	8.9581e-07	8.0636e-05	FALSE
HGLibB_02681	ARFRP1	68.729/75.713/75.163	18.119/2.5235/5.6193	75.163	5.6193	-3.5243	51.882	202.6	4.9121	4.5061e-07	1	9.0122e-07	8.1065e-05	FALSE
HGLibB_41421	RNF113A	293.66/216.57/305.83	108.71/128.7/91.314	293.66	108.71	-1.4253	1698.1	1418	4.9114	4.5219e-07	1	9.0439e-07	8.129e-05	FALSE
HGLibA_11762	CTXN3	118.71/142.62/105.4	202.93/219.54/248.66	118.71	219.54	0.88148	468.07	421.58	4.9107	1	4.5367e-07	9.0734e-07	8.1491e-05	TRUE
HGLibA_36844	MMS22L	134.33/129.42/110.58	36.238/45.423/21.073	129.42	36.238	-1.8083	173.3	360.05	4.9106	4.5397e-07	1	9.0794e-07	8.1491e-05	FALSE
HGLibB_29810	MRGPRX3	71.853/66.909/62.204	132.63/118.6/134.86	66.909	132.63	0.97659	62.091	179.15	4.9103	1	4.5461e-07	9.0922e-07	8.1547e-05	TRUE
HGLibB_07657	CCDC158	174.95/198.97/192.66	318.17/281.37/307.66	192.66	307.66	0.6725	288.81	548.75	4.9092	1	4.5713e-07	9.1426e-07	8.1939e-05	TRUE
HGLibA_25112	hsa-mir-4419a	78.101/77.474/101.08	5.7981/16.403/7.0242	78.101	7.0242	-3.3013	154.48	210.98	4.9089	4.5789e-07	1	9.1578e-07	8.2016e-05	FALSE
HGLibA_50047	SART3	135.37/132.06/107.13	29.715/65.611/37.931	132.06	37.931	-1.7731	366.54	367.83	4.9078	4.6042e-07	1	9.2084e-07	8.2408e-05	FALSE
HGLibB_42007	RPS10	164.53/178.72/219.44	52.908/83.275/40.74	178.72	52.908	-1.7372	732.44	657.22	4.9075	4.6117e-07	1	9.2235e-07	8.2484e-05	FALSE
HGLibB_40583	RBP3	286.37/321.34/272.14	446.46/459.27/390.54	286.37	446.46	0.63884	1178.9	1064.4	4.9069	1	4.6271e-07	9.2542e-07	8.2646e-05	TRUE
HGLibB_02311	AP2M1	234.3/206.01/211.66	105.09/90.845/56.193	211.66	90.845	-1.2113	487.03	606.27	4.9069	4.6275e-07	1	9.255e-07	8.2646e-05	FALSE
HGLibA_04460	BGLAP	138.5/140.86/148.6	43.486/36.59/43.55	140.86	43.486	-1.6731	28.244	393.85	4.9067	4.6317e-07	1	9.2634e-07	8.2662e-05	FALSE
HGLibA_64650	NonTargetingControlGuideForHuman_0267	81.225/80.995/98.489	165.97/153.93/134.86	81.225	153.93	0.91399	201.66	219.92	4.9028	1	4.7237e-07	9.4475e-07	8.4243e-05	TRUE
HGLibA_23626	hsa-mir-3130-1	84.349/98.603/87.258	136.98/162.76/165.77	87.258	162.76	0.89183	202.76	237.24	4.9022	1	4.7376e-07	9.4753e-07	8.443e-05	TRUE
HGLibA_40381	NUS1	93.721/172.56/165.01	2.1743/3.7852/33.716	165.01	3.7852	-5.1166	1509.4	1161.5	4.9016	4.7535e-07	1	9.5071e-07	8.4652e-05	FALSE
HGLibB_54519	XRCC2	129.13/120.61/136.5	36.238/60.564/29.502	129.13	36.238	-1.8051	191	359.19	4.9012	4.7638e-07	1	9.5277e-07	8.4775e-05	FALSE
HGLibB_22518	IDH3B	292.62/266.76/282.51	129.01/176.64/141.89	282.51	141.89	-0.9885	431.04	823.32	4.9007	4.7739e-07	1	9.5478e-07	8.4892e-05	FALSE
HGLibB_00698	ACVR2B	193.69/161.11/168.47	310.2/263.7/276.75	168.47	276.75	0.71279	494.82	488.56	4.899	1	4.8156e-07	9.6311e-07	8.5571e-05	TRUE
HGLibA_00583	ACSM5	80.184/89.799/85.53	160.17/137.53/161.56	85.53	160.17	0.89734	140.36	232.27	4.8977	1	4.8479e-07	9.6958e-07	8.6084e-05	TRUE
HGLibA_55866	TBCA	120.8/110.93/88.986	40.587/21.45/25.287	110.93	25.287	-2.0902	206.92	305.84	4.8971	4.862e-07	1	9.724e-07	8.6233e-05	FALSE
HGLibA_47470	RAMP2	133.29/156.71/135.64	234.1/230.9/206.51	135.64	230.9	0.76313	263.61	378.4	4.8971	1	4.8637e-07	9.7274e-07	8.6233e-05	TRUE
HGLibB_37563	POLR3B	59.357/105.65/104.54	7.9724/3.7852/0	104.54	3.7852	-4.463	518.58	441.46	4.8968	4.8694e-07	1	9.7388e-07	8.6233e-05	FALSE
HGLibA_22577	hsa-mir-1271	417.58/406.74/393.09	236.27/222.07/238.82	406.74	236.27	-0.78109	128.02	1211.8	4.8968	4.8703e-07	1	9.7406e-07	8.6233e-05	FALSE
HGLibA_08068	CCNC	230.14/242.99/217.71	81.899/147.62/99.743	230.14	99.743	-1.1981	732.61	709.24	4.8962	4.8845e-07	1	9.7691e-07	8.6424e-05	FALSE
HGLibA_08503	CDAN1	139.54/122.37/172.79	39.862/29.02/1.4048	139.54	29.02	-2.227	570.06	510.02	4.894	4.9414e-07	1	9.8828e-07	8.7368e-05	FALSE
HGLibA_48904	RNF208	160.37/169.03/209.94	264.54/299.03/317.49	169.03	299.03	0.8193	819.69	705.7	4.8936	1	4.9504e-07	9.9009e-07	8.7464e-05	TRUE
HGLibA_08515	CDC16	231.18/237.7/253.13	63.779/123.65/109.58	237.7	109.58	-1.1102	644.04	685.6	4.8933	4.9571e-07	1	9.9142e-07	8.7519e-05	FALSE
HGLibA_17854	FOXD4L6	113.51/93.321/113.18	51.458/20.188/26.692	113.18	26.692	-2.0437	262.5	312.4	4.8931	4.9632e-07	1	9.9263e-07	8.7564e-05	FALSE
HGLibA_38031	MYH9	268.67/276.44/277.32	89.871/164.03/137.67	276.44	137.67	-1.0005	760.2	804.58	4.8921	4.987e-07	1	9.9741e-07	8.7922e-05	FALSE
HGLibB_46922	SRGAP2D	306.16/350.39/359.4	157.27/193.05/210.73	350.39	193.05	-0.85668	907.57	1034.5	4.892	4.9912e-07	1	9.9824e-07	8.7932e-05	FALSE
HGLibB_13572	DNAJC19	209.31/211.29/241.9	366.01/307.86/387.73	211.29	366.01	0.78975	1198.4	1000.6	4.8909	1	5.0176e-07	1.0035e-06	8.8335e-05	TRUE
HGLibA_27782	hsa-mir-622	68.729/84.517/83.802	10.147/20.188/4.2145	83.802	10.147	-2.9275	90.932	227.31	4.8906	5.0263e-07	1	1.0053e-06	8.8424e-05	FALSE
HGLibA_54509	ST13	549.83/579.29/584.89	373.98/329.31/401.78	579.29	373.98	-0.62997	916.84	1763.7	4.8888	5.0723e-07	1	1.0145e-06	8.917e-05	FALSE
HGLibB_27987	MALL	218.68/257.07/263.5	129.73/123.65/116.6	257.07	123.65	-1.0499	400.45	744.95	4.8884	5.0842e-07	1	1.0168e-06	8.9279e-05	FALSE
HGLibB_25797	KRTAP9-2	220.77/251.79/245.36	129.73/111.03/115.2	245.36	115.2	-1.0842	218.71	709.02	4.8883	5.0865e-07	1	1.0173e-06	8.9279e-05	FALSE
HGLibB_41911	RPL37	339.48/291.41/406.92	100.74/126.17/169.99	339.48	126.17	-1.4208	2356.2	1904.2	4.8881	5.0912e-07	1	1.0182e-06	8.9279e-05	FALSE
HGLibA_08255	CD177	408.21/415.54/413.83	713.17/677.55/560.53	413.83	677.55	0.70996	3749.4	2911	4.888	1	5.0929e-07	1.0186e-06	8.9279e-05	TRUE
HGLibA_56452	TFEB	304.07/255.31/270.41	368.91/417.64/407.4	270.41	407.4	0.5895	736.95	786	4.8863	1	5.138e-07	1.0276e-06	9.0006e-05	TRUE
HGLibB_51459	TRIM49	229.1/220.98/293.74	74.651/76.966/92.719	229.1	76.966	-1.5613	1124.5	969.47	4.8859	5.147e-07	1	1.0294e-06	9.0098e-05	FALSE
HGLibB_42021	RPS14	545.66/691.1/600.44	301.5/218.28/327.33	600.44	301.5	-0.99147	4703.2	3746.2	4.8841	5.1958e-07	1	1.0392e-06	9.0889e-05	FALSE
HGLibB_53202	USP17L29	172.86/146.14/155.51	59.431/36.59/53.384	155.51	53.384	-1.525	176.86	437.34	4.8834	5.214e-07	1	1.0428e-06	9.1143e-05	FALSE
HGLibB_46957	SRP9	89.556/102.12/95.897	4.3486/22.711/16.858	95.897	16.858	-2.4399	67.436	262.16	4.8822	5.2466e-07	1	1.0493e-06	9.1647e-05	FALSE
HGLibA_60569	USP17L5	187.44/130.3/191.79	53.633/51.731/66.027	187.44	53.633	-1.7863	860.44	751.3	4.8818	5.256e-07	1	1.0512e-06	9.1746e-05	FALSE
HGLibB_19408	GMPS	91.638/105.65/91.577	14.495/34.067/9.8339	91.638	14.495	-2.5798	150.25	249.86	4.8816	5.2612e-07	1	1.0522e-06	9.1772e-05	FALSE
HGLibB_03711	ATP6V0B	143.71/179.6/158.96	34.064/82.013/25.287	158.96	34.064	-2.1897	758.69	655.01	4.8803	5.295e-07	1	1.059e-06	9.2296e-05	FALSE
HGLibA_50146	SCAP	112.47/104.77/126.14	40.587/26.497/12.644	112.47	26.497	-2.0449	159.15	310.32	4.8802	5.2994e-07	1	1.0599e-06	9.2309e-05	FALSE
HGLibA_27781	hsa-mir-622	84.349/118.85/93.305	13.771/26.497/15.453	93.305	15.453	-2.519	214.41	254.67	4.8794	5.3208e-07	1	1.0642e-06	9.2587e-05	FALSE
HGLibA_34147	LOC100506388	324.9/365.36/287.69	488.49/475.68/469.22	324.9	475.68	0.54858	806.86	954.89	4.8793	1	5.3229e-07	1.0646e-06	9.2587e-05	TRUE
HGLibB_22127	HSCB	139.54/153.19/169.33	80.449/50.47/51.979	153.19	51.979	-1.5412	314.93	430.43	4.8782	5.352e-07	1	1.0704e-06	9.3027e-05	FALSE
HGLibA_20958	HCFC1	298.87/317.82/256.59	162.35/46.684/89.91	298.87	89.91	-1.7218	2315.5	1835	4.8779	5.3599e-07	1	1.072e-06	9.3094e-05	FALSE
HGLibA_53803	SPATA5	135.37/156.71/129.59	40.587/25.235/44.955	135.37	40.587	-1.7134	185.84	377.62	4.8778	5.3634e-07	1	1.0727e-06	9.3094e-05	FALSE
HGLibA_19408	GMIP	89.556/63.388/74.299	151.48/142.58/143.29	74.299	143.29	0.93831	104.82	200.14	4.877	1	5.3855e-07	1.0771e-06	9.3413e-05	TRUE
HGLibB_32475	NPRL3	452.99/485.97/425.92	273.24/293.99/236.01	452.99	273.24	-0.72722	909.19	1358.5	4.8768	5.3914e-07	1	1.0783e-06	9.3427e-05	FALSE
HGLibA_30565	INCENP	79.142/71.311/87.258	7.9724/5.047/14.048	79.142	7.9724	-3.159	43.166	213.96	4.8767	5.3939e-07	1	1.0788e-06	9.3427e-05	FALSE
HGLibA_57858	TMEM98	270.75/261.47/276.46	389.2/407.54/429.88	270.75	407.54	0.58821	238.52	787.04	4.876	1	5.4123e-07	1.0825e-06	9.3681e-05	TRUE
HGLibA_49214	RPL28	126/106.53/120.09	31.165/15.141/37.931	120.09	31.165	-1.9125	130.36	332.63	4.8756	5.4226e-07	1	1.0845e-06	9.3793e-05	FALSE
HGLibA_14706	EIF1	235.34/233.3/302.38	78.275/73.181/96.934	235.34	78.275	-1.576	1218	1038.1	4.8749	5.442e-07	1	1.0884e-06	9.4062e-05	FALSE
HGLibA_49673	RTFDC1	129.13/88.919/115.77	16.67/8.8322/46.36	115.77	16.67	-2.7243	460.56	413.7	4.8744	5.4561e-07	1	1.0912e-06	9.4239e-05	FALSE
HGLibA_47258	RAB6A	229.1/195.45/241.04	107.99/70.657/103.96	229.1	103.96	-1.1324	600.04	659.31	4.8735	5.481e-07	1	1.0962e-06	9.4545e-05	FALSE
HGLibA_38825	NDUFC1	120.8/180.48/190.93	27.541/61.825/21.073	180.48	27.541	-2.6687	1222.1	985.44	4.8735	5.4814e-07	1	1.0963e-06	9.4545e-05	FALSE
HGLibA_49167	RPL17	85.39/80.995/107.99	30.44/10.094/11.239	85.39	11.239	-2.8194	225.04	231.87	4.8733	5.4871e-07	1	1.0974e-06	9.4576e-05	FALSE
HGLibA_35905	MCM5	289.49/312.54/354.21	109.44/126.17/192.46	312.54	126.17	-1.3018	1735.6	1462.5	4.8731	5.4917e-07	1	1.0983e-06	9.4581e-05	FALSE
HGLibA_42333	PAK3	110.38/131.18/112.31	173.22/198.09/202.3	112.31	198.09	0.81314	249.01	309.88	4.873	1	5.495e-07	1.099e-06	9.4581e-05	TRUE
HGLibB_13803	DPEP3	253.05/206.01/184.02	313.82/360.86/354.02	206.01	354.02	0.77819	1089.6	922.79	4.8723	1	5.5149e-07	1.103e-06	9.4858e-05	TRUE
HGLibB_28407	MAX	198.9/165.51/180.56	70.302/73.181/68.837	180.56	70.302	-1.3485	143.27	512.32	4.8714	5.5413e-07	1	1.1083e-06	9.5244e-05	FALSE
HGLibA_21832	HNRNPK	144.75/158.47/126.14	30.44/46.684/47.764	144.75	46.684	-1.6119	199.94	405.36	4.8706	5.5627e-07	1	1.1125e-06	9.5546e-05	FALSE
HGLibB_30041	MRPS28	347.81/380.33/368.9	178.29/218.28/207.92	368.9	207.92	-0.82422	390.1	1092.6	4.8703	5.5702e-07	1	1.114e-06	9.5609e-05	FALSE
HGLibB_16715	FAM81B	158.28/155.83/184.88	260.19/353.29/344.18	158.28	344.18	1.1158	1962.8	1457.1	4.8701	1	5.5779e-07	1.1156e-06	9.5673e-05	TRUE
HGLibB_04795	BRF1	415.5/471.01/414.69	191.34/193.05/106.77	415.5	191.34	-1.1147	2559.2	2119.3	4.8692	5.6034e-07	1	1.1207e-06	9.6045e-05	FALSE
HGLibB_36352	PHIP	155.16/208.65/188.34	44.211/69.396/88.505	188.34	69.396	-1.4274	628.21	597.38	4.8665	5.6806e-07	1	1.1361e-06	9.7301e-05	FALSE
HGLibA_15922	FABP5	202.02/226.26/184.88	81.174/122.39/82.885	202.02	82.885	-1.2751	611.16	599.79	4.8645	5.736e-07	1	1.1472e-06	9.8181e-05	FALSE
HGLibA_08735	CDK13	61.439/36.096/50.108	109.44/105.99/99.743	50.108	105.99	1.0658	93.911	131.96	4.8642	1	5.7464e-07	1.1493e-06	9.829e-05	TRUE
HGLibA_59903	UBE2I	88.514/109.17/108.86	13.046/22.711/50.574	108.86	22.711	-2.212	320.91	313.87	4.8626	5.7937e-07	1	1.1587e-06	9.9032e-05	FALSE
HGLibB_26959	LOC729059	647.72/701.67/780.14	497.91/431.52/404.59	701.67	431.52	-0.70009	3550.4	3087.5	4.8618	5.8148e-07	1	1.163e-06	9.9322e-05	FALSE
HGLibB_54570	YARS2	132.25/137.34/151.19	63.055/40.376/42.145	137.34	42.145	-1.6809	164.51	383.43	4.8615	5.8244e-07	1	1.1649e-06	9.9419e-05	FALSE
HGLibA_60233	UHRF1	152.04/184.88/167.6	54.357/61.825/71.647	167.6	61.825	-1.4242	173.27	473.45	4.8614	5.8285e-07	1	1.1657e-06	9.9419e-05	FALSE
HGLibB_17996	FRMD5	42.695/36.976/30.238	86.972/84.537/84.29	36.976	84.537	1.1714	21.026	95.72	4.8612	1	5.8336e-07	1.1667e-06	9.9437e-05	TRUE
HGLibB_11333	CSGALNACT1	158.28/132.94/134.77	209.46/246.04/228.99	134.77	228.99	0.76035	307.08	375.85	4.8597	1	5.8783e-07	1.1757e-06	0.00010008	TRUE
HGLibA_38830	NDUFC2-KCTD14	108.3/135.58/130.45	49.284/37.852/32.311	130.45	37.852	-1.7585	169.62	363.11	4.8597	5.8792e-07	1	1.1758e-06	0.00010008	FALSE
HGLibB_42163	RPUSD4	323.86/352.15/303.24	145.68/133.74/214.94	323.86	145.68	-1.1472	1541.3	1344.8	4.8589	5.9022e-07	1	1.1804e-06	0.0001004	FALSE
HGLibB_52593	UBE2S	228.05/242.11/217.71	103.64/122.39/102.55	228.05	103.64	-1.1302	164.26	656.14	4.857	5.9585e-07	1	1.1917e-06	0.00010129	FALSE
HGLibB_47016	SRSF2	214.52/220.1/262.64	27.541/74.443/84.29	220.1	74.443	-1.5512	1034.4	900.23	4.8545	6.035e-07	1	1.207e-06	0.00010252	FALSE
HGLibB_42229	RRP7A	132.25/176.08/157.24	81.174/42.899/42.145	157.24	42.899	-1.8498	611.19	554.96	4.8536	6.0635e-07	1	1.2127e-06	0.00010293	FALSE
HGLibB_53194	USP17L26	461.32/500.94/453.57	602.28/668.72/715.06	461.32	668.72	0.53468	2048	1827	4.8524	1	6.0998e-07	1.22e-06	0.00010348	TRUE
HGLibA_40310	NUP133	64.563/72.192/81.21	3.6238/5.047/8.429	72.192	5.047	-3.5974	38.247	194.14	4.852	6.1121e-07	1	1.2224e-06	0.00010361	FALSE
HGLibA_06662	C9orf114	99.969/105.65/94.169	37.688/8.8322/19.668	99.969	19.668	-2.2885	127	273.95	4.8518	6.1159e-07	1	1.2232e-06	0.00010361	FALSE
HGLibA_49392	RPS20	76.018/84.517/114.9	0.72477/3.7852/19.668	84.517	3.7852	-4.1596	314.3	285.99	4.8512	6.1354e-07	1	1.2271e-06	0.00010387	FALSE
HGLibA_14753	EIF2S1	135.37/147.02/150.33	48.559/20.188/61.813	147.02	48.559	-1.5786	281.8	412.12	4.8503	6.1625e-07	1	1.2325e-06	0.00010425	FALSE
HGLibB_04297	BCL2A1	282.2/235.94/255.73	363.11/388.62/387.73	255.73	387.73	0.59856	424.94	740.82	4.8501	1	6.1707e-07	1.2341e-06	0.00010432	TRUE
HGLibA_49687	RTN1	213.48/185.76/214.26	333.39/315.44/365.26	213.48	333.39	0.64073	526.64	611.77	4.8482	1	6.2281e-07	1.2456e-06	0.00010522	TRUE
HGLibA_13314	DLD	307.2/274.68/276.46	151.48/87.06/134.86	276.46	134.86	-1.0301	877.27	853.06	4.848	6.2364e-07	1	1.2473e-06	0.00010529	FALSE
HGLibA_49675	RTFDC1	155.16/171.68/165.01	89.146/52.993/60.408	165.01	60.408	-1.4348	255.58	465.7	4.8472	6.2593e-07	1	1.2519e-06	0.0001056	FALSE
HGLibB_39039	PSMA7	224.93/250.91/260.05	120.31/100.94/157.34	250.91	120.31	-1.0542	626.23	726.04	4.8468	6.2719e-07	1	1.2544e-06	0.00010574	FALSE
HGLibA_47582	RARS2	109.34/88.919/120.95	21.743/50.47/23.882	109.34	23.882	-2.1488	315.83	310.96	4.8463	6.2877e-07	1	1.2575e-06	0.00010594	FALSE
HGLibA_58616	TRAPPC5	262.42/277.32/249.68	153.65/128.7/113.79	262.42	128.7	-1.0222	307.31	761.39	4.8462	6.2935e-07	1	1.2587e-06	0.00010596	FALSE
HGLibA_49227	RPL32	67.687/74.833/87.258	2.8991/6.3087/23.882	74.833	6.3087	-3.3751	131.47	201.66	4.8459	6.302e-07	1	1.2604e-06	0.00010603	FALSE
HGLibA_04774	BRD2	374.88/305.49/349.03	174.67/229.64/191.06	349.03	191.06	-0.86594	1080.2	1063.6	4.844	6.3636e-07	1	1.2727e-06	0.00010692	FALSE
HGLibB_32245	NOMO1	282.2/250.03/306.7	118.14/161.5/143.29	282.2	143.29	-0.97284	649.91	822.38	4.844	6.3638e-07	1	1.2728e-06	0.00010692	FALSE
HGLibA_22785	hsa-mir-1304	101.01/102.12/131.32	16.67/27.758/21.073	102.12	21.073	-2.2241	229.4	280.21	4.8421	6.4222e-07	1	1.2844e-06	0.00010783	FALSE
HGLibA_24550	hsa-mir-3908	297.82/216.57/290.28	67.403/140.05/91.314	290.28	91.314	-1.6578	2109.3	1688.6	4.8419	6.4295e-07	1	1.2859e-06	0.00010788	FALSE
HGLibA_55742	TAZ	97.886/110.93/117.5	53.633/15.141/8.429	110.93	15.141	-2.7938	434.97	391.93	4.8417	6.4374e-07	1	1.2875e-06	0.00010794	FALSE
HGLibB_00221	ABCG4	529/589.86/537.37	732.74/749.47/678.54	537.37	732.74	0.44667	1510.7	1628.5	4.8412	1	6.4522e-07	1.2904e-06	0.00010812	TRUE
HGLibA_18635	GARS	72.894/80.995/81.21	9.422/8.8322/26.692	80.995	9.422	-2.9759	91.069	219.26	4.8404	6.4801e-07	1	1.296e-06	0.00010851	FALSE
HGLibA_45769	PRIM1	295.74/287.01/305.83	161.62/107.25/42.145	295.74	107.25	-1.4549	1843.3	1517	4.8396	6.5043e-07	1	1.3009e-06	0.00010884	FALSE
HGLibB_28725	MED18	443.61/456.04/418.15	215.26/249.82/320.3	443.61	249.82	-0.82587	1741.3	1603.8	4.839	6.5239e-07	1	1.3048e-06	0.0001091	FALSE
HGLibA_54477	SSU72	179.11/191.04/200.43	86.247/78.228/75.861	191.04	78.228	-1.2774	75.115	543.88	4.8375	6.5748e-07	1	1.315e-06	0.00010987	FALSE
HGLibB_26793	LOC100288332	160.37/187.52/196.11	50.734/100.94/75.861	187.52	75.861	-1.2944	517.88	533.26	4.8354	6.6444e-07	1	1.3289e-06	0.00011096	FALSE
HGLibA_45067	POU4F2	410.29/420.82/381	567.49/672.51/729.11	410.29	672.51	0.71154	3800.3	2941.2	4.835	1	6.657e-07	1.3314e-06	0.0001111	TRUE
HGLibB_22588	IFIH1	170.78/151.43/148.6	242.07/251.09/273.94	151.43	251.09	0.72581	246.57	425.19	4.8331	1	6.72e-07	1.344e-06	0.00011207	TRUE
HGLibA_47784	RBM17	132.25/114.45/118.36	28.266/52.993/30.906	118.36	30.906	-1.9034	175.76	327.57	4.832	6.7582e-07	1	1.3516e-06	0.00011263	FALSE
HGLibB_10856	COX7B	791.42/719.27/771.5	507.34/550.12/535.24	771.5	535.24	-0.52664	1031.1	2390.9	4.8317	6.769e-07	1	1.3538e-06	0.00011269	FALSE
HGLibA_33676	LGALS9C	126/130.3/108.86	13.771/63.087/21.073	126	21.073	-2.5245	532.75	471.83	4.8316	6.7706e-07	1	1.3541e-06	0.00011269	FALSE
HGLibB_37425	POGK	526.92/503.58/521.82	758.1/724.24/647.63	521.82	724.24	0.47215	1843.7	1755.3	4.8315	1	6.776e-07	1.3552e-06	0.0001127	TRUE
HGLibA_15883	F8	492.56/489.49/424.19	685.63/675.03/650.44	489.49	675.03	0.46286	1247.6	1475	4.831	1	6.7918e-07	1.3584e-06	0.00011289	TRUE
HGLibB_26344	LGALS9	407.17/413.78/507.13	192.06/155.19/199.49	413.78	192.06	-1.1033	2543.2	2106.8	4.8305	6.8106e-07	1	1.3621e-06	0.00011312	FALSE
HGLibA_49352	RPS11	58.315/47.541/56.156	1.4495/0/0	56.156	0	-5.8368	20.247	148.85	4.8297	6.8377e-07	1	1.3675e-06	0.0001135	FALSE
HGLibA_54030	SPO11	55.191/58.986/52.7	101.47/113.56/116.6	55.191	113.56	1.0276	44.008	146.15	4.8278	1	6.9017e-07	1.3803e-06	0.00011448	TRUE
HGLibA_38694	NDOR1	166.62/183.12/200.43	106.54/70.657/73.051	183.12	73.051	-1.314	424.85	520.01	4.8268	6.9376e-07	1	1.3875e-06	0.000115	FALSE
HGLibB_37645	POP5	218.68/181.36/179.7	60.156/71.919/88.505	181.36	71.919	-1.3224	452.31	514.71	4.8239	7.0406e-07	1	1.4081e-06	0.00011662	FALSE
HGLibB_42066	RPS26	253.05/211.29/254	122.49/128.7/92.719	253.05	122.49	-1.0408	667.24	732.59	4.8237	7.0445e-07	1	1.4089e-06	0.00011662	FALSE
HGLibB_42161	RPUSD4	217.64/188.4/234.13	97.119/113.56/95.529	217.64	97.119	-1.156	349.86	624.43	4.8231	7.0669e-07	1	1.4134e-06	0.00011691	FALSE
HGLibA_29459	HSD17B10	120.8/80.995/117.5	36.238/26.497/28.097	117.5	28.097	-2.0259	353	343.68	4.8223	7.0939e-07	1	1.4188e-06	0.00011728	FALSE
HGLibB_09666	CIAO1	224.93/287.89/258.32	116.69/95.892/42.145	258.32	95.892	-1.4203	1327.5	1134.6	4.822	7.1058e-07	1	1.4212e-06	0.00011739	FALSE
HGLibA_60550	USP17L27	143.71/168.15/164.15	59.431/60.564/60.408	164.15	60.408	-1.4273	108.73	463.12	4.8206	7.1564e-07	1	1.4313e-06	0.00011815	FALSE
HGLibA_10058	CLK2	111.42/85.397/97.625	18.844/29.02/18.263	97.625	18.844	-2.3133	110.95	267.16	4.8202	7.1707e-07	1	1.4341e-06	0.00011831	FALSE
HGLibB_46414	SPATA31A2	211.39/191.04/171.92	114.51/75.704/78.671	191.04	78.671	-1.2693	518.28	543.88	4.8185	7.2325e-07	1	1.4465e-06	0.0001192	FALSE
HGLibB_54567	YARS	159.33/155.83/174.52	57.256/55.517/81.481	159.33	57.256	-1.4605	208.2	448.72	4.8184	7.2341e-07	1	1.4468e-06	0.0001192	FALSE
HGLibB_15413	ERCC2	392.59/365.36/399.14	208.73/152.67/258.49	392.59	208.73	-0.90813	1600.8	1456.2	4.8179	7.2522e-07	1	1.4504e-06	0.00011941	FALSE
HGLibB_26780	LOC100287177	72.894/52.823/70.843	143.5/121.13/155.94	70.843	143.5	1.0082	246.05	227.47	4.8177	1	7.2624e-07	1.4525e-06	0.0001195	TRUE
HGLibA_62338	ZCCHC9	161.41/136.46/124.41	42.036/68.134/32.311	136.46	42.036	-1.6754	385.84	384.17	4.8174	7.2704e-07	1	1.4541e-06	0.00011955	FALSE
HGLibB_08707	CDIP1	365.51/318.7/310.15	466.02/463.06/486.07	318.7	466.02	0.54678	668.81	935.57	4.8166	1	7.3024e-07	1.4605e-06	0.00011994	TRUE
HGLibA_39760	NPIPA5	163.49/169.91/188.34	34.789/64.349/64.622	169.91	64.349	-1.387	313.65	480.37	4.8165	7.3038e-07	1	1.4608e-06	0.00011994	FALSE
HGLibB_56471	ZNF687	461.32/521.19/482.08	298.6/350.76/268.32	482.08	298.6	-0.6892	1399.6	1451.3	4.8162	7.3177e-07	1	1.4635e-06	0.00012009	FALSE
HGLibB_41824	RPL15	106.22/100.36/121.82	23.917/16.403/51.979	106.22	23.917	-2.1053	280.37	292.11	4.8154	7.3441e-07	1	1.4688e-06	0.00012044	FALSE
HGLibB_32619	NRD1	137.46/144.38/142.55	46.385/49.208/44.955	142.55	46.385	-1.599	9.8266	398.85	4.8152	7.3529e-07	1	1.4706e-06	0.00012051	FALSE
HGLibA_37578	MT1G	329.07/371.52/354.21	252.22/179.17/192.46	354.21	192.46	-0.87664	1169.9	1128.8	4.8145	7.3797e-07	1	1.4759e-06	0.00012087	FALSE
HGLibB_13437	DMXL2	140.58/160.23/174.52	241.35/295.25/266.92	160.23	266.92	0.73268	511.64	491.57	4.812	1	7.4705e-07	1.4941e-06	0.0001222	TRUE
HGLibA_53884	SPDYE5	163.49/159.35/199.57	60.156/75.704/43.55	163.49	60.156	-1.4275	459.08	461.16	4.812	7.4712e-07	1	1.4942e-06	0.0001222	FALSE
HGLibA_54514	ST14	267.63/294.05/247.95	386.3/403.76/401.78	267.63	401.78	0.58441	332.23	777.41	4.8116	1	7.4863e-07	1.4973e-06	0.00012237	TRUE
HGLibB_51273	TRAPPC8	163.49/122.37/127.86	28.991/49.208/18.263	127.86	28.991	-2.1033	455.83	422.38	4.8109	7.5115e-07	1	1.5023e-06	0.0001227	FALSE
HGLibB_09272	CFL1	121.84/99.483/109.72	26.092/23.973/47.764	109.72	26.092	-2.031	181.45	302.31	4.8098	7.5526e-07	1	1.5105e-06	0.00012329	FALSE
HGLibB_15750	EXOSC10	216.6/241.23/238.45	77.55/103.46/150.32	238.45	103.46	-1.1967	837.97	787.93	4.8088	7.5913e-07	1	1.5183e-06	0.00012384	FALSE
HGLibA_60508	USP17L12	144.75/163.75/181.43	51.458/74.443/60.408	163.75	60.408	-1.4238	237.67	461.93	4.8083	7.6102e-07	1	1.522e-06	0.00012392	FALSE
HGLibB_34870	PA2G4	199.94/182.24/186.61	67.403/113.56/75.861	186.61	75.861	-1.2874	422.31	530.51	4.8083	7.6103e-07	1	1.5221e-06	0.00012392	FALSE
HGLibB_42141	RPS9	122.88/101.24/117.5	9.422/21.45/57.598	117.5	21.45	-2.4001	436.12	399.09	4.8083	7.611e-07	1	1.5222e-06	0.00012392	FALSE
HGLibA_28667	hsa-mir-6859-2	140.58/157.59/200.43	42.036/40.376/16.858	157.59	40.376	-1.9384	670.19	594.64	4.8067	7.671e-07	1	1.5342e-06	0.00012481	FALSE
HGLibA_46363	PSMA3	160.37/168.15/120.95	74.651/47.946/40.74	160.37	47.946	-1.7211	594.82	547.16	4.8061	7.696e-07	1	1.5392e-06	0.00012513	FALSE
HGLibB_38665	PRPF19	192.65/206.89/190.07	42.036/87.06/80.076	192.65	80.076	-1.2561	426.31	548.72	4.8057	7.7092e-07	1	1.5418e-06	0.00012527	FALSE
HGLibB_12699	DDX42	99.969/118.85/124.41	30.44/29.02/61.813	118.85	30.44	-1.9306	343.42	338.62	4.8046	7.7529e-07	1	1.5506e-06	0.00012589	FALSE
HGLibA_64223	ZNRD1	116.63/130.3/107.13	23.192/60.564/25.287	116.63	25.287	-2.1618	381.47	361.81	4.8023	7.8443e-07	1	1.5689e-06	0.00012729	FALSE
HGLibB_09739	CITED4	627.93/662.05/624.63	768.98/876.91/869.59	627.93	869.59	0.4691	2838.1	2532.5	4.8021	1	7.8492e-07	1.5698e-06	0.00012729	TRUE
HGLibA_28302	hsa-mir-6770-2	70.811/51.943/79.482	18.119/5.047/4.2145	70.811	5.047	-3.5699	150.7	190.21	4.8016	7.8705e-07	1	1.5741e-06	0.00012755	FALSE
HGLibB_20532	GTF2H4	236.39/225.38/234.13	109.44/111.03/95.529	234.13	109.44	-1.0902	69.422	674.67	4.8004	7.917e-07	1	1.5834e-06	0.00012822	FALSE
HGLibB_18691	GBAS	442.57/404.1/492.44	660.26/673.77/585.82	442.57	660.26	0.57605	2423	2057.2	4.7996	1	7.9495e-07	1.5899e-06	0.00012866	TRUE
HGLibA_05836	C1orf227	163.49/154.95/132.18	288.46/235.95/309.06	154.95	288.46	0.89229	943.33	774.11	4.7985	1	7.9914e-07	1.5983e-06	0.00012924	TRUE
HGLibA_49144	RPL10A	68.729/74.833/52.7	2.1743/17.664/4.2145	68.729	4.2145	-3.7412	119.81	184.3	4.7984	7.9958e-07	1	1.5992e-06	0.00012924	FALSE
HGLibB_53619	VMA21	275.96/307.25/272.14	179.02/140.05/137.67	275.96	140.05	-0.97342	629.49	803.09	4.7957	8.1074e-07	1	1.6215e-06	0.00013096	FALSE
HGLibB_30766	MYO16	448.82/493.02/395.68	669.68/634.66/616.72	448.82	634.66	0.4989	1581.3	1502.6	4.7941	1	8.1711e-07	1.6342e-06	0.0001319	TRUE
HGLibB_53193	USP17L26	166.62/157.59/163.28	65.954/37.852/60.408	163.28	60.408	-1.4197	145.76	460.54	4.7938	8.1813e-07	1	1.6363e-06	0.00013198	FALSE
HGLibA_45075	POU5F1	76.018/74.833/87.258	2.1743/7.5704/15.453	76.018	7.5704	-3.1678	54.747	205.04	4.7932	8.2063e-07	1	1.6413e-06	0.00013221	FALSE
HGLibA_30525	IMP3	76.018/72.192/95.033	28.266/7.5704/5.6193	76.018	7.5704	-3.1678	202.08	205.04	4.7932	8.2063e-07	1	1.6413e-06	0.00013221	FALSE
HGLibB_20411	GSPT1	71.853/58.986/77.754	23.192/1.2617/5.6193	71.853	5.6193	-3.4602	132.05	193.17	4.7921	8.2502e-07	1	1.65e-06	0.00013283	FALSE
HGLibB_43650	SF3B14	186.4/201.61/166.74	76.1/65.611/88.505	186.4	76.1	-1.2813	220.43	529.88	4.7917	8.2698e-07	1	1.654e-06	0.00013299	FALSE
HGLibA_43598	PHAX	114.55/129.42/123.54	19.569/65.611/22.477	123.54	22.477	-2.4073	496.08	444.98	4.7917	8.2705e-07	1	1.6541e-06	0.00013299	FALSE
HGLibA_39792	NPPC	17.703/22.89/8.6394	63.055/52.993/47.764	17.703	52.993	1.5295	59.406	54.268	4.7905	1	8.3851e-07	1.677e-06	0.00013457	TRUE
HGLibA_40091	NT5C1A	205.15/242.11/214.26	321.07/363.38/332.95	214.26	332.95	0.63356	481.48	614.14	4.7894	1	8.3657e-07	1.6731e-06	0.0001344	TRUE
HGLibA_38447	NARS2	196.81/197.21/188.34	83.348/99.678/74.456	196.81	83.348	-1.2297	104.43	561.3	4.7893	8.3691e-07	1	1.6738e-06	0.0001344	FALSE
HGLibB_57425	NonTargetingControlGuideForHuman_0397	345.73/382.09/355.08	555.9/466.84/518.38	355.08	518.38	0.54461	1220.1	1163.1	4.7884	1	8.4072e-07	1.6814e-06	0.00013483	TRUE
HGLibB_00067	AARS	165.57/137.34/150.33	48.559/71.919/51.979	150.33	51.979	-1.5142	202.61	421.92	4.7879	8.4278e-07	1	1.6856e-06	0.00013508	FALSE
HGLibB_08708	CDIPT	79.142/78.354/66.523	10.871/8.8322/0	78.354	8.8322	-3.0127	55.69	211.71	4.7865	8.4867e-07	1	1.6973e-06	0.00013585	FALSE
HGLibB_49454	TIMM23	143.71/146.14/159.83	49.284/42.899/74.456	146.14	49.284	-1.5491	216.91	409.5	4.7865	8.4871e-07	1	1.6974e-06	0.00013585	FALSE
HGLibB_21488	HIST1H4K	116.63/127.66/177.11	4.3486/18.926/14.048	127.66	14.048	-3.0958	671.22	565.77	4.7855	8.5292e-07	1	1.7058e-06	0.00013644	FALSE
HGLibB_24104	KCNA5	307.2/271.16/280.78	414.57/417.64/427.07	280.78	417.64	0.57113	222.21	817.98	4.7851	1	8.5441e-07	1.7088e-06	0.00013658	TRUE
HGLibB_10793	COX10	130.17/147.9/155.51	31.165/79.49/25.287	147.9	31.165	-2.2108	685.56	595.28	4.7849	8.5544e-07	1	1.7109e-06	0.00013666	FALSE
HGLibB_06047	C21orf91	186.4/170.79/151.19	279.76/287.68/331.54	170.79	287.68	0.74877	653.68	596.79	4.7845	1	8.5691e-07	1.7138e-06	0.00013681	TRUE
HGLibA_61053	VPS33A	99.969/106.53/101.08	30.44/21.45/8.429	101.08	21.45	-2.185	70.314	277.18	4.7832	8.6272e-07	1	1.7254e-06	0.00013765	FALSE
HGLibA_48660	RMI1	149.95/137.34/146.01	49.284/45.423/60.408	146.01	49.284	-1.5477	57.333	409.09	4.782	8.6766e-07	1	1.7353e-06	0.00013834	FALSE
HGLibA_04754	BRAP	482.14/414.66/461.34	283.38/246.04/313.28	461.34	283.38	-0.70113	1225	1385.1	4.7816	8.6932e-07	1	1.7386e-06	0.00013852	FALSE
HGLibA_28297	hsa-mir-6769b	412.37/412.02/375.81	251.49/195.57/244.44	412.02	244.44	-0.75083	937.31	1228.5	4.7811	8.718e-07	1	1.7436e-06	0.00013882	FALSE
HGLibB_51274	TRAPPC8	123.92/112.69/132.18	53.633/35.329/33.716	123.92	35.329	-1.7818	133.01	343.88	4.7774	8.88e-07	1	1.776e-06	0.00014131	FALSE
HGLibA_13966	DRD3	191.61/165.51/183.15	292.08/268.75/311.87	183.15	292.08	0.67038	329.69	520.11	4.7762	1	8.9326e-07	1.7865e-06	0.00014206	TRUE
HGLibB_01145	AGAP4	148.91/108.29/123.54	27.541/47.946/35.121	123.54	35.121	-1.7857	274.57	342.77	4.776	8.943e-07	1	1.7886e-06	0.00014213	FALSE
HGLibA_47872	RBM8A	147.87/165.51/157.24	71.752/56.778/29.502	157.24	56.778	-1.4535	281.11	442.49	4.7757	8.9559e-07	1	1.7912e-06	0.00014225	FALSE
HGLibB_54935	ZCCHC10	32.282/15.847/23.326	64.504/50.47/61.813	23.326	61.813	1.3685	68.013	64.959	4.7752	1	8.9952e-07	1.799e-06	0.00014269	TRUE
HGLibA_34769	LRRN4CL	235.34/204.25/203.03	319.62/325.53/285.18	204.25	319.62	0.64349	547.35	583.79	4.775	1	8.9852e-07	1.797e-06	0.00014262	TRUE
HGLibB_53906	WBP11	190.57/179.6/187.47	93.495/70.657/26.692	187.47	70.657	-1.3952	631.53	598.72	4.7741	9.0247e-07	1	1.8049e-06	0.00014306	FALSE
HGLibB_39100	PSMD1	192.65/215.69/181.43	65.229/117.34/74.456	192.65	74.456	-1.3597	645.33	613.13	4.7732	9.0639e-07	1	1.8128e-06	0.00014359	FALSE
HGLibB_07254	CARS	169.74/160.23/174.52	65.229/66.872/49.169	169.74	65.229	-1.3663	93.463	479.84	4.771	9.1659e-07	1	1.8332e-06	0.00014512	FALSE
HGLibA_01160	AGAP8	218.68/220.98/267.82	121.04/97.154/95.529	220.98	97.154	-1.1773	693.16	673.63	4.7708	9.1762e-07	1	1.8352e-06	0.00014519	FALSE
HGLibA_20546	GTF2H2	141.62/141.74/137.37	44.211/46.684/70.242	141.62	46.684	-1.5806	144.8	396.1	4.7702	9.2005e-07	1	1.8401e-06	0.00014548	FALSE
HGLibB_32246	NOMO1	305.11/284.36/298.06	157.27/155.19/195.27	298.06	157.27	-0.918	421.38	871.45	4.7691	9.2536e-07	1	1.8507e-06	0.00014622	FALSE
HGLibA_01157	AGAP7	231.18/216.57/247.95	129.73/99.678/108.17	231.18	108.17	-1.0886	257.9	665.67	4.7676	9.3222e-07	1	1.8644e-06	0.00014721	FALSE
HGLibB_40539	RBMS2	233.26/227.14/267.82	348.61/362.12/356.83	233.26	356.83	0.61115	331.84	672.02	4.7666	1	9.367e-07	1.8734e-06	0.00014783	TRUE
HGLibB_19761	GPD2	305.11/231.54/249.68	441.38/458.01/373.69	249.68	441.38	0.81946	2065.3	1617.6	4.7664	1	9.3778e-07	1.8756e-06	0.0001479	TRUE
HGLibA_44922	POLR3H	101.01/79.235/111.45	21.743/13.879/32.311	101.01	21.743	-2.1652	189.16	276.97	4.7631	9.5332e-07	1	1.9066e-06	0.00015026	FALSE
HGLibB_18328	GABPB2	643.55/721.04/718.8	482.69/494.6/502.93	718.8	494.6	-0.53841	1469.5	2217.8	4.7606	9.6513e-07	1	1.9303e-06	0.00015202	FALSE
HGLibA_58483	TPSAB1	531.09/569.61/596.98	308.75/198.09/317.49	569.61	308.75	-0.8814	3638.7	3003.3	4.76	9.6783e-07	1	1.9357e-06	0.00015235	FALSE
HGLibA_49560	RRP15	73.936/76.593/48.381	10.871/2.5235/7.0242	73.936	7.0242	-3.2232	173.79	199.1	4.758	9.7766e-07	1	1.9553e-06	0.0001538	FALSE
HGLibB_13084	DHFR	131.21/95.962/120.95	33.339/26.497/57.598	120.95	33.339	-1.8284	341.26	339.23	4.7569	9.8312e-07	1	1.9662e-06	0.00015456	FALSE
HGLibA_45487	PPP4C	247.84/302.85/257.45	127.56/141.31/115.2	257.45	127.56	-1.0075	623.88	746.12	4.7554	9.9028e-07	1	1.9806e-06	0.00015558	FALSE
HGLibA_31837	KEAP1	127.04/115.33/107.99	30.44/32.805/18.263	115.33	30.44	-1.8875	86.235	318.7	4.7552	9.9123e-07	1	1.9825e-06	0.00015563	FALSE
HGLibA_25251	hsa-mir-4448	55.191/69.55/90.714	0/5.047/8.429	69.55	5.047	-3.5444	172.74	186.63	4.755	9.9203e-07	1	1.9841e-06	0.00015566	FALSE
HGLibA_34172	LOC100996485	334.27/401.46/379.27	551.55/538.76/522.6	379.27	538.76	0.50531	735.42	1125.2	4.7548	1	9.9316e-07	1.9863e-06	0.00015574	TRUE
HGLibB_03333	ASNS	56.233/58.105/63.068	94.944/122.39/125.03	58.105	122.39	1.0619	197.08	182.83	4.7542	1	9.9604e-07	1.9921e-06	0.00015609	TRUE
HGLibA_08729	CDK11B	103.09/145.26/129.59	36.238/47.946/39.335	129.59	39.335	-1.6949	257.87	360.56	4.7532	1.0012e-06	1	2.0024e-06	0.0001566	FALSE
HGLibB_25971	LANCL2	263.46/206.89/215.98	382.68/320.48/380.71	215.98	380.71	0.81489	1492	1201.1	4.753	1	1.0021e-06	2.0042e-06	0.0001566	TRUE
HGLibB_44622	SLC25A22	284.29/390.89/396.55	139.88/107.25/184.03	390.89	139.88	-1.476	3602.7	2789.1	4.753	1.0023e-06	1	2.0046e-06	0.0001566	FALSE
HGLibA_30666	INSIG2	326.98/295.81/309.29	492.12/411.33/498.72	309.29	492.12	0.66831	1766.3	1479.6	4.753	1	1.0023e-06	2.0047e-06	0.0001566	TRUE
HGLibB_41906	RPL36A-HNRNPH2	164.53/239.46/199.57	83.348/44.161/66.027	199.57	66.027	-1.5813	899.34	789.43	4.7529	1.0025e-06	1	2.0049e-06	0.0001566	FALSE
HGLibA_13972	DRD5	268.67/219.22/224.62	434.86/345.72/457.98	224.62	434.86	0.94994	2612.5	1956.9	4.7525	1	1.0044e-06	2.0088e-06	0.0001568	TRUE
HGLibB_50899	TOMM22	167.66/108.29/146.87	31.165/58.04/36.526	146.87	36.526	-1.9784	603.07	539.27	4.7517	1.0086e-06	1	2.0172e-06	0.00015736	FALSE
HGLibB_43868	SH3BGRL3	223.89/258.83/266.09	148.58/128.7/119.41	258.83	128.7	-1.0024	438.8	750.36	4.7507	1.0134e-06	1	2.0268e-06	0.00015801	FALSE
HGLibA_54281	SRM	136.42/112.69/146.01	10.147/32.805/63.218	136.42	32.805	-2.0232	523.31	475.77	4.7502	1.0162e-06	1	2.0325e-06	0.00015835	FALSE
HGLibB_33130	NXT1	269.71/262.35/227.22	440.66/365.9/448.14	262.35	440.66	0.74592	1733.2	1409.2	4.7498	1	1.0182e-06	2.0365e-06	0.00015856	TRUE
HGLibA_06253	C3orf58	191.61/221.86/210.8	78.999/127.44/94.124	210.8	94.124	-1.1548	457.26	603.65	4.7489	1.0227e-06	1	2.0454e-06	0.00015916	FALSE
HGLibB_15549	ESPL1	138.5/115.33/159.83	44.211/55.517/22.477	138.5	44.211	-1.6255	397.97	394.27	4.7486	1.0244e-06	1	2.0487e-06	0.00015932	FALSE
HGLibA_47362	RAD50	166.62/170.79/197.84	63.779/89.584/37.931	170.79	63.779	-1.4071	520.76	508.18	4.7472	1.0312e-06	1	2.0624e-06	0.00016028	FALSE
HGLibB_39966	RABGGTA	69.77/81.876/105.4	4.3486/16.403/11.239	81.876	11.239	-2.7595	193.52	221.79	4.7469	1.0329e-06	1	2.0659e-06	0.00016045	FALSE
HGLibB_47642	SUCLG1	120.8/161.99/171.06	15.22/45.423/49.169	161.99	45.423	-1.8119	676.37	603.14	4.7465	1.035e-06	1	2.0699e-06	0.00016066	FALSE
HGLibB_38150	PPP4C	142.66/131.18/160.69	47.835/60.564/29.502	142.66	47.835	-1.5567	238.77	399.19	4.7463	1.0357e-06	1	2.0715e-06	0.00016068	FALSE
HGLibA_54678	STAT4	210.35/235.94/226.35	86.972/64.349/141.89	226.35	86.972	-1.3698	968.91	862.92	4.7448	1.0437e-06	1	2.0875e-06	0.00016174	FALSE
HGLibB_33019	NUP62	511.3/477.17/589.21	184.09/177.91/318.9	511.3	184.09	-1.4688	6361.4	4755.9	4.7447	1.0439e-06	1	2.0878e-06	0.00016174	FALSE
HGLibB_56246	ZNF583	178.07/189.28/165.01	296.43/264.97/334.35	178.07	296.43	0.73202	681.06	622.32	4.7446	1	1.0448e-06	2.0897e-06	0.00016179	TRUE
HGLibA_16453	FAM210A	139.54/158.47/142.55	39.862/82.013/40.74	142.55	40.74	-1.782	491.68	460.73	4.7431	1.0523e-06	1	2.1045e-06	0.00016283	FALSE
HGLibB_28627	MDC1	140.58/160.23/158.1	76.1/58.04/49.169	158.1	58.04	-1.4302	179.08	445.07	4.743	1.0531e-06	1	2.1061e-06	0.00016286	FALSE
HGLibA_16656	FAM60A	174.95/176.96/161.56	65.954/69.396/91.314	174.95	69.396	-1.3216	168.9	495.45	4.742	1.0582e-06	1	2.1165e-06	0.00016346	FALSE
HGLibA_39492	NMT1	67.687/97.723/101.94	9.422/18.926/29.502	97.723	18.926	-2.3087	280.53	276.17	4.742	1.0583e-06	1	2.1166e-06	0.00016346	FALSE
HGLibA_35138	MAD2L2	423.83/388.25/434.56	255.12/224.59/280.97	423.83	255.12	-0.73007	745.28	1265.9	4.7418	1.0594e-06	1	2.1188e-06	0.00016353	FALSE
HGLibB_56851	ZNF99	218.68/178.72/198.71	81.174/85.798/105.36	198.71	85.798	-1.2021	300.68	567.01	4.7416	1.0602e-06	1	2.1203e-06	0.00016354	FALSE
HGLibA_47863	RBM5	141.62/117.97/106.26	18.844/50.47/32.311	117.97	32.311	-1.8365	301.89	326.43	4.7412	1.0624e-06	1	2.1248e-06	0.00016379	FALSE
HGLibB_23431	IPO13	217.64/215.69/260.91	111.61/37.852/29.502	217.64	37.852	-2.4925	1846.6	1439.2	4.7401	1.0683e-06	1	2.1366e-06	0.0001646	FALSE
HGLibB_39997	RAC3	145.79/137.34/156.37	50.009/51.731/47.764	145.79	50.009	-1.5249	47.853	408.45	4.7392	1.0729e-06	1	2.1457e-06	0.00016519	FALSE
HGLibB_41704	ROMO1	122.88/113.57/116.63	12.321/31.544/57.598	116.63	31.544	-1.8538	274.19	322.51	4.7381	1.0788e-06	1	2.1576e-06	0.00016601	FALSE
HGLibB_42043	RPS19	108.3/131.18/127.86	68.128/36.59/25.287	127.86	36.59	-1.7774	379.02	371.17	4.7375	1.0816e-06	1	2.1632e-06	0.00016633	FALSE
HGLibB_51012	TP53RK	78.101/86.278/94.169	13.771/6.3087/19.668	86.278	13.771	-2.5629	54.898	234.42	4.7373	1.0828e-06	1	2.1656e-06	0.00016641	FALSE
HGLibA_21847	HNRNPU	62.481/53.703/41.469	0.72477/1.2617/0	53.703	0.72477	-4.9872	56.884	141.99	4.7371	1.0839e-06	1	2.1678e-06	0.00016648	FALSE
HGLibB_12798	DEFB103A	432.16/460.44/454.43	275.41/336.88/279.56	454.43	279.56	-0.69891	958.83	1363.1	4.7364	1.0878e-06	1	2.1756e-06	0.00016698	FALSE
HGLibA_15784	EXOSC5	115.59/139.1/120.09	53.633/32.805/33.716	120.09	33.716	-1.8024	194.81	332.63	4.7358	1.0912e-06	1	2.1823e-06	0.00016739	FALSE
HGLibA_49257	RPL38	174.95/134.7/182.29	32.614/74.443/59.003	174.95	59.003	-1.552	652.13	599.9	4.7337	1.1022e-06	1	2.2044e-06	0.00016896	FALSE
HGLibB_45820	SNAP23	217.64/187.52/193.52	98.568/7.5704/18.263	193.52	18.263	-3.336	1795.2	1380.6	4.7336	1.1028e-06	1	2.2056e-06	0.00016896	FALSE
HGLibB_37532	POLR2G	155.16/165.51/184.02	64.504/54.255/63.218	165.51	63.218	-1.3746	132.91	467.2	4.7326	1.1081e-06	1	2.2162e-06	0.00016967	FALSE
HGLibB_41839	RPL19	208.27/302.85/310.15	21.018/63.087/116.6	302.85	63.087	-2.2453	3408.2	2567.6	4.732	1.1117e-06	1	2.2234e-06	0.00017011	FALSE
HGLibA_01152	AGAP5	94.762/103.89/104.54	17.394/23.973/28.097	103.89	23.973	-2.0704	35.984	285.32	4.731	1.1172e-06	1	2.2344e-06	0.00017085	FALSE
HGLibA_42149	P2RX6	160.37/152.31/161.56	260.92/228.38/273.94	160.37	260.92	0.69876	323.75	451.83	4.7303	1	1.1209e-06	2.2419e-06	0.00017132	TRUE
HGLibA_45098	PPAN	202.02/225.38/208.21	92.77/65.611/95.529	208.21	92.77	-1.1577	269.58	595.79	4.7294	1.1259e-06	1	2.2518e-06	0.00017196	FALSE
HGLibB_30617	MYBPH	417.58/438.43/463.07	613.88/547.6/627.96	438.43	613.88	0.48466	1408.4	1376.3	4.7291	1	1.1275e-06	2.255e-06	0.0001721	TRUE
HGLibA_12299	DAGLB	151/150.55/166.74	53.633/78.228/29.502	151	53.633	-1.4762	358.84	423.91	4.7288	1.1291e-06	1	2.2582e-06	0.00017224	FALSE
HGLibA_50554	SECISBP2	134.33/148.79/181.43	52.183/59.302/50.574	148.79	52.183	-1.4939	331.9	417.34	4.7287	1.13e-06	1	2.26e-06	0.00017227	FALSE
HGLibB_11479	CSTF3	306.16/333.67/355.08	180.47/185.48/227.58	333.67	185.48	-0.84373	753.37	982.23	4.7284	1.1316e-06	1	2.2633e-06	0.00017242	FALSE
HGLibA_49442	RPS6	389.46/432.27/364.58	218.15/261.18/182.63	389.46	218.15	-0.83324	1391.2	1313.2	4.7273	1.1377e-06	1	2.2755e-06	0.00017324	FALSE
HGLibB_00712	ACYP2	214.52/236.82/257.45	338.47/392.4/428.48	236.82	392.4	0.72611	1283.4	1083.2	4.727	1	1.1392e-06	2.2784e-06	0.00017325	TRUE
HGLibA_37013	MPHOSPH6	283.25/348.63/316.2	163.8/167.81/116.6	316.2	163.8	-0.94471	1095.3	1039.5	4.727	1.1392e-06	1	2.2785e-06	0.00017325	FALSE
HGLibA_22952	hsa-mir-151b	131.21/150.55/168.47	51.458/65.611/53.384	150.55	53.384	-1.4785	212.07	422.58	4.7265	1.1419e-06	1	2.2837e-06	0.00017354	FALSE
HGLibA_53265	SNRPD1	43.736/58.105/57.884	1.4495/3.7852/0	57.884	1.4495	-4.5873	51.938	153.7	4.7264	1.1428e-06	1	2.2856e-06	0.00017358	FALSE
HGLibA_54974	STYX	198.9/194.57/181.43	78.999/83.275/103.96	194.57	83.275	-1.2145	159.36	554.5	4.7261	1.1443e-06	1	2.2885e-06	0.0001737	FALSE
HGLibA_22763	hsa-mir-1302-5	79.142/96.842/76.891	0.72477/10.094/25.287	79.142	10.094	-2.8528	159.24	213.96	4.726	1.1451e-06	1	2.2901e-06	0.00017371	FALSE
HGLibA_36543	MIER2	353.02/404.98/340.39	145.68/176.64/226.18	353.02	176.64	-0.99483	1568	1392.9	4.7257	1.1464e-06	1	2.2927e-06	0.0001738	FALSE
HGLibA_36079	MED26	91.638/120.61/117.5	14.495/45.423/32.311	117.5	32.311	-1.8308	291.91	325.03	4.7249	1.151e-06	1	2.3019e-06	0.00017431	FALSE
HGLibA_27808	hsa-mir-629	59.357/70.431/76.891	5.7981/12.617/4.2145	70.431	5.7981	-3.3933	53.344	189.13	4.7249	1.1512e-06	1	2.3023e-06	0.00017431	FALSE
HGLibB_29844	MRP63	117.67/147.9/146.01	31.89/50.47/53.384	146.01	50.47	-1.5141	290.03	409.09	4.7234	1.1596e-06	1	2.3192e-06	0.00017548	FALSE
HGLibA_54283	SRM	169.74/198.09/143.41	15.945/51.731/54.789	169.74	51.731	-1.6951	696.66	624.39	4.7226	1.164e-06	1	2.328e-06	0.00017605	FALSE
HGLibB_42235	RRP9	94.762/116.21/113.18	29.715/35.329/23.882	113.18	29.715	-1.8942	103.45	312.4	4.722	1.1676e-06	1	2.3352e-06	0.00017641	FALSE
HGLibB_32213	NOL10	159.33/145.26/185.75	55.807/59.302/67.432	159.33	59.302	-1.4107	243.53	448.72	4.7219	1.1683e-06	1	2.3367e-06	0.00017641	FALSE
HGLibB_50903	TOMM40	73.936/65.148/57.884	3.6238/16.403/1.4048	65.148	3.6238	-3.8385	74.552	174.17	4.7218	1.1686e-06	1	2.3372e-06	0.00017641	FALSE
HGLibA_12668	DDX20	66.646/78.354/44.925	2.8991/5.047/4.2145	66.646	4.2145	-3.6974	152.83	178.4	4.721	1.1734e-06	1	2.3468e-06	0.00017703	FALSE
HGLibA_20551	GTF2H2C	156.2/152.31/156.37	57.256/65.611/28.097	156.2	57.256	-1.4321	233.82	439.41	4.7202	1.178e-06	1	2.3561e-06	0.00017762	FALSE
HGLibA_21576	HJURP	239.51/331.91/255.73	75.376/49.208/98.339	255.73	75.376	-1.749	1819.6	1460	4.72	1.1792e-06	1	2.3584e-06	0.00017769	FALSE
HGLibA_06675	C9orf129	144.75/146.14/161.56	214.53/253.61/241.63	146.14	241.63	0.72154	279.36	409.5	4.7187	1	1.1869e-06	2.3738e-06	0.00017874	TRUE
HGLibA_02956	ARL2	209.31/186.64/234.99	84.073/107.25/47.764	209.31	84.073	-1.3058	757.19	704.5	4.7184	1.1887e-06	1	2.3773e-06	0.00017888	FALSE
HGLibB_07218	CARD14	675.83/633.88/742.99	482.69/460.54/460.79	675.83	460.79	-0.55157	1687.5	2077.3	4.7183	1.1894e-06	1	2.3788e-06	0.00017888	FALSE
HGLibA_49351	RPS10-NUDT3	196.81/165.51/228.94	57.981/69.396/14.048	196.81	57.981	-1.7458	1018.1	865.85	4.7181	1.19e-06	1	2.38e-06	0.00017888	FALSE
HGLibB_23556	IRF4	229.1/226.26/320.52	35.514/35.329/14.048	229.1	35.329	-2.6631	2204.9	1689.7	4.716	1.2028e-06	1	2.4057e-06	0.0001807	FALSE
HGLibB_48560	TBL3	119.75/111.81/106.26	36.963/29.02/19.668	111.81	29.02	-1.9099	61.109	308.41	4.7142	1.2131e-06	1	2.4262e-06	0.00018213	FALSE
HGLibA_03758	ATP6V1G1	112.47/117.09/95.897	44.935/13.879/29.502	112.47	29.502	-1.8953	194.54	310.32	4.7096	1.2411e-06	1	2.4823e-06	0.00018623	FALSE
HGLibA_33767	LIG1	90.597/92.44/109.72	6.5229/17.664/40.74	92.44	17.664	-2.3238	239.65	252.17	4.7093	1.2427e-06	1	2.4854e-06	0.00018635	FALSE
HGLibA_18276	FZD5	253.05/248.27/296.33	380.5/377.26/397.57	253.05	380.5	0.5866	549.53	732.59	4.709	1	1.2449e-06	2.4897e-06	0.00018648	TRUE
HGLibA_49502	RPUSD4	143.71/175.2/183.15	70.302/73.181/57.598	175.2	70.302	-1.3052	306.17	496.2	4.7089	1.2451e-06	1	2.4902e-06	0.00018648	FALSE
HGLibB_13213	DIEXF	122.88/92.44/96.761	32.614/20.188/14.048	96.761	20.188	-2.206	223.23	264.66	4.7071	1.2563e-06	1	2.5127e-06	0.00018793	FALSE
HGLibA_41849	OR9A2	369.68/401.46/352.49	541.4/473.15/536.65	369.68	536.65	0.5365	1339.9	1258.3	4.7071	1	1.2563e-06	2.5127e-06	0.00018793	TRUE
HGLibB_37818	PPEF1	350.93/304.61/336.07	484.14/504.7/466.41	336.07	484.14	0.52535	486.89	989.75	4.7066	1	1.2593e-06	2.5186e-06	0.00018826	TRUE
HGLibA_44927	POLRMT	78.101/74.833/81.21	6.5229/20.188/9.8339	78.101	9.8339	-2.8681	34.629	210.98	4.7059	1.2637e-06	1	2.5275e-06	0.00018881	FALSE
HGLibA_53278	SNRPG	214.52/223.62/198.71	97.843/117.34/59.003	214.52	97.843	-1.1246	555.39	614.93	4.705	1.2694e-06	1	2.5388e-06	0.00018954	FALSE
HGLibA_50703	SEPHS2	69.77/49.302/71.707	5.0734/3.7852/23.882	69.77	5.0734	-3.5426	194.54	192.11	4.7029	1.2822e-06	1	2.5643e-06	0.00019133	FALSE
HGLibA_49098	RPAIN	73.936/117.09/93.305	21.018/17.664/18.263	93.305	18.263	-2.2915	237.23	254.67	4.7028	1.2831e-06	1	2.5662e-06	0.00019136	FALSE
HGLibA_21857	HNRPLL	296.78/257.95/321.39	463.85/470.63/403.19	296.78	463.85	0.6425	1459.7	1262.3	4.7023	1	1.2865e-06	2.5731e-06	0.00019175	TRUE
HGLibA_09716	CINP	208.27/171.68/127	57.256/37.852/42.145	171.68	42.145	-2.0008	895.46	758.86	4.7021	1.2874e-06	1	2.5748e-06	0.00019177	FALSE
HGLibA_48078	REEP6	376.97/387.37/292.88	94.22/147.62/192.46	376.97	147.62	-1.3466	3010.5	2379.7	4.7014	1.2919e-06	1	2.5839e-06	0.00019233	FALSE
HGLibB_18759	GCHFR	264.5/235.06/290.28	423.99/384.83/394.76	264.5	394.76	0.5759	621.06	767.79	4.7009	1	1.2952e-06	2.5903e-06	0.00019269	TRUE
HGLibA_42370	PAM	142.66/132.94/127	226.85/189.26/237.42	132.94	226.85	0.76653	413.64	399.23	4.7002	1	1.2997e-06	2.5994e-06	0.00019325	TRUE
HGLibB_23427	IPO11	140.58/127.66/101.08	39.137/22.711/43.55	127.66	39.137	-1.6805	290.65	354.86	4.699	1.3073e-06	1	2.6146e-06	0.00019426	FALSE
HGLibB_03596	ATP1B3	332.19/319.58/322.25	208.01/129.96/85.695	322.25	129.96	-1.3035	2039.2	1675	4.6984	1.3112e-06	1	2.6225e-06	0.00019473	FALSE
HGLibB_03580	ATP1A1	206.19/216.57/188.34	112.34/92.107/63.218	206.19	92.107	-1.154	417.59	589.66	4.6979	1.3141e-06	1	2.6281e-06	0.00019503	FALSE
HGLibB_17514	FIS1	74.977/97.723/94.169	18.844/39.114/8.429	94.169	18.844	-2.2618	225.08	257.16	4.6975	1.3168e-06	1	2.6337e-06	0.00019533	FALSE
HGLibA_38016	MYH4	53.109/55.464/57.02	115.24/112.29/112.39	55.464	112.39	1.0058	4.0262	146.92	4.6962	1	1.3251e-06	2.6501e-06	0.00019643	TRUE
HGLibB_45293	SLC7A1	210.35/204.25/183.15	73.201/90.845/129.24	204.25	90.845	-1.1601	567.01	583.79	4.6935	1.3426e-06	1	2.6853e-06	0.00019892	FALSE
HGLibB_42022	RPS14	407.17/428.75/436.29	134.81/276.32/209.32	428.75	209.32	-1.0309	2641	2187.9	4.6912	1.3583e-06	1	2.7166e-06	0.00020111	FALSE
HGLibB_28497	MBTPS2	186.4/226.26/196.98	87.697/85.798/56.193	196.98	85.798	-1.1896	462.33	561.79	4.6907	1.3614e-06	1	2.7228e-06	0.00020145	FALSE
HGLibA_01162	AGAP9	216.6/224.5/235.86	128.28/93.369/105.36	224.5	105.36	-1.0841	215.15	645.3	4.6899	1.3669e-06	1	2.7338e-06	0.00020214	FALSE
HGLibB_41811	RPL12	179.11/215.69/212.53	121.76/50.47/75.861	212.53	75.861	-1.4741	969.56	849.34	4.6895	1.3694e-06	1	2.7389e-06	0.00020237	FALSE
HGLibB_25085	KLHL1	181.19/138.22/129.59	223.23/261.18/259.89	138.22	259.89	0.9061	816.83	673.23	4.6894	1	1.3701e-06	2.7401e-06	0.00020237	TRUE
HGLibB_53192	USP17L25	362.39/332.79/409.51	190.61/208.19/238.82	362.39	208.19	-0.79672	1086	1081.4	4.6892	1.371e-06	1	2.7421e-06	0.0002024	FALSE
HGLibA_25278	hsa-mir-4454	192.65/178.72/163.28	75.376/73.181/61.813	178.72	73.181	-1.2766	141.58	506.77	4.6881	1.3787e-06	1	2.7574e-06	0.0002034	FALSE
HGLibB_13768	DOLK	310.32/354.8/310.15	47.835/176.64/67.432	310.32	67.432	-2.1857	3572.3	2684.7	4.6878	1.3805e-06	1	2.7609e-06	0.00020354	FALSE
HGLibA_37394	MRPS6	67.687/99.483/93.305	10.147/12.617/36.526	93.305	12.617	-2.7919	318.04	296.92	4.6871	1.3853e-06	1	2.7706e-06	0.00020413	FALSE
HGLibA_05605	C18orf21	200.98/193.68/236.72	25.367/105.99/37.931	200.98	37.931	-2.3752	1530	1211.3	4.6854	1.3971e-06	1	2.7941e-06	0.00020575	FALSE
HGLibA_01287	AHCY	114.55/152.31/134.77	68.853/25.235/29.502	134.77	29.502	-2.1543	570.8	505.82	4.6809	1.4278e-06	1	2.8556e-06	0.00021014	FALSE
HGLibA_16193	FAM157A	164.53/125.9/158.1	55.082/58.04/85.695	158.1	58.04	-1.4302	463.03	457.04	4.6804	1.4314e-06	1	2.8629e-06	0.00021056	FALSE
HGLibA_63526	ZNF559-ZNF177	548.79/568.73/580.57	808.84/763.35/743.16	568.73	763.35	0.42397	753.61	1729.6	4.6798	1	1.4359e-06	2.8718e-06	0.00021108	TRUE
HGLibB_48362	TAS2R50	132.25/135.58/128.73	219.6/222.07/223.37	132.25	222.07	0.74333	7.8143	368.4	4.6794	1	1.4385e-06	2.877e-06	0.00021134	TRUE
HGLibA_04683	BOLA2	409.25/381.21/391.36	180.47/258.66/231.8	391.36	231.8	-0.75311	944.84	1163.3	4.6784	1.4456e-06	1	2.8913e-06	0.00021227	FALSE
HGLibA_58819	TRIM49D1	236.39/199.85/286.83	85.522/87.06/116.6	236.39	87.06	-1.4307	1188.6	1019.6	4.6765	1.4594e-06	1	2.9187e-06	0.00021409	FALSE
HGLibB_54088	WDR66	171.82/175.2/184.02	71.027/95.892/57.598	175.2	71.027	-1.2906	221.96	496.2	4.6764	1.4598e-06	1	2.9196e-06	0.00021409	FALSE
HGLibB_09412	CHEK1	117.67/99.483/111.45	28.991/35.329/29.502	111.45	29.502	-1.8823	54.027	307.35	4.6743	1.4751e-06	1	2.9502e-06	0.00021608	FALSE
HGLibB_39414	PTPN23	167.66/220.98/189.2	96.394/80.751/67.432	189.2	80.751	-1.2182	473.98	538.32	4.6742	1.4752e-06	1	2.9503e-06	0.00021608	FALSE
HGLibA_17842	FOXD4L2	207.23/192.8/184.88	107.27/83.275/54.789	192.8	83.275	-1.2014	414.45	549.19	4.6738	1.4784e-06	1	2.9568e-06	0.00021639	FALSE
HGLibB_02955	ARL2	171.82/269.4/216.85	84.073/59.302/63.218	216.85	63.218	-1.7623	1309.8	1080.5	4.6737	1.479e-06	1	2.9579e-06	0.00021639	FALSE
HGLibB_53156	USP17L12	347.81/332.79/386.18	185.54/198.09/200.89	347.81	198.09	-0.80899	465.87	1026.4	4.673	1.4838e-06	1	2.9676e-06	0.00021697	FALSE
HGLibB_31963	NKD1	28.116/36.096/34.558	65.954/79.49/78.671	34.558	78.671	1.1639	51.563	89.119	4.6729	1	1.4853e-06	2.9705e-06	0.00021705	TRUE
HGLibB_42012	RPS11	65.605/61.627/72.571	4.3486/15.141/2.8097	65.605	4.3486	-3.6384	45.798	175.46	4.6692	1.5117e-06	1	3.0234e-06	0.00022078	FALSE
HGLibB_08825	CDKN2AIP	743.52/758.01/725.71	519.66/493.34/571.77	743.52	519.66	-0.51598	983.85	2298.9	4.669	1.5136e-06	1	3.0271e-06	0.00022092	FALSE
HGLibA_49387	RPS19BP1	259.29/316.06/320.52	190.61/166.55/144.7	316.06	166.55	-0.92016	1074.6	1025.5	4.6686	1.5161e-06	1	3.0322e-06	0.00022116	FALSE
HGLibB_04323	BCL2L2-PABPN1	119.75/146.14/180.56	44.935/34.067/46.36	146.14	44.935	-1.6795	500.31	470.04	4.6682	1.5192e-06	1	3.0384e-06	0.00022149	FALSE
HGLibB_30028	MRPS23	243.67/202.49/228.08	108.71/108.51/101.15	228.08	108.51	-1.0648	238.09	656.21	4.6677	1.5232e-06	1	3.0464e-06	0.00022193	FALSE
HGLibB_32422	NPIPA2	162.45/171.68/195.25	57.256/83.275/68.837	171.68	68.837	-1.306	245.86	485.64	4.6665	1.5316e-06	1	3.0632e-06	0.000223	FALSE
HGLibB_39211	PTCD1	117.67/155.83/136.5	65.954/45.423/43.55	136.5	45.423	-1.5666	288.27	380.95	4.6664	1.5323e-06	1	3.0646e-06	0.000223	FALSE
HGLibA_58929	TRIP13	85.39/103.89/96.761	10.147/46.684/4.2145	96.761	10.147	-3.1326	387.56	346.59	4.6655	1.5392e-06	1	3.0785e-06	0.00022388	FALSE
HGLibA_56277	TEN1	116.63/179.6/171.92	59.431/32.805/44.955	171.92	44.955	-1.9118	868.35	741.03	4.6643	1.5487e-06	1	3.0974e-06	0.00022512	FALSE
HGLibB_28960	METTL2A	115.59/141.74/156.37	42.036/41.637/74.456	141.74	42.036	-1.7298	487.31	457.02	4.6639	1.5513e-06	1	3.1026e-06	0.00022536	FALSE
HGLibA_63828	ZNF687	141.62/169.03/162.42	244.97/316.7/282.37	162.42	282.37	0.79411	763.33	661.54	4.6637	1	1.5531e-06	3.1062e-06	0.00022549	TRUE
HGLibB_25249	KLRC1	393.63/336.31/339.53	517.48/487.03/476.24	339.53	487.03	0.5192	995.24	1000.5	4.6632	1	1.5564e-06	3.1129e-06	0.00022585	TRUE
HGLibA_53276	SNRPF	62.481/88.919/87.258	6.5229/18.926/15.453	87.258	15.453	-2.4234	177.12	237.24	4.6628	1.5594e-06	1	3.1188e-06	0.00022614	FALSE
HGLibA_16774	FAM86B1	66.646/93.321/96.761	23.192/18.926/12.644	93.321	18.926	-2.2429	195.26	254.71	4.6617	1.5679e-06	1	3.1357e-06	0.00022724	FALSE
HGLibA_60496	USP15	325.94/311.66/268.68	558.07/471.89/490.29	311.66	490.29	0.65199	1745.8	1468.4	4.6615	1	1.5693e-06	3.1385e-06	0.00022731	TRUE
HGLibA_40048	NSL1	84.349/104.77/123.54	1.4495/42.899/9.8339	104.77	9.8339	-3.2873	483.26	418.14	4.6613	1.571e-06	1	3.1419e-06	0.00022742	FALSE
HGLibB_50073	TMEM189	232.22/195.45/237.58	105.82/132.48/74.456	232.22	105.82	-1.1266	768.92	735.56	4.6607	1.5756e-06	1	3.1512e-06	0.00022796	FALSE
HGLibA_49280	RPL7	76.018/95.962/119.22	20.293/17.664/30.906	95.962	20.293	-2.187	264.6	263.85	4.6586	1.5916e-06	1	3.1832e-06	0.00023012	FALSE
HGLibB_56253	ZNF585A	492.56/620.67/594.39	242.07/376/200.89	594.39	242.07	-1.2925	7673.3	5719.7	4.6585	1.5924e-06	1	3.1848e-06	0.00023012	FALSE
HGLibA_15017	EMC6	155.16/195.45/199.57	61.605/108.51/73.051	195.45	73.051	-1.4075	757.05	690.42	4.658	1.5962e-06	1	3.1924e-06	0.00023053	FALSE
HGLibB_39540	PURB	31.24/34.335/31.102	67.403/103.46/85.695	31.24	85.695	1.4271	164.97	136.68	4.6578	1	1.6044e-06	3.2087e-06	0.00023144	TRUE
HGLibB_08188	CCT2	346.77/362.72/352.49	202.21/206.93/146.1	352.49	202.21	-0.79869	826.9	1041.1	4.6575	1.6007e-06	1	3.2014e-06	0.00023105	FALSE
HGLibB_31490	NDUFB9	358.22/359.2/381.86	122.49/242.25/165.77	359.2	165.77	-1.1109	2059.5	1727	4.6544	1.6245e-06	1	3.2491e-06	0.00023421	FALSE
HGLibB_04823	BRIX1	380.09/319.58/342.12	200.76/194.31/181.22	342.12	194.31	-0.81296	540.68	1008.6	4.6541	1.6267e-06	1	3.2534e-06	0.00023439	FALSE
HGLibB_44775	SLC27A6	232.22/184.88/212.53	329.77/293.99/327.33	212.53	327.33	0.6207	567.44	608.9	4.6522	1	1.6417e-06	3.2834e-06	0.00023641	TRUE
HGLibA_01147	AGAP4	91.638/87.158/117.5	18.119/27.758/12.644	91.638	18.119	-2.2766	202.89	249.86	4.6515	1.6475e-06	1	3.295e-06	0.00023711	FALSE
HGLibB_01384	AK4	177.03/191.04/223.76	82.623/68.134/87.1	191.04	82.623	-1.1995	374.19	543.88	4.649	1.6677e-06	1	3.3353e-06	0.00023987	FALSE
HGLibA_34231	LOC440243	254.09/201.61/215.12	89.871/99.678/109.58	215.12	99.678	-1.1021	473.81	616.77	4.6484	1.6723e-06	1	3.3446e-06	0.00024039	FALSE
HGLibA_06240	C3orf37	98.928/88.919/102.81	175.39/189.26/174.2	98.928	175.39	0.81984	77.246	270.94	4.6455	1	1.6962e-06	3.3925e-06	0.0002437	TRUE
HGLibA_08518	CDC20	128.09/94.201/126.14	38.413/31.544/57.598	126.14	38.413	-1.6896	359.71	356.6	4.6453	1.6976e-06	1	3.3952e-06	0.00024375	FALSE
HGLibB_09489	CHMP6	211.39/225.38/205.62	97.119/109.77/91.314	211.39	97.119	-1.1141	105.68	605.45	4.6442	1.707e-06	1	3.414e-06	0.00024496	FALSE
HGLibA_36616	MKI67IP	92.68/71.311/99.353	18.844/21.45/16.858	92.68	18.844	-2.239	127.97	252.86	4.6436	1.7118e-06	1	3.4236e-06	0.0002455	FALSE
HGLibB_14995	EMC6	108.3/160.23/130.45	25.367/15.141/54.789	130.45	25.367	-2.3178	586.9	512.3	4.6434	1.7137e-06	1	3.4274e-06	0.00024563	FALSE
HGLibB_31126	NAT10	224.93/263.24/227.22	140.6/108.51/101.15	227.22	108.51	-1.0593	596.72	653.58	4.6433	1.7147e-06	1	3.4294e-06	0.00024563	FALSE
HGLibA_06540	C7orf34	193.69/230.66/228.08	342.09/358.33/346.99	228.08	346.99	0.60322	335.49	656.21	4.6421	1	1.7245e-06	3.449e-06	0.00024689	TRUE
HGLibA_54434	SSPN	224.93/262.35/228.08	356.58/346.98/327.33	228.08	346.98	0.60315	415.79	656.21	4.6415	1	1.7297e-06	3.4593e-06	0.00024749	TRUE
HGLibA_64221	ZNHIT6	80.184/79.235/76.891	12.321/11.356/0	79.235	11.356	-2.6991	34.07	214.23	4.6413	1.7309e-06	1	3.4618e-06	0.00024752	FALSE
HGLibA_63235	ZNF417	95.804/98.603/94.169	166.7/205.66/172.79	95.804	172.79	0.84425	282.02	275.31	4.6401	1	1.7408e-06	3.4817e-06	0.00024865	TRUE
HGLibA_45404	PPP1R3G	364.47/403.22/406.92	599.38/564/526.81	403.22	564	0.48312	1037.4	1200.7	4.64	1	1.7418e-06	3.4835e-06	0.00024865	TRUE
HGLibA_36907	MOCS3	212.43/218.34/250.54	102.19/84.537/110.98	218.34	102.19	-1.0878	365.27	626.54	4.64	1.7418e-06	1	3.4837e-06	0.00024865	FALSE
HGLibB_39856	RAB3A	260.34/227.14/225.49	315.27/345.72/351.21	227.14	345.72	0.60384	515.44	653.35	4.6391	1	1.7498e-06	3.4996e-06	0.00024965	TRUE
HGLibA_60544	USP17L25	146.83/156.71/184.88	60.88/59.302/44.955	156.71	59.302	-1.387	274.93	440.92	4.6388	1.7518e-06	1	3.5037e-06	0.00024979	FALSE
HGLibA_30976	IST1	110.38/88.038/115.77	50.734/16.403/29.502	110.38	29.502	-1.8686	287.66	304.24	4.637	1.7675e-06	1	3.5351e-06	0.00025189	FALSE
HGLibA_65030	NonTargetingControlGuideForHuman_0647	364.47/376.8/341.26	516.76/474.41/536.65	364.47	516.76	0.50252	719.9	1078.7	4.6368	1	1.7693e-06	3.5385e-06	0.00025199	TRUE
HGLibA_65373	NonTargetingControlGuideForHuman_0990	87.473/87.158/95.897	158/158.98/162.96	87.473	158.98	0.85458	21.97	237.86	4.6365	1	1.7721e-06	3.5442e-06	0.00025225	TRUE
HGLibA_61046	VPS28	160.37/170.79/158.1	86.972/27.758/60.408	160.37	60.408	-1.3938	471.38	464.86	4.6362	1.7745e-06	1	3.5489e-06	0.00025244	FALSE
HGLibA_25673	hsa-mir-4539	93.721/117.09/80.346	19.569/22.711/15.453	93.721	19.569	-2.2032	187.96	255.87	4.636	1.7763e-06	1	3.5525e-06	0.00025255	FALSE
HGLibB_23646	ISM2	410.29/374.16/383.59	571.12/540.03/495.91	383.59	540.03	0.49238	928.69	1138.8	4.6357	1	1.7785e-06	3.557e-06	0.00025272	TRUE
HGLibB_53213	USP17L4	76.018/75.713/87.258	2.8991/7.5704/35.121	76.018	7.5704	-3.1678	226.82	219.56	4.6356	1.7797e-06	1	3.5594e-06	0.00025274	FALSE
HGLibA_15776	EXOSC2	65.605/92.44/102.81	18.844/13.879/22.477	92.44	18.844	-2.2354	216.38	252.17	4.6349	1.7855e-06	1	3.571e-06	0.00025342	FALSE
HGLibA_38510	NBPF1	181.19/161.11/193.52	76.1/68.134/99.743	181.19	76.1	-1.2407	294.45	514.22	4.6345	1.7889e-06	1	3.5778e-06	0.00025376	FALSE
HGLibB_41996	RPRD2	381.13/446.36/347.3	226.85/196.83/210.73	381.13	210.73	-0.85188	1462.9	1352.3	4.634	1.7933e-06	1	3.5867e-06	0.00025424	FALSE
HGLibA_16256	FAM169B	106.22/123.25/98.489	180.47/201.88/236.01	106.22	201.88	0.92008	493.39	426.3	4.6332	1	1.8004e-06	3.6007e-06	0.00025509	TRUE
HGLibB_13217	DIMT1	143.71/145.26/116.63	75.376/27.758/29.502	143.71	29.502	-2.2462	710.72	607.91	4.6323	1.8084e-06	1	3.6169e-06	0.00025583	FALSE
HGLibB_45649	SMG6	149.95/147.9/197.84	59.431/31.544/29.502	149.95	31.544	-2.2137	769.84	653.5	4.6322	1.8086e-06	1	3.6173e-06	0.00025583	FALSE
HGLibB_03799	ATPAF2	320.73/385.61/357.67	155.82/180.43/243.04	357.67	180.43	-0.98325	1667.5	1464.1	4.6321	1.8097e-06	1	3.6193e-06	0.00025583	FALSE
HGLibA_00620	ACTL6A	239.51/240.35/209.94	150.03/88.322/70.242	239.51	88.322	-1.429	1252.4	1065.3	4.6321	1.8097e-06	1	3.6194e-06	0.00025583	FALSE
HGLibA_53877	SPDYE2L	115.59/93.321/133.05	46.385/32.805/22.477	115.59	32.805	-1.7861	272.93	319.46	4.6317	1.8132e-06	1	3.6264e-06	0.00025618	FALSE
HGLibA_16065	FAM122A	454.03/473.65/478.62	225.4/343.19/214.94	473.65	225.4	-1.068	3598.5	2873.8	4.6308	1.8216e-06	1	3.6431e-06	0.00025721	FALSE
HGLibA_13428	DMRTA2	216.6/208.65/201.3	321.8/280.11/337.16	208.65	321.8	0.62263	522.83	597.13	4.6302	1	1.8265e-06	3.6531e-06	0.00025777	TRUE
HGLibB_30604	MYBL2	199.94/235.06/259.18	100.74/52.993/98.339	235.06	98.339	-1.2487	969.36	872.08	4.6299	1.8296e-06	1	3.6593e-06	0.00025806	FALSE
HGLibB_36101	PFDN5	86.432/101.24/98.489	39.862/16.403/22.477	98.489	22.477	-2.0833	123.03	269.66	4.6289	1.8379e-06	1	3.6758e-06	0.00025907	FALSE
HGLibB_39091	PSMC4	99.969/125.01/134.77	38.413/42.899/12.644	125.01	38.413	-1.6769	351.68	350.15	4.6281	1.8452e-06	1	3.6905e-06	0.00025985	FALSE
HGLibB_02956	ARL2	109.34/99.483/124.41	44.211/29.02/19.668	109.34	29.02	-1.878	160.59	301.21	4.6281	1.8455e-06	1	3.6911e-06	0.00025985	FALSE
HGLibA_17728	FN3K	230.14/228.9/215.12	323.97/430.25/403.19	228.9	403.19	0.81402	1799.9	1419.5	4.626	1	1.8641e-06	3.7283e-06	0.00026232	TRUE
HGLibA_51577	SKIV2L2	78.101/63.388/75.163	9.422/8.8322/9.8339	75.163	9.422	-2.8695	36.95	202.6	4.6257	1.8667e-06	1	3.7334e-06	0.00026253	FALSE
HGLibB_49456	TIMM44	221.81/220.1/227.22	105.09/123.65/84.29	221.81	105.09	-1.0705	202.33	637.1	4.6241	1.8814e-06	1	3.7628e-06	0.00026445	FALSE
HGLibA_07777	CCDC41	235.34/203.37/177.97	305.13/344.46/379.31	203.37	344.46	0.75732	1107.2	931.84	4.6218	1	1.9017e-06	3.8034e-06	0.00026704	TRUE
HGLibB_29658	MOXD1	181.19/153.19/228.08	293.53/335.62/313.28	181.19	313.28	0.78657	967.99	816.73	4.6218	1	1.902e-06	3.804e-06	0.00026704	TRUE
HGLibB_35275	PAXBP1	210.35/223.62/189.2	78.275/126.17/96.934	210.35	96.934	-1.1098	456.61	602.29	4.6215	1.9052e-06	1	3.8104e-06	0.00026726	FALSE
HGLibA_61882	XRCC5	73.936/93.321/99.353	19.569/16.403/23.882	93.321	19.569	-2.1971	110.2	254.71	4.6214	1.9057e-06	1	3.8115e-06	0.00026726	FALSE
HGLibB_43193	SEC61A1	187.44/176.96/190.07	73.201/80.751/95.529	187.44	80.751	-1.2048	98.049	533.02	4.6212	1.9076e-06	1	3.8152e-06	0.00026737	FALSE
HGLibB_39420	PTPN4	359.26/394.41/401.73	510.96/552.64/560.53	394.41	552.64	0.4856	772.16	1172.9	4.6202	1	1.9171e-06	3.8342e-06	0.00026855	TRUE
HGLibA_60541	USP17L24	119.75/152.31/171.92	59.431/56.778/51.979	152.31	56.778	-1.4078	368.63	427.81	4.6185	1.9322e-06	1	3.8644e-06	0.00027051	FALSE
HGLibB_53203	USP17L29	474.85/522.07/460.48	649.39/639.7/679.94	474.85	649.39	0.45079	865.76	1428.2	4.6184	1	1.9336e-06	3.8672e-06	0.00027056	TRUE
HGLibA_37174	MRP63	223.89/244.75/248.81	78.275/105.99/158.75	244.75	105.99	-1.1997	1000.8	902.91	4.6179	1.9382e-06	1	3.8765e-06	0.0002709	FALSE
HGLibB_42137	RPS8	53.109/71.311/76.027	0.72477/7.5704/9.8339	71.311	7.5704	-3.0768	101.39	191.63	4.6179	1.9383e-06	1	3.8765e-06	0.0002709	FALSE
HGLibB_37565	POLR3C	218.68/248.27/187.47	333.39/334.36/335.76	218.68	334.36	0.6103	463.04	627.6	4.6176	1	1.9412e-06	3.8824e-06	0.00027116	TRUE
HGLibA_19109	GINS3	223.89/215.69/241.04	115.96/92.107/106.77	223.89	106.77	-1.0613	165.19	643.44	4.6172	1.9444e-06	1	3.8888e-06	0.00027145	FALSE
HGLibB_37465	POLE2	161.41/213.93/175.38	72.477/84.537/68.837	175.38	72.477	-1.2633	460.07	496.75	4.617	1.9468e-06	1	3.8936e-06	0.00027163	FALSE
HGLibB_24515	KEAP1	436.32/450.76/446.66	322.52/229.64/186.84	446.66	229.64	-0.95677	2645.6	2209.8	4.6166	1.9508e-06	1	3.9016e-06	0.00027203	FALSE
HGLibB_53162	USP17L15	179.11/164.63/190.93	42.761/94.631/8.429	179.11	42.761	-2.0412	1054.6	872.4	4.6164	1.9521e-06	1	3.9042e-06	0.00027206	FALSE
HGLibA_39755	NPIPA2	165.57/170.79/202.16	25.367/68.134/61.813	170.79	61.813	-1.4516	594.85	557.57	4.6153	1.9622e-06	1	3.9245e-06	0.00027332	FALSE
HGLibA_14817	EIF4E	139.54/126.78/115.77	33.339/31.544/71.647	126.78	33.339	-1.8957	438.7	409.89	4.6151	1.9643e-06	1	3.9286e-06	0.00027345	FALSE
HGLibA_44684	PNO1	353.02/409.38/482.94	168.87/235.95/189.65	409.38	189.65	-1.106	2790.8	2267.3	4.6146	1.9695e-06	1	3.9391e-06	0.00027403	FALSE
HGLibA_49155	RPL13	142.66/166.39/122.68	36.238/50.47/68.837	142.66	50.47	-1.4809	375.58	399.19	4.6144	1.9708e-06	1	3.9417e-06	0.00027405	FALSE
HGLibB_29904	MRPL3	216.6/213.05/181.43	84.798/135.01/92.719	213.05	92.719	-1.1916	715.93	680.78	4.6119	1.9947e-06	1	3.9894e-06	0.00027716	FALSE
HGLibB_30301	MTERFD2	147.87/169.91/185.75	64.504/80.751/68.837	169.91	68.837	-1.2912	224.33	480.37	4.6118	1.9964e-06	1	3.9929e-06	0.00027716	FALSE
HGLibA_12341	DARS	208.27/181.36/196.11	75.376/87.06/102.55	196.11	87.06	-1.1625	185.5	559.18	4.6117	1.9966e-06	1	3.9931e-06	0.00027716	FALSE
HGLibA_26985	hsa-mir-548av	93.721/95.962/120.95	159.45/193.05/174.2	95.962	174.2	0.85351	300.57	287.83	4.6116	1	1.9983e-06	3.9966e-06	0.00027725	TRUE
HGLibA_08619	CDCA8	79.142/85.397/91.577	15.22/40.376/4.2145	85.397	15.22	-2.4132	207.81	231.89	4.6095	2.0181e-06	1	4.0363e-06	0.00027984	FALSE
HGLibA_10459	COASY	139.54/136.46/152.05	48.559/46.684/60.408	139.54	48.559	-1.5038	77.492	389.94	4.6074	2.0388e-06	1	4.0777e-06	0.00028241	FALSE
HGLibB_51157	TPX2	171.82/155.83/203.03	79.724/60.564/70.242	171.82	70.242	-1.2785	353.26	486.08	4.6074	2.039e-06	1	4.0779e-06	0.00028241	FALSE
HGLibB_30288	MTCH2	319.69/404.1/388.77	180.47/123.65/221.96	388.77	180.47	-1.1029	2489.2	2044.5	4.6069	2.0439e-06	1	4.0879e-06	0.00028282	FALSE
HGLibB_53168	USP17L18	356.14/350.39/412.1	168.87/203.14/216.34	356.14	203.14	-0.80693	1128.3	1103	4.6067	2.0451e-06	1	4.0902e-06	0.00028282	FALSE
HGLibA_53522	SOX12	70.811/55.464/67.387	149.3/129.96/115.2	67.387	129.96	0.93732	186.49	184.49	4.6067	1	2.0453e-06	4.0906e-06	0.00028282	TRUE
HGLibB_18590	GAPDH	211.39/136.46/163.28	35.514/29.02/60.408	163.28	35.514	-2.1697	923.98	769.5	4.6062	2.0501e-06	1	4.1001e-06	0.00028331	FALSE
HGLibB_37474	POLG	600.86/632.12/566.74	403.69/456.75/398.97	600.86	403.69	-0.57259	1244.5	1833.5	4.6045	2.0673e-06	1	4.1346e-06	0.00028551	FALSE
HGLibB_42841	SCFD1	143.71/142.62/114.9	14.495/46.684/47.764	142.62	46.684	-1.5907	451.7	434.15	4.6044	2.0687e-06	1	4.1374e-06	0.00028551	FALSE
HGLibA_56778	TIMELESS	337.4/301.97/363.72	186.99/223.33/153.13	337.4	186.99	-0.84806	1103.7	1067.1	4.6043	2.0694e-06	1	4.1388e-06	0.00028551	FALSE
HGLibA_49175	RPL18	130.17/136.46/133.91	25.367/56.778/44.955	133.91	44.955	-1.5537	136	373.3	4.6041	2.0711e-06	1	4.1422e-06	0.00028558	FALSE
HGLibB_41900	RPL36	79.142/71.311/73.435	8.6972/8.8322/12.644	73.435	8.8322	-2.9204	12.907	197.68	4.6035	2.0771e-06	1	4.1541e-06	0.00028624	FALSE
HGLibA_21400	HIST1H2AJ	99.969/132.06/95.897	18.844/34.067/12.644	99.969	18.844	-2.3471	329.11	310.73	4.6029	2.0829e-06	1	4.1659e-06	0.00028689	FALSE
HGLibB_51978	TTBK2	250.96/257.07/259.18	127.56/179.17/103.96	257.07	127.56	-1.0053	815.55	792.02	4.602	2.0921e-06	1	4.1842e-06	0.00028799	FALSE
HGLibB_37879	PPIE	204.1/210.41/209.94	97.119/84.537/119.41	209.94	97.119	-1.1042	172.38	601.03	4.6018	2.0938e-06	1	4.1877e-06	0.00028807	FALSE
HGLibB_00877	ADAT1	652.92/630.36/742.99	944.37/1019.5/868.19	652.92	944.37	0.53176	5016.7	4012	4.6013	1	2.0997e-06	4.1994e-06	0.00028872	TRUE
HGLibB_32986	NUP160	160.37/198.09/183.15	79.724/78.228/63.218	183.15	78.228	-1.2168	242.45	520.11	4.6009	2.1038e-06	1	4.2076e-06	0.00028912	FALSE
HGLibB_04089	BAGE	200.98/228.9/235.86	152.2/108.51/101.15	228.9	108.51	-1.0699	697.76	684.74	4.6007	2.1049e-06	1	4.2099e-06	0.00028912	FALSE
HGLibB_42089	RPS4X	118.71/100.36/141.69	19.569/35.329/39.335	118.71	35.329	-1.7204	282.22	328.6	4.5999	2.1132e-06	1	4.2263e-06	0.00029009	FALSE
HGLibA_60505	USP17L11	128.09/177.84/191.79	62.33/58.04/71.647	177.84	62.33	-1.4977	693.82	630.59	4.5998	2.1146e-06	1	4.2292e-06	0.00029012	FALSE
HGLibA_11749	CTU1	137.46/139.1/137.37	82.623/40.376/29.502	137.46	40.376	-1.7426	476.45	445.56	4.5992	2.1203e-06	1	4.2406e-06	0.00029074	FALSE
HGLibA_17251	FDFT1	198.9/189.28/193.52	301.5/293.99/324.52	193.52	301.5	0.63701	158.26	551.35	4.5986	1	2.1264e-06	4.2527e-06	0.00029141	TRUE
HGLibB_08500	CDC123	470.69/518.55/492.44	315.27/296.51/377.9	492.44	315.27	-0.64172	1357.3	1484.4	4.5985	2.1277e-06	1	4.2554e-06	0.00029143	FALSE
HGLibA_07757	CCDC33	208.27/179.6/150.33	276.14/328.05/299.23	179.6	299.23	0.73328	760.75	676.98	4.5979	1	2.1338e-06	4.2676e-06	0.00029198	TRUE
HGLibA_49116	RPF1	135.37/166.39/136.5	62.33/26.497/46.36	136.5	46.36	-1.5377	386.07	384.37	4.5979	2.1341e-06	1	4.2681e-06	0.00029198	FALSE
HGLibA_42878	PCF11	69.77/63.388/52.7	0/6.3087/4.2145	63.388	4.2145	-3.6262	44.276	169.19	4.5969	2.1436e-06	1	4.2873e-06	0.00029313	FALSE
HGLibA_24548	hsa-mir-3907	73.936/73.072/77.754	125.38/175.38/178.41	73.936	175.38	1.235	631.07	487.08	4.5966	1	2.1481e-06	4.2962e-06	0.00029351	TRUE
HGLibA_16177	FAM154B	43.736/63.388/50.972	97.843/124.91/106.77	50.972	106.77	1.0521	153.84	147.35	4.5964	1	2.1492e-06	4.2985e-06	0.00029351	TRUE
HGLibA_60533	USP17L20	173.9/162.87/198.71	52.908/71.919/94.124	173.9	71.919	-1.2622	397.83	492.33	4.5963	2.15e-06	1	4.3e-06	0.00029351	FALSE
HGLibA_04099	BAGE3	203.06/225.38/237.58	150.75/103.46/96.934	225.38	103.46	-1.1157	731.45	703.62	4.5961	2.1524e-06	1	4.3048e-06	0.00029368	FALSE
HGLibB_38695	PRPF6	498.8/493.02/496.76	318.9/334.36/261.3	496.76	318.9	-0.63786	893.7	1498.2	4.5952	2.1615e-06	1	4.323e-06	0.00029475	FALSE
HGLibA_04522	BIRC5	99.969/113.57/93.305	23.917/49.208/21.073	99.969	23.917	-2.0187	219.27	273.95	4.5949	2.1646e-06	1	4.3291e-06	0.00029501	FALSE
HGLibB_40859	RFC4	130.17/164.63/168.47	43.486/65.611/67.432	164.63	65.611	-1.3142	423.82	464.57	4.5942	2.1725e-06	1	4.3451e-06	0.00029593	FALSE
HGLibA_17843	FOXD4L2	117.67/94.201/104.54	52.183/25.235/26.692	104.54	26.692	-1.9302	232.82	287.22	4.5933	2.1812e-06	1	4.3625e-06	0.00029696	FALSE
HGLibA_46011	PRPF38A	130.17/150.55/122.68	42.761/44.161/21.073	130.17	42.761	-1.5837	235.92	362.26	4.5924	2.1914e-06	1	4.3827e-06	0.00029817	FALSE
HGLibB_42176	RRAGC	173.9/161.99/111.45	18.844/50.47/40.74	161.99	40.74	-1.9653	817.65	697.33	4.5917	2.1988e-06	1	4.3975e-06	0.00029901	FALSE
HGLibA_14841	EIF4G1	121.84/122.37/141.69	63.779/15.141/30.906	122.37	30.906	-1.9511	425.61	396.85	4.5915	2.2004e-06	1	4.4009e-06	0.00029907	FALSE
HGLibA_20593	GTF3C5	198.9/196.33/182.29	87.697/88.322/80.076	196.33	87.697	-1.1536	65.514	559.82	4.5912	2.204e-06	1	4.4081e-06	0.0002994	FALSE
HGLibA_25857	hsa-mir-4672	81.225/121.49/129.59	44.935/7.5704/9.8339	121.49	9.8339	-3.4991	731.09	599.64	4.5906	2.2098e-06	1	4.4197e-06	0.00030002	FALSE
HGLibA_50534	SEC61A1	151/156.71/131.32	28.266/83.275/28.097	151	28.266	-2.3767	861.46	715.61	4.5886	2.2308e-06	1	4.4616e-06	0.00030264	FALSE
HGLibB_46761	SPRR2E	172.86/209.53/217.71	102.92/97.154/80.076	209.53	97.154	-1.1009	434.09	599.8	4.5886	2.2316e-06	1	4.4632e-06	0.00030264	FALSE
HGLibA_49803	RYBP	94.762/106.53/88.122	197.14/165.29/168.58	94.762	168.58	0.82444	252.19	258.88	4.5879	1	2.2386e-06	4.4773e-06	0.00030343	TRUE
HGLibA_32098	KIAA1731	133.29/115.33/118.36	26.816/35.329/47.764	118.36	35.329	-1.7161	114.82	327.57	4.5877	2.2413e-06	1	4.4825e-06	0.00030362	FALSE
HGLibB_27898	MAGEB17	322.82/275.56/352.49	444.28/480.72/508.55	322.82	480.72	0.57303	1304	1185.4	4.5863	1	2.2563e-06	4.5126e-06	0.00030548	TRUE
HGLibB_33145	NYX	118.71/182.24/98.489	263.09/246.04/254.28	118.71	254.28	1.0925	1147.5	874.56	4.584	1	2.2809e-06	4.5619e-06	0.00030866	TRUE
HGLibA_50115	SCAF4	508.18/500.94/561.56	233.37/363.38/275.35	508.18	275.35	-0.88168	3103.5	2580.6	4.5833	2.2885e-06	1	4.577e-06	0.00030951	FALSE
HGLibB_36741	PKD1	169.74/216.57/196.11	105.09/78.228/46.36	196.11	78.228	-1.3149	712.87	661.64	4.583	2.2916e-06	1	4.5831e-06	0.00030975	FALSE
HGLibB_46295	SPAG16	57.274/40.498/52.7	117.41/95.892/106.77	52.7	106.77	1.0049	100.35	139.19	4.5828	1	2.2939e-06	4.5877e-06	0.00030989	TRUE
HGLibA_04253	BCAS2	86.432/78.354/84.666	15.22/20.188/4.2145	84.666	15.22	-2.4009	47.189	229.79	4.5823	2.2997e-06	1	4.5993e-06	0.00031034	FALSE
HGLibB_17135	FBXW9	73.936/94.201/84.666	15.22/37.852/11.239	84.666	15.22	-2.4009	183.53	229.79	4.5823	2.2997e-06	1	4.5993e-06	0.00031034	FALSE
HGLibB_37471	POLE4	248.88/272.04/239.31	109.44/161.5/81.481	248.88	109.44	-1.178	1030	926.63	4.5808	2.3162e-06	1	4.6323e-06	0.00031228	FALSE
HGLibB_11740	CTU2	135.37/120.61/158.96	57.981/32.805/46.36	135.37	46.36	-1.5258	273.3	377.62	4.5807	2.3166e-06	1	4.6332e-06	0.00031228	FALSE
HGLibB_20368	GSAP	124.96/117.09/114.04	167.42/205.66/213.54	117.09	205.66	0.80738	398.93	373.91	4.5806	1	2.3187e-06	4.6373e-06	0.00031239	TRUE
HGLibA_28668	hsa-mir-6859-2	144.75/152.31/176.24	0/44.161/43.55	152.31	43.55	-1.7829	631.77	563.79	4.5804	2.3209e-06	1	4.6419e-06	0.00031253	FALSE
HGLibB_41937	RPL6	154.12/161.11/167.6	60.156/102.2/47.764	161.11	60.156	-1.4064	503.1	486.75	4.5759	2.3712e-06	1	4.7424e-06	0.00031912	FALSE
HGLibB_45586	SMC1A	143.71/161.11/168.47	18.119/85.798/11.239	161.11	18.119	-3.0839	1246.2	982.16	4.5743	2.3887e-06	1	4.7775e-06	0.0003213	FALSE
HGLibA_14940	ELMOD1	138.5/166.39/140.82	219.6/296.51/266.92	140.82	266.92	0.91772	943.39	760.17	4.5735	1	2.398e-06	4.7961e-06	0.00032238	TRUE
HGLibA_43558	PGM3	37.488/53.703/57.02	17.394/1.2617/1.4048	53.703	1.4048	-4.5076	132.4	141.99	4.5729	2.4052e-06	1	4.8104e-06	0.00032317	FALSE
HGLibA_06558	C7orf55-LUC7L2	242.63/218.34/219.44	131.18/104.72/94.124	219.44	104.72	-1.0601	337.88	629.9	4.5708	2.4299e-06	1	4.8598e-06	0.00032631	FALSE
HGLibB_51865	TSPAN32	268.67/263.24/257.45	349.34/440.35/410.21	263.24	410.21	0.63806	1169.2	1034.1	4.5705	1	2.4324e-06	4.8649e-06	0.00032647	TRUE
HGLibB_14086	DUPD1	308.24/365.36/321.39	436.31/461.8/493.1	321.39	461.8	0.5216	933.99	943.94	4.5702	1	2.4365e-06	4.873e-06	0.00032684	TRUE
HGLibA_34249	LOC642799	154.12/154.07/173.65	32.614/73.181/59.003	154.12	59.003	-1.3703	319.72	433.21	4.5699	2.4399e-06	1	4.8797e-06	0.00032711	FALSE
HGLibA_50037	SARS	141.62/198.09/205.62	72.477/64.349/37.931	198.09	64.349	-1.6072	1002.2	856.52	4.5697	2.4424e-06	1	4.8848e-06	0.00032727	FALSE
HGLibA_47381	RAD51D	60.398/84.517/77.754	11.596/3.7852/14.048	77.754	11.596	-2.6444	103.5	209.99	4.5688	2.4523e-06	1	4.9045e-06	0.00032819	FALSE
HGLibB_54571	YARS2	270.75/282.6/261.77	136.26/142.58/147.51	270.75	142.58	-0.92046	71.339	787.04	4.5688	2.4529e-06	1	4.9059e-06	0.00032819	FALSE
HGLibB_57076	NonTargetingControlGuideForHuman_0048	319.69/310.78/320.52	515.31/493.34/414.43	319.69	493.34	0.62431	1697.5	1444.6	4.5687	1	2.4532e-06	4.9064e-06	0.00032819	TRUE
HGLibB_56167	ZNF558	375.93/375.92/339.53	190.61/270.01/186.84	375.92	190.61	-0.97608	1910.8	1645.4	4.5684	2.4574e-06	1	4.9148e-06	0.00032857	FALSE
HGLibB_56575	ZNF729	265.54/260.59/238.45	105.82/135.01/172.79	260.59	135.01	-0.94366	698.76	755.77	4.5683	2.459e-06	1	4.9179e-06	0.0003286	FALSE
HGLibB_29843	MRP63	185.36/233.3/210.8	130.46/87.06/74.456	210.8	87.06	-1.2661	798.94	733.85	4.5678	2.4639e-06	1	4.9279e-06	0.00032909	FALSE
HGLibB_56421	ZNF665	133.29/151.43/160.69	57.256/68.134/53.384	151.43	57.256	-1.3876	137.01	425.19	4.5669	2.4754e-06	1	4.9508e-06	0.00033044	FALSE
HGLibA_55625	TARDBP	133.29/127.66/100.22	56.532/41.637/22.477	127.66	41.637	-1.5933	343.4	354.86	4.5663	2.4825e-06	1	4.965e-06	0.00033104	FALSE
HGLibA_15563	ESD	39.571/60.747/39.741	87.697/90.845/85.695	39.741	87.697	1.1224	113.79	110.29	4.5663	1	2.4827e-06	4.9654e-06	0.00033104	TRUE
HGLibB_36026	PET112	144.75/124.13/137.37	46.385/47.946/53.384	137.37	47.946	-1.4992	65.392	383.51	4.5661	2.4839e-06	1	4.9678e-06	0.00033104	FALSE
HGLibB_31362	NDNL2	118.71/143.5/145.14	23.917/69.396/50.574	143.5	50.574	-1.4864	420.51	414.23	4.5659	2.4865e-06	1	4.973e-06	0.00033121	FALSE
HGLibB_30260	MT2A	183.28/215.69/220.3	102.19/99.678/133.46	215.69	102.19	-1.0703	514.03	618.51	4.5638	2.5112e-06	1	5.0225e-06	0.00033432	FALSE
HGLibB_02662	ARFGAP2	239.51/242.11/210.8	359.48/392.4/355.42	239.51	359.48	0.58384	482.74	691.12	4.5637	1	2.5136e-06	5.0272e-06	0.00033445	TRUE
HGLibB_10584	COL6A1	84.349/63.388/82.074	31.89/8.8322/14.048	82.074	14.048	-2.4648	174.97	222.35	4.5635	2.5155e-06	1	5.031e-06	0.00033452	FALSE
HGLibA_39951	NRD1	175.99/160.23/169.33	94.22/21.45/22.477	169.33	22.477	-2.859	1318.8	1038.7	4.5626	2.5256e-06	1	5.0512e-06	0.00033556	FALSE
HGLibB_30032	MRPS25	94.762/103.89/116.63	26.816/21.45/44.955	103.89	26.816	-1.9148	150.88	285.32	4.5626	2.526e-06	1	5.052e-06	0.00033556	FALSE
HGLibB_47448	STK38L	538.38/443.71/481.21	633.45/654.84/657.46	481.21	654.84	0.44368	1284.6	1448.5	4.5621	1	2.5325e-06	5.065e-06	0.00033624	TRUE
HGLibA_44885	POLR2J3	83.308/84.517/95.033	25.367/12.617/15.453	84.517	15.453	-2.3778	54.594	229.36	4.5612	2.5425e-06	1	5.0851e-06	0.00033732	FALSE
HGLibB_53205	USP17L3	131.21/149.67/171.06	52.908/58.04/56.193	149.67	56.193	-1.3974	203.14	419.96	4.5612	2.5433e-06	1	5.0866e-06	0.00033732	FALSE
HGLibA_60000	UBL5	80.184/66.909/85.53	13.046/12.617/26.692	80.184	13.046	-2.5311	97.798	216.94	4.5604	2.5532e-06	1	5.1063e-06	0.00033844	FALSE
HGLibB_38300	PRC1	343.64/352.15/397.41	205.11/176.64/233.2	352.15	205.11	-0.77689	930.06	1040	4.5596	2.5629e-06	1	5.1258e-06	0.00033953	FALSE
HGLibA_14239	DYNC1I2	101.01/107.41/111.45	42.036/29.02/15.453	107.41	29.02	-1.8525	102.68	295.57	4.5595	2.5641e-06	1	5.1282e-06	0.00033953	FALSE
HGLibB_10682	COPA	98.928/102.12/81.21	22.468/26.497/23.882	98.928	23.882	-2.0058	83.242	270.94	4.5593	2.566e-06	1	5.132e-06	0.0003396	FALSE
HGLibB_53685	VPS26A	208.27/188.4/184.88	81.899/119.87/82.885	188.4	82.885	-1.175	443.89	535.91	4.558	2.582e-06	1	5.1641e-06	0.00034153	FALSE
HGLibB_29858	MRPL13	493.6/422.58/450.11	319.62/218.28/257.09	450.11	257.09	-0.80564	2016.3	1794	4.5573	2.5911e-06	1	5.1821e-06	0.00034254	FALSE
HGLibB_03088	ARPC4-TTLL3	207.23/159.35/148.6	27.541/51.731/46.36	159.35	46.36	-1.7595	697.73	614.75	4.5571	2.5929e-06	1	5.1857e-06	0.0003426	FALSE
HGLibA_08200	CCT4	73.936/96.842/97.625	24.642/22.711/9.8339	96.842	22.711	-2.0449	173.72	264.89	4.5548	2.6213e-06	1	5.2425e-06	0.00034617	FALSE
HGLibB_29192	MID1IP1	296.78/248.27/259.18	422.54/352.03/413.02	259.18	413.02	0.67019	1336	1141.2	4.554	1	2.6312e-06	5.2624e-06	0.00034729	TRUE
HGLibA_47971	RCC1	173.9/204.25/237.58	94.22/98.416/87.1	204.25	94.22	-1.108	525.06	583.79	4.5539	2.6332e-06	1	5.2665e-06	0.00034738	FALSE
HGLibB_15541	ESD	271.79/235.06/304.11	426.89/403.76/380.71	271.79	403.76	0.56926	864.84	839.98	4.5533	1	2.6403e-06	5.2805e-06	0.00034812	TRUE
HGLibA_45023	POTEG	71.853/58.986/82.074	8.6972/16.403/1.4048	71.853	8.6972	-2.9093	95.647	193.17	4.5531	2.6428e-06	1	5.2855e-06	0.00034826	FALSE
HGLibB_43703	SFT2D3	203.06/239.46/204.75	89.871/94.631/106.77	204.75	94.631	-1.1054	344.42	585.32	4.5518	2.6596e-06	1	5.3192e-06	0.00035029	FALSE
HGLibA_43016	PDCD2	142.66/204.25/134.77	8.6972/12.617/29.502	142.66	12.617	-3.3992	1038.8	825.63	4.5515	2.6631e-06	1	5.3262e-06	0.00035057	FALSE
HGLibB_31184	NBPF16	101.01/105.65/133.05	22.468/29.02/28.097	105.65	28.097	-1.8739	201.2	290.44	4.5504	2.6773e-06	1	5.3546e-06	0.00035225	FALSE
HGLibA_50005	SAP18	73.936/56.345/80.346	0/10.094/9.8339	73.936	9.8339	-2.7901	111.83	199.1	4.5491	2.694e-06	1	5.3881e-06	0.00035426	FALSE
HGLibA_53308	SNW1	157.24/147.9/167.6	34.789/93.369/57.598	157.24	57.598	-1.4332	498.59	479.9	4.5486	2.6998e-06	1	5.3997e-06	0.00035484	FALSE
HGLibB_30169	MSL1	163.49/169.91/170.2	57.981/83.275/70.242	169.91	70.242	-1.2625	90.379	480.37	4.5477	2.7123e-06	1	5.4247e-06	0.00035629	FALSE
HGLibA_27212	hsa-mir-558	67.687/68.67/62.204	33.339/0/1.4048	67.687	1.4048	-4.836	263.2	235.92	4.5469	2.7222e-06	1	5.4445e-06	0.0003574	FALSE
HGLibB_40646	RCL1	133.29/136.46/129.59	45.66/66.872/42.145	133.29	45.66	-1.5251	121.51	371.47	4.5467	2.7243e-06	1	5.4486e-06	0.00035748	FALSE
HGLibA_42719	PCDHA11	77.06/92.44/72.571	208.01/198.09/139.08	77.06	198.09	1.3508	959.43	708.96	4.5457	1	2.7435e-06	5.4869e-06	0.00035928	TRUE
HGLibA_19625	GOLGA6L4	106.22/119.73/133.91	36.963/29.02/37.931	119.73	36.963	-1.6691	111.93	331.59	4.5454	2.7419e-06	1	5.4837e-06	0.00035928	FALSE
HGLibB_20068	GPR84	213.48/232.42/257.45	121.04/114.82/84.29	232.42	114.82	-1.0111	489.04	669.46	4.5452	2.7437e-06	1	5.4873e-06	0.00035928	FALSE
HGLibB_42704	SART3	129.13/131.18/156.37	42.036/65.611/22.477	131.18	42.036	-1.6188	394.33	384.63	4.5452	2.7439e-06	1	5.4878e-06	0.00035928	FALSE
HGLibA_53256	SNRPB	200.98/231.54/184.88	79.724/92.107/94.124	200.98	92.107	-1.1172	337.63	573.89	4.5447	2.751e-06	1	5.5019e-06	0.00036002	FALSE
HGLibB_12799	DEFB103A	247.84/307.25/304.97	119.59/190.52/136.27	304.97	136.27	-1.1564	1622.7	1379.4	4.5422	2.7834e-06	1	5.5669e-06	0.00036408	FALSE
HGLibA_40298	NUMA1	56.233/58.105/69.115	0/7.5704/2.8097	58.105	2.8097	-3.9556	38.82	154.32	4.5397	2.8168e-06	1	5.6337e-06	0.00036825	FALSE
HGLibB_53378	UTP18	222.85/208.65/241.9	107.99/129.96/73.051	222.85	107.99	-1.0383	567	640.27	4.5392	2.8235e-06	1	5.647e-06	0.00036893	FALSE
HGLibB_38681	PRPF4	188.48/171.68/171.06	89.146/37.852/71.647	171.68	71.647	-1.2491	432.8	485.64	4.539	2.8255e-06	1	5.651e-06	0.00036899	FALSE
HGLibB_08194	CCT4	154.12/171.68/167.6	68.853/61.825/88.505	167.6	68.853	-1.2713	158.5	473.45	4.5384	2.8339e-06	1	5.6678e-06	0.0003699	FALSE
HGLibA_13212	DHX9	135.37/95.962/111.45	31.89/29.02/49.169	111.45	31.89	-1.7736	279.78	307.35	4.538	2.8391e-06	1	5.6782e-06	0.00037037	FALSE
HGLibA_60769	UXT	148.91/148.79/168.47	45.66/83.275/56.193	148.91	56.193	-1.3902	306.7	417.72	4.5365	2.8593e-06	1	5.7185e-06	0.00037281	FALSE
HGLibB_30250	MT1H	351.97/389.13/388.77	253.67/189.26/234.61	388.77	234.61	-0.72624	943.45	1155.1	4.536	2.8668e-06	1	5.7335e-06	0.00037359	FALSE
HGLibB_22269	HSPA9	384.26/341.59/482.08	157.27/179.17/165.77	384.26	165.77	-1.208	2910.3	2320.5	4.5356	2.8722e-06	1	5.7444e-06	0.0003741	FALSE
HGLibA_49088	RPA1	156.2/177.84/163.28	65.954/71.919/60.408	163.28	65.954	-1.295	82.076	460.54	4.5354	2.8745e-06	1	5.7491e-06	0.00037421	FALSE
HGLibB_06040	C21orf59	141.62/170.79/158.96	63.779/63.087/50.574	158.96	63.087	-1.3196	149.43	447.64	4.5316	2.9271e-06	1	5.8541e-06	0.00038083	FALSE
HGLibB_09392	CHD6	564.41/592.5/606.48	898.71/804.99/1017.1	592.5	898.71	0.60021	5946.1	4566.2	4.5315	1	2.9285e-06	5.857e-06	0.00038083	TRUE
HGLibB_40067	RAE1	89.556/119.73/102.81	26.816/26.497/26.692	102.81	26.692	-1.9064	115.53	282.2	4.5312	2.9331e-06	1	5.8663e-06	0.0003812	FALSE
HGLibB_41174	RHPN2	114.55/89.799/103.67	155.82/185.48/199.49	103.67	185.48	0.83311	346.56	325.94	4.5311	1	2.9344e-06	5.8689e-06	0.0003812	TRUE
HGLibA_22656	hsa-mir-1285-1	60.398/66.909/81.21	4.3486/27.758/0	66.909	4.3486	-3.6664	203.46	195.36	4.5294	2.9571e-06	1	5.9141e-06	0.0003838	FALSE
HGLibA_49377	RPS17L	241.59/252.67/297.19	135.53/107.25/64.622	252.67	107.25	-1.2286	1180.5	1030.8	4.5294	2.9576e-06	1	5.9152e-06	0.0003838	FALSE
HGLibB_32430	NPIPB5	170.78/190.16/207.35	84.798/79.49/110.98	190.16	84.798	-1.1558	346.18	541.22	4.5291	2.9619e-06	1	5.9237e-06	0.00038416	FALSE
HGLibB_13252	DIS3	97.886/103.01/91.577	5.7981/50.47/22.477	97.886	22.477	-2.0745	281.94	277.27	4.5289	2.9652e-06	1	5.9304e-06	0.00038439	FALSE
HGLibA_36105	MED8	220.77/251.79/298.92	59.431/102.2/110.98	251.79	102.2	-1.2925	1272.6	1091.3	4.5282	2.9746e-06	1	5.9493e-06	0.00038541	FALSE
HGLibB_31238	NCBP1	278.04/297.57/356.81	47.11/160.24/47.764	297.57	47.764	-2.6142	4135.5	3047	4.528	2.9772e-06	1	5.9544e-06	0.00038554	FALSE
HGLibB_37764	PPAN-P2RY11	155.16/150.55/184.88	35.514/82.013/19.668	155.16	35.514	-2.0965	829.51	698.44	4.5274	2.9853e-06	1	5.9705e-06	0.00038638	FALSE
HGLibA_15738	EXOC3	312.4/249.15/254.86	110.16/143.84/96.934	254.86	110.16	-1.2027	1163.2	1021.5	4.5273	2.9868e-06	1	5.9736e-06	0.00038638	FALSE
HGLibA_53857	SPDL1	87.473/109.17/78.618	10.147/17.664/32.311	87.473	17.664	-2.245	205.03	237.86	4.5269	2.9931e-06	1	5.9861e-06	0.00038696	FALSE
HGLibA_49260	RPL39	80.184/106.53/76.027	22.468/12.617/2.8097	80.184	12.617	-2.5757	226.11	223.06	4.5268	2.9944e-06	1	5.9889e-06	0.00038696	FALSE
HGLibB_45488	SLMO2	94.762/92.44/93.305	11.596/21.45/21.073	93.305	21.073	-2.0951	23.203	254.67	4.5265	2.9983e-06	1	5.9965e-06	0.00038725	FALSE
HGLibA_38794	NDUFB10	199.94/225.38/229.81	110.16/87.06/119.41	225.38	110.16	-1.026	321.53	647.98	4.5261	3.004e-06	1	6.0079e-06	0.00038778	FALSE
HGLibB_23293	INO80C	172.86/206.01/165.01	22.468/89.584/49.169	172.86	49.169	-1.7931	876.66	747.51	4.5242	3.0312e-06	1	6.0624e-06	0.0003911	FALSE
HGLibA_37399	MRPS7	382.17/383.85/318.79	210.18/200.62/143.29	382.17	200.62	-0.92638	1849.3	1611	4.5234	3.0428e-06	1	6.0855e-06	0.00039226	FALSE
HGLibA_37222	MRPL23	89.556/80.115/99.353	15.22/18.926/32.311	89.556	18.926	-2.1841	94.502	243.85	4.5233	3.0442e-06	1	6.0884e-06	0.00039226	FALSE
HGLibB_18966	GGCT	538.38/542.32/516.64	694.33/815.08/737.54	538.38	737.54	0.45338	2092.2	1938.7	4.5232	1	3.045e-06	6.0899e-06	0.00039226	TRUE
HGLibA_49389	RPS2	154.12/131.18/144.28	61.605/49.208/53.384	144.28	53.384	-1.4176	88.375	403.97	4.5223	3.0582e-06	1	6.1164e-06	0.00039357	FALSE
HGLibB_30449	MTRNR2L8	182.24/191.04/178.84	66.678/111.03/37.931	182.24	66.678	-1.4369	720.73	652.94	4.5223	3.0584e-06	1	6.1168e-06	0.00039357	FALSE
HGLibA_03261	ASCC2	212.43/231.54/206.48	323.97/300.29/359.64	212.43	323.97	0.60651	558.31	608.61	4.5211	1	3.0758e-06	6.1517e-06	0.00039561	TRUE
HGLibA_37206	MRPL19	157.24/110.05/171.06	64.504/45.423/43.55	157.24	45.423	-1.7692	696.47	611.82	4.5208	3.081e-06	1	6.162e-06	0.00039591	FALSE
HGLibB_30286	MTCH2	346.77/277.32/272.14	434.86/428.99/413.02	277.32	428.99	0.62756	1284.8	1125.6	4.5207	1	3.0819e-06	6.1639e-06	0.00039591	TRUE
HGLibB_55606	ZNF253	139.54/141.74/142.55	55.082/51.731/15.453	141.74	51.731	-1.4367	333.21	396.45	4.5206	3.083e-06	1	6.166e-06	0.00039591	FALSE
HGLibB_32254	NONO	278.04/269.4/304.11	545.02/408.8/545.08	278.04	545.02	0.9685	4827.5	3488.2	4.5205	1	3.0845e-06	6.169e-06	0.00039591	TRUE
HGLibB_32195	NOC3L	247.84/235.94/267.82	126.83/117.34/127.84	247.84	126.83	-0.96095	157.97	716.62	4.5202	3.0884e-06	1	6.1768e-06	0.0003962	FALSE
HGLibA_62553	ZFX	293.66/318.7/273.87	194.96/105.99/140.48	293.66	140.48	-1.0584	1294.2	1148.7	4.5194	3.1002e-06	1	6.2004e-06	0.0003975	FALSE
HGLibA_56666	THOC7	329.07/303.73/380.13	197.86/78.228/116.6	329.07	116.6	-1.4888	2831.3	2210.2	4.5193	3.1022e-06	1	6.2044e-06	0.00039755	FALSE
HGLibA_53190	SNAPC5	167.66/158.47/103.67	52.908/39.114/35.121	158.47	39.114	-1.9911	823.32	697.6	4.519	3.1065e-06	1	6.2129e-06	0.00039789	FALSE
HGLibA_14093	DTYMK	103.09/146.14/179.7	28.991/27.758/9.8339	146.14	27.758	-2.3552	825.53	686.86	4.518	3.1214e-06	1	6.2427e-06	0.00039959	FALSE
HGLibA_28331	hsa-mir-6776	367.59/316.94/316.2	199.31/179.17/174.2	316.94	179.17	-0.81941	749.26	930.09	4.5175	3.1291e-06	1	6.2582e-06	0.00040038	FALSE
HGLibB_45652	SMG7	165.57/187.52/196.11	43.486/89.584/82.885	187.52	82.885	-1.1682	538.18	536.54	4.5173	3.1311e-06	1	6.2623e-06	0.00040043	FALSE
HGLibA_44474	PLK1	136.42/196.33/241.04	31.165/45.423/43.55	196.33	43.55	-2.1471	1436.3	1144.2	4.5168	3.1388e-06	1	6.2776e-06	0.0004012	FALSE
HGLibB_12711	DDX49	47.902/56.345/79.482	2.1743/3.7852/0	56.345	2.1743	-4.1751	153.49	152.12	4.5156	3.1563e-06	1	6.3126e-06	0.00040323	FALSE
HGLibB_49717	TMCC3	82.266/66.029/79.482	145.68/153.93/132.05	79.482	145.68	0.86591	110.62	214.93	4.5152	1	3.1629e-06	6.3259e-06	0.00040387	TRUE
HGLibA_53841	SPC24	62.481/66.029/77.754	10.871/6.3087/4.2145	66.029	6.3087	-3.1971	43.821	176.66	4.5148	3.1694e-06	1	6.3389e-06	0.00040449	FALSE
HGLibB_45836	SNAPC2	322.82/407.62/337.8	192.79/89.584/130.65	337.8	130.65	-1.3637	2661.7	2106.1	4.5138	3.1841e-06	1	6.3681e-06	0.00040615	FALSE
HGLibA_50420	SDHA	114.55/142.62/111.45	2.1743/27.758/39.335	114.55	27.758	-2.0064	396.59	369.86	4.5129	3.1972e-06	1	6.3944e-06	0.00040761	FALSE
HGLibA_20609	GTPBP4	111.42/116.21/131.32	50.734/35.329/25.287	116.21	35.329	-1.6899	147.33	321.27	4.5125	3.2038e-06	1	6.4075e-06	0.00040824	FALSE
HGLibB_54096	WDR70	227.01/201.61/222.9	108.71/124.91/74.456	222.9	108.71	-1.0291	476.53	640.42	4.5119	3.2119e-06	1	6.4238e-06	0.00040906	FALSE
HGLibB_04098	BAGE4	233.26/210.41/221.17	147.13/99.678/75.861	221.17	99.678	-1.1419	770.16	725.16	4.5116	3.2178e-06	1	6.4355e-06	0.0004096	FALSE
HGLibB_17820	FOXD4L2	78.101/67.79/82.074	15.22/12.617/11.239	78.101	12.617	-2.5382	32.696	210.98	4.5107	3.2305e-06	1	6.4611e-06	0.00041096	FALSE
HGLibA_39752	NPIPA1	151/176.96/158.96	23.192/74.443/60.408	158.96	60.408	-1.3813	492.3	477.42	4.5106	3.2318e-06	1	6.4636e-06	0.00041096	FALSE
HGLibA_42373	PAM16	178.07/143.5/171.06	97.119/45.423/30.906	171.06	45.423	-1.89	922.93	776.55	4.5085	3.264e-06	1	6.5279e-06	0.00041484	FALSE
HGLibB_23428	IPO11	450.9/428.75/360.26	252.22/179.17/234.61	428.75	234.61	-0.8671	2141.2	1854.6	4.508	3.272e-06	1	6.5441e-06	0.00041565	FALSE
HGLibA_20372	GRPEL1	52.067/49.302/59.612	0/17.664/1.4048	52.067	1.4048	-4.4638	82.729	137.42	4.5078	3.2755e-06	1	6.5509e-06	0.00041587	FALSE
HGLibB_36090	PFDN1	104.13/121.49/133.05	8.6972/47.946/37.931	121.49	37.931	-1.6537	347.43	343.87	4.5063	3.2991e-06	1	6.5983e-06	0.00041866	FALSE
HGLibB_29934	MRPL4	113.51/142.62/146.01	30.44/76.966/39.335	142.62	39.335	-1.8322	588.59	525.42	4.506	3.3024e-06	1	6.6048e-06	0.00041886	FALSE
HGLibA_54375	SRSF7	174.95/145.26/167.6	69.577/64.349/71.647	167.6	69.577	-1.2564	146.16	473.45	4.5051	3.317e-06	1	6.634e-06	0.00042049	FALSE
HGLibB_03582	ATP1A2	193.69/211.29/217.71	358.03/402.5/304.85	211.29	358.03	0.75807	1289.1	1061.1	4.5048	1	3.3225e-06	6.645e-06	0.00042085	TRUE
HGLibB_19865	GPR135	587.32/586.34/580.57	974.08/969.02/769.85	586.34	969.02	0.72382	9931.8	7216.7	4.5047	1	3.3232e-06	6.6463e-06	0.00042085	TRUE
HGLibB_29921	MRPL36	274.92/281.72/317.93	174.67/152.67/137.67	281.72	152.67	-0.87955	516.51	820.89	4.5043	3.3304e-06	1	6.6607e-06	0.00042154	FALSE
HGLibA_16976	FBXL13	67.687/67.79/76.027	214.53/160.24/165.77	67.79	165.77	1.2776	618.99	473.21	4.5042	1	3.3344e-06	6.6688e-06	0.00042162	TRUE
HGLibB_26736	LOC100130301	258.25/265/307.56	389.92/412.59/384.93	265	389.92	0.55548	599.01	769.31	4.5041	1	3.3327e-06	6.6654e-06	0.00042162	TRUE
HGLibB_45843	SNAPC4	486.31/426.11/522.68	312.37/325.53/282.37	486.31	312.37	-0.63695	1505.1	1491.7	4.5035	3.3429e-06	1	6.6859e-06	0.00042248	FALSE
HGLibA_11572	CTAGE4	151/108.29/133.05	36.238/60.564/46.36	133.05	46.36	-1.501	309.84	370.75	4.5021	3.3644e-06	1	6.7288e-06	0.00042498	FALSE
HGLibB_09490	CHMP6	147.87/123.25/163.28	70.302/45.423/16.858	147.87	45.423	-1.6812	569.63	517.96	4.5015	3.3739e-06	1	6.7478e-06	0.00042596	FALSE
HGLibA_28869	hsa-mir-7112-2	78.101/98.603/122.68	16.67/37.852/16.858	98.603	16.858	-2.4796	360.2	330.13	4.5008	3.3846e-06	1	6.7691e-06	0.00042709	FALSE
HGLibB_33750	OR2G2	161.41/161.11/177.11	277.59/257.4/236.01	161.41	257.4	0.66995	277.85	454.94	4.5002	1	3.3939e-06	6.7877e-06	0.00042804	TRUE
HGLibA_60520	USP17L18	148.91/150.55/171.92	59.431/58.04/47.764	150.55	58.04	-1.36	141.8	422.58	4.5	3.3971e-06	1	6.7942e-06	0.00042823	FALSE
HGLibA_14095	DTYMK	192.65/232.42/232.4	83.348/138.79/59.003	232.4	83.348	-1.4684	1311.7	1097.6	4.499	3.4137e-06	1	6.8275e-06	0.00042996	FALSE
HGLibA_53886	SPDYE5	284.29/266.76/278.19	166.7/150.15/140.48	278.19	150.15	-0.88528	133.78	809.98	4.499	3.4143e-06	1	6.8285e-06	0.00042996	FALSE
HGLibB_33698	OR2A7	225.97/276.44/295.47	144.95/162.76/127.84	276.44	144.95	-0.92667	879.8	854.73	4.4975	3.4379e-06	1	6.8759e-06	0.00043272	FALSE
HGLibA_37343	MRPS18C	117.67/121.49/108.86	29.715/42.899/36.526	117.67	36.526	-1.661	44.83	325.55	4.4974	3.4399e-06	1	6.8798e-06	0.00043274	FALSE
HGLibA_09485	CHMP3	91.638/124.13/109.72	7.9724/31.544/42.145	109.72	31.544	-1.7665	300.68	302.31	4.4962	3.4582e-06	1	6.9164e-06	0.00043482	FALSE
HGLibB_48137	TAF1	256.17/316.94/355.94	178.29/85.798/118.01	316.94	118.01	-1.4177	2471.4	1957.7	4.4961	3.4605e-06	1	6.921e-06	0.00043489	FALSE
HGLibA_39173	NGRN	146.83/139.1/130.45	60.156/50.47/42.145	139.1	50.47	-1.4447	74.401	388.63	4.4959	3.464e-06	1	6.928e-06	0.00043498	FALSE
HGLibA_31131	ITPKA	205.15/237.7/232.4	95.669/116.08/129.24	232.4	116.08	-0.9953	340.22	669.39	4.4958	3.4647e-06	1	6.9294e-06	0.00043498	FALSE
HGLibA_61885	XRCC6	89.556/122.37/113.18	38.413/26.497/33.716	113.18	33.716	-1.7176	179.17	312.4	4.4957	3.4678e-06	1	6.9356e-06	0.00043514	FALSE
HGLibA_04988	BUB1	203.06/179.6/179.7	88.421/78.228/51.979	179.7	78.228	-1.1895	334.69	509.72	4.4944	3.4875e-06	1	6.9751e-06	0.0004374	FALSE
HGLibB_54577	YBX1	497.76/495.66/563.29	220.33/301.56/292.21	497.76	292.21	-0.76644	2387.9	2092.4	4.4937	3.4994e-06	1	6.9987e-06	0.00043866	FALSE
HGLibA_29093	hsa-mir-7977	42.695/60.747/74.299	17.394/2.5235/0	60.747	2.5235	-4.1313	184.26	176.75	4.4935	3.5031e-06	1	7.0062e-06	0.0004389	FALSE
HGLibA_56402	TF	162.45/147.02/200.43	270.34/252.35/293.61	162.45	270.34	0.73124	636.5	577.01	4.4914	1	3.5383e-06	7.0765e-06	0.00044309	TRUE
HGLibA_60523	USP17L19	155.16/155.83/174.52	63.055/61.825/60.408	155.83	61.825	-1.3198	88.297	438.3	4.4901	3.5593e-06	1	7.1185e-06	0.00044549	FALSE
HGLibB_42706	SART3	104.13/113.57/133.91	34.064/31.544/37.931	113.57	34.064	-1.7082	131.02	313.55	4.49	3.5614e-06	1	7.1228e-06	0.00044553	FALSE
HGLibA_43603	PHB2	227.01/236.82/228.94	89.146/70.657/153.13	228.94	89.146	-1.3509	1125.3	969.82	4.489	3.5771e-06	1	7.1543e-06	0.00044727	FALSE
HGLibA_18917	GEMIN5	154.12/155.83/137.37	35.514/26.497/89.91	154.12	35.514	-2.0869	830.95	698.37	4.4883	3.5904e-06	1	7.1808e-06	0.0004487	FALSE
HGLibA_30765	IPO9	213.48/149.67/238.45	62.33/74.443/35.121	213.48	62.33	-1.7599	1395.6	1134.3	4.4878	3.5988e-06	1	7.1977e-06	0.00044931	FALSE
HGLibA_50543	SEC61G	85.39/103.01/107.99	27.541/46.684/26.692	103.01	27.541	-1.8655	175.58	282.77	4.4877	3.599e-06	1	7.198e-06	0.00044931	FALSE
HGLibA_18080	FSD1L	138.5/102.12/101.94	168.87/200.62/198.08	102.12	198.08	0.94897	545.72	457.21	4.4876	1	3.6007e-06	7.2014e-06	0.00044931	TRUE
HGLibA_30009	IFNL2	111.42/123.25/108.86	170.32/203.14/228.99	111.42	203.14	0.86061	472.96	417.73	4.4874	1	3.6045e-06	7.2091e-06	0.00044956	TRUE
HGLibB_46412	SPATA31A1	198.9/188.4/187.47	103.64/84.537/70.242	188.4	84.537	-1.1468	170.08	535.91	4.4867	3.6171e-06	1	7.2342e-06	0.0004509	FALSE
HGLibA_03029	ARMC7	207.23/214.81/194.39	97.119/85.798/32.311	207.23	85.798	-1.2624	802.87	732.85	4.4855	3.6363e-06	1	7.2726e-06	0.00045306	FALSE
HGLibA_44615	PMPCA	159.33/161.99/156.37	21.018/88.322/4.2145	159.33	21.018	-2.8642	1207	954.24	4.4845	3.6543e-06	1	7.3086e-06	0.00045507	FALSE
HGLibB_40027	RAD51	172.86/184/196.98	107.99/65.611/81.481	184	81.481	-1.1654	311.77	522.66	4.4844	3.6568e-06	1	7.3135e-06	0.00045515	FALSE
HGLibB_52557	UBE2J2	137.46/124.13/125.27	68.128/41.637/19.668	125.27	41.637	-1.5663	333.55	347.85	4.4842	3.6592e-06	1	7.3184e-06	0.00045523	FALSE
HGLibA_04096	BAGE2	213.48/235.06/221.17	144.23/99.678/108.17	221.17	108.17	-1.025	406.11	635.16	4.4835	3.6706e-06	1	7.3413e-06	0.00045642	FALSE
HGLibB_52315	TWISTNB	81.225/86.278/98.489	22.468/17.664/1.4048	86.278	17.664	-2.2253	115.52	234.42	4.4819	3.6994e-06	1	7.3989e-06	0.00045977	FALSE
HGLibB_54392	XAB2	182.24/142.62/185.75	79.724/66.872/32.311	182.24	66.872	-1.4328	735.29	662.64	4.4815	3.7053e-06	1	7.4106e-06	0.00046027	FALSE
HGLibA_19932	GPR151	148.91/158.47/180.56	402.24/276.32/422.86	158.47	402.24	1.3384	4215.3	2958.9	4.4815	1	3.7123e-06	7.4245e-06	0.00046044	TRUE
HGLibA_52943	SMC5	59.357/72.192/50.972	2.8991/3.7852/8.429	59.357	3.7852	-3.6569	64.345	157.84	4.4814	3.7075e-06	1	7.415e-06	0.00046031	FALSE
HGLibB_31125	NAT10	291.58/287.01/285.1	158.72/131.22/157.34	287.01	157.34	-0.86305	177.18	837.22	4.4812	3.7105e-06	1	7.4211e-06	0.00046044	FALSE
HGLibA_59588	TUBE1	78.101/75.713/99.353	13.046/7.5704/26.692	78.101	13.046	-2.4936	168.39	210.98	4.4809	3.7163e-06	1	7.4325e-06	0.0004607	FALSE
HGLibA_28661	hsa-mir-6859-1	108.3/169.03/202.16	46.385/25.235/23.882	169.03	25.235	-2.6963	1308.8	1031.8	4.4808	3.7184e-06	1	7.4368e-06	0.00046073	FALSE
HGLibA_58562	TRAIP	211.39/235.94/207.35	63.779/109.77/101.15	211.39	101.15	-1.0561	522.47	605.45	4.4804	3.7246e-06	1	7.4493e-06	0.00046128	FALSE
HGLibA_13797	DONSON	252.01/228.9/292.88	69.577/148.89/68.837	252.01	69.577	-1.8419	2123.6	1658.9	4.479	3.7488e-06	1	7.4977e-06	0.00046404	FALSE
HGLibB_20563	GTF3C5	84.349/138.22/114.04	44.935/6.3087/4.2145	114.04	6.3087	-3.9764	740.66	598.75	4.4779	3.7687e-06	1	7.5374e-06	0.00046627	FALSE
HGLibA_49440	RPS5	112.47/139.1/136.5	14.495/34.067/71.647	136.5	34.067	-1.9713	594.95	523.62	4.4766	3.792e-06	1	7.5841e-06	0.00046892	FALSE
HGLibB_49833	TMEM119	110.38/86.278/117.5	31.165/32.805/32.311	110.38	32.311	-1.7414	158.3	304.24	4.4759	3.8044e-06	1	7.6087e-06	0.00047002	FALSE
HGLibB_41154	RHOT2	298.87/311.66/278.19	164.52/166.55/181.22	298.87	166.55	-0.83973	202.65	873.95	4.4758	3.8065e-06	1	7.613e-06	0.00047002	FALSE
HGLibB_40741	REEP6	160.37/172.56/142.55	65.229/55.517/75.861	160.37	65.229	-1.2848	168.35	451.83	4.4758	3.8067e-06	1	7.6134e-06	0.00047002	FALSE
[truncated: 121,412 more rows]

## Sheet: GECKO_BCBL-1
sgrna	Gene	control_count	treatment_count	control_mean	treat_mean	LFC	control_var	adj_var	score	p.low	p.high	p.twosided	FDR	high_in_treatment
HGLibB_36786	PKMYT1	659.47/639.43/679.77	108.6/103.24/75.484	659.47	103.24	-2.6636	403.17	2731.3	10.643	9.373e-27	1	1.8746e-26	2.3054e-21	FALSE
HGLibB_41963	RPN1	502.18/560.35/574.61	65.16/123.55/100.08	560.35	100.08	-2.4734	1339.3	2270.9	9.6585	2.2611e-22	1	4.5223e-22	2.7807e-17	FALSE
HGLibB_08507	CDC16	470.43/430.65/383.63	88.948/30.463/27.14	430.65	30.463	-3.7781	1806.2	1766	9.5226	8.435e-22	1	1.687e-21	6.9156e-17	FALSE
HGLibB_31926	NIPBL	445.9/378.31/482.9	86.88/59.234/55.129	445.9	59.234	-2.8913	1679.8	1753.3	9.2343	1.3e-20	1	2.6e-20	7.9938e-16	FALSE
HGLibB_38201	PQLC1	246.76/319.71/286.88	559.55/617.73/581.82	286.88	581.82	1.0176	1118.2	1100.5	8.8907	1	3.0364e-19	6.0728e-19	1.4846e-14	TRUE
HGLibA_43015	PDCD2	698.43/798.15/767.26	289.6/179.39/260.38	767.26	260.38	-1.5555	3275.8	3264.8	8.8711	3.6216e-19	1	7.2432e-19	1.4846e-14	FALSE
HGLibB_22309	HSPE1-MOB4	402.61/380.01/334.84	58.954/44.002/44.103	380.01	44.103	-3.0785	693.06	1463.3	8.7813	8.0789e-19	1	1.6158e-18	2.8387e-14	FALSE
HGLibB_08630	CDH12	532.48/478.43/458.51	829.49/856.36/894.79	478.43	856.36	0.83857	1379.3	1898.8	8.6729	1	2.1057e-18	4.2115e-18	5.9564e-14	TRUE
HGLibB_29893	MRPL23	441.57/442.59/381.95	81.708/42.31/80.573	441.57	80.573	-2.4397	1255.4	1734.1	8.669	2.1795e-18	1	4.3591e-18	5.9564e-14	FALSE
HGLibB_53088	UROD	571.45/523.94/618.35	153.07/179.39/156.06	571.45	156.06	-1.8658	1252.6	2321.9	8.6205	3.3345e-18	1	6.669e-18	8.2016e-14	FALSE
HGLibB_41883	RPL31	405.5/382.29/437.47	66.194/66.004/126.37	405.5	66.194	-2.5968	1295.6	1574.7	8.5504	6.1345e-18	1	1.2269e-17	1.3098e-13	FALSE
HGLibB_47678	SULT1A2	594.54/541.58/619.19	173.76/162.47/206.1	594.54	173.76	-1.7688	1146.4	2428.5	8.5385	6.8004e-18	1	1.3601e-17	1.3098e-13	FALSE
HGLibB_31364	NDOR1	376.64/389.69/357.55	43.44/86.313/51.736	376.64	51.736	-2.8401	449.72	1448.6	8.5364	6.9226e-18	1	1.3845e-17	1.3098e-13	FALSE
HGLibB_23383	INTS2	845.63/799.28/834.57	325.8/304.63/376.57	834.57	325.8	-1.3543	1098.3	3567.6	8.5178	8.1294e-18	1	1.6259e-17	1.4282e-13	FALSE
HGLibB_00332	ABT1	310.26/259.98/288.56	6.2057/8.462/64.459	288.56	8.462	-4.9356	1107.1	1095.4	8.463	1.1621e-17	1	2.3243e-17	1.9056e-13	FALSE
HGLibA_01624	ALG2	526.71/542.72/625.08	181/154.01/137.4	542.72	154.01	-1.8105	2011.2	2190.1	8.3059	4.9534e-17	1	9.9068e-17	7.6146e-13	FALSE
HGLibA_29621	HSPE1	336.23/358.97/362.6	52.748/52.464/55.129	358.97	52.748	-2.7436	133.97	1372	8.2671	6.8648e-17	1	1.373e-16	9.9322e-13	FALSE
HGLibB_42419	RUVBL1	402.61/383.43/331.47	39.303/66.004/90.751	383.43	66.004	-2.5204	1098.2	1478.2	8.2562	7.5201e-17	1	1.504e-16	1.0276e-12	FALSE
HGLibB_47174	ST20	327.57/287.29/275.1	18.617/3.3848/24.596	287.29	18.617	-3.8773	509.77	1066.8	8.2257	9.6298e-17	1	1.926e-16	1.2466e-12	FALSE
HGLibB_10856	COX7B	714.31/655.92/671.35	228.58/152.32/291.76	671.35	228.58	-1.5502	2972.7	2910.9	8.2068	1.1356e-16	1	2.2712e-16	1.3966e-12	FALSE
HGLibA_55331	SYS1	458.89/394.24/474.49	116.87/110.01/110.26	458.89	110.26	-2.0474	1116.8	1811.2	8.1918	1.2872e-16	1	2.5743e-16	1.4841e-12	FALSE
HGLibB_04544	BLK	414.15/434.06/508.98	761.23/771.74/791.31	434.06	771.74	0.82876	1625.9	1700.8	8.188	1	1.3275e-16	2.655e-16	1.4841e-12	TRUE
HGLibA_22381	hsa-mir-1233-2	545.47/517.68/486.27	140.66/147.24/195.92	517.68	147.24	-1.8069	1043	2076.1	8.1302	2.143e-16	1	4.286e-16	2.218e-12	FALSE
HGLibB_13094	DHODH	411.27/444.87/457.67	126.18/104.93/69.547	444.87	104.93	-2.0735	749.07	1748.7	8.129	2.1643e-16	1	4.3286e-16	2.218e-12	FALSE
HGLibB_52238	TUBG1	406.94/420.41/354.19	123.08/55.849/83.966	406.94	83.966	-2.2634	1321.2	1581.1	8.1226	2.2822e-16	1	4.5644e-16	2.2453e-12	FALSE
HGLibB_05247	C12orf45	705.65/700.3/724.36	268.91/198.01/319.75	705.65	268.91	-1.3885	1997.5	2949.2	8.0421	4.4153e-16	1	8.8307e-16	4.0433e-12	FALSE
HGLibB_30557	MVK	572.89/661.61/611.62	208.93/242.01/160.3	611.62	208.93	-1.5451	1864.7	2507.8	8.0415	4.4385e-16	1	8.877e-16	4.0433e-12	FALSE
HGLibB_33387	OPN1SW	178.94/178.63/191.82	421.99/379.1/365.55	178.94	379.1	1.0789	547.26	625.58	8.0027	1	6.0858e-16	1.2172e-15	5.3459e-12	TRUE
HGLibB_49527	TKT	688.33/661.61/599	210.99/243.71/280.73	661.61	243.71	-1.4371	1768.8	2741.3	7.9817	7.2147e-16	1	1.4429e-15	6.119e-12	FALSE
HGLibA_49171	RPL17-C18orf32	454.56/388.55/420.65	123.08/79.543/97.536	420.65	97.536	-2.0973	789.16	1641.4	7.9752	7.6063e-16	1	1.5213e-15	6.2361e-12	FALSE
HGLibA_55028	SULT1A4	634.94/555.8/560.3	183.07/150.62/183.2	560.3	183.07	-1.6085	1660.9	2270.7	7.9165	1.2217e-15	1	2.4435e-15	9.6936e-12	FALSE
HGLibB_56253	ZNF585A	526.71/484.69/514.87	208.93/138.78/156.06	514.87	156.06	-1.7157	1036.2	2063.3	7.8993	1.4027e-15	1	2.8054e-15	1.0782e-11	FALSE
HGLibB_43655	SF3B3	357.88/334.5/376.06	54.817/98.159/66.155	357.88	66.155	-2.4179	507.43	1367.3	7.8892	1.5201e-15	1	3.0403e-15	1.133e-11	FALSE
HGLibB_48927	TELO2	512.28/597.33/568.72	196.51/133.7/189.98	568.72	189.98	-1.5768	1803.5	2309.4	7.8811	1.6226e-15	1	3.2452e-15	1.1738e-11	FALSE
HGLibB_36508	PIGG	317.47/327.68/331.47	613.33/563.57/604.72	327.68	604.72	0.88198	471.55	1237.7	7.875	1	1.7043e-15	3.4087e-15	1.1977e-11	TRUE
HGLibA_60447	UROS	399.72/341.33/415.6	89.983/115.08/69.547	399.72	89.983	-2.1389	1177.4	1549.4	7.869	1.7877e-15	1	3.5754e-15	1.2214e-11	FALSE
HGLibB_28338	MARS2	333.34/299.8/354.19	54.817/3.3848/75.484	333.34	54.817	-2.5826	1158	1261.9	7.8408	2.2389e-15	1	4.4778e-15	1.4762e-11	FALSE
HGLibB_03635	ATP5A1	411.27/426.66/430.74	106.53/118.47/67.851	426.66	106.53	-1.9917	473.07	1668	7.8385	2.2807e-15	1	4.5614e-15	1.4762e-11	FALSE
HGLibA_55025	SULT1A3	623.4/550.11/565.35	190.31/140.47/198.46	565.35	190.31	-1.5658	1538	2293.9	7.8306	2.428e-15	1	4.8561e-15	1.5313e-11	FALSE
HGLibB_03733	ATP6V1B2	297.27/263.96/283.52	41.371/23.694/30.533	283.52	30.533	-3.1736	183.93	1051	7.8034	3.011e-15	1	6.0219e-15	1.8201e-11	FALSE
HGLibB_43662	SF3B5	300.15/279.32/310.44	51.714/38.925/32.229	300.15	38.925	-2.9151	187.03	1120.9	7.8025	3.0341e-15	1	6.0681e-15	1.8201e-11	FALSE
HGLibB_22490	ICT1	539.7/577.99/585.54	175.83/253.86/203.55	577.99	203.55	-1.5011	1205.6	2352.1	7.7206	5.7901e-15	1	1.158e-14	3.3404e-11	FALSE
HGLibB_42033	RPS17	652.26/592.78/683.13	251.33/238.63/321.44	652.26	251.33	-1.3723	2392.1	2697.4	7.7195	5.8398e-15	1	1.168e-14	3.3404e-11	FALSE
HGLibA_05590	C17orf89	375.19/287.86/390.36	46.543/44.002/59.37	375.19	46.543	-2.9842	2007.2	1818.9	7.706	6.4911e-15	1	1.2982e-14	3.6285e-11	FALSE
HGLibB_04997	BUD31	493.52/461.37/507.3	152.04/99.852/189.98	493.52	152.04	-1.6921	1346.8	1966.7	7.7001	6.7978e-15	1	1.3596e-14	3.7155e-11	FALSE
HGLibA_51018	SFPQ	321.8/314.02/312.12	51.714/18.616/83.118	314.02	51.714	-2.5792	536.43	1179.6	7.6375	1.1074e-14	1	2.2147e-14	5.8802e-11	FALSE
HGLibB_18589	GAPDH	326.13/242.34/275.95	31.028/32.156/33.926	275.95	32.156	-3.0623	912.94	1019.4	7.6356	1.1236e-14	1	2.2473e-14	5.8802e-11	FALSE
HGLibB_03714	ATP6V0C	363.65/345.31/363.44	79.64/71.081/147.58	363.44	79.64	-2.1761	1254.3	1391.4	7.6084	1.3875e-14	1	2.7749e-14	7.0656e-11	FALSE
HGLibA_29472	HSD17B14	523.83/507.45/597.32	894.65/847.89/872.73	523.83	872.73	0.73536	1691.8	2104	7.6065	1	1.4076e-14	2.8152e-14	7.0656e-11	TRUE
HGLibB_53457	VARS	333.34/346.45/355.87	46.543/71.081/78.029	346.45	71.081	-2.2691	227.72	1318.1	7.5848	1.6646e-14	1	3.3292e-14	8.1885e-11	FALSE
HGLibB_12656	DDX20	287.17/290.7/269.21	27.926/55.849/39.862	287.17	39.862	-2.8181	183.2	1066.3	7.5734	1.8183e-14	1	3.6365e-14	8.769e-11	FALSE
HGLibA_49168	RPL17	443.02/405.61/390.36	119.98/89.697/105.17	405.61	105.17	-1.9373	522.53	1575.2	7.5699	1.8669e-14	1	3.7339e-14	8.8307e-11	FALSE
HGLibA_53231	SNRNP25	248.2/317.44/352.5	24.823/18.616/48.344	317.44	24.823	-3.6243	1653.7	1500.5	7.5541	2.096e-14	1	4.192e-14	9.727e-11	FALSE
HGLibB_54094	WDR7	401.17/355.55/393.73	159.28/99.852/80.573	393.73	99.852	-1.9686	1354	1523.1	7.53	2.5374e-14	1	5.0747e-14	1.1557e-10	FALSE
HGLibB_27286	LRRC37A	950.97/911.92/1019.7	467.5/480.64/467.32	950.97	467.5	-1.0229	1603.7	4137.8	7.516	2.8235e-14	1	5.6469e-14	1.2627e-10	FALSE
HGLibB_31238	NCBP1	288.61/312.32/312.96	110.67/38.925/55.977	312.32	55.977	-2.4592	961.1	1172.3	7.4867	3.5315e-14	1	7.063e-14	1.5239e-10	FALSE
HGLibB_24027	KAT6A	342/341.33/379.42	683.66/578.8/647.13	342	647.13	0.91806	1851	1667	7.4733	1	3.9108e-14	7.8215e-14	1.6584e-10	TRUE
HGLibA_46473	PSMD8	265.52/249.74/275.95	32.063/32.156/44.951	265.52	32.156	-3.0069	130.36	976.05	7.4697	4.0194e-14	1	8.0389e-14	1.659e-10	FALSE
HGLibB_36265	PHB	406.94/377.74/434.11	142.73/110.01/64.459	406.94	110.01	-1.8777	1184.1	1581.1	7.4677	4.0816e-14	1	8.1631e-14	1.659e-10	FALSE
HGLibB_28696	MED10	375.19/369.21/313.8	53.783/94.775/88.206	369.21	88.206	-2.0531	1083.4	1416.3	7.4666	4.1144e-14	1	8.2287e-14	1.659e-10	FALSE
HGLibB_26072	LCE1D	37.519/57.457/47.113	151.01/135.39/134.85	47.113	135.39	1.5033	110.78	140.05	7.4597	1	4.3373e-14	8.6746e-14	1.7207e-10	TRUE
HGLibA_36090	MED30	210.68/208.21/202.75	5.1714/38.925/0	208.21	5.1714	-5.0832	300.5	742	7.4539	3.4771e-14	1	6.9542e-14	1.5239e-10	FALSE
HGLibB_23615	ISCA2	409.83/419.27/440.84	118.94/116.78/165.39	419.27	118.94	-1.809	679.07	1635.3	7.4266	5.5728e-14	1	1.1146e-13	2.1757e-10	FALSE
HGLibB_23452	IPPK	253.98/318.01/278.47	40.337/71.081/35.622	278.47	40.337	-2.7572	782.63	1029.9	7.4202	5.848e-14	1	1.1696e-13	2.2475e-10	FALSE
HGLibB_13768	DOLK	252.53/295.25/263.33	33.097/5.0772/53.433	263.33	33.097	-2.9546	583.59	966.95	7.4039	6.6132e-14	1	1.3226e-13	2.4645e-10	FALSE
HGLibA_29622	HSPE1	232.33/222.43/234.72	44.474/10.154/17.811	232.33	17.811	-3.6327	218.3	839.57	7.4035	6.5776e-14	1	1.3155e-13	2.4645e-10	FALSE
HGLibB_41801	RPL10	206.36/266.24/243.13	40.337/23.694/8.4814	243.13	23.694	-3.3055	598.72	883.73	7.3817	7.798e-14	1	1.5596e-13	2.8627e-10	FALSE
HGLibB_34570	ORC6	274.18/237.79/223.78	15.514/33.848/21.203	237.79	21.203	-3.4269	428.1	861.87	7.3777	8.0272e-14	1	1.6054e-13	2.9035e-10	FALSE
HGLibB_15764	EXOSC6	262.63/283.87/272.58	39.303/42.31/35.622	272.58	39.303	-2.763	62.261	1005.4	7.3571	9.3964e-14	1	1.8793e-13	3.3495e-10	FALSE
HGLibB_33011	NUP43	323.24/267.94/247.34	23.789/47.387/37.318	267.94	37.318	-2.8112	941.7	986.11	7.3442	1.0346e-13	1	2.0691e-13	3.6351e-10	FALSE
HGLibB_23616	ISCA2	365.09/420.97/343.25	101.36/76.158/90.751	365.09	90.751	-1.9964	981.39	1398.5	7.336	1.1005e-13	1	2.2011e-13	3.8125e-10	FALSE
HGLibB_54632	YME1L1	357.88/337.92/387.84	87.914/88.005/110.26	357.88	88.005	-2.0115	447.81	1367.3	7.2983	1.4568e-13	1	2.9136e-13	4.8772e-10	FALSE
HGLibA_22377	hsa-mir-1233-1	541.14/489.81/481.22	162.38/167.55/187.44	489.81	167.55	-1.542	782.79	1950	7.2978	1.4623e-13	1	2.9247e-13	4.8772e-10	FALSE
HGLibA_03668	ATP5I	242.43/246.33/212.85	25.857/23.694/47.496	242.43	25.857	-3.1801	340.82	880.85	7.2972	1.4674e-13	1	2.9347e-13	4.8772e-10	FALSE
HGLibA_64454	NonTargetingControlGuideForHuman_0071	44.734/79.644/36.176	175.83/157.39/168.78	44.734	168.78	1.8923	367.81	289.27	7.2934	1	1.5175e-13	3.0351e-13	4.9767e-10	TRUE
HGLibB_39025	PSMA2	321.8/277.62/258.28	43.44/76.158/44.103	277.62	44.103	-2.627	838.53	1026.4	7.2888	1.5631e-13	1	3.1262e-13	5.0586e-10	FALSE
HGLibB_35912	PDXDC1	476.21/464.21/462.71	775.71/710.81/813.36	464.21	775.71	0.7395	1444.1	1835	7.2718	1	1.7741e-13	3.5483e-13	5.6671e-10	TRUE
HGLibB_45911	SNRPB	402.61/331.09/385.31	51.714/135.39/93.295	385.31	93.295	-2.0345	1685.1	1618.9	7.2578	1.9672e-13	1	3.9344e-13	6.2032e-10	FALSE
HGLibB_40500	RBM42	343.45/283.3/333.15	56.886/111.7/75.484	333.15	75.484	-2.1273	1062.1	1261.1	7.2559	1.9943e-13	1	3.9885e-13	6.209e-10	FALSE
HGLibB_22879	IK	562.79/581.4/493.84	208.93/138.78/207.79	562.79	207.79	-1.4331	2466.2	2404.8	7.239	2.2598e-13	1	4.5197e-13	6.9479e-10	FALSE
HGLibA_14855	EIF5A	246.76/263.96/225.47	71.366/30.463/17.811	246.76	30.463	-2.9772	645.6	898.61	7.2155	2.6859e-13	1	5.3718e-13	8.1558e-10	FALSE
HGLibB_28722	MED17	473.32/521.1/540.95	191.34/142.16/227.3	521.1	191.34	-1.4406	1597.2	2091.6	7.2103	2.7916e-13	1	5.5833e-13	8.3736e-10	FALSE
HGLibA_54333	SRRM1	528.16/555.8/561.99	222.37/203.09/214.58	555.8	214.58	-1.3689	248.81	2250	7.1935	3.1575e-13	1	6.315e-13	9.3569e-10	FALSE
HGLibB_14348	EBNA1BP2	510.84/464.21/497.21	177.9/245.4/166.24	497.21	177.9	-1.4776	1491.8	1983.4	7.1699	3.7533e-13	1	7.5066e-13	1.0885e-09	FALSE
HGLibA_12613	DDI2	274.18/257.7/273.42	29.994/45.695/69.547	273.42	45.695	-2.5551	265.76	1008.9	7.1696	3.7617e-13	1	7.5234e-13	1.0885e-09	FALSE
HGLibB_51249	TRAPPC2	367.98/364.09/332.31	57.92/96.467/99.232	364.09	96.467	-1.9053	629.56	1394.2	7.1674	3.8214e-13	1	7.6429e-13	1.0929e-09	FALSE
HGLibA_58981	TRMT5	287.17/238.93/241.45	29.994/18.616/51.736	241.45	29.994	-2.9676	674.58	876.83	7.1411	4.6278e-13	1	9.2555e-13	1.2949e-09	FALSE
HGLibB_22304	HSPE1	240.99/262.26/266.69	22.754/54.157/40.711	262.26	40.711	-2.658	243.8	962.52	7.141	4.633e-13	1	9.2661e-13	1.2949e-09	FALSE
HGLibB_39588	PWP2	274.18/235.52/265.01	42.406/82.928/22.9	265.01	42.406	-2.6155	744.07	973.92	7.1329	4.9124e-13	1	9.8249e-13	1.3576e-09	FALSE
HGLibA_14989	ELP6	246.76/259.41/216.21	33.097/40.618/28.837	246.76	33.097	-2.8612	291.98	898.61	7.1276	5.1043e-13	1	1.0209e-12	1.3796e-09	FALSE
HGLibB_26108	LCE4A	538.26/484.12/526.65	189.27/128.62/249.35	526.65	189.27	-1.4715	2307.9	2244.2	7.1217	5.3301e-13	1	1.066e-12	1.4115e-09	FALSE
HGLibB_03875	AURKAIP1	352.1/339.62/287.72	100.33/79.543/83.966	339.62	83.966	-2.0032	784.16	1288.8	7.1215	5.3372e-13	1	1.0674e-12	1.4115e-09	FALSE
HGLibA_29048	hsa-mir-7851	243.87/195.7/179.2	5.1714/8.462/10.178	195.7	8.462	-4.3777	651.8	691.94	7.1179	4.9748e-13	1	9.9497e-13	1.3596e-09	FALSE
HGLibB_03638	ATP5B	274.18/292.98/311.28	57.92/50.772/62.762	292.98	57.92	-2.3189	190.72	1090.7	7.1174	5.5004e-13	1	1.1001e-12	1.4392e-09	FALSE
HGLibB_43652	SF3B2	326.13/275.91/247.34	51.714/49.08/43.255	275.91	49.08	-2.4671	844.75	1019.2	7.1049	6.0196e-13	1	1.2039e-12	1.5585e-09	FALSE
HGLibB_32258	NOP10	321.8/342.47/278.47	79.64/74.466/69.547	321.8	74.466	-2.0967	588.92	1212.6	7.1027	6.1189e-13	1	1.2238e-12	1.5677e-09	FALSE
HGLibB_11370	CSNK1A1	300.15/285.58/318.01	91.017/62.619/31.381	300.15	62.619	-2.243	578.37	1120.9	7.0948	6.4759e-13	1	1.2952e-12	1.6421e-09	FALSE
HGLibB_09085	CENPW	285.72/253.72/307.07	54.817/32.156/75.484	285.72	54.817	-2.3609	605.14	1060.3	7.0913	6.6405e-13	1	1.3281e-12	1.6498e-09	FALSE
HGLibB_37253	PMF1	216.46/200.82/208.64	12.411/32.156/15.266	208.64	15.266	-3.6879	103.93	743.72	7.0908	6.5673e-13	1	1.3135e-12	1.6482e-09	FALSE
HGLibB_24013	KARS	450.23/477.86/425.7	183.07/138.78/151.82	450.23	151.82	-1.5621	628.05	1772.6	7.0878	6.8134e-13	1	1.3627e-12	1.66e-09	FALSE
HGLibA_53185	SNAPC3	320.36/380.58/376.06	106.53/101.54/151.82	376.06	106.53	-1.81	1299.7	1446.1	7.0877	6.8165e-13	1	1.3633e-12	1.66e-09	FALSE
HGLibB_28725	MED18	466.1/397.08/440	103.43/145.55/152.66	440	145.55	-1.5894	1087	1727.1	7.0852	6.9406e-13	1	1.3881e-12	1.6736e-09	FALSE
HGLibB_17237	FDX1L	353.55/394.81/392.89	119.98/116.78/100.93	392.89	116.78	-1.7417	453.15	1519.5	7.0833	7.036e-13	1	1.4072e-12	1.6802e-09	FALSE
HGLibB_54065	WDR59	317.47/340.76/365.12	83.777/86.313/139.94	340.76	86.313	-1.9687	1004.6	1293.6	7.0745	7.5015e-13	1	1.5003e-12	1.7741e-09	FALSE
HGLibA_15438	ERCC3	366.53/319.71/307.07	75.503/60.926/103.47	319.71	75.503	-2.0677	836.69	1203.7	7.0388	9.6966e-13	1	1.9393e-12	2.2616e-09	FALSE
HGLibA_23882	hsa-mir-3183	378.08/403.91/405.5	126.18/125.24/60.218	403.91	125.24	-1.6815	1224.6	1567.7	7.0381	9.7468e-13	1	1.9494e-12	2.2616e-09	FALSE
HGLibB_09666	CIAO1	268.41/282.74/229.67	43.44/47.387/78.029	268.41	47.387	-2.4771	665.01	988.03	7.0315	1.0218e-12	1	2.0437e-12	2.3489e-09	FALSE
HGLibB_42090	RPS4X	336.23/299.23/325.58	132.39/79.543/67.003	325.58	79.543	-2.0196	939.38	1228.7	7.019	1.1173e-12	1	2.2347e-12	2.5446e-09	FALSE
HGLibB_42036	RPS17L	581.55/630.32/621.72	268.91/220.01/310.42	621.72	268.91	-1.2061	1450.4	2554.7	6.9801	1.4749e-12	1	2.9498e-12	3.2979e-09	FALSE
HGLibB_52990	UPF1	196.25/211.06/168.26	12.411/28.771/5.0888	196.25	12.411	-3.8785	331.02	694.16	6.9778	1.4525e-12	1	2.9051e-12	3.2777e-09	FALSE
HGLibB_50931	TOP2A	202.03/182.04/206.96	26.891/11.847/15.266	202.03	15.266	-3.6417	142.63	717.21	6.9737	1.521e-12	1	3.042e-12	3.3704e-09	FALSE
HGLibB_26350	LGALS9C	471.88/491.52/419.81	170.66/152.32/233.24	471.88	170.66	-1.4619	1837.4	1869.4	6.9668	1.6207e-12	1	3.2414e-12	3.5591e-09	FALSE
HGLibB_06208	C3orf17	343.45/331.66/341.57	125.15/91.39/77.181	341.57	91.39	-1.8906	360.8	1297.1	6.9464	1.8736e-12	1	3.7471e-12	4.0781e-09	FALSE
HGLibA_44848	POLR1E	303.04/297.53/254.07	66.194/45.695/89.903	297.53	66.194	-2.1515	725.27	1109.8	6.9439	1.9065e-12	1	3.813e-12	4.1134e-09	FALSE
HGLibA_14764	EIF3B	294.38/331.66/312.12	64.126/89.697/74.636	312.12	74.636	-2.0496	258.44	1171.5	6.9385	1.982e-12	1	3.964e-12	4.239e-09	FALSE
HGLibA_49309	RPN2	290.05/286.72/307.91	63.091/108.31/45.799	290.05	63.091	-2.1831	668.56	1078.4	6.9113	2.4015e-12	1	4.803e-12	5.0897e-09	FALSE
HGLibB_29882	MRPL20	650.81/685.51/703.32	382.68/292.79/316.36	685.51	316.36	-1.1132	1619	2853.9	6.9101	2.4211e-12	1	4.8422e-12	5.0897e-09	FALSE
HGLibB_12326	DARS	245.32/314.02/319.69	44.474/57.542/89.055	314.02	57.542	-2.4279	1479.1	1379.3	6.9061	2.491e-12	1	4.9819e-12	5.1922e-09	FALSE
HGLibB_25322	KPNA2	298.71/259.41/289.41	63.091/59.234/111.11	289.41	63.091	-2.1799	826.64	1075.7	6.9003	2.5951e-12	1	5.1901e-12	5.3637e-09	FALSE
HGLibB_53949	WDHD1	509.4/509.15/591.43	222.37/152.32/185.74	509.4	185.74	-1.4506	2297.2	2211	6.8832	2.9269e-12	1	5.8537e-12	5.9991e-09	FALSE
HGLibB_20342	GRPEL1	274.18/249.17/258.28	62.057/33.848/46.648	258.28	46.648	-2.444	184.26	946.06	6.8805	2.9826e-12	1	5.9653e-12	6.0629e-09	FALSE
HGLibB_28902	METTL1	337.67/338.49/371.85	92.051/99.852/78.029	338.49	92.051	-1.8673	342.87	1283.9	6.8776	3.0429e-12	1	6.0858e-12	6.1147e-09	FALSE
HGLibB_42163	RPUSD4	339.12/299.8/357.55	123.08/54.157/92.447	339.12	92.447	-1.8638	1072.5	1286.6	6.8769	3.0579e-12	1	6.1157e-12	6.1147e-09	FALSE
HGLibB_41421	RNF113A	246.76/295.82/272.58	49.646/18.616/95.84	272.58	49.646	-2.4335	1075.9	1052.4	6.8722	3.1614e-12	1	6.3228e-12	6.2508e-09	FALSE
HGLibB_08724	CDK12	292.94/294.68/216.21	48.611/27.078/37.318	292.94	37.318	-2.9394	1530.6	1383.9	6.8714	3.1767e-12	1	6.3535e-12	6.2508e-09	FALSE
HGLibA_53885	SPDYE5	256.86/242.91/191.82	63.091/38.925/28.837	242.91	38.925	-2.611	872.84	882.82	6.8654	3.3141e-12	1	6.6282e-12	6.4694e-09	FALSE
HGLibB_23600	IRX3	274.18/301.51/282.68	491.28/504.34/519.06	282.68	504.34	0.833	203.51	1047.5	6.8487	1	3.7255e-12	7.451e-12	7.1365e-09	TRUE
HGLibA_44474	PLK1	233.77/198.54/182.56	7.24/16.924/27.989	198.54	16.924	-3.4767	428.23	703.28	6.8484	3.6978e-12	1	7.3956e-12	7.1365e-09	FALSE
HGLibA_55835	TBC1D3F	216.46/168.39/225.47	21.72/18.616/51.736	216.46	21.72	-3.2587	825.57	808.78	6.8475	3.7429e-12	1	7.4858e-12	7.1365e-09	FALSE
HGLibA_44626	PMVK	236.66/326.54/293.61	52.748/81.235/42.407	293.61	52.748	-2.4545	1311.6	1238.8	6.8433	3.8696e-12	1	7.7392e-12	7.3213e-09	FALSE
HGLibB_15117	ENO1	199.14/234.95/249.02	34.131/38.925/35.622	234.95	35.622	-2.6877	373.37	850.25	6.8359	4.0751e-12	1	8.1502e-12	7.5886e-09	FALSE
HGLibB_56218	ZNF573	226.56/190.58/169.94	13.446/16.924/6.7851	190.58	13.446	-3.7292	444.24	671.58	6.8351	4.0017e-12	1	8.0035e-12	7.5135e-09	FALSE
HGLibA_43601	PHB	275.62/286.15/270.06	34.131/57.542/103.47	275.62	57.542	-2.2404	699.88	1018.1	6.8349	4.1034e-12	1	8.2069e-12	7.5886e-09	FALSE
HGLibA_15475	ERH	321.8/352.14/383.63	102.39/67.696/101.78	352.14	101.78	-1.7807	768.52	1342.6	6.8329	4.1616e-12	1	8.3233e-12	7.6388e-09	FALSE
HGLibB_45653	SMG7	294.38/281.03/246.5	82.743/60.926/59.37	281.03	60.926	-2.1872	462.23	1040.6	6.8231	4.4564e-12	1	8.9128e-12	8.1192e-09	FALSE
HGLibB_28779	MED9	774.92/738.41/720.15	343.38/358.79/391.84	738.41	358.79	-1.0392	748.95	3105	6.8128	4.7864e-12	1	9.5727e-12	8.6563e-09	FALSE
HGLibB_46461	SPATA5	327.57/358.4/286.88	103.43/88.005/80.573	327.57	88.005	-1.8843	724.74	1237.2	6.8109	4.8501e-12	1	9.7002e-12	8.7075e-09	FALSE
HGLibB_04324	BCL2L2-PABPN1	238.1/237.22/238.09	38.268/28.771/45.799	238.09	38.268	-2.6061	36.916	863.07	6.8016	5.1715e-12	1	1.0343e-11	9.2173e-09	FALSE
HGLibB_45844	SNAPC4	597.42/567.75/625.92	308.22/155.7/192.53	597.42	192.53	-1.6286	4108.3	3552.8	6.7929	5.4951e-12	1	1.099e-11	9.7235e-09	FALSE
HGLibA_44840	POLR1B	366.53/318.01/360.92	108.6/99.852/120.44	360.92	108.6	-1.7234	522.35	1380.4	6.791	5.566e-12	1	1.1132e-11	9.7787e-09	FALSE
HGLibB_45632	SMCR9	330.46/311.75/317.17	141.7/52.464/71.244	317.17	71.244	-2.1388	1380.6	1318	6.7739	6.2661e-12	1	1.2532e-11	1.093e-08	FALSE
HGLibA_21576	HJURP	255.42/219.59/221.26	21.72/30.463/72.94	221.26	30.463	-2.8205	762.58	794.61	6.7685	6.5021e-12	1	1.3004e-11	1.1262e-08	FALSE
HGLibB_00928	ADCY8	249.65/280.46/224.63	478.87/416.33/453.75	249.65	453.75	0.85943	901.73	910.47	6.7643	1	6.6971e-12	1.3394e-11	1.1519e-08	TRUE
HGLibA_45906	PRMT1	406.94/378.88/386.15	125.15/115.08/163.69	386.15	125.15	-1.6178	517.94	1490.1	6.7616	6.8228e-12	1	1.3646e-11	1.1654e-08	FALSE
HGLibA_12340	DARS	344.89/295.25/363.44	66.194/120.16/100.08	344.89	100.08	-1.7748	1089.9	1311.4	6.7603	6.8866e-12	1	1.3773e-11	1.1682e-08	FALSE
HGLibA_42842	PCDHGB2	142.86/129.14/152.27	302.01/260.63/291.76	142.86	291.76	1.025	337.78	485.57	6.7571	1	7.0383e-12	1.4077e-11	1.1857e-08	TRUE
HGLibB_14737	EIF2S3	206.36/193.42/183.4	8.2743/37.233/16.963	193.42	16.963	-3.4361	188.51	682.88	6.7525	7.1963e-12	1	1.4393e-11	1.2041e-08	FALSE
HGLibB_23208	IMP4	282.84/298.1/250.71	58.954/74.466/64.459	282.84	64.459	-2.1164	348.91	1048.2	6.7452	7.6432e-12	1	1.5286e-11	1.2702e-08	FALSE
HGLibA_45033	POTEJ	349.22/331.09/316.33	85.845/128.62/92.447	331.09	92.447	-1.8294	474.7	1252.2	6.7438	7.7141e-12	1	1.5428e-11	1.2734e-08	FALSE
HGLibB_37555	POLR2L	300.15/303.78/259.12	74.468/79.543/51.736	300.15	74.468	-1.9966	559.88	1120.9	6.7409	7.8707e-12	1	1.5741e-11	1.2906e-08	FALSE
HGLibB_41818	RPL13A	222.23/189.44/180.88	15.514/54.157/14.418	189.44	15.514	-3.5275	660.74	667.07	6.734	8.1406e-12	1	1.6281e-11	1.326e-08	FALSE
HGLibB_33016	NUP54	336.23/352.14/406.35	105.5/88.005/136.55	352.14	105.5	-1.7294	1115.4	1342.6	6.7313	8.4056e-12	1	1.6811e-11	1.3602e-08	FALSE
HGLibA_36105	MED8	178.94/230.4/231.36	8.2743/25.386/56.825	230.4	25.386	-3.1325	982.58	932.29	6.7144	9.4225e-12	1	1.8845e-11	1.5147e-08	FALSE
HGLibA_49607	RSL24D1	370.86/335.07/355.87	126.18/64.311/108.56	355.87	108.56	-1.7036	731.47	1358.6	6.7094	9.7711e-12	1	1.9542e-11	1.5593e-08	FALSE
HGLibB_29851	MRPL10	308.81/310.61/301.18	111.7/79.543/80.573	308.81	80.573	-1.9252	257.88	1157.5	6.7086	9.8262e-12	1	1.9652e-11	1.5593e-08	FALSE
HGLibA_12348	DAXX	230.89/205.94/240.61	39.303/28.771/37.318	230.89	37.318	-2.5973	198.53	833.7	6.704	1.014e-11	1	2.0279e-11	1.5987e-08	FALSE
HGLibB_52549	UBE2I	558.46/476.73/454.3	146.87/191.24/176.41	476.73	176.41	-1.4291	2069	2009.7	6.6989	1.0498e-11	1	2.0996e-11	1.6447e-08	FALSE
HGLibB_21806	HNRNPL	434.36/432.92/428.22	157.21/174.32/136.55	432.92	157.21	-1.4556	185.92	1695.7	6.6954	1.0754e-11	1	2.1508e-11	1.6741e-08	FALSE
HGLibA_45236	PPIL4	424.26/446.01/379.42	113.77/152.32/181.5	424.26	152.32	-1.4718	1205.1	1657.4	6.6798	1.1964e-11	1	2.3927e-11	1.8452e-08	FALSE
HGLibB_34896	PABPN1	290.05/205.94/243.13	33.097/52.464/39.862	243.13	39.862	-2.5788	947.4	926.17	6.6793	1.2003e-11	1	2.4006e-11	1.8452e-08	FALSE
HGLibA_21842	HNRNPR	372.31/399.93/376.9	602.99/646.5/631.01	376.9	631.01	0.74195	394.14	1449.7	6.674	1	1.245e-11	2.4901e-11	1.8787e-08	TRUE
HGLibA_31129	ITPK1	284.28/281.6/348.3	58.954/67.696/69.547	284.28	67.696	-2.0541	1046.3	1054.2	6.6705	1.2743e-11	1	2.5487e-11	1.9112e-08	FALSE
HGLibB_16914	FBL	212.13/250.88/270.9	33.097/49.08/60.218	250.88	49.08	-2.3304	570.46	915.54	6.6693	1.2853e-11	1	2.5705e-11	1.9159e-08	FALSE
HGLibB_33009	NUP43	520.94/438.61/517.4	178.93/223.4/213.73	517.4	213.73	-1.2715	1881.1	2074.8	6.6667	1.3083e-11	1	2.6166e-11	1.9385e-08	FALSE
HGLibA_30767	IPO9	174.61/172.94/199.39	27.926/10.154/8.4814	174.61	10.154	-3.9767	233.84	608.57	6.6664	1.2377e-11	1	2.4753e-11	1.8787e-08	FALSE
HGLibB_00470	ACOT11	138.53/188.3/164.89	346.48/316.48/323.99	164.89	323.99	0.97013	451.32	570.59	6.6603	1	1.3664e-11	2.7329e-11	2.0125e-08	TRUE
HGLibA_35320	MALSU1	222.23/218.45/181.72	23.789/32.156/37.318	218.45	32.156	-2.7266	365.04	783.25	6.6566	1.4007e-11	1	2.8015e-11	2.0507e-08	FALSE
HGLibA_53128	SMU1	239.55/216.18/233.04	17.583/28.771/88.206	233.04	28.771	-2.9748	996.11	944.9	6.6452	1.5122e-11	1	3.0243e-11	2.2008e-08	FALSE
HGLibA_56842	TINF2	291.5/295.25/296.98	132.39/59.234/56.825	295.25	59.234	-2.2982	1343.6	1262.5	6.6425	1.5424e-11	1	3.0848e-11	2.2316e-08	FALSE
HGLibB_06958	CAD	473.32/443.16/483.75	208.93/113.39/185.74	473.32	185.74	-1.3448	1697.6	1875.8	6.6398	1.5703e-11	1	3.1406e-11	2.2587e-08	FALSE
HGLibB_41852	RPL23	314.58/244.05/275.95	64.126/50.772/64.459	275.95	64.126	-2.0883	672.15	1019.4	6.6343	1.6304e-11	1	3.2608e-11	2.3099e-08	FALSE
HGLibB_37686	POTEG	331.9/313.46/302.87	85.845/103.24/68.699	313.46	85.845	-1.8563	262.2	1177.2	6.634	1.6341e-11	1	3.2682e-11	2.3099e-08	FALSE
HGLibA_09018	CELF6	194.81/208.78/235.56	397.16/424.79/356.22	208.78	397.16	0.92448	838.1	806.82	6.6322	1	1.6541e-11	3.3083e-11	2.3249e-08	TRUE
HGLibA_34302	LONP1	137.09/172.94/176.67	10.343/1.6924/16.115	172.94	10.343	-3.9387	351.85	602.03	6.6269	1.624e-11	1	3.2481e-11	2.3099e-08	FALSE
HGLibA_48729	RNASET2	93.798/108.66/81.606	208.93/191.24/224.76	93.798	208.93	1.1469	233.2	302.72	6.6169	1	1.8336e-11	3.6672e-11	2.5624e-08	TRUE
HGLibB_14721	EIF2B4	421.37/390.25/466.92	124.11/135.39/204.4	421.37	135.39	-1.6307	1983.1	1870.3	6.6127	1.8866e-11	1	3.7732e-11	2.6086e-08	FALSE
HGLibB_53663	VPS11	342/415.29/411.39	146.87/170.93/142.49	411.39	146.87	-1.4797	1357.2	1600.6	6.6118	1.8983e-11	1	3.7966e-11	2.6086e-08	FALSE
HGLibB_20530	GTF2H4	611.85/542.72/573.76	254.43/264.01/216.28	573.76	254.43	-1.17	990.63	2332.6	6.6118	1.8984e-11	1	3.7968e-11	2.6086e-08	FALSE
HGLibA_51583	SKP1	183.27/213.9/199.39	52.748/23.694/19.507	199.39	23.694	-3.0206	333.05	706.66	6.6092	1.9285e-11	1	3.857e-11	2.6352e-08	FALSE
HGLibB_19600	GOLGA6L6	239.55/196.83/231.36	40.337/35.54/54.281	231.36	40.337	-2.4908	369.07	835.6	6.6081	1.9462e-11	1	3.8925e-11	2.6447e-08	FALSE
HGLibA_11005	CPSF4	225.12/220.16/266.69	69.297/37.233/27.14	225.12	37.233	-2.5642	720.77	810.23	6.6006	2.0479e-11	1	4.0958e-11	2.7524e-08	FALSE
HGLibA_39129	NFS1	262.63/278.75/340.72	80.674/55.849/47.496	278.75	55.849	-2.2989	1196.6	1141.4	6.5977	2.0877e-11	1	4.1754e-11	2.7907e-08	FALSE
HGLibA_47772	RBM14	243.87/238.36/233.88	44.474/88.005/41.559	238.36	44.474	-2.3961	488.48	864.19	6.5955	2.1193e-11	1	4.2387e-11	2.8177e-08	FALSE
HGLibB_28578	MCM6	239.55/241.21/233.04	45.508/22.001/72.94	239.55	45.508	-2.3707	337.54	869.03	6.5821	2.3185e-11	1	4.637e-11	3.0497e-08	FALSE
HGLibB_41803	RPL10A	404.05/329.38/353.34	111.7/150.62/90.751	353.34	111.7	-1.6526	1274.8	1347.8	6.5821	2.3187e-11	1	4.6373e-11	3.0497e-08	FALSE
HGLibB_06182	C2orf78	499.29/494.93/485.43	195.48/282.63/202.71	494.93	202.71	-1.2837	1637.4	1973.1	6.5788	2.3718e-11	1	4.7436e-11	3.0886e-08	FALSE
HGLibA_59987	UBIAD1	252.53/259.41/251.55	52.748/88.005/30.533	252.53	52.748	-2.2379	446.21	922.36	6.5783	2.3794e-11	1	4.7588e-11	3.0886e-08	FALSE
HGLibA_32220	KIF2C	346.33/315.73/356.71	107.57/89.697/157.75	346.33	107.57	-1.6777	970.56	1317.6	6.5779	2.3859e-11	1	4.7718e-11	3.0886e-08	FALSE
HGLibA_16886	FARSB	239.55/236.66/241.45	78.606/45.695/42.407	239.55	45.695	-2.365	276.48	869.03	6.5758	2.4192e-11	1	4.8385e-11	3.1154e-08	FALSE
HGLibB_47016	SRSF2	252.53/189.44/237.25	44.474/42.31/50.888	237.25	44.474	-2.3893	641.26	859.63	6.5749	2.4347e-11	1	4.8694e-11	3.1189e-08	FALSE
HGLibB_43647	SF3B1	239.55/221.86/218.74	72.4/35.54/36.47	221.86	36.47	-2.5724	403.55	797.06	6.5668	2.5704e-11	1	5.1408e-11	3.2669e-08	FALSE
HGLibA_04698	BORA	516.61/475.59/494.68	222.37/203.09/195.07	494.68	203.09	-1.2802	320.39	1972	6.5664	2.5768e-11	1	5.1536e-11	3.2669e-08	FALSE
HGLibB_12276	DAD1	269.85/286.15/276.79	67.228/88.005/59.37	276.79	67.228	-2.0255	157.3	1022.9	6.5522	2.8351e-11	1	5.6701e-11	3.5709e-08	FALSE
HGLibB_36264	PHB	320.36/320.85/344.93	93.085/123.55/59.37	320.85	93.085	-1.7743	661.17	1208.6	6.5516	2.8456e-11	1	5.6911e-11	3.5709e-08	FALSE
HGLibA_22601	hsa-mir-1273g	155.85/166.11/111.89	10.343/1.6924/4.2407	155.85	4.2407	-4.9035	520.32	535.5	6.5516	2.0262e-11	1	4.0525e-11	2.7383e-08	FALSE
HGLibB_41839	RPL19	240.99/228.12/230.52	46.543/15.232/41.559	230.52	41.559	-2.4436	208.35	832.18	6.5502	2.8733e-11	1	5.7467e-11	3.5875e-08	FALSE
HGLibA_58282	TOP2A	281.39/225.85/242.29	12.411/49.08/48.344	242.29	48.344	-2.3018	772.76	880.28	6.537	3.1385e-11	1	6.2769e-11	3.8987e-08	FALSE
HGLibB_21656	HMGA1	467.55/433.49/405.5	159.28/147.24/69.547	433.49	147.24	-1.5514	2031	1920.1	6.5326	3.2316e-11	1	6.4632e-11	3.9942e-08	FALSE
HGLibA_07258	CARS	316.03/318.58/328.95	133.42/84.62/92.447	318.58	92.447	-1.7739	463.58	1198.9	6.5307	3.2723e-11	1	6.5446e-11	4.0243e-08	FALSE
HGLibB_02270	AOC3	125.55/107.52/132.08	258.57/326.63/285.82	125.55	285.82	1.1805	693.97	602.63	6.529	1	3.3099e-11	6.6197e-11	4.0502e-08	TRUE
HGLibA_53870	SPDYE2	249.65/243.48/218.74	49.646/32.156/63.61	243.48	49.646	-2.2712	287.81	885.16	6.5152	3.63e-11	1	7.2599e-11	4.4195e-08	FALSE
HGLibB_49136	TFRC	324.69/308.34/335.68	70.331/133.7/96.688	324.69	96.688	-1.7372	613.18	1224.9	6.5145	3.6476e-11	1	7.2952e-11	4.4195e-08	FALSE
HGLibB_18588	GAPDH	207.8/259.98/222.94	19.651/71.081/16.963	222.94	19.651	-3.4388	1063.3	976.03	6.509	3.782e-11	1	7.5639e-11	4.5599e-08	FALSE
HGLibB_28777	MED8	154.41/171.23/180.04	34.131/11.847/12.722	171.23	12.722	-3.6498	204.95	595.34	6.5007	3.9981e-11	1	7.9962e-11	4.7805e-08	FALSE
HGLibB_48553	TBL1XR1	750.38/760.6/748.75	351.66/287.71/146.73	750.38	287.71	-1.3799	6018	5066	6.5005	4.0038e-11	1	8.0076e-11	4.7805e-08	FALSE
HGLibB_42091	RPS4X	370.86/288.99/297.82	62.057/72.773/50.04	297.82	62.057	-2.2445	1418.1	1315.8	6.4995	4.0292e-11	1	8.0583e-11	4.7875e-08	FALSE
HGLibB_35541	PCF11	425.7/420.97/409.71	208.93/150.62/157.75	420.97	157.75	-1.4104	704.63	1642.9	6.4941	4.1768e-11	1	8.3537e-11	4.9391e-08	FALSE
HGLibB_17475	FIBCD1	308.81/321.99/346.61	491.28/568.65/561.47	321.99	561.47	0.80029	1439.3	1364	6.4842	1	4.4597e-11	8.9195e-11	5.2484e-08	TRUE
HGLibA_04139	BANF1	484.86/473.88/420.65	160.31/192.93/206.1	473.88	192.93	-1.292	1047.9	1878.4	6.4824	4.5141e-11	1	9.0282e-11	5.2871e-08	FALSE
HGLibA_23164	hsa-mir-1972-1	171.72/145.07/129.56	1.0343/3.3848/0	145.07	1.0343	-6.166	239.41	494	6.4802	1.2187e-11	1	2.4375e-11	1.8619e-08	FALSE
HGLibB_41771	RPE	171.72/138.81/168.26	14.48/11.847/11.026	168.26	11.847	-3.7198	221.75	583.71	6.4793	4.6077e-11	1	9.2155e-11	5.3712e-08	FALSE
HGLibB_41823	RPL15	209.24/178.63/158.16	8.2743/16.924/42.407	178.63	16.924	-3.3251	520.04	624.37	6.4729	4.8077e-11	1	9.6154e-11	5.5612e-08	FALSE
HGLibB_41959	RPLP1	204.91/238.93/243.13	18.617/88.005/39.014	238.93	39.014	-2.584	997.77	954.02	6.4725	4.8194e-11	1	9.6388e-11	5.5612e-08	FALSE
HGLibA_49251	RPL37	207.8/182.04/156.48	18.617/15.232/46.648	182.04	18.617	-3.222	528.49	637.82	6.4719	4.8386e-11	1	9.6771e-11	5.5612e-08	FALSE
HGLibB_04989	BUB1B	516.61/415.85/429.06	100.33/165.86/99.232	429.06	100.33	-2.0855	3033.7	2582	6.4695	4.9172e-11	1	9.8345e-11	5.6253e-08	FALSE
HGLibA_48901	RNF207	70.709/85.902/74.034	185.14/159.09/206.95	74.034	185.14	1.3107	326.54	295.09	6.4676	1	4.9781e-11	9.9563e-11	5.6686e-08	TRUE
HGLibB_09238	CFB	98.127/87.039/104.32	290.63/223.4/290.91	98.127	290.63	1.5568	1170.5	886.5	6.4656	1	5.0486e-11	1.0097e-10	5.7224e-08	TRUE
HGLibB_13037	DGCR8	183.27/192.85/160.69	45.508/18.616/19.507	183.27	19.507	-3.1676	319.64	642.65	6.4605	5.2168e-11	1	1.0434e-10	5.8676e-08	FALSE
HGLibA_08503	CDAN1	183.27/178.06/167.42	7.24/22.001/16.963	178.06	16.963	-3.3174	65.073	622.13	6.4601	5.2305e-11	1	1.0461e-10	5.8676e-08	FALSE
HGLibA_01592	ALDOA	193.37/207.07/190.97	51.714/22.001/24.596	193.37	24.596	-2.9248	233.93	682.68	6.4596	5.2483e-11	1	1.0497e-10	5.8676e-08	FALSE
HGLibB_31490	NDUFB9	278.51/304.92/350.82	115.84/42.31/69.547	304.92	69.547	-2.1165	1422.3	1328.5	6.4576	5.3189e-11	1	1.0638e-10	5.9196e-08	FALSE
HGLibB_46533	SPDYE2L	235.22/207.64/211.17	52.748/30.463/33.926	211.17	33.926	-2.6028	239.29	753.87	6.4553	5.4011e-11	1	1.0802e-10	5.9766e-08	FALSE
HGLibA_39594	NOP16	284.28/225.28/259.12	46.543/91.39/60.218	259.12	60.218	-2.0871	734.25	949.54	6.4548	5.4187e-11	1	1.0837e-10	5.9766e-08	FALSE
HGLibA_53873	SPDYE2B	262.63/252.58/241.45	64.126/44.002/56.825	252.58	56.825	-2.1327	110.66	922.57	6.445	5.7796e-11	1	1.1559e-10	6.3463e-08	FALSE
HGLibB_47382	STIL	454.56/457.95/458.51	247.19/128.62/184.05	457.95	184.05	-1.3105	1767.8	1807.1	6.4434	5.8413e-11	1	1.1683e-10	6.3854e-08	FALSE
HGLibB_14991	EMC4	308.81/358.97/291.09	65.16/89.697/117.04	308.81	89.697	-1.7723	1044.9	1157.5	6.4404	5.9581e-11	1	1.1916e-10	6.4843e-08	FALSE
HGLibA_36763	MMGT1	202.03/173.51/165.74	36.2/1.6924/15.266	173.51	15.266	-3.4233	374.03	604.26	6.4396	5.9902e-11	1	1.198e-10	6.4898e-08	FALSE
HGLibB_31524	NDUFS8	225.12/290.13/274.26	99.291/69.389/63.61	274.26	69.389	-1.9674	898.7	1012.4	6.4389	6.0159e-11	1	1.2032e-10	6.4898e-08	FALSE
HGLibA_06609	C8orf33	391.07/410.17/402.98	217.2/147.24/148.42	402.98	148.42	-1.4349	1231.3	1563.7	6.4374	6.0765e-11	1	1.2153e-10	6.5265e-08	FALSE
HGLibB_41420	RNF113A	401.17/440.32/479.54	172.73/135.39/213.73	440.32	172.73	-1.345	1536.6	1728.5	6.4363	6.1219e-11	1	1.2244e-10	6.5467e-08	FALSE
HGLibB_27484	LSM11	483.42/378.31/454.3	172.73/140.47/188.29	454.3	172.73	-1.39	1976.3	1914.5	6.4353	6.1619e-11	1	1.2324e-10	6.561e-08	FALSE
HGLibA_59557	TUBB	484.86/438.04/436.63	101.36/214.94/145.88	438.04	145.88	-1.5797	2236.3	2063.6	6.4314	6.3218e-11	1	1.2644e-10	6.7022e-08	FALSE
HGLibA_45577	PRAMEF13	414.15/372.05/397.93	136.53/145.55/179.81	397.93	145.55	-1.4448	547.02	1541.5	6.4282	6.457e-11	1	1.2914e-10	6.8161e-08	FALSE
HGLibA_58499	TPT1	229.44/190.01/275.1	38.268/42.31/37.318	229.44	38.268	-2.553	914.32	885.49	6.4245	6.6132e-11	1	1.3226e-10	6.9512e-08	FALSE
HGLibB_03294	ASH2L	308.81/247.46/289.41	92.051/40.618/78.877	289.41	78.877	-1.8622	943.25	1075.7	6.419	6.8596e-11	1	1.3719e-10	7.1542e-08	FALSE
HGLibA_60812	VARS	147.19/175.79/172.47	5.1714/27.078/15.266	172.47	15.266	-3.4147	222.82	600.16	6.4189	6.8645e-11	1	1.3729e-10	7.1542e-08	FALSE
HGLibA_49221	RPL30	154.41/141.65/148.91	27.926/3.3848/5.0888	148.91	5.0888	-4.6218	151.83	508.75	6.415	7.0414e-11	1	1.4083e-10	7.3076e-08	FALSE
HGLibA_37271	MRPL42	317.47/304.35/296.98	96.188/88.005/54.281	304.35	88.005	-1.7785	357.69	1138.6	6.4115	7.2039e-11	1	1.4408e-10	7.4384e-08	FALSE
HGLibB_40028	RAD51	222.23/188.87/189.29	23.789/11.847/53.433	189.29	23.789	-2.9405	526.61	666.49	6.411	7.2279e-11	1	1.4456e-10	7.4384e-08	FALSE
HGLibA_24793	hsa-mir-4258	262.63/227.55/193.5	35.166/44.002/44.951	227.55	44.002	-2.3445	617.36	820.14	6.4094	7.3065e-11	1	1.4613e-10	7.4879e-08	FALSE
HGLibA_37123	MRGBP	253.98/233.81/247.34	78.606/54.157/55.129	247.34	55.129	-2.1455	194.79	900.99	6.4035	7.5908e-11	1	1.5182e-10	7.747e-08	FALSE
HGLibA_05398	C15orf41	354.99/421.54/422.33	151.01/60.926/127.22	421.54	127.22	-1.7205	2347.7	2113.6	6.402	7.6681e-11	1	1.5336e-10	7.7936e-08	FALSE
HGLibA_02694	ARGLU1	251.09/294.11/265.01	56.886/66.004/65.307	265.01	65.307	-2.0042	278.05	973.92	6.3991	7.8143e-11	1	1.5629e-10	7.9095e-08	FALSE
HGLibA_37243	MRPL33	373.75/310.04/333.99	86.88/106.62/126.37	333.99	106.62	-1.6382	733.5	1264.7	6.3937	8.0956e-11	1	1.6191e-10	8.1606e-08	FALSE
HGLibB_39112	PSMD13	608.97/670.15/656.21	190.31/360.48/226.45	656.21	226.45	-1.5308	5424.1	4521.4	6.3913	8.2256e-11	1	1.6451e-10	8.2432e-08	FALSE
HGLibB_53906	WBP11	194.81/175.22/196.86	44.474/23.694/27.14	194.81	27.14	-2.7987	175.13	688.42	6.3906	8.2639e-11	1	1.6528e-10	8.2432e-08	FALSE
HGLibB_42042	RPS19	242.43/175.79/189.29	8.2743/28.771/11.874	189.29	11.874	-3.8857	826.19	772.96	6.3903	8.2781e-11	1	1.6556e-10	8.2432e-08	FALSE
HGLibB_31632	NELFB	467.55/413.58/446.73	206.86/172.63/178.96	446.73	178.96	-1.315	587.69	1757	6.3881	8.3957e-11	1	1.6791e-10	8.323e-08	FALSE
HGLibB_31180	NBPF1	271.29/246.33/274.26	69.297/81.235/46.648	271.29	69.297	-1.9536	321.91	1000	6.3876	8.4258e-11	1	1.6852e-10	8.323e-08	FALSE
HGLibA_45769	PRIM1	287.17/277.62/331.47	44.474/88.005/78.877	287.17	78.877	-1.8511	830.24	1066.3	6.3786	8.9355e-11	1	1.7871e-10	8.7911e-08	FALSE
HGLibA_04173	BATF	164.51/157.58/173.31	2.0686/55.849/12.722	164.51	12.722	-3.5923	524.72	569.09	6.3669	9.645e-11	1	1.929e-10	9.4513e-08	FALSE
HGLibB_31465	NDUFB10	359.32/368.07/415.6	115.84/181.09/112.8	368.07	115.84	-1.6594	1650.6	1570.8	6.364	9.8311e-11	1	1.9662e-10	9.5955e-08	FALSE
HGLibA_19492	GNB2L1	160.18/192.85/183.4	3.1028/32.156/22.052	183.4	22.052	-2.9999	272.45	643.18	6.3625	9.923e-11	1	1.9846e-10	9.6468e-08	FALSE
HGLibA_24419	hsa-mir-3713	252.53/232.67/232.2	475.77/433.26/387.6	232.67	433.26	0.89405	1071.7	994.76	6.3596	1	1.0113e-10	2.0225e-10	9.7873e-08	TRUE
HGLibA_49285	RPL7A	209.24/229.26/193.5	35.166/35.54/68.699	209.24	35.54	-2.5245	437.06	746.13	6.3591	1.0147e-10	1	2.0294e-10	9.7873e-08	FALSE
HGLibB_14744	EIF3B	448.79/450.56/512.35	141.7/182.78/201.86	450.56	182.78	-1.2969	1468.3	1774.1	6.3575	1.0252e-10	1	2.0504e-10	9.8499e-08	FALSE
HGLibB_02635	ARCN1	194.81/143.36/165.74	15.514/13.539/12.722	165.74	13.539	-3.5195	337.67	573.87	6.3566	1.0311e-10	1	2.0622e-10	9.868e-08	FALSE
HGLibB_41764	RPAP2	507.95/449.42/511.51	156.18/221.7/225.6	507.95	221.7	-1.1924	1937	2032	6.3502	1.0754e-10	1	2.1509e-10	1.0253e-07	FALSE
HGLibA_35308	MAK16	256.86/256.57/238.09	62.057/60.926/76.332	256.57	62.057	-2.0302	136.67	938.99	6.3476	1.0934e-10	1	2.1868e-10	1.0374e-07	FALSE
HGLibA_56779	TIMELESS	184.71/172.37/153.96	43.44/13.539/16.963	172.37	16.963	-3.2708	301.02	599.8	6.347	1.0979e-10	1	2.1958e-10	1.0374e-07	FALSE
HGLibB_45784	SMU1	161.62/142.79/170.78	8.2743/11.847/48.344	161.62	11.847	-3.662	445.84	557.86	6.3466	1.1008e-10	1	2.2016e-10	1.0374e-07	FALSE
HGLibA_59609	TUBGCP6	274.18/242.34/276.79	72.4/45.695/75.484	274.18	72.4	-1.9065	435.72	1012	6.3428	1.1285e-10	1	2.257e-10	1.0594e-07	FALSE
HGLibB_10688	COPB2	288.61/220.16/287.72	44.474/55.849/90.751	287.72	55.849	-2.3445	1478.3	1341.8	6.3301	1.2247e-10	1	2.4494e-10	1.1453e-07	FALSE
HGLibB_16913	FBL	204.91/188.3/217.05	34.131/44.002/24.596	204.91	34.131	-2.5512	152.93	728.76	6.3263	1.2557e-10	1	2.5113e-10	1.169e-07	FALSE
HGLibA_52945	SMC5	229.44/180.34/258.28	41.371/37.233/61.066	229.44	41.371	-2.4433	911.99	883.94	6.3258	1.2595e-10	1	2.519e-10	1.169e-07	FALSE
HGLibA_49368	RPS15A	349.22/386.27/405.5	175.83/142.16/125.52	386.27	142.16	-1.4357	788.3	1490.6	6.3228	1.2841e-10	1	2.5682e-10	1.1871e-07	FALSE
HGLibA_50055	SASS6	191.93/160.43/136.29	31.028/11.847/9.3295	160.43	11.847	-3.6514	487.26	553.22	6.3223	1.2886e-10	1	2.5772e-10	1.1871e-07	FALSE
HGLibA_58076	TNFRSF6B	226.56/265.1/249.86	469.56/416.33/512.28	249.86	469.56	0.90748	1358.3	1209.3	6.3176	1	1.3281e-10	2.6562e-10	1.2189e-07	TRUE
HGLibA_10200	CMPK1	445.9/395.94/421.49	144.8/165.86/192.53	421.49	165.86	-1.3403	600.82	1645.1	6.3026	1.4639e-10	1	2.9279e-10	1.3385e-07	FALSE
HGLibA_49405	RPS25	427.14/380.01/357.55	128.25/62.619/126.37	380.01	126.37	-1.5808	1698.4	1620	6.3017	1.4718e-10	1	2.9437e-10	1.3408e-07	FALSE
HGLibA_36021	MED1	59.165/49.493/59.732	129.29/143.85/155.21	59.165	143.85	1.2676	108.76	180.66	6.3008	1	1.4805e-10	2.961e-10	1.3437e-07	TRUE
HGLibB_10570	COL4A5	349.22/344.18/326.42	604.02/572.03/528.39	344.18	572.03	0.73129	817.12	1308.3	6.2995	1	1.4927e-10	2.9853e-10	1.3498e-07	TRUE
HGLibB_07063	CAMK2A	174.61/176.35/197.7	341.31/292.79/350.28	176.35	341.31	0.94868	723.56	687.51	6.2912	1	1.5748e-10	3.1496e-10	1.4188e-07	TRUE
HGLibB_54536	XRN1	379.52/353.28/387	71.366/150.62/139.09	379.52	139.09	-1.4416	1366.2	1461.1	6.2898	1.5895e-10	1	3.179e-10	1.4268e-07	FALSE
HGLibB_39038	PSMA7	226.56/179.2/196.02	32.063/30.463/3.3926	196.02	30.463	-2.6466	487.72	693.24	6.288	1.6077e-10	1	3.2154e-10	1.4379e-07	FALSE
HGLibB_51778	TSG101	375.19/380.58/364.28	136.53/103.24/145.03	375.19	136.53	-1.4518	332.15	1442.3	6.2844	1.6459e-10	1	3.2919e-10	1.4668e-07	FALSE
HGLibA_30878	IRF4	298.71/306.06/280.15	72.4/115.08/89.055	298.71	89.055	-1.7347	338.33	1114.8	6.2792	1.7017e-10	1	3.4035e-10	1.511e-07	FALSE
HGLibA_13391	DMAP1	202.03/168.96/208.64	24.823/64.311/33.926	202.03	33.926	-2.5393	535.85	717.21	6.277	1.7263e-10	1	3.4526e-10	1.5273e-07	FALSE
HGLibA_57562	TMEM236	170.28/193.42/184.24	357.86/406.18/331.62	184.24	357.86	0.954	825.51	765.84	6.2737	1	1.7627e-10	3.5255e-10	1.554e-07	TRUE
HGLibB_30700	MYH9	228/265.67/231.36	69.297/37.233/50.04	231.36	50.04	-2.1866	430.87	835.6	6.2724	1.7772e-10	1	3.5543e-10	1.5611e-07	FALSE
HGLibA_13680	DNLZ	392.51/426.66/393.73	210.99/132.01/122.98	393.73	132.01	-1.5693	1851.7	1742.2	6.2704	1.801e-10	1	3.6021e-10	1.5764e-07	FALSE
HGLibA_55068	SUMO2	232.33/215.61/265.85	50.68/23.694/55.129	232.33	50.68	-2.1747	537.81	839.57	6.2691	1.8152e-10	1	3.6305e-10	1.5832e-07	FALSE
HGLibB_38436	PRIM2	261.19/242.91/254.07	63.091/111.7/58.522	254.07	63.091	-1.9927	639.69	928.7	6.2669	1.8417e-10	1	3.6835e-10	1.6007e-07	FALSE
HGLibA_23767	hsa-mir-3159	150.08/178.63/125.35	3.1028/28.771/8.4814	150.08	8.4814	-3.994	466.78	513.24	6.264	1.8762e-10	1	3.7524e-10	1.6249e-07	FALSE
HGLibB_28773	MED7	417.04/403.91/417.28	105.5/184.47/164.54	417.04	164.54	-1.3365	1014	1625.5	6.2628	1.8906e-10	1	3.7812e-10	1.6316e-07	FALSE
HGLibB_33054	NUTF2	424.26/400.49/480.38	143.77/143.85/214.58	424.26	143.85	-1.5537	2179.1	2005.2	6.2618	1.9025e-10	1	3.8051e-10	1.6362e-07	FALSE
HGLibB_03691	ATP6AP1	160.18/167.82/176.67	11.377/16.924/36.47	167.82	16.924	-3.2355	137.39	582	6.2562	1.9718e-10	1	3.9437e-10	1.6899e-07	FALSE
HGLibA_53888	SPDYE6	253.98/240.64/219.58	55.851/49.08/61.914	240.64	55.851	-2.0876	176.01	873.5	6.2523	2.0224e-10	1	4.0448e-10	1.7272e-07	FALSE
HGLibA_22750	hsa-mir-1302-2	216.46/172.94/162.37	19.651/16.924/27.989	172.94	19.651	-3.0743	520.59	602.03	6.2482	2.0766e-10	1	4.1532e-10	1.7674e-07	FALSE
HGLibB_10690	COPE	196.25/184.32/159.85	42.406/23.694/25.444	184.32	25.444	-2.809	258.03	646.8	6.2471	2.0905e-10	1	4.1809e-10	1.773e-07	FALSE
HGLibB_27368	LRRC61	342/356.12/349.14	579.2/543.26/576.73	349.14	576.73	0.72248	306.55	1329.6	6.2416	1	2.1651e-10	4.3302e-10	1.83e-07	TRUE
HGLibB_12663	DDX24	228/290.13/266.69	71.366/91.39/61.914	266.69	71.366	-1.8872	634.15	980.9	6.2366	2.2364e-10	1	4.4727e-10	1.8838e-07	FALSE
HGLibA_17024	FBXO10	150.08/135.96/164.05	251.33/292.79/295.15	150.08	292.79	0.95948	529.66	524.18	6.2332	1	2.2854e-10	4.5709e-10	1.9185e-07	TRUE
HGLibA_46408	PSMB8	239.55/229.83/248.18	51.714/55.849/84.814	239.55	55.849	-2.0811	256.26	869.03	6.2314	2.312e-10	1	4.6239e-10	1.928e-07	FALSE
HGLibA_14748	EIF2B5	229.44/244.62/239.77	104.46/52.464/55.977	239.77	55.977	-2.0792	623.33	869.95	6.2313	2.3124e-10	1	4.6248e-10	1.928e-07	FALSE
HGLibA_47775	RBM14-RBM4	258.31/213.9/232.2	47.577/59.234/51.736	232.2	51.736	-2.1447	272.48	839.03	6.2301	2.3307e-10	1	4.6613e-10	1.9367e-07	FALSE
HGLibA_19829	GPN2	297.27/224.14/228.83	34.131/16.924/23.748	228.83	23.748	-3.2152	1214.9	1085.1	6.2272	2.3749e-10	1	4.7498e-10	1.9668e-07	FALSE
HGLibB_10686	COPB2	531.04/403.34/437.47	145.83/137.08/143.34	437.47	143.34	-1.6031	2491.3	2232.9	6.2247	2.4117e-10	1	4.8233e-10	1.9841e-07	FALSE
HGLibB_19591	GOLGA6L1	199.14/203.66/209.48	36.2/25.386/51.736	203.66	36.2	-2.4599	103.16	723.75	6.2247	2.4119e-10	1	4.8239e-10	1.9841e-07	FALSE
HGLibB_41898	RPL36	245.32/254.86/219.58	58.954/60.926/59.37	245.32	59.37	-2.0286	189.05	892.69	6.2236	2.4291e-10	1	4.8581e-10	1.9915e-07	FALSE
HGLibB_19519	GNL2	246.76/196.83/249.86	55.851/35.54/86.51	246.76	55.851	-2.1237	963.71	942.01	6.2201	2.4834e-10	1	4.9669e-10	2.0293e-07	FALSE
HGLibA_39351	NLE1	203.47/250.88/250.71	64.126/62.619/55.977	250.71	62.619	-1.9842	569.43	914.83	6.2185	2.5089e-10	1	5.0178e-10	2.0433e-07	FALSE
HGLibB_08518	CDC23	251.09/234.95/222.1	36.2/52.464/105.17	234.95	52.464	-2.1418	866.97	861.4	6.2176	2.5237e-10	1	5.0473e-10	2.0486e-07	FALSE
HGLibB_12390	DBR1	219.34/183.75/214.53	68.263/42.31/39.862	214.53	42.31	-2.3151	412.54	767.42	6.2168	2.5368e-10	1	5.0735e-10	2.0524e-07	FALSE
HGLibB_18189	FXN	379.52/446.57/485.43	77.571/132.01/185.74	446.57	132.01	-1.7506	2964.1	2561.5	6.2153	2.5608e-10	1	5.1217e-10	2.0651e-07	FALSE
HGLibA_12697	DDX39A	217.9/186.03/222.1	44.474/37.233/66.155	217.9	44.474	-2.2672	389.04	781.02	6.2056	2.7247e-10	1	5.4494e-10	2.1898e-07	FALSE
HGLibB_52428	U2AF1	157.29/196.83/198.55	53.783/30.463/33.077	196.83	33.077	-2.5374	500.51	696.47	6.2051	2.7333e-10	1	5.4665e-10	2.1898e-07	FALSE
HGLibA_54613	STAG2	215.01/215.61/261.64	55.851/38.925/43.255	215.61	43.255	-2.2912	574.27	771.76	6.204	2.7516e-10	1	5.5032e-10	2.1928e-07	FALSE
HGLibA_06825	CA8	155.85/129.14/134.61	277.19/240.32/297.7	134.61	277.19	1.0366	565.22	528.2	6.2039	1	2.7548e-10	5.5096e-10	2.1928e-07	TRUE
HGLibB_38821	PRRG1	243.87/212.76/247.34	93.085/59.234/43.255	243.87	59.234	-2.0234	595.31	886.76	6.2005	2.815e-10	1	5.63e-10	2.2335e-07	FALSE
HGLibA_47774	RBM14	137.09/142.79/148.91	23.789/6.7696/5.937	142.79	6.7696	-4.21	90.07	485.3	6.1976	2.8661e-10	1	5.7322e-10	2.2634e-07	FALSE
HGLibA_30528	IMP4	222.23/227.55/279.31	32.063/69.389/47.496	227.55	47.496	-2.2366	856.14	844.14	6.1973	2.8711e-10	1	5.7423e-10	2.2634e-07	FALSE
HGLibA_46429	PSMC5	204.91/158.15/174.99	8.2743/22.001/24.596	174.99	22.001	-2.9357	343.53	610.06	6.1944	2.9257e-10	1	5.8513e-10	2.299e-07	FALSE
HGLibA_44900	POLR3B	184.71/224.71/206.96	59.988/38.925/37.318	206.96	38.925	-2.3809	314.08	736.97	6.1897	3.0132e-10	1	6.0263e-10	2.3602e-07	FALSE
HGLibB_56471	ZNF687	503.62/450.56/517.4	274.08/176.01/162.84	503.62	176.01	-1.5114	3199.5	2803.8	6.1871	3.0631e-10	1	6.1263e-10	2.3918e-07	FALSE
HGLibB_38941	PRUNE2	268.41/277.62/300.34	475.77/455.26/489.38	277.62	475.77	0.77502	301.81	1026.4	6.1852	1	3.1015e-10	6.203e-10	2.4141e-07	TRUE
HGLibA_16628	FAM50A	203.47/205.37/153.12	28.96/37.233/44.951	203.47	37.233	-2.419	666.78	722.98	6.1825	3.1548e-10	1	6.3095e-10	2.4478e-07	FALSE
HGLibB_16912	FBF1	369.42/381.15/411.39	637.12/715.89/626.77	381.15	637.12	0.73967	1840.9	1716.7	6.1778	1	3.2491e-10	6.4982e-10	2.513e-07	TRUE
HGLibA_59591	TUBG1	165.95/160.43/128.72	14.48/15.232/29.685	160.43	15.232	-3.314	311.33	553.22	6.1752	3.3042e-10	1	6.6084e-10	2.5476e-07	FALSE
HGLibA_59902	UBE2I	360.76/370.91/326.42	118.94/148.93/131.46	360.76	131.46	-1.4495	436.03	1379.8	6.1731	3.3488e-10	1	6.6977e-10	2.5697e-07	FALSE
HGLibA_05465	C16orf59	258.31/229.26/213.69	85.845/42.31/51.736	229.26	51.736	-2.1264	584.59	827.07	6.1728	3.3537e-10	1	6.7074e-10	2.5697e-07	FALSE
HGLibA_44865	POLR2E	252.53/210.49/205.28	41.371/40.618/74.636	210.49	41.371	-2.3194	725.53	751.14	6.1706	3.4026e-10	1	6.8052e-10	2.5922e-07	FALSE
HGLibB_11068	CRCP	298.71/233.81/271.74	47.577/101.54/18.659	271.74	47.577	-2.4892	1478.7	1319.7	6.1705	3.4041e-10	1	6.8083e-10	2.5922e-07	FALSE
HGLibA_45422	PPP2CA	220.79/186.59/202.75	34.131/37.233/61.914	202.75	37.233	-2.4139	301.27	720.11	6.1681	3.4562e-10	1	6.9124e-10	2.6237e-07	FALSE
HGLibB_37524	POLR2D	266.96/274.2/219.58	106.53/50.772/49.192	266.96	50.772	-2.3718	1352.3	1228.9	6.1671	3.4778e-10	1	6.9556e-10	2.632e-07	FALSE
HGLibB_42070	RPS27	323.24/268.51/285.2	66.194/84.62/105.17	285.2	84.62	-1.741	621.87	1058.1	6.1664	3.4939e-10	1	6.9879e-10	2.6357e-07	FALSE
HGLibA_49231	RPL34	261.19/171.23/206.96	16.549/13.539/22.052	206.96	16.549	-3.5669	1064.2	955.12	6.1659	3.5041e-10	1	7.0083e-10	2.6357e-07	FALSE
HGLibB_56403	ZNF655	240.99/232.67/214.53	366.14/411.25/427.46	232.67	411.25	0.81904	674.15	840.97	6.158	1	3.6826e-10	7.3652e-10	2.7615e-07	TRUE
HGLibB_17259	FEN1	379.52/338.49/306.23	112.74/96.467/162.84	338.49	112.74	-1.5777	1374.9	1344.5	6.1566	3.7171e-10	1	7.4341e-10	2.7789e-07	FALSE
HGLibA_46359	PSMA1	200.58/178.06/196.02	34.131/10.154/54.281	196.02	34.131	-2.4875	331.08	693.24	6.1487	3.9065e-10	1	7.813e-10	2.9117e-07	FALSE
HGLibB_30974	NAALADL2	398.28/394.24/471.13	682.63/673.58/614.05	398.28	673.58	0.75658	2236.9	2005.7	6.1471	1	3.9454e-10	7.8908e-10	2.9253e-07	TRUE
HGLibB_40436	RBM14-RBM4	144.3/135.96/117.78	24.823/5.0772/3.3926	135.96	5.0772	-4.4942	198.22	459.29	6.147	3.9486e-10	1	7.8973e-10	2.9253e-07	FALSE
HGLibA_22729	hsa-mir-1299	204.91/180.91/151.43	16.549/28.771/26.292	180.91	26.292	-2.7366	386.51	633.33	6.1438	4.0273e-10	1	8.0547e-10	2.9747e-07	FALSE
HGLibB_10471	COG5	851.4/882.91/862.33	591.61/448.49/457.15	862.33	457.15	-0.9141	4674.6	4350.6	6.1429	4.051e-10	1	8.102e-10	2.9832e-07	FALSE
HGLibB_25956	LAMTOR2	503.62/451.69/478.7	210.99/164.16/274.8	478.7	210.99	-1.1781	1903.6	1902.4	6.1377	4.1869e-10	1	8.3737e-10	3.074e-07	FALSE
HGLibB_46543	SPDYE6	262.63/221.3/188.45	58.954/37.233/48.344	221.3	48.344	-2.1715	755.94	794.76	6.1349	4.2599e-10	1	8.5198e-10	3.1164e-07	FALSE
HGLibA_28668	hsa-mir-6859-2	170.28/129.14/143.86	20.686/8.462/6.7851	143.86	8.462	-3.9364	266.74	489.4	6.1345	4.2704e-10	1	8.5408e-10	3.1164e-07	FALSE
HGLibA_25161	hsa-mir-4430	181.82/132.55/167.42	19.651/3.3848/33.926	167.42	19.651	-3.0277	472.91	580.43	6.1341	4.2826e-10	1	8.5652e-10	3.1164e-07	FALSE
HGLibB_29915	MRPL34	238.1/193.99/212.01	17.583/55.849/43.255	212.01	43.255	-2.267	455.82	757.25	6.1324	4.3294e-10	1	8.6588e-10	3.1412e-07	FALSE
HGLibB_28747	MED25	272.74/283.3/273.42	507.83/424.79/468.17	273.42	468.17	0.77373	888.22	1008.9	6.1314	1	4.3556e-10	8.7111e-10	3.1509e-07	TRUE
HGLibA_26817	hsa-mir-520h	132.76/114.35/111.05	260.64/233.55/231.54	114.35	233.55	1.0239	271.93	378.09	6.1306	1	4.3784e-10	8.7569e-10	3.1581e-07	TRUE
HGLibA_49198	RPL24	126.99/150.19/145.54	9.3085/6.7696/11.026	145.54	9.3085	-3.8294	93.816	495.84	6.1291	4.4175e-10	1	8.835e-10	3.177e-07	FALSE
HGLibB_55617	ZNF259	232.33/228.69/227.99	52.748/72.773/50.888	228.69	52.748	-2.0954	104.55	824.76	6.1264	4.4932e-10	1	8.9865e-10	3.222e-07	FALSE
HGLibB_38913	PRSS55	305.93/325.4/323.06	536.79/485.72/546.2	323.06	536.79	0.7308	749	1218	6.1243	1	4.5542e-10	9.1084e-10	3.2563e-07	TRUE
HGLibB_14960	ELP3	274.18/242.34/251.55	71.366/66.004/37.318	251.55	66.004	-1.9142	362.12	918.3	6.1229	4.5951e-10	1	9.1902e-10	3.276e-07	FALSE
HGLibB_00670	ACTR6	272.74/208.21/196.02	8.2743/16.924/18.659	208.21	16.924	-3.545	1097.4	978.96	6.1184	4.7254e-10	1	9.4508e-10	3.3591e-07	FALSE
HGLibB_56795	ZNF845	197.7/159.86/187.61	65.16/30.463/26.292	187.61	30.463	-2.5837	523.31	659.82	6.1178	4.7444e-10	1	9.4888e-10	3.3629e-07	FALSE
HGLibB_25580	KRTAP10-6	266.96/212.19/221.26	399.23/387.56/393.54	221.26	393.54	0.8279	559.78	794.61	6.1115	1	4.9362e-10	9.8723e-10	3.4888e-07	TRUE
HGLibB_07164	CAPN5	386.74/405.05/382.79	622.64/573.72/647.98	386.74	622.64	0.68563	846.36	1492.6	6.1061	1	5.1062e-10	1.0212e-09	3.5892e-07	TRUE
HGLibB_21488	HIST1H4K	193.37/138.81/174.15	22.754/32.156/23.748	174.15	23.748	-2.8232	422.51	606.76	6.106	5.1075e-10	1	1.0215e-09	3.5892e-07	FALSE
HGLibB_52918	UMPS	238.1/194.56/205.28	40.337/52.464/29.685	205.28	40.337	-2.3191	363.25	730.22	6.1038	5.18e-10	1	1.036e-09	3.6299e-07	FALSE
HGLibB_41804	RPL10A	204.91/147.34/204.43	31.028/42.31/28.837	204.43	31.028	-2.6813	848	807.62	6.102	5.239e-10	1	1.0478e-09	3.6607e-07	FALSE
HGLibA_55147	SUV39H1	233.77/258.84/259.12	122.05/47.387/67.851	258.84	67.851	-1.9161	996.08	980.18	6.1004	5.2894e-10	1	1.0579e-09	3.6855e-07	FALSE
HGLibA_45917	PRMT5	255.42/226.98/249.02	57.92/69.389/65.307	249.02	65.307	-1.9148	149.46	907.91	6.0972	5.3982e-10	1	1.0796e-09	3.7507e-07	FALSE
HGLibB_37690	POTEH	294.38/298.66/313.8	95.154/118.47/89.055	298.66	95.154	-1.6399	207.07	1114.6	6.0957	5.4496e-10	1	1.0899e-09	3.7757e-07	FALSE
HGLibB_51513	TRIM64	464.66/401.63/386.15	175.83/155.7/161.15	401.63	161.15	-1.3122	1114.3	1557.8	6.0931	5.5365e-10	1	1.1073e-09	3.8251e-07	FALSE
HGLibA_54725	STIL	180.38/209.92/205.28	40.337/49.08/40.711	205.28	40.711	-2.3061	177.88	730.22	6.0899	5.6478e-10	1	1.1296e-09	3.8911e-07	FALSE
HGLibB_31523	NDUFS8	228/208.21/204.43	42.406/40.618/49.192	208.21	42.406	-2.269	113.79	742	6.087	5.754e-10	1	1.1508e-09	3.9452e-07	FALSE
HGLibB_16749	FAM86B1	235.22/268.51/212.85	62.057/55.849/12.722	235.22	55.849	-2.0549	876.88	868.37	6.0868	5.7583e-10	1	1.1517e-09	3.9452e-07	FALSE
HGLibB_53895	WASH1	232.33/223/200.23	50.68/94.775/46.648	223	50.68	-2.1158	641.57	801.67	6.0862	5.7813e-10	1	1.1563e-09	3.9486e-07	FALSE
HGLibB_46420	SPATA31A4	389.62/337.35/394.57	186.17/132.01/153.51	389.62	153.51	-1.338	1071.5	1505.2	6.0858	5.7954e-10	1	1.1591e-09	3.9486e-07	FALSE
HGLibB_24660	KIAA1109	652.26/612.69/599.84	885.35/966.36/1050	612.69	966.36	0.65655	3822.2	3385.7	6.0782	1	6.0751e-10	1.215e-09	4.1199e-07	TRUE
HGLibB_41910	RPL37	601.75/541.01/563.67	273.05/238.63/303.63	563.67	273.05	-1.043	1021	2286.2	6.0781	6.0804e-10	1	1.2161e-09	4.1199e-07	FALSE
HGLibA_35138	MAD2L2	317.47/391.96/405.5	143.77/155.7/158.6	391.96	155.7	-1.3264	1470.8	1515.4	6.0691	6.4306e-10	1	1.2861e-09	4.3453e-07	FALSE
HGLibB_29973	MRPL52	269.85/251.45/216.21	55.851/67.696/100.93	251.45	67.696	-1.8777	706.19	917.88	6.0651	6.5947e-10	1	1.3189e-09	4.4439e-07	FALSE
HGLibB_46531	SPDYE2L	232.33/246.33/236.4	58.954/42.31/63.61	236.4	58.954	-1.9854	103.44	856.19	6.0644	6.6205e-10	1	1.3241e-09	4.4491e-07	FALSE
HGLibB_21542	HIVEP2	633.5/588.23/662.1	943.27/978.21/897.33	633.5	943.27	0.57358	1549.7	2609.7	6.0638	1	6.6472e-10	1.3294e-09	4.4549e-07	TRUE
HGLibA_10337	CNOT3	343.45/372.62/328.95	179.97/101.54/124.68	343.45	124.68	-1.4546	1163.3	1305.2	6.0555	6.9972e-10	1	1.3994e-09	4.6767e-07	FALSE
HGLibA_01882	ANAPC4	152.96/116.62/143.86	35.166/10.154/5.937	143.86	10.154	-3.699	367.05	489.4	6.0527	7.1233e-10	1	1.4247e-09	4.7481e-07	FALSE
HGLibB_36429	PHYHIPL	157.29/200.25/161.53	293.74/350.33/352.83	161.53	350.33	1.1121	1181.5	973.48	6.0511	1	7.1921e-10	1.4384e-09	4.781e-07	TRUE
HGLibB_21566	HLA-A	303.04/263.39/282.68	86.88/82.928/131.46	282.68	86.88	-1.6906	697.41	1047.5	6.0496	7.2613e-10	1	1.4523e-09	4.814e-07	FALSE
HGLibB_42025	RPS15	486.31/406.18/509.83	169.62/181.09/246.81	486.31	181.09	-1.4202	2855.9	2548.7	6.0458	7.4319e-10	1	1.4864e-09	4.9138e-07	FALSE
HGLibB_23207	IMP3	168.84/167.82/149.75	10.343/22.001/58.522	167.82	22.001	-2.8757	449.3	582	6.0448	7.4805e-10	1	1.4961e-09	4.9327e-07	FALSE
HGLibB_35319	PCBP1	346.33/386.27/333.99	127.22/150.62/109.41	346.33	127.22	-1.4377	653.12	1317.6	6.0365	7.8746e-10	1	1.5749e-09	5.1578e-07	FALSE
HGLibB_38181	PPRC1	215.01/196.83/241.45	47.577/67.696/43.255	215.01	47.577	-2.1528	363.23	769.37	6.0365	7.8758e-10	1	1.5752e-09	5.1578e-07	FALSE
HGLibB_13218	DIMT1	274.18/286.15/359.23	73.434/71.081/69.547	286.15	71.081	-1.9941	1373.1	1269.4	6.0363	7.8847e-10	1	1.5769e-09	5.1578e-07	FALSE
HGLibB_31104	NARFL	255.42/284.44/261.64	53.783/77.851/74.636	261.64	74.636	-1.796	250.93	959.98	6.0357	7.9143e-10	1	1.5829e-09	5.1634e-07	FALSE
HGLibB_18971	GGCX	505.07/550.68/532.54	811.91/797.12/841.35	532.54	811.91	0.6075	542.35	2143.7	6.0339	1	8.0004e-10	1.6001e-09	5.2058e-07	TRUE
HGLibA_49200	RPL26	238.1/205.37/192.66	38.268/42.31/66.155	205.37	42.31	-2.2524	454.52	730.58	6.0326	8.0667e-10	1	1.6133e-09	5.2351e-07	FALSE
HGLibA_49155	RPL13	142.86/134.83/156.48	0/49.08/10.178	142.86	10.178	-3.686	466.75	485.57	6.0299	8.2012e-10	1	1.6402e-09	5.3084e-07	FALSE
HGLibB_46528	SPDYE2B	210.68/209.92/203.59	56.886/44.002/44.951	209.92	44.951	-2.1985	45.979	748.85	6.0284	8.2818e-10	1	1.6564e-09	5.3464e-07	FALSE
HGLibA_01283	AHCTF1	460.33/422.11/424.85	213.06/179.39/150.97	424.85	179.39	-1.2392	801.93	1660	6.0246	8.4787e-10	1	1.6957e-09	5.4592e-07	FALSE
HGLibB_46541	SPDYE5	202.03/174.65/232.2	62.057/33.848/40.711	202.03	40.711	-2.2832	540.67	717.21	6.0236	8.5297e-10	1	1.7059e-09	5.4777e-07	FALSE
HGLibB_22430	HYOU1	570/650.24/614.99	370.27/308.02/249.35	614.99	308.02	-0.99521	2645.8	2605	6.0144	9.0288e-10	1	1.8058e-09	5.766e-07	FALSE
HGLibB_12657	DDX21	213.57/205.37/241.45	58.954/47.387/35.622	213.57	47.387	-2.1488	279.22	763.55	6.0141	9.0461e-10	1	1.8092e-09	5.766e-07	FALSE
HGLibA_04388	BDP1	226.56/228.69/231.36	18.617/93.082/55.977	228.69	55.977	-2.0112	696.05	824.76	6.014	9.049e-10	1	1.8098e-09	5.766e-07	FALSE
HGLibA_05606	C18orf21	134.2/118.33/145.54	22.754/6.7696/1.6963	134.2	6.7696	-4.1211	165.47	452.61	6.0134	9.0854e-10	1	1.8171e-09	5.7743e-07	FALSE
HGLibB_17751	FNTB	145.75/151.89/114.42	13.446/5.0772/11.874	145.75	11.874	-3.5108	267.02	496.62	6.0127	9.1205e-10	1	1.8241e-09	5.7817e-07	FALSE
HGLibA_03608	ATP2A2	191.93/161.56/137.13	19.651/3.3848/26.292	161.56	19.651	-2.9767	456.87	557.64	6.0102	9.2623e-10	1	1.8525e-09	5.8564e-07	FALSE
HGLibB_46952	SRP68	272.74/286.72/291.93	86.88/93.082/90.751	286.72	90.751	-1.6489	60.77	1064.4	6.0065	9.4762e-10	1	1.8952e-09	5.9763e-07	FALSE
HGLibA_44809	POLG	366.53/306.63/293.61	94.12/103.24/115.35	306.63	103.24	-1.5613	996.96	1148.3	6.0023	9.7292e-10	1	1.9458e-09	6.1202e-07	FALSE
HGLibA_35545	MAPK12	248.2/213.33/212.01	455.08/411.25/368.09	213.33	411.25	0.94369	1250.5	1087.8	6.0008	1	9.8167e-10	1.9633e-09	6.1594e-07	TRUE
HGLibB_13164	DHX33	330.46/311.75/349.98	127.22/118.47/112.8	330.46	118.47	-1.4722	209.94	1249.5	5.9971	1.0045e-09	1	2.009e-09	6.2867e-07	FALSE
HGLibA_10089	CLNS1A	463.22/452.83/482.9	246.16/106.62/174.72	463.22	174.72	-1.4016	2559.1	2316.3	5.9945	1.0205e-09	1	2.041e-09	6.3707e-07	FALSE
HGLibA_19488	GNB1L	308.81/324.83/314.64	108.6/165.86/77.181	314.64	108.6	-1.5261	1100.8	1182.2	5.9926	1.0326e-09	1	2.0653e-09	6.43e-07	FALSE
HGLibB_01881	ANAPC4	265.52/200.25/217.05	20.686/22.001/68.699	217.05	22.001	-3.2449	1203.5	1061.5	5.9888	1.057e-09	1	2.114e-09	6.5651e-07	FALSE
HGLibB_37775	PPAPDC1A	233.77/250.88/275.1	467.5/473.87/396.08	250.88	467.5	0.89531	1505.1	1308.6	5.9882	1	1.0608e-09	2.1215e-09	6.5719e-07	TRUE
HGLibB_46525	SPDYE2	225.12/204.23/206.12	72.4/22.001/44.103	206.12	44.103	-2.1991	413.42	733.59	5.9817	1.104e-09	1	2.2079e-09	6.8223e-07	FALSE
HGLibA_29586	HSPA9	404.05/352.14/406.35	134.46/167.55/171.32	404.05	167.55	-1.265	952.39	1568.4	5.9719	1.1723e-09	1	2.3446e-09	7.2265e-07	FALSE
HGLibA_30696	INTS10	187.6/175.22/181.72	31.028/74.466/6.7851	181.72	31.028	-2.5122	637.84	637.41	5.9687	1.1954e-09	1	2.3908e-09	7.335e-07	FALSE
HGLibB_31446	NDUFAF3	119.77/139.38/125.35	3.1028/8.462/4.2407	125.35	4.2407	-4.5916	61.728	419.21	5.9687	1.1959e-09	1	2.3917e-09	7.335e-07	FALSE
HGLibB_20282	GRIN3A	741.73/776.53/784.09	1128.4/1118.7/1021.2	776.53	1118.7	0.52612	2718.2	3287.4	5.9675	1	1.2048e-09	2.4096e-09	7.3542e-07	TRUE
HGLibA_39605	NOP58	165.95/158.72/184.24	31.028/18.616/22.9	165.95	22.9	-2.8044	117.84	574.71	5.9674	1.205e-09	1	2.4099e-09	7.3542e-07	FALSE
HGLibA_13950	DRAP1	164.51/149.05/138.81	14.48/37.233/12.722	149.05	14.48	-3.2769	216.13	509.28	5.9656	1.2186e-09	1	2.4372e-09	7.4022e-07	FALSE
HGLibA_49382	RPS19	209.24/198.54/162.37	40.337/44.002/39.014	198.54	40.337	-2.2712	359.5	703.28	5.9656	1.2189e-09	1	2.4377e-09	7.4022e-07	FALSE
HGLibB_37697	POTEM	343.45/290.7/275.1	93.085/126.93/77.181	290.7	93.085	-1.6324	1105.9	1097.7	5.9646	1.2259e-09	1	2.4518e-09	7.4267e-07	FALSE
HGLibB_39207	PTBP3	226.56/219.59/239.77	415.78/365.56/396.93	226.56	396.93	0.80627	390.65	816.09	5.9638	1	1.2321e-09	2.4641e-09	7.4416e-07	TRUE
HGLibA_06526	C7orf26	232.33/253.72/234.72	69.297/60.926/59.37	234.72	60.926	-1.9285	109.81	849.32	5.9635	1.2344e-09	1	2.4689e-09	7.4416e-07	FALSE
HGLibB_40632	RCC1	232.33/161.56/193.5	18.617/30.463/51.736	193.5	30.463	-2.628	780.17	747.84	5.9619	1.2469e-09	1	2.4937e-09	7.4983e-07	FALSE
HGLibA_43363	PET117	186.15/211.06/203.59	52.748/23.694/43.255	203.59	43.255	-2.2088	208.16	723.48	5.9611	1.2528e-09	1	2.5057e-09	7.5158e-07	FALSE
HGLibB_42704	SART3	112.56/130.27/124.51	4.1371/3.3848/27.14	124.51	4.1371	-4.6107	176.46	416.05	5.957	1.2848e-09	1	2.5697e-09	7.689e-07	FALSE
HGLibB_37449	POLD3	271.29/254.86/297.82	91.017/82.928/68.699	271.29	82.928	-1.6979	310.39	1000	5.9566	1.288e-09	1	2.5761e-09	7.6895e-07	FALSE
HGLibB_44635	SLC25A26	191.93/166.68/157.32	17.583/28.771/23.748	166.68	23.748	-2.7604	197.01	577.56	5.9478	1.3587e-09	1	2.7175e-09	8.0919e-07	FALSE
HGLibB_04839	BRPF3	277.07/215.61/224.63	381.65/428.18/448.67	224.63	428.18	0.92764	1353.9	1172	5.9457	1	1.3762e-09	2.7524e-09	8.1762e-07	TRUE
HGLibB_22441	IARS	154.41/154.74/151.43	17.583/10.154/28.837	154.41	17.583	-3.064	47.694	529.92	5.9448	1.3837e-09	1	2.7675e-09	8.2011e-07	FALSE
HGLibB_31845	NHEJ1	598.86/594.48/694.07	949.47/1113.6/1008.4	598.86	1008.4	0.75084	5904.9	4752.8	5.941	1	1.4168e-09	2.8337e-09	8.3724e-07	TRUE
HGLibA_22589	hsa-mir-1273c	408.38/286.72/342.41	86.88/111.7/66.155	342.41	86.88	-1.9663	2124.9	1850.2	5.9407	1.4195e-09	1	2.8389e-09	8.3724e-07	FALSE
HGLibB_42753	SBNO1	494.97/441.45/459.35	164.45/221.7/206.95	459.35	206.95	-1.1465	903.1	1813.3	5.9273	1.5396e-09	1	3.0791e-09	9.0591e-07	FALSE
HGLibA_45101	PPAN-P2RY11	243.87/199.68/257.44	59.988/22.001/80.573	243.87	59.988	-2.0054	1001	962.92	5.9259	1.553e-09	1	3.1059e-09	9.1161e-07	FALSE
HGLibB_45645	SMG5	262.63/211.06/217.9	46.543/13.539/64.459	217.9	46.543	-2.2029	864.64	836.76	5.9237	1.5741e-09	1	3.1482e-09	9.1783e-07	FALSE
HGLibB_39062	PSMB5	202.03/183.75/217.05	41.371/89.697/32.229	202.03	41.371	-2.2605	744.72	735.55	5.9237	1.5742e-09	1	3.1485e-09	9.1783e-07	FALSE
HGLibB_37526	POLR2E	372.31/397.65/390.36	159.28/208.17/160.3	390.36	160.3	-1.2788	667.86	1508.4	5.9236	1.5747e-09	1	3.1495e-09	9.1783e-07	FALSE
HGLibB_00779	ADAM8	308.81/292.41/331.47	529.55/561.88/464.78	308.81	529.55	0.7761	1505.8	1389.7	5.9214	1	1.5956e-09	3.1913e-09	9.278e-07	TRUE
HGLibA_34811	LSM11	285.72/299.8/283.52	65.16/93.082/112.8	285.72	93.082	-1.6077	342.91	1060.3	5.9162	1.6474e-09	1	3.2948e-09	9.5255e-07	FALSE
HGLibA_20895	HAUS8	176.05/196.83/211.17	24.823/57.542/40.711	196.83	40.711	-2.2458	293.25	696.47	5.9158	1.651e-09	1	3.302e-09	9.5255e-07	FALSE
HGLibA_46420	PSMC3	339.12/327.11/357.55	146.87/126.93/120.44	339.12	126.93	-1.4107	230.93	1286.6	5.9156	1.6537e-09	1	3.3073e-09	9.5255e-07	FALSE
HGLibB_42380	RTTN	339.12/338.49/352.5	175.83/126.93/89.903	339.12	126.93	-1.4107	985.41	1286.6	5.9156	1.6537e-09	1	3.3073e-09	9.5255e-07	FALSE
HGLibB_38664	PRPF19	161.62/176.92/185.09	29.994/25.386/67.003	176.92	29.994	-2.5212	422.91	617.65	5.9121	1.6894e-09	1	3.3787e-09	9.7083e-07	FALSE
HGLibB_52250	TUBGCP4	239.55/229.26/245.66	38.268/82.928/65.307	239.55	65.307	-1.8591	296.18	869.03	5.9106	1.7048e-09	1	3.4097e-09	9.7744e-07	FALSE
HGLibB_51626	TRMT5	215.01/196.27/190.13	52.748/40.618/39.862	196.27	40.618	-2.2449	134.21	694.21	5.9074	1.7375e-09	1	3.4751e-09	9.9367e-07	FALSE
HGLibB_00463	ACO2	287.17/235.52/297.82	99.291/55.849/94.143	287.17	94.143	-1.5987	1068.5	1067.8	5.9071	1.7412e-09	1	3.4824e-09	9.9367e-07	FALSE
HGLibB_39026	PSMA3	193.37/203.09/205.28	44.474/23.694/61.066	203.09	44.474	-2.1661	201.61	721.47	5.9053	1.76e-09	1	3.5199e-09	1.002e-06	FALSE
HGLibB_52646	UBL5	217.9/208.21/205.28	19.651/47.387/72.092	208.21	47.387	-2.1123	370.52	742	5.9041	1.7732e-09	1	3.5465e-09	1.0073e-06	FALSE
HGLibA_46451	PSMD14	287.17/278.18/253.23	88.948/72.773/95.84	278.18	88.948	-1.6341	253.13	1028.7	5.9	1.8176e-09	1	3.6353e-09	1.0301e-06	FALSE
HGLibA_55547	TAF8	261.19/247.46/234.72	70.331/125.24/66.155	247.46	70.331	-1.8004	845.75	901.5	5.8995	1.8227e-09	1	3.6453e-09	1.0306e-06	FALSE
HGLibB_38665	PRPF19	191.93/155.87/172.47	24.823/69.389/27.14	172.47	27.14	-2.6239	611.05	607.42	5.8966	1.8551e-09	1	3.7101e-09	1.0465e-06	FALSE
HGLibA_47494	RANBP3L	37.519/33.564/34.493	100.33/96.467/75.484	34.493	96.467	1.4574	116.29	110.5	5.8957	1	1.8663e-09	3.7327e-09	1.0504e-06	TRUE
HGLibA_31130	ITPK1	271.29/244.62/272.58	135.49/79.543/56.825	271.29	79.543	-1.7573	1089.8	1059.9	5.8898	1.933e-09	1	3.8661e-09	1.0855e-06	FALSE
HGLibB_16606	FAM50A	246.76/223.57/206.12	29.994/96.467/37.318	223.57	37.318	-2.5511	1098.7	1000.4	5.8887	1.9467e-09	1	3.8934e-09	1.0886e-06	FALSE
HGLibA_44473	PLK1	167.39/149.05/159	11.377/60.926/21.203	159	21.203	-2.8493	461	547.71	5.8886	1.9474e-09	1	3.8949e-09	1.0886e-06	FALSE
HGLibA_57120	TMEFF1	125.55/87.608/104.32	213.06/223.4/193.38	104.32	213.06	1.0232	306.04	341.08	5.888	1	1.9544e-09	3.9088e-09	1.09e-06	TRUE
HGLibB_52568	UBE2M	151.52/196.83/196.86	36.2/60.926/41.559	196.83	41.559	-2.2168	614.3	696.47	5.8837	2.0061e-09	1	4.0121e-09	1.1163e-06	FALSE
HGLibB_12306	DAP3	202.03/214.47/194.34	44.474/62.619/30.533	202.03	44.474	-2.1585	184.38	717.21	5.8831	2.0138e-09	1	4.0277e-09	1.1169e-06	FALSE
HGLibB_23385	INTS3	150.08/177.49/181.72	31.028/5.0772/39.014	177.49	31.028	-2.4784	376.68	619.89	5.8827	2.0185e-09	1	4.0369e-09	1.1169e-06	FALSE
HGLibB_08210	CCT8	414.15/360.67/401.3	179.97/169.24/111.11	401.3	169.24	-1.2407	1327.6	1556.3	5.8823	2.0224e-09	1	4.0449e-09	1.1169e-06	FALSE
HGLibB_48131	TADA2B	284.28/305.49/235.56	95.154/69.389/93.295	284.28	93.295	-1.5971	849.56	1054.2	5.8821	2.0253e-09	1	4.0505e-09	1.1169e-06	FALSE
HGLibB_36943	PLCD1	157.29/201.95/159	330.97/308.02/288.37	159	308.02	0.94957	690.13	642.66	5.878	1	2.076e-09	4.152e-09	1.1414e-06	TRUE
HGLibA_59642	TUT1	168.84/212.19/211.17	31.028/81.235/39.014	211.17	39.014	-2.4066	909.79	857.82	5.8778	2.079e-09	1	4.158e-09	1.1414e-06	FALSE
HGLibA_50037	SARS	204.91/187.73/201.07	51.714/23.694/44.103	201.07	44.103	-2.1636	166.79	713.38	5.8769	2.0904e-09	1	4.1809e-09	1.1451e-06	FALSE
HGLibB_05394	C15orf41	402.61/499.48/473.65	200.65/152.32/234.93	473.65	200.65	-1.235	2306.4	2163.4	5.8695	2.1862e-09	1	4.3724e-09	1.193e-06	FALSE
HGLibB_42233	RRP9	145.75/153.03/153.12	13.446/18.616/29.685	153.03	18.616	-2.9731	50.571	524.61	5.8694	2.1875e-09	1	4.375e-09	1.193e-06	FALSE
HGLibB_53674	VPS13D	174.61/168.96/184.24	29.994/28.771/67.003	174.61	29.994	-2.5023	373.98	608.57	5.8622	2.2836e-09	1	4.5673e-09	1.2424e-06	FALSE
HGLibB_02144	ANKRD9	349.22/325.97/321.38	562.65/631.27/517.36	325.97	562.65	0.78564	1830.1	1630.2	5.8619	1	2.2881e-09	4.5762e-09	1.2424e-06	TRUE
HGLibB_23293	INO80C	232.33/200.25/154.8	33.097/16.924/43.255	200.25	33.097	-2.5613	864.92	813.31	5.8612	2.2981e-09	1	4.5961e-09	1.245e-06	FALSE
HGLibB_06956	CAD	303.04/256/302.03	114.81/76.158/105.17	302.03	105.17	-1.5131	763.51	1128.8	5.8592	2.3254e-09	1	4.6507e-09	1.257e-06	FALSE
HGLibA_62259	ZC3H18	197.7/159.29/155.64	27.926/13.539/22.052	159.29	22.052	-2.7977	398.9	548.81	5.8585	2.3355e-09	1	4.6709e-09	1.2582e-06	FALSE
HGLibA_18932	GET4	253.98/205.37/259.96	64.126/99.852/75.484	253.98	75.484	-1.7371	780.36	928.3	5.8583	2.3378e-09	1	4.6755e-09	1.2582e-06	FALSE
HGLibA_20595	GTF3C6	155.85/153.6/155.64	19.651/20.309/36.47	155.64	20.309	-2.8779	66.456	534.69	5.8532	2.4117e-09	1	4.8233e-09	1.2951e-06	FALSE
HGLibA_40363	NUP93	197.7/197.97/164.05	81.708/37.233/36.47	197.7	37.233	-2.3777	777.67	751.75	5.8525	2.4209e-09	1	4.8419e-09	1.2973e-06	FALSE
HGLibA_58483	TPSAB1	509.4/574.57/488.79	197.55/201.4/290.06	509.4	201.4	-1.3344	3137.3	2771.1	5.851	2.4435e-09	1	4.8871e-09	1.3055e-06	FALSE
HGLibB_19460	GNB1L	310.26/257.14/309.6	86.88/126.93/110.26	309.6	110.26	-1.4811	894.28	1160.8	5.8507	2.4469e-09	1	4.8939e-09	1.3055e-06	FALSE
HGLibA_21066	HEATR1	295.82/275.91/267.53	54.817/138.78/88.206	275.91	88.206	-1.6342	1034.8	1029.6	5.8498	2.4614e-09	1	4.9228e-09	1.3072e-06	FALSE
HGLibB_38681	PRPF4	174.61/178.06/179.2	61.023/32.156/28.837	178.06	32.156	-2.4331	214.38	622.13	5.8497	2.4624e-09	1	4.9248e-09	1.3072e-06	FALSE
HGLibB_13157	DHX30	292.94/227.55/294.45	98.257/98.159/111.95	292.94	98.257	-1.5663	1116.3	1107.7	5.8495	2.466e-09	1	4.9319e-09	1.3072e-06	FALSE
HGLibB_08516	CDC23	194.81/216.18/202.75	91.017/33.848/45.799	202.75	45.799	-2.1223	607.68	720.11	5.8488	2.4751e-09	1	4.9502e-09	1.3092e-06	FALSE
HGLibB_22269	HSPA9	281.39/323.13/322.22	85.845/118.47/154.36	322.22	118.47	-1.4359	1005	1214.4	5.8467	2.5065e-09	1	5.0129e-09	1.3229e-06	FALSE
HGLibB_28712	MED14	145.75/151.89/182.56	18.617/25.386/13.57	151.89	18.617	-2.9623	262.41	520.23	5.8441	2.5462e-09	1	5.0925e-09	1.3411e-06	FALSE
HGLibB_38076	PPP1R8	174.61/150.19/174.99	1.0343/30.463/34.774	174.61	30.463	-2.4806	370.32	608.57	5.8432	2.5604e-09	1	5.1208e-09	1.3456e-06	FALSE
HGLibA_20855	HARS	189.04/201.39/191.82	31.028/42.31/39.862	191.82	39.862	-2.2384	45.829	676.5	5.8422	2.5762e-09	1	5.1524e-09	1.3511e-06	FALSE
HGLibA_31670	KCNRG	132.76/97.279/116.94	2.0686/3.3848/9.3295	116.94	3.3848	-4.7494	168.48	387.74	5.8405	2.6021e-09	1	5.2043e-09	1.3618e-06	FALSE
HGLibB_47760	SUPT4H1	327.57/271.93/288.56	144.8/86.313/97.536	288.56	97.536	-1.5552	1039.5	1072.2	5.834	2.7058e-09	1	5.4115e-09	1.413e-06	FALSE
HGLibB_30469	MTX1	209.24/186.59/181.72	57.92/37.233/12.722	186.59	37.233	-2.2947	391.35	655.8	5.8325	2.7305e-09	1	5.4611e-09	1.4229e-06	FALSE
HGLibA_56017	TCEANC	161.62/123.45/204.43	5.1714/5.0772/0.84814	161.62	5.0772	-4.742	827.03	737.31	5.831	2.7555e-09	1	5.5109e-09	1.4328e-06	FALSE
HGLibA_05563	C17orf70	193.37/198.54/205.28	61.023/44.002/33.077	198.54	44.002	-2.1486	120.29	703.28	5.8274	2.8156e-09	1	5.6312e-09	1.461e-06	FALSE
HGLibB_14830	EIF5	139.98/111.5/127.88	20.686/5.0772/7.6332	127.88	7.6332	-3.8999	147.86	428.71	5.8257	2.8436e-09	1	5.6872e-09	1.4724e-06	FALSE
HGLibA_03638	ATP5A1	164.51/189.44/180.04	35.166/33.848/30.533	180.04	33.848	-2.3771	85.572	629.91	5.8248	2.8597e-09	1	5.7193e-09	1.4777e-06	FALSE
HGLibB_42029	RPS16	154.41/160.99/143.02	34.131/6.7696/20.355	154.41	20.355	-2.8634	136.85	529.92	5.8238	2.8763e-09	1	5.7526e-09	1.4831e-06	FALSE
HGLibA_36906	MOCS3	259.75/180.91/227.99	72.4/50.772/35.622	227.99	50.772	-2.145	980.72	927.79	5.8182	2.9747e-09	1	5.9494e-09	1.5307e-06	FALSE
HGLibB_51519	TRIM64C	450.23/387.98/358.39	193.41/148.93/162.84	387.98	162.84	-1.2474	1469.6	1498	5.8169	2.9982e-09	1	5.9965e-09	1.5395e-06	FALSE
HGLibB_36269	PHB2	186.15/159.29/160.69	23.789/6.7696/43.255	160.69	23.789	-2.7055	329.76	554.24	5.8153	3.0267e-09	1	6.0533e-09	1.5509e-06	FALSE
HGLibB_52243	TUBGCP2	199.14/178.06/151.43	33.097/60.926/23.748	178.06	33.097	-2.3927	503.82	622.13	5.8119	3.0876e-09	1	6.1751e-09	1.5788e-06	FALSE
HGLibB_29843	MRP63	200.58/187.73/212.85	67.228/45.695/23.748	200.58	45.695	-2.11	315.24	711.44	5.807	3.1803e-09	1	6.3606e-09	1.6229e-06	FALSE
HGLibA_16829	FANCA	243.87/209.92/235.56	112.74/66.004/44.103	235.56	66.004	-1.8199	847.59	852.76	5.8064	3.1909e-09	1	6.3819e-09	1.6249e-06	FALSE
HGLibB_28732	MED20	428.58/398.79/507.3	172.73/162.47/117.04	428.58	162.47	-1.3939	2313.2	2101	5.8057	3.2048e-09	1	6.4095e-09	1.6286e-06	FALSE
HGLibA_30773	IPPK	177.49/229.83/228.83	62.057/60.926/79.725	228.83	62.057	-1.8659	737.5	825.33	5.8052	3.2143e-09	1	6.4287e-09	1.6301e-06	FALSE
HGLibB_29909	MRPL32	155.85/187.16/201.91	38.268/67.696/38.166	187.16	38.268	-2.2605	516.02	658.05	5.8043	3.232e-09	1	6.4639e-09	1.6344e-06	FALSE
HGLibB_52991	UPF1	246.76/213.33/269.21	110.67/72.773/72.092	246.76	72.773	-1.7478	764.55	898.61	5.8041	3.2361e-09	1	6.4722e-09	1.6344e-06	FALSE
HGLibA_53261	SNRPC	292.94/285.58/264.17	134.46/72.773/96.688	285.58	96.688	-1.5527	627.77	1059.7	5.8027	3.2627e-09	1	6.5255e-09	1.6445e-06	FALSE
HGLibA_06661	C9orf114	240.99/212.19/194.34	70.331/52.464/33.926	212.19	52.464	-1.9955	452.71	758.01	5.8016	3.2842e-09	1	6.5684e-09	1.6519e-06	FALSE
HGLibA_50987	SF3B1	160.18/120.6/137.97	20.686/10.154/12.722	137.97	12.722	-3.3402	216.2	466.93	5.8006	3.3032e-09	1	6.6064e-09	1.6581e-06	FALSE
HGLibA_39564	NOL8	196.25/211.06/181.72	43.44/18.616/44.103	196.25	43.44	-2.1501	261.75	694.16	5.8001	3.3143e-09	1	6.6285e-09	1.66e-06	FALSE
HGLibB_47014	SRSF2	190.48/145.07/148.07	16.549/6.7696/29.685	148.07	16.549	-3.0866	519.04	514.53	5.7998	3.3205e-09	1	6.6411e-09	1.66e-06	FALSE
HGLibB_16859	FARSA	141.42/143.36/123.67	14.48/13.539/28.837	141.42	14.48	-3.2017	131.44	480.06	5.7962	3.3912e-09	1	6.7823e-09	1.6869e-06	FALSE
HGLibB_27804	MAD2L1	145.75/133.12/143.02	51.714/15.232/15.266	143.02	15.266	-3.1463	358.48	486.18	5.7961	3.3932e-09	1	6.7865e-09	1.6869e-06	FALSE
HGLibA_00264	ABHD17A	272.74/252.58/245.66	76.537/66.004/84.814	252.58	76.537	-1.7095	158.37	922.57	5.796	3.395e-09	1	6.7899e-09	1.6869e-06	FALSE
HGLibA_64189	ZNF90	518.05/581.4/528.33	795.36/802.2/790.46	528.33	795.36	0.58925	748.1	2124.5	5.7933	1	3.4502e-09	6.9004e-09	1.7109e-06	TRUE
HGLibB_52648	UBL7	337.67/311.18/346.61	571.96/544.95/511.43	337.67	544.95	0.68889	658.78	1280.4	5.7928	1	3.4621e-09	6.9243e-09	1.7134e-06	TRUE
HGLibB_00658	ACTR3	251.09/263.39/260.8	81.708/76.158/89.055	260.8	81.708	-1.6624	46.451	956.5	5.7908	3.5028e-09	1	7.0056e-09	1.73e-06	FALSE
HGLibA_09078	CENPO	259.75/219.59/230.52	401.3/380.79/447.82	230.52	401.3	0.79717	889.58	870.45	5.7887	1	3.5463e-09	7.0925e-09	1.7451e-06	TRUE
HGLibB_33037	NUPL1	189.04/171.23/139.66	29.994/40.618/27.14	171.23	29.994	-2.4743	358.81	595.34	5.7887	3.5475e-09	1	7.0949e-09	1.7451e-06	FALSE
HGLibA_64720	NonTargetingControlGuideForHuman_0337	213.57/171.8/172.47	296.84/321.56/343.5	172.47	321.56	0.8949	695.59	663.78	5.7868	1	3.5872e-09	7.1743e-09	1.7579e-06	TRUE
HGLibA_55515	TAF2	178.94/190.58/200.23	29.994/40.618/55.129	190.58	40.618	-2.2027	138.01	671.58	5.7866	3.5918e-09	1	7.1835e-09	1.7579e-06	FALSE
HGLibB_15379	ERAL1	559.9/633.74/594.8	332/255.55/309.57	594.8	309.57	-0.9399	1538.8	2429.7	5.7864	3.595e-09	1	7.19e-09	1.7579e-06	FALSE
HGLibB_01284	AHCY	171.72/205.94/184.24	17.583/69.389/37.318	184.24	37.318	-2.2733	511.33	646.51	5.7785	3.7692e-09	1	7.5384e-09	1.8394e-06	FALSE
HGLibA_49395	RPS21	481.98/500.05/493	236.85/236.94/289.22	493	236.94	-1.0539	726.07	1964.4	5.7774	3.7922e-09	1	7.5844e-09	1.8432e-06	FALSE
HGLibA_09351	CHAF1B	238.1/240.07/240.61	83.777/38.925/69.547	240.07	69.547	-1.7728	286.09	871.17	5.7773	3.7946e-09	1	7.5891e-09	1.8432e-06	FALSE
HGLibB_52433	U2AF2	339.12/347.02/353.34	138.59/137.08/102.62	347.02	137.08	-1.3336	323.06	1320.5	5.7771	3.7994e-09	1	7.5987e-09	1.8432e-06	FALSE
HGLibA_08524	CDC23	191.93/198.54/131.24	25.857/23.694/21.203	191.93	23.694	-2.9658	934.27	848.49	5.7764	3.8159e-09	1	7.6319e-09	1.8442e-06	FALSE
HGLibB_26495	LIMD1	461.78/479.57/455.14	708.48/726.04/645.43	461.78	708.48	0.61646	1161.1	1824.1	5.7764	1	3.8164e-09	7.6328e-09	1.8442e-06	TRUE
HGLibB_28577	MCM6	220.79/199.11/193.5	16.549/44.002/84.814	199.11	44.002	-2.1527	730.16	721.96	5.7727	3.9016e-09	1	7.8031e-09	1.8804e-06	FALSE
HGLibA_38228	MZT1	184.71/176.35/180.88	70.331/27.078/35.622	180.88	35.622	-2.3122	328.22	633.22	5.7724	3.9067e-09	1	7.8135e-09	1.8804e-06	FALSE
HGLibA_34229	LOC440243	219.34/208.21/209.48	51.714/57.542/48.344	209.48	51.714	-1.9974	36.04	747.1	5.7721	3.9155e-09	1	7.8311e-09	1.881e-06	FALSE
HGLibA_60982	VMP1	171.72/171.23/158.16	10.343/30.463/40.711	171.23	30.463	-2.4526	170.23	595.34	5.7694	3.9769e-09	1	7.9539e-09	1.9068e-06	FALSE
HGLibB_40841	REXO1L1	330.46/329.95/326.42	132.39/94.775/126.37	329.95	126.37	-1.3776	261.84	1247.4	5.7642	4.1033e-09	1	8.2065e-09	1.9635e-06	FALSE
HGLibA_61250	WASH1	310.26/299.23/323.9	77.571/132.01/113.65	310.26	113.65	-1.4409	486.58	1163.6	5.7636	4.1177e-09	1	8.2354e-09	1.965e-06	FALSE
HGLibA_40368	NUPL1	226.56/229.26/198.55	94.12/49.08/61.914	226.56	61.914	-1.8548	498.48	816.09	5.7634	4.1223e-09	1	8.2447e-09	1.965e-06	FALSE
HGLibA_49604	RSL1D1	311.7/330.52/341.57	177.9/126.93/100.08	330.52	126.93	-1.3737	948.7	1249.8	5.7589	4.2339e-09	1	8.4677e-09	2.0142e-06	FALSE
HGLibB_04998	BUD31	189.04/148.48/177.51	34.131/23.694/40.711	177.51	34.131	-2.3452	282.02	619.98	5.7585	4.2433e-09	1	8.4865e-09	2.0148e-06	FALSE
HGLibB_06041	C21orf59	408.38/444.87/432.43	250.3/148.93/136.55	432.43	148.93	-1.5315	2790.3	2424.7	5.7573	4.2739e-09	1	8.5479e-09	2.0255e-06	FALSE
HGLibB_33024	NUP85	190.48/178.06/236.4	41.371/27.078/49.192	190.48	41.371	-2.1761	632.14	671.21	5.7555	4.3202e-09	1	8.6404e-09	2.0435e-06	FALSE
HGLibA_06689	C9orf152	215.01/223/231.36	400.27/333.4/385.9	223	385.9	0.78846	774.04	801.67	5.7534	1	4.3734e-09	8.7469e-09	2.0647e-06	TRUE
HGLibB_14931	ELOF1	291.5/316.3/323.06	117.91/110.01/178.96	316.3	117.91	-1.416	1112.6	1189.2	5.7529	4.3856e-09	1	8.7712e-09	2.0664e-06	FALSE
HGLibB_05914	C1QBP	445.9/494.93/509.83	156.18/231.86/247.66	494.93	231.86	-1.0907	2150.8	2091.5	5.7523	4.4024e-09	1	8.8047e-09	2.0704e-06	FALSE
HGLibB_18590	GAPDH	154.41/144.5/164.89	33.097/20.309/22.052	154.41	22.052	-2.7531	83.308	529.92	5.7499	4.4646e-09	1	8.9292e-09	2.0938e-06	FALSE
HGLibB_04430	BET1	307.37/311.75/318.85	149.97/115.08/107.71	311.75	115.08	-1.4298	335.27	1169.9	5.7497	4.4692e-09	1	8.9383e-09	2.0938e-06	FALSE
HGLibB_23880	JAK1	215.01/175.22/184.24	62.057/8.462/38.166	184.24	38.166	-2.2417	620.35	646.51	5.7451	4.5931e-09	1	9.1862e-09	2.1478e-06	FALSE
HGLibB_52372	TXNL4A	129.87/134.83/138.81	12.411/32.156/5.0888	134.83	12.411	-3.3402	120.97	454.97	5.7437	4.6309e-09	1	9.2618e-09	2.1613e-06	FALSE
HGLibB_30212	MST1	196.25/207.07/217.9	363.03/392.64/354.52	207.07	363.03	0.80697	295.76	737.43	5.7432	1	4.6462e-09	9.2924e-09	2.1643e-06	TRUE
HGLibA_04156	BARD1	264.08/246.33/212.85	74.468/67.696/93.295	246.33	74.468	-1.7125	459.06	896.83	5.7387	4.769e-09	1	9.5381e-09	2.2174e-06	FALSE
HGLibB_02303	AP2A1	161.62/211.63/215.37	76.537/50.772/53.433	211.63	53.433	-1.9658	763.83	761.12	5.734	4.9043e-09	1	9.8087e-09	2.276e-06	FALSE
HGLibA_23237	hsa-mir-2053	10.101/17.635/10.096	35.166/38.925/39.014	10.101	38.925	1.8466	17.726	25.289	5.7317	1	5.084e-09	1.0168e-08	2.3461e-06	TRUE
HGLibB_39187	PSTK	316.03/341.9/315.49	159.28/118.47/94.143	316.03	118.47	-1.408	731.73	1188.1	5.7316	4.9751e-09	1	9.9501e-09	2.3045e-06	FALSE
HGLibB_04798	BRF2	181.82/190.58/152.27	37.234/44.002/29.685	181.82	37.234	-2.2575	263.14	636.95	5.7291	5.0488e-09	1	1.0098e-08	2.3342e-06	FALSE
HGLibB_48987	TEX10	200.58/197.4/206.12	384.75/309.71/367.24	200.58	367.24	0.86928	914.38	846.73	5.7274	1	5.0982e-09	1.0196e-08	2.3482e-06	TRUE
HGLibA_09100	CEP120	167.39/135.96/154.8	16.549/30.463/22.9	154.8	22.9	-2.7046	152.73	531.44	5.7219	5.268e-09	1	1.0536e-08	2.4219e-06	FALSE
HGLibA_08505	CDAN1	378.08/384.57/381.95	157.21/162.47/196.77	381.95	162.47	-1.2281	306.45	1471.7	5.7211	5.2921e-09	1	1.0584e-08	2.4284e-06	FALSE
HGLibA_38603	NCKAP1L	285.72/323.7/276.79	500.59/472.18/428.31	285.72	472.18	0.72273	1063.4	1062.4	5.7206	1	5.307e-09	1.0614e-08	2.4308e-06	TRUE
HGLibB_36267	PHB2	252.53/206.51/231.36	48.611/66.004/106.87	231.36	66.004	-1.794	759.56	835.6	5.7202	5.32e-09	1	1.064e-08	2.4322e-06	FALSE
HGLibA_32044	KIAA1432	171.72/163.27/188.45	32.063/64.311/11.026	171.72	32.063	-2.3852	458.45	597.25	5.7147	5.4945e-09	1	1.0989e-08	2.504e-06	FALSE
HGLibB_23374	INTS1	489.19/471.04/451.78	293.74/203.09/179.81	471.04	203.09	-1.2097	2364.9	2198.5	5.7146	5.4974e-09	1	1.0995e-08	2.504e-06	FALSE
HGLibB_28298	MARCH5	184.71/234.38/229.67	88.948/52.464/65.307	229.67	65.307	-1.7986	691.94	828.76	5.7096	5.6637e-09	1	1.1327e-08	2.5704e-06	FALSE
HGLibA_19322	GLRX5	160.18/191.71/196.02	66.194/25.386/43.255	191.71	43.255	-2.1225	464.64	676.1	5.7095	5.6642e-09	1	1.1328e-08	2.5704e-06	FALSE
HGLibB_39379	PTPMT1	239.55/183.75/204.43	79.64/27.078/46.648	204.43	46.648	-2.1082	783.02	764.3	5.7074	5.7344e-09	1	1.1469e-08	2.5975e-06	FALSE
HGLibA_23866	hsa-mir-3180-4	222.23/238.36/198.55	61.023/69.389/59.37	222.23	61.023	-1.8477	223.48	798.53	5.7047	5.826e-09	1	1.1652e-08	2.6341e-06	FALSE
HGLibB_41754	RPA3	251.09/226.42/201.07	75.503/54.157/63.61	226.42	63.61	-1.8155	370.51	815.51	5.701	5.9541e-09	1	1.1908e-08	2.6871e-06	FALSE
HGLibB_23351	INSL3	148.63/108.66/138.81	24.823/1.6924/15.266	138.81	15.266	-3.1035	320.36	470.13	5.7002	5.9837e-09	1	1.1967e-08	2.6955e-06	FALSE
HGLibA_11318	CSE1L	311.7/207.64/289.41	44.474/86.313/43.255	289.41	44.474	-2.675	2233.5	1847.6	5.6985	6.043e-09	1	1.2086e-08	2.7172e-06	FALSE
HGLibA_01054	ADRB1	303.04/239.5/265.85	508.87/480.64/419.83	265.85	480.64	0.85194	1643.1	1421.2	5.6976	1	6.0753e-09	1.2151e-08	2.7268e-06	TRUE
HGLibB_57443	NonTargetingControlGuideForHuman_0415	121.22/126.29/155.64	250.3/242.01/243.42	126.29	243.42	0.94119	234.09	422.74	5.6965	1	6.1153e-09	1.2231e-08	2.7359e-06	TRUE
HGLibB_40379	RBBP5	223.67/281.6/241.45	62.057/72.773/93.295	241.45	72.773	-1.7165	615.95	876.83	5.6964	6.1178e-09	1	1.2236e-08	2.7359e-06	FALSE
HGLibB_18175	FUT6	112.56/146.77/128.72	252.37/247.09/217.12	128.72	247.09	0.93549	378.24	431.88	5.696	1	6.1321e-09	1.2264e-08	2.7373e-06	TRUE
HGLibB_47054	SSB	444.46/384/478.7	161.35/245.4/177.26	444.46	177.26	-1.3213	2431	2202.9	5.6929	6.2465e-09	1	1.2493e-08	2.7793e-06	FALSE
HGLibB_45890	SNRNP27	129.87/186.03/168.26	14.48/52.464/23.748	168.26	23.748	-2.7739	674.89	644.5	5.6928	6.2487e-09	1	1.2497e-08	2.7793e-06	FALSE
HGLibA_20547	GTF2H2	183.27/147.34/190.97	29.994/55.849/39.014	183.27	39.014	-2.2032	428.71	642.65	5.6903	6.3394e-09	1	1.2679e-08	2.8145e-06	FALSE
HGLibB_32319	NOVA1	373.75/436.9/393.73	629.88/658.34/564.86	393.73	629.88	0.67651	1825.3	1724.5	5.6866	1	6.4793e-09	1.2959e-08	2.8711e-06	TRUE
HGLibA_27325	hsa-mir-5689	248.2/147.91/209.48	15.514/25.386/4.2407	209.48	15.514	-3.6719	1378.8	1168.2	5.6863	6.4902e-09	1	1.298e-08	2.8711e-06	FALSE
HGLibA_03598	ATP1B3	261.19/286.15/196.86	57.92/49.08/88.206	261.19	57.92	-2.1538	1439.1	1278.8	5.6843	6.5657e-09	1	1.3131e-08	2.8986e-06	FALSE
HGLibA_03029	ARMC7	189.04/192.28/153.96	39.303/57.542/42.407	189.04	42.407	-2.1303	369.99	665.49	5.6841	6.5759e-09	1	1.3152e-08	2.8986e-06	FALSE
HGLibB_28571	MCM4	353.55/344.74/333.15	140.66/69.389/139.09	344.74	139.09	-1.3033	1268.3	1310.7	5.6803	6.7242e-09	1	1.3448e-08	2.9587e-06	FALSE
HGLibA_05399	C15orf41	382.41/473.88/430.74	97.223/220.01/123.83	430.74	123.83	-1.7902	3539.1	2921.4	5.6783	6.8006e-09	1	1.3601e-08	2.9869e-06	FALSE
HGLibB_16117	FAM136A	349.22/361.81/352.5	134.46/181.09/72.092	352.5	134.46	-1.3839	1540.3	1474.9	5.6776	6.8292e-09	1	1.3658e-08	2.9942e-06	FALSE
HGLibB_13349	DLST	176.05/209.35/254.91	46.543/8.462/36.47	209.35	36.47	-2.489	1017.7	927.3	5.6773	6.8429e-09	1	1.3686e-08	2.9948e-06	FALSE
HGLibB_16788	FAM98B	671.02/711.11/691.55	386.82/301.25/421.52	691.55	386.82	-0.83651	2332.8	2882.4	5.6758	6.9012e-09	1	1.3802e-08	3.0149e-06	FALSE
HGLibA_55575	TAMM41	177.49/170.1/155.64	52.748/32.156/27.14	170.1	32.156	-2.3675	178.24	590.89	5.6747	6.9475e-09	1	1.3895e-08	3.0298e-06	FALSE
HGLibA_27324	hsa-mir-5689	171.72/181.47/156.48	35.166/25.386/33.077	171.72	33.077	-2.3416	97.728	597.25	5.6732	7.0083e-09	1	1.4017e-08	3.0509e-06	FALSE
HGLibA_47883	RBMX	233.77/223.57/200.23	71.366/33.848/62.762	223.57	62.762	-1.8164	389.76	803.97	5.6714	7.0816e-09	1	1.4163e-08	3.0774e-06	FALSE
HGLibA_53691	SPANXN1	183.27/196.83/184.24	335.11/328.33/314.66	184.24	328.33	0.83009	98.06	646.51	5.6666	1	7.282e-09	1.4564e-08	3.1589e-06	TRUE
HGLibB_19803	GPN3	190.48/175.22/174.15	35.166/22.001/36.47	175.22	35.166	-2.2847	102.3	610.95	5.6661	7.3046e-09	1	1.4609e-08	3.1631e-06	FALSE
HGLibA_49179	RPL19	132.76/114.35/118.62	1.0343/6.7696/6.7851	118.62	6.7696	-3.9445	62.764	394.01	5.6591	7.6089e-09	1	1.5218e-08	3.2874e-06	FALSE
HGLibB_34995	PAK1IP1	222.23/269.65/233.88	69.297/93.082/53.433	233.88	69.297	-1.7404	558.18	845.89	5.6589	7.619e-09	1	1.5238e-08	3.2874e-06	FALSE
HGLibA_59958	UBE2V2	235.22/229.26/263.33	368.2/433.26/400.32	235.22	400.32	0.76465	735.43	851.34	5.6586	1	7.6318e-09	1.5264e-08	3.2874e-06	TRUE
HGLibA_38434	NARFL	269.85/286.15/286.88	67.228/104.93/101.78	286.15	101.78	-1.4823	367.43	1062	5.6575	7.68e-09	1	1.536e-08	3.2975e-06	FALSE
HGLibA_17259	FDX1	216.46/145.07/180.04	35.166/45.695/31.381	180.04	35.166	-2.3236	668.65	655.74	5.6574	7.6821e-09	1	1.5364e-08	3.2975e-06	FALSE
HGLibA_60133	UFD1L	165.95/149.05/170.78	55.851/30.463/26.292	165.95	30.463	-2.4077	242.75	574.71	5.6517	7.9437e-09	1	1.5887e-08	3.4039e-06	FALSE
HGLibA_47784	RBM17	124.1/131.41/96.749	9.3085/20.309/9.3295	124.1	9.3295	-3.5983	230.54	414.51	5.6485	8.0923e-09	1	1.6185e-08	3.4615e-06	FALSE
HGLibA_06380	C5orf38	281.39/295.25/246.5	434.4/463.72/468.17	281.39	463.72	0.71865	572.27	1042.1	5.6478	1	8.1256e-09	1.6251e-08	3.4685e-06	TRUE
HGLibA_58452	TPPP	421.37/477.86/455.98	745.72/693.89/695.47	455.98	695.47	0.60793	1051	1798.3	5.6476	1	8.1367e-09	1.6273e-08	3.4685e-06	TRUE
HGLibB_53794	VSTM2A	310.26/299.8/307.91	504.73/512.8/435.09	307.91	504.73	0.71116	1246.4	1215.5	5.6453	1	8.2444e-09	1.6489e-08	3.5083e-06	TRUE
HGLibB_34662	OSTC	391.07/303.22/284.36	62.057/16.924/53.433	303.22	53.433	-2.4825	2370.1	1958	5.6449	8.2626e-09	1	1.6525e-08	3.51e-06	FALSE
HGLibA_14778	EIF3E	262.63/247.46/221.26	76.537/116.78/78.029	247.46	78.029	-1.6526	605.08	901.5	5.6432	8.3476e-09	1	1.6695e-08	3.54e-06	FALSE
HGLibB_33028	NUP88	430.03/416.42/473.65	198.58/230.17/167.08	430.03	198.58	-1.1108	1019.4	1682.9	5.6418	8.4124e-09	1	1.6825e-08	3.5613e-06	FALSE
HGLibB_28720	MED16	652.26/593.35/659.58	262.71/189.55/382.51	652.26	262.71	-1.3087	5807.2	4770.6	5.6399	8.5053e-09	1	1.7011e-08	3.5944e-06	FALSE
HGLibA_09516	CHP1	212.13/185.46/149.75	59.988/35.54/41.559	185.46	41.559	-2.1313	590.53	651.3	5.6385	8.5768e-09	1	1.7154e-08	3.6184e-06	FALSE
HGLibA_17533	FIP1L1	209.24/253.15/269.21	81.708/120.16/78.877	253.15	81.708	-1.6196	918.2	924.91	5.6374	8.6342e-09	1	1.7268e-08	3.6364e-06	FALSE
HGLibB_42041	RPS19	347.77/395.37/375.22	164.45/130.31/161.15	375.22	161.15	-1.2143	530.23	1442.4	5.6365	8.6753e-09	1	1.7351e-08	3.6462e-06	FALSE
HGLibB_28562	MCM2	239.55/180.91/217.05	28.96/59.234/79.725	217.05	59.234	-1.856	787.26	784.04	5.6363	8.6872e-09	1	1.7374e-08	3.6462e-06	FALSE
HGLibB_50106	TMEM199	155.85/139.38/137.13	18.617/16.924/16.963	139.38	16.963	-2.9662	69.78	472.27	5.6343	8.7881e-09	1	1.7576e-08	3.6823e-06	FALSE
HGLibB_24554	KIAA0100	261.19/257.7/261.64	86.88/66.004/139.94	261.19	86.88	-1.577	815.96	958.11	5.6314	8.9359e-09	1	1.7872e-08	3.7379e-06	FALSE
HGLibA_53253	SNRPA1	134.2/116.05/144.7	14.48/20.309/7.6332	134.2	14.48	-3.1267	130.14	452.61	5.6302	9.0011e-09	1	1.8002e-08	3.7588e-06	FALSE
HGLibA_14747	EIF2B5	318.91/242.34/254.91	74.468/81.235/72.94	254.91	74.468	-1.7617	1075.5	1027.7	5.6286	9.0843e-09	1	1.8169e-08	3.7871e-06	FALSE
HGLibA_56277	TEN1	135.65/146.77/131.24	52.748/11.847/15.266	135.65	15.266	-3.0705	389.94	458.09	5.6266	9.1889e-09	1	1.8378e-08	3.8242e-06	FALSE
HGLibB_14615	EGFR	253.98/258.27/286.88	431.3/396.02/437.64	258.27	431.3	0.73754	530.35	946.04	5.6253	1	9.2584e-09	1.8517e-08	3.8466e-06	TRUE
HGLibA_39560	NOL6	239.55/277.05/273.42	86.88/94.775/134.85	273.42	94.775	-1.5187	707.34	1008.9	5.6244	9.3087e-09	1	1.8617e-08	3.861e-06	FALSE
HGLibB_14832	EIF5A	121.22/138.81/141.34	10.343/16.924/31.381	138.81	16.924	-2.9635	142.05	470.11	5.6228	9.3923e-09	1	1.8785e-08	3.8878e-06	FALSE
HGLibB_49311	THOC3	109.67/100.69/97.59	0/8.462/1.6963	100.69	1.6963	-5.2371	34.725	327.79	5.6226	9.4049e-09	1	1.881e-08	3.8878e-06	FALSE
HGLibB_51772	TSEN54	206.36/211.06/219.58	91.017/22.001/56.825	211.06	56.825	-1.8747	619.13	753.43	5.6189	9.6097e-09	1	1.9219e-08	3.9658e-06	FALSE
HGLibB_33030	NUP93	148.63/119.47/150.59	15.514/23.694/22.052	148.63	22.052	-2.6985	225.01	507.69	5.6183	9.6443e-09	1	1.9289e-08	3.9734e-06	FALSE
HGLibA_49142	RPL10	157.29/148.48/125.35	36.2/22.001/18.659	148.48	22.001	-2.7002	206.31	507.1	5.6169	9.7196e-09	1	1.9439e-08	3.9977e-06	FALSE
HGLibB_42326	RTEL1	209.24/176.35/211.17	55.851/74.466/54.281	209.24	55.851	-1.8868	358.56	746.13	5.6155	9.7986e-09	1	1.9597e-08	4.0235e-06	FALSE
HGLibB_41901	RPL36A	189.04/175.79/176.67	37.234/23.694/63.61	176.67	37.234	-2.2163	258.19	616.67	5.6151	9.8235e-09	1	1.9647e-08	4.027e-06	FALSE
HGLibA_14756	EIF2S2	187.6/154.74/138.81	28.96/25.386/21.203	154.74	25.386	-2.5613	340.89	531.2	5.6125	9.974e-09	1	1.9948e-08	4.0819e-06	FALSE
HGLibA_24249	hsa-mir-3661	180.38/167.25/166.58	29.994/32.156/48.344	167.25	32.156	-2.3433	109.89	579.78	5.6107	1.0078e-08	1	2.0156e-08	4.1154e-06	FALSE
HGLibA_45235	PPIL4	204.91/289.56/294.45	19.651/57.542/54.281	289.56	54.281	-2.394	2099.8	1758.7	5.6105	1.0089e-08	1	2.0179e-08	4.1154e-06	FALSE
HGLibA_20385	GRWD1	183.27/179.77/158.16	36.2/16.924/78.877	179.77	36.2	-2.2808	667.96	654.92	5.61	1.0117e-08	1	2.0233e-08	4.1197e-06	FALSE
HGLibA_62046	YY1	147.19/133.12/111.89	13.446/27.078/14.418	133.12	14.418	-3.1208	202.45	448.51	5.6077	1.0255e-08	1	2.0509e-08	4.169e-06	FALSE
HGLibB_51461	TRIM49B	262.63/206.51/233.04	70.331/62.619/72.94	233.04	70.331	-1.7141	411.56	842.46	5.6058	1.0368e-08	1	2.0735e-08	4.208e-06	FALSE
HGLibB_41372	RNASEH1	142.86/156.44/144.7	24.823/20.309/16.963	144.7	20.309	-2.7735	43.199	492.62	5.6052	1.0401e-08	1	2.0802e-08	4.2145e-06	FALSE
HGLibB_20930	HCFC1	164.51/138.24/152.27	18.617/64.311/20.355	152.27	20.355	-2.8435	570.45	554.2	5.6045	1.0441e-08	1	2.0882e-08	4.2238e-06	FALSE
HGLibB_41889	RPL34	402.61/306.63/299.5	55.851/47.387/75.484	306.63	55.851	-2.4359	2430.1	2002.8	5.6037	1.0492e-08	1	2.0984e-08	4.2374e-06	FALSE
HGLibB_41903	RPL36A	274.18/275.34/283.52	76.537/116.78/96.688	275.34	96.688	-1.5002	219.45	1016.9	5.6024	1.057e-08	1	2.114e-08	4.2604e-06	FALSE
HGLibB_05369	C14orf80	85.14/116.05/106.84	21.72/3.3848/3.3926	106.84	3.3926	-4.6178	222.94	350.35	5.6022	1.0584e-08	1	2.1167e-08	4.2604e-06	FALSE
HGLibA_26598	hsa-mir-5096	154.41/120.6/93.384	3.1028/8.462/3.3926	120.6	3.3926	-4.791	477.33	452.02	5.6019	1.0603e-08	1	2.1207e-08	4.2615e-06	FALSE
HGLibB_24944	KIN	187.6/199.68/207.8	61.023/42.31/50.888	199.68	50.888	-1.9514	97.059	707.82	5.5926	1.1186e-08	1	2.2372e-08	4.4884e-06	FALSE
HGLibB_15551	ESPL1	177.49/176.92/184.24	38.268/38.925/34.774	177.49	38.268	-2.1844	14.631	619.9	5.5919	1.1229e-08	1	2.2458e-08	4.4982e-06	FALSE
HGLibB_39092	PSMC5	349.22/297.53/270.9	134.46/71.081/55.977	297.53	71.081	-2.0502	1906.4	1640.9	5.5902	1.1343e-08	1	2.2686e-08	4.5365e-06	FALSE
HGLibB_48142	TAF11	242.43/215.61/260.8	76.537/38.925/85.662	242.43	76.537	-1.6506	638.73	880.85	5.5896	1.1378e-08	1	2.2756e-08	4.5432e-06	FALSE
HGLibA_22466	hsa-mir-1254-1	99.57/92.728/93.384	0/6.7696/0	93.384	0	-6.5605	21.132	301.22	5.5874	1.1522e-08	1	2.3045e-08	4.5932e-06	FALSE
HGLibB_37559	POLR3A	239.55/225.28/223.78	66.194/67.696/52.585	225.28	66.194	-1.7517	98.317	810.9	5.5866	1.1581e-08	1	2.3161e-08	4.609e-06	FALSE
HGLibB_56221	ZNF574	165.95/183.18/151.43	32.063/62.619/16.963	165.95	32.063	-2.3361	417.33	574.71	5.585	1.1688e-08	1	2.3376e-08	4.6442e-06	FALSE
HGLibA_14736	EIF2B1	137.09/147.91/132.92	2.0686/16.924/19.507	137.09	16.924	-2.9456	90.446	463.57	5.5825	1.1852e-08	1	2.3704e-08	4.7019e-06	FALSE
HGLibB_37692	POTEI	346.33/291.84/270.06	68.263/132.01/69.547	291.84	69.547	-2.0534	1836.7	1586.5	5.5809	1.1961e-08	1	2.3922e-08	4.732e-06	FALSE
HGLibB_42202	RRM2	181.82/142.79/146.39	21.72/23.694/21.203	146.39	21.72	-2.6976	318.24	499.06	5.5809	1.1967e-08	1	2.3933e-08	4.732e-06	FALSE
HGLibB_32706	NSF	151.52/131.98/121.99	14.48/40.618/10.178	131.98	14.48	-3.1027	295.83	444.2	5.5778	1.2179e-08	1	2.4357e-08	4.7961e-06	FALSE
HGLibA_44807	POLE4	268.41/216.18/271.74	88.948/93.082/103.47	268.41	93.082	-1.5178	716.05	988.03	5.5777	1.2183e-08	1	2.4366e-08	4.7961e-06	FALSE
HGLibB_56826	ZNF880	554.13/521.1/575.45	834.67/734.5/821.85	554.13	821.85	0.5678	2334.7	2303.9	5.5775	1	1.2199e-08	2.4397e-08	4.7961e-06	TRUE
HGLibB_17592	FLI1	329.01/327.68/306.23	156.18/110.01/131.46	327.68	131.46	-1.3111	383.22	1237.7	5.5774	1.2207e-08	1	2.4413e-08	4.7961e-06	FALSE
HGLibB_26599	LIPT2	183.27/155.87/167.42	33.097/22.001/75.484	167.42	33.097	-2.3043	576.06	580.43	5.5753	1.2353e-08	1	2.4706e-08	4.8458e-06	FALSE
HGLibA_38562	NCAPH	239.55/198.54/222.94	65.16/93.082/41.559	222.94	65.16	-1.7591	551.95	801.43	5.5735	1.2482e-08	1	2.4964e-08	4.8886e-06	FALSE
HGLibB_31895	NINJ1	281.39/283.3/274.26	461.29/482.33/402.02	281.39	461.29	0.71109	1002.7	1042.1	5.5726	1	1.2549e-08	2.5098e-08	4.9071e-06	TRUE
HGLibB_52259	TUFM	212.13/205.94/172.47	75.503/44.002/55.129	205.94	55.129	-1.8824	424.37	732.87	5.5707	1.2686e-08	1	2.5371e-08	4.9526e-06	FALSE
HGLibA_01887	ANAPC5	222.23/266.24/233.04	71.366/79.543/71.244	233.04	71.366	-1.6934	321.48	842.46	5.5701	1.2728e-08	1	2.5457e-08	4.9615e-06	FALSE
HGLibB_53416	UXT	202.03/220.16/246.5	55.851/74.466/63.61	220.16	63.61	-1.7752	300.17	790.15	5.5692	1.2796e-08	1	2.5592e-08	4.9799e-06	FALSE
HGLibB_15910	FADD	50.507/56.32/42.906	134.46/148.93/106.87	50.507	134.46	1.395	265.59	227.52	5.5656	1	1.3064e-08	2.6129e-08	5.0763e-06	TRUE
HGLibB_50158	TMEM215	653.7/662.18/666.31	953.61/898.67/1038.1	662.18	953.61	0.52551	2562.5	2744	5.5634	1	1.3232e-08	2.6464e-08	5.1334e-06	TRUE
HGLibB_14996	EMC6	255.42/204.23/239.77	113.77/47.387/64.459	239.77	64.459	-1.879	1057.8	995.18	5.5572	1.3704e-08	1	2.7408e-08	5.308e-06	FALSE
HGLibB_53982	WDR24	189.04/165.55/219.58	45.508/45.695/68.699	189.04	45.695	-2.025	503.46	665.49	5.5566	1.3752e-08	1	2.7504e-08	5.3183e-06	FALSE
HGLibB_14966	ELP5	229.44/262.26/211.17	61.023/111.7/65.307	229.44	65.307	-1.7972	895.32	872.82	5.5558	1.3817e-08	1	2.7634e-08	5.3351e-06	FALSE
HGLibA_43463	PFN1	329.01/358.4/411.39	91.017/142.16/150.12	358.4	142.16	-1.3279	1587.8	1515	5.5554	1.3849e-08	1	2.7698e-08	5.339e-06	FALSE
HGLibB_45652	SMG7	170.28/151.89/181.72	35.166/44.002/27.14	170.28	35.166	-2.2437	152.87	591.61	5.555	1.388e-08	1	2.7761e-08	5.3427e-06	FALSE
HGLibB_42329	RTF1	142.86/200.25/204.43	8.2743/33.848/35.622	200.25	33.848	-2.5298	991.95	898	5.553	1.4044e-08	1	2.8088e-08	5.3972e-06	FALSE
HGLibB_56217	ZNF573	141.42/109.79/101.8	3.1028/5.0772/7.6332	109.79	5.0772	-4.1883	268.62	361.23	5.5514	1.4169e-08	1	2.8338e-08	5.4367e-06	FALSE
HGLibB_01880	ANAPC4	176.05/156.44/161.53	22.754/30.463/36.47	161.53	30.463	-2.369	83.072	557.5	5.551	1.4205e-08	1	2.841e-08	5.4421e-06	FALSE
HGLibA_62972	ZNF259	252.53/258.84/252.39	58.954/89.697/83.966	252.53	83.966	-1.5772	174.56	922.36	5.5504	1.425e-08	1	2.8501e-08	5.451e-06	FALSE
HGLibB_05481	C16orf80	144.3/164.98/148.91	29.994/15.232/23.748	148.91	23.748	-2.5987	97.724	508.75	5.5493	1.4341e-08	1	2.8682e-08	5.4771e-06	FALSE
HGLibA_37202	MRPL18	200.58/214.47/174.99	67.228/16.924/52.585	200.58	52.585	-1.9115	583.5	711.44	5.5487	1.4391e-08	1	2.8783e-08	5.4879e-06	FALSE
HGLibA_41054	OR2B2	160.18/135.39/137.97	323.73/382.48/280.73	137.97	323.73	1.2244	1450.1	1122.4	5.5447	1	1.472e-08	2.944e-08	5.6045e-06	TRUE
HGLibA_58513	TRA2B	253.98/229.83/239.77	57.92/67.696/128.07	239.77	67.696	-1.8094	1010.3	963.5	5.5436	1.4819e-08	1	2.9639e-08	5.6337e-06	FALSE
HGLibB_41951	RPL9	165.95/150.19/181.72	31.028/42.31/33.077	165.95	33.077	-2.2925	146.66	574.71	5.5426	1.4898e-08	1	2.9797e-08	5.6549e-06	FALSE
HGLibB_30927	NAA10	193.37/231.54/187.61	48.611/47.387/62.762	193.37	48.611	-1.9701	422.92	682.68	5.5403	1.5099e-08	1	3.0198e-08	5.7222e-06	FALSE
HGLibA_47504	RANGAP1	219.34/207.07/169.1	43.44/60.926/56.825	207.07	56.825	-1.8473	447.13	737.43	5.5329	1.5752e-08	1	3.1503e-08	5.9604e-06	FALSE
HGLibB_03636	ATP5A1	167.39/163.84/196.86	34.131/30.463/46.648	167.39	34.131	-2.261	262.81	580.33	5.5318	1.5845e-08	1	3.169e-08	5.9865e-06	FALSE
HGLibB_36788	PKMYT1	278.51/279.32/309.6	74.468/101.54/121.28	279.32	101.54	-1.4508	509.99	1033.5	5.53	1.6012e-08	1	3.2023e-08	6.0402e-06	FALSE
HGLibA_49283	RPL7A	305.93/316.87/291.93	95.154/172.63/83.966	305.93	95.154	-1.6745	1610.6	1455.5	5.5246	1.6509e-08	1	3.3018e-08	6.2183e-06	FALSE
HGLibB_19000	GGTLC2	383.85/348.73/367.65	109.63/104.93/207.79	367.65	109.63	-1.7364	2569.5	2182.9	5.5224	1.6721e-08	1	3.3441e-08	6.2884e-06	FALSE
HGLibA_17951	FOXRED1	158.74/165.55/152.27	25.857/52.464/29.685	158.74	29.685	-2.3801	155.42	546.67	5.5195	1.6995e-08	1	3.399e-08	6.3818e-06	FALSE
HGLibB_41881	RPL30	230.89/272.5/290.25	123.08/86.313/97.536	272.5	97.536	-1.4728	706.2	1005	5.5189	1.7061e-08	1	3.4122e-08	6.3968e-06	FALSE
HGLibA_21008	HDAC3	197.7/170.67/201.07	51.714/52.464/22.9	197.7	51.714	-1.9143	393.23	699.92	5.518	1.7146e-08	1	3.4292e-08	6.419e-06	FALSE
HGLibB_17823	FOXD4L3	152.96/136.53/150.59	22.754/25.386/60.218	150.59	25.386	-2.5223	355.87	515.22	5.5162	1.7318e-08	1	3.4637e-08	6.4736e-06	FALSE
HGLibB_27894	MAGEB16	365.09/336.78/352.5	559.55/497.57/554.68	352.5	554.68	0.65254	922.9	1344.1	5.5146	1	1.7476e-08	3.4951e-08	6.5225e-06	TRUE
HGLibA_46381	PSMB1	202.03/199.11/247.34	28.96/72.773/51.736	202.03	51.736	-1.9448	755.81	742.94	5.5138	1.7555e-08	1	3.5111e-08	6.5423e-06	FALSE
HGLibB_14787	EIF4A3	395.39/354.42/347.46	106.53/174.32/151.82	354.42	151.82	-1.2177	1071.2	1352.4	5.5092	1.8024e-08	1	3.6048e-08	6.7067e-06	FALSE
HGLibA_49017	RNPS1	255.42/203.66/218.74	70.331/64.311/64.459	218.74	64.459	-1.7471	401.85	784.4	5.5085	1.8092e-08	1	3.6184e-08	6.7219e-06	FALSE
HGLibA_34815	LSM12	137.09/150.19/181.72	23.789/25.386/26.292	150.19	25.386	-2.5185	292.33	513.66	5.5067	1.8284e-08	1	3.6567e-08	6.7806e-06	FALSE
HGLibA_23653	hsa-mir-3135b	155.85/162.7/198.55	31.028/32.156/34.774	162.7	32.156	-2.3037	334.98	562.06	5.5065	1.8305e-08	1	3.661e-08	6.7806e-06	FALSE
HGLibB_42059	RPS24	165.95/140.51/110.21	4.1371/27.078/20.355	140.51	20.355	-2.7283	468.4	476.61	5.5045	1.8507e-08	1	3.7015e-08	6.8453e-06	FALSE
HGLibB_30288	MTCH2	266.96/353.85/340.72	117.91/111.7/65.307	340.72	111.7	-1.6004	1950.9	1731.8	5.5035	1.8615e-08	1	3.723e-08	6.8746e-06	FALSE
HGLibB_44239	SKOR1	398.28/348.73/427.38	614.36/627.88/587.76	398.28	614.36	0.62404	1048.2	1543.1	5.5008	1	1.89e-08	3.7801e-08	6.9696e-06	TRUE
HGLibB_39059	PSMB4	174.61/181.47/143.86	34.131/38.925/50.888	174.61	38.925	-2.137	289.65	608.57	5.5001	1.8975e-08	1	3.795e-08	6.9866e-06	FALSE
HGLibB_39057	PSMB3	168.84/155.87/146.39	69.297/22.001/22.052	155.87	22.052	-2.7667	622.55	593.56	5.4935	1.9697e-08	1	3.9394e-08	7.2417e-06	FALSE
HGLibA_42373	PAM16	155.85/166.68/158.16	29.994/40.618/29.685	158.16	29.994	-2.3604	47.723	544.45	5.493	1.9759e-08	1	3.9518e-08	7.2537e-06	FALSE
HGLibB_12648	DDX19A	183.27/164.41/168.26	57.92/33.848/35.622	168.26	35.622	-2.2085	185.1	583.71	5.4899	2.0104e-08	1	4.0208e-08	7.3692e-06	FALSE
HGLibA_61415	WDR55	106.79/116.62/110.21	6.2057/5.0772/23.748	110.21	6.2057	-3.948	90.459	362.77	5.4897	2.0136e-08	1	4.0273e-08	7.3702e-06	FALSE
HGLibA_54509	ST13	516.61/519.39/540.95	243.06/287.71/268.86	519.39	268.86	-0.94739	373.43	2083.8	5.4882	2.0303e-08	1	4.0606e-08	7.4201e-06	FALSE
HGLibA_48761	RNF113A	246.76/259.98/222.1	50.68/123.55/82.269	246.76	82.269	-1.5731	871.1	898.61	5.4873	2.0407e-08	1	4.0814e-08	7.447e-06	FALSE
HGLibA_44899	POLR3B	265.52/296.96/263.33	94.12/98.159/74.636	265.52	94.12	-1.4864	347.26	976.05	5.4863	2.0525e-08	1	4.1049e-08	7.4789e-06	FALSE
HGLibB_36779	PKIG	73.595/75.662/68.986	147.9/182.78/156.91	73.595	156.91	1.0819	194.01	230.65	5.4855	1	2.0614e-08	4.1229e-08	7.5004e-06	TRUE
HGLibB_41557	RNF20	184.71/186.03/206.96	61.023/32.156/45.799	186.03	45.799	-1.9987	214.46	653.55	5.4852	2.0655e-08	1	4.1311e-08	7.5043e-06	FALSE
HGLibB_00877	ADAT1	642.16/608.14/711.74	871.9/927.44/924.47	642.16	924.47	0.52502	2192.8	2650.1	5.484	1	2.0788e-08	4.1575e-08	7.5412e-06	TRUE
HGLibB_27577	LTV1	376.64/384/386.15	207.89/159.09/173.02	384	173.02	-1.1456	367.25	1480.6	5.4829	2.0921e-08	1	4.1842e-08	7.5682e-06	FALSE
HGLibA_31702	KCTD10	226.56/207.64/171.62	58.954/52.464/58.522	207.64	58.522	-1.8096	423	739.71	5.4829	2.0924e-08	1	4.1847e-08	7.5682e-06	FALSE
HGLibB_03083	ARPC4	354.99/303.22/349.14	140.66/177.7/149.27	349.14	149.27	-1.2203	756.38	1329.6	5.4812	2.1128e-08	1	4.2257e-08	7.6204e-06	FALSE
HGLibB_30928	NAA10	135.65/142.79/145.54	8.2743/40.618/22.052	142.79	22.052	-2.641	148.28	485.3	5.4811	2.113e-08	1	4.226e-08	7.6204e-06	FALSE
HGLibB_12541	DCTN5	176.05/157.01/143.86	43.44/28.771/29.685	157.01	29.685	-2.3644	181.37	539.99	5.4794	2.1341e-08	1	4.2682e-08	7.6853e-06	FALSE
HGLibB_35673	PDCD11	440.13/432.35/404.66	187.21/214.94/206.95	432.35	206.95	-1.0593	320.17	1693.2	5.4779	2.1521e-08	1	4.3042e-08	7.7387e-06	FALSE
HGLibB_16827	FANCG	191.93/145.07/174.99	7.24/42.31/39.862	174.99	39.862	-2.1066	563.12	610.06	5.4709	2.2392e-08	1	4.4783e-08	8.0401e-06	FALSE
HGLibB_02955	ARL2	200.58/204.23/215.37	56.886/93.082/27.989	204.23	56.886	-1.826	570.67	726.03	5.4684	2.2712e-08	1	4.5424e-08	8.1432e-06	FALSE
HGLibA_25353	hsa-mir-4472-2	232.33/178.06/196.02	36.2/28.771/81.421	196.02	36.2	-2.405	935.27	854.59	5.4672	2.2862e-08	1	4.5724e-08	8.1852e-06	FALSE
HGLibA_55868	TBCB	203.47/153.03/196.86	36.2/57.542/52.585	196.86	52.585	-1.8846	564.51	696.59	5.4666	2.2944e-08	1	4.5888e-08	8.1897e-06	FALSE
HGLibB_28702	MED12	333.34/284.44/290.25	110.67/111.7/81.421	290.25	110.67	-1.383	686.87	1079.2	5.4664	2.2969e-08	1	4.5939e-08	8.1897e-06	FALSE
HGLibB_13177	DHX38	281.39/289.56/249.02	125.15/104.93/90.751	281.39	104.93	-1.4146	431.1	1042.1	5.4663	2.2975e-08	1	4.5949e-08	8.1897e-06	FALSE
HGLibA_46716	PTPMT1	96.684/59.164/96.749	0/0/3.3926	96.684	0	-6.6101	354.82	340.94	5.4658	2.304e-08	1	4.608e-08	8.1992e-06	FALSE
HGLibA_34132	LOC100289561	378.08/298.66/401.3	144.8/154.01/169.63	378.08	154.01	-1.2901	1793.6	1680.7	5.4656	2.3068e-08	1	4.6136e-08	8.1992e-06	FALSE
HGLibB_26974	LONP1	145.75/121.74/137.97	12.411/57.542/16.115	137.97	16.115	-3.0215	513.46	497.95	5.4632	2.3375e-08	1	4.675e-08	8.2963e-06	FALSE
HGLibA_64798	NonTargetingControlGuideForHuman_0415	103.9/138.81/143.86	243.06/257.25/258.68	138.81	257.25	0.8853	361.88	470.11	5.4625	1	2.3477e-08	4.6953e-08	8.3203e-06	TRUE
HGLibB_53289	USP39	217.9/209.35/221.26	96.188/30.463/65.307	217.9	65.307	-1.723	563.04	781.02	5.4601	2.3787e-08	1	4.7573e-08	8.4181e-06	FALSE
HGLibA_07888	CCDC84	165.95/162.7/174.99	35.166/59.234/31.381	165.95	35.166	-2.2067	171.47	574.71	5.4555	2.4416e-08	1	4.8832e-08	8.6285e-06	FALSE
HGLibB_42424	RUVBL2	191.93/158.72/192.66	55.851/45.695/50.04	191.93	50.04	-1.9183	288.96	676.94	5.4533	2.4718e-08	1	4.9436e-08	8.7225e-06	FALSE
HGLibA_49174	RPL18	158.74/138.24/133.77	50.68/20.309/16.115	138.24	20.309	-2.708	345.02	467.94	5.4522	2.4869e-08	1	4.9738e-08	8.7632e-06	FALSE
HGLibB_22144	HSD17B10	199.14/172.37/155.64	72.4/38.925/30.533	172.37	38.925	-2.1185	546.87	599.8	5.4489	2.5346e-08	1	5.0692e-08	8.9186e-06	FALSE
HGLibB_11594	CTDP1	268.41/262.26/250.71	75.503/125.24/93.295	262.26	93.295	-1.4812	377.03	962.52	5.446	2.5751e-08	1	5.1502e-08	9.0481e-06	FALSE
HGLibA_33622	LETM1	150.08/170.1/169.1	74.468/37.233/23.748	169.1	37.233	-2.1535	482.8	587	5.4428	2.6229e-08	1	5.2457e-08	9.1947e-06	FALSE
HGLibB_37506	POLR1C	158.74/167.25/174.15	36.2/32.156/76.332	167.25	36.2	-2.1773	436.77	579.78	5.4427	2.6243e-08	1	5.2486e-08	9.1947e-06	FALSE
HGLibB_09273	CFL1	165.95/139.95/140.5	21.72/28.771/21.203	140.5	21.72	-2.6387	174.55	476.54	5.4414	2.6428e-08	1	5.2856e-08	9.2465e-06	FALSE
HGLibA_25545	hsa-mir-4512	144.3/104.67/120.31	8.2743/38.925/6.7851	120.31	8.2743	-3.7093	440.5	427.09	5.4395	2.672e-08	1	5.3441e-08	9.3355e-06	FALSE
HGLibB_13669	DNM2	90.912/105.24/127.88	27.926/5.0772/4.2407	105.24	5.0772	-4.1278	310.1	344.47	5.4391	2.6773e-08	1	5.3546e-08	9.3406e-06	FALSE
HGLibB_09083	CENPW	243.87/240.07/207.8	58.954/79.543/94.143	240.07	79.543	-1.5816	423.21	871.17	5.4387	2.6838e-08	1	5.3675e-08	9.3498e-06	FALSE
HGLibA_01391	AK6	147.19/151.89/196.86	41.371/16.924/18.659	151.89	18.659	-2.9592	640.84	600.64	5.4382	2.6907e-08	1	5.3814e-08	9.3607e-06	FALSE
HGLibA_20553	GTF2H2D	261.19/188.3/176.67	7.24/8.462/7.6332	188.3	7.6332	-4.4546	1362.3	1129	5.4348	2.7433e-08	1	5.4866e-08	9.5303e-06	FALSE
HGLibA_44849	POLR1E	170.28/131.41/185.93	38.268/27.078/44.951	170.28	38.268	-2.1249	481.34	591.61	5.4274	2.8586e-08	1	5.7172e-08	9.9169e-06	FALSE
HGLibA_55871	TBCC	193.37/170.67/191.82	50.68/37.233/94.991	191.82	50.68	-1.8995	648.52	676.5	5.4263	2.8772e-08	1	5.7543e-08	9.9672e-06	FALSE
HGLibB_42022	RPS14	369.42/350.43/349.98	87.914/143.85/194.22	350.43	143.85	-1.2786	1506.8	1449.6	5.4258	2.8849e-08	1	5.7697e-08	9.9797e-06	FALSE
HGLibB_48668	TCEANC	378.08/360.67/366.81	163.42/132.01/169.63	366.81	163.42	-1.1616	297.45	1405.9	5.4243	2.9088e-08	1	5.8176e-08	1.0048e-05	FALSE
HGLibB_03671	ATP5J2	177.49/149.05/178.35	16.549/76.158/38.166	177.49	38.166	-2.1882	680.17	660.08	5.423	2.9297e-08	1	5.8594e-08	1.0106e-05	FALSE
HGLibB_36127	PFN1	523.83/544.99/504.78	275.12/316.48/234.09	523.83	275.12	-0.92655	1051.3	2104	5.4221	2.9459e-08	1	5.8918e-08	1.0148e-05	FALSE
HGLibB_29262	MIS12	167.39/166.68/116.94	31.028/27.078/41.559	166.68	31.028	-2.3883	650.34	626.08	5.4216	2.9537e-08	1	5.9074e-08	1.0161e-05	FALSE
HGLibA_53127	SMU1	126.99/135.96/117.78	25.857/15.232/5.937	126.99	15.232	-2.9791	91.152	425.36	5.4209	2.9646e-08	1	5.9292e-08	1.0184e-05	FALSE
HGLibA_36843	MMS22L	115.44/118.33/142.18	15.514/1.6924/11.026	118.33	11.026	-3.3107	171.11	392.91	5.4203	2.9746e-08	1	5.9492e-08	1.0204e-05	FALSE
HGLibA_30529	IMP4	134.2/141.65/153.12	7.24/27.078/22.9	141.65	22.9	-2.5774	112.4	480.95	5.4152	3.0607e-08	1	6.1213e-08	1.0485e-05	FALSE
HGLibA_34843	LSMD1	314.58/343.04/384.47	107.57/152.32/147.58	343.04	147.58	-1.2114	1037.4	1303.4	5.414	3.0813e-08	1	6.1625e-08	1.0537e-05	FALSE
HGLibA_18938	GFER	158.74/141.65/159.85	13.446/32.156/34.774	158.74	32.156	-2.2684	162.49	546.67	5.4138	3.0845e-08	1	6.169e-08	1.0537e-05	FALSE
HGLibA_49392	RPS20	124.1/114.35/81.606	9.3085/5.0772/11.026	114.35	9.3085	-3.4841	296.99	378.09	5.4134	3.0926e-08	1	6.1852e-08	1.055e-05	FALSE
HGLibA_54362	SRSF3	249.65/256.57/212.01	85.845/86.313/114.5	249.65	86.313	-1.5214	564.84	910.47	5.4131	3.0975e-08	1	6.195e-08	1.0552e-05	FALSE
HGLibB_12792	DEFA6	181.82/205.37/196.02	335.11/338.48/343.5	196.02	338.48	0.78497	81.363	693.24	5.4106	1	3.1404e-08	6.2807e-08	1.0683e-05	TRUE
HGLibA_46423	PSMC3IP	246.76/288.99/307.07	111.7/111.7/109.41	288.99	111.7	-1.3636	528.92	1074	5.41	3.1507e-08	1	6.3015e-08	1.0704e-05	FALSE
HGLibA_18794	GCLC	373.75/329.38/402.98	167.55/170.93/168.78	373.75	168.78	-1.1423	707.22	1436	5.4089	3.1715e-08	1	6.343e-08	1.0759e-05	FALSE
HGLibB_51459	TRIM49	255.42/203.09/227.99	63.091/77.851/72.94	227.99	72.94	-1.6309	373.35	821.91	5.4083	3.1809e-08	1	6.3618e-08	1.0776e-05	FALSE
HGLibA_49723	RTTN	259.75/236.66/315.49	84.811/106.62/68.699	259.75	84.811	-1.6034	1093.8	1046.6	5.4075	3.1958e-08	1	6.3916e-08	1.0812e-05	FALSE
HGLibA_37354	MRPS22	164.51/178.63/143.02	51.714/35.54/13.57	164.51	35.54	-2.1793	351.35	569.09	5.4062	3.2191e-08	1	6.4382e-08	1.0876e-05	FALSE
HGLibA_49165	RPL15	131.32/119.47/116.94	9.3085/11.847/32.229	119.47	11.847	-3.2291	142.18	397.15	5.4058	3.2266e-08	1	6.4532e-08	1.0878e-05	FALSE
HGLibB_39087	PSMC3IP	194.81/229.83/201.07	345.45/353.71/311.27	201.07	345.45	0.7778	525.77	713.38	5.4057	1	3.2287e-08	6.4573e-08	1.0878e-05	TRUE
HGLibB_21484	HIST1H4J	183.27/139.95/152.27	19.651/47.387/28.837	152.27	28.837	-2.361	385.26	521.7	5.4044	3.2521e-08	1	6.5042e-08	1.0942e-05	FALSE
HGLibA_10701	COPE	167.39/155.31/124.51	45.508/16.924/30.533	155.31	30.533	-2.3094	375.96	533.4	5.4025	3.2852e-08	1	6.5704e-08	1.1039e-05	FALSE
HGLibA_13941	DR1	210.68/228.12/185.93	55.851/62.619/99.232	210.68	62.619	-1.7344	575.85	751.94	5.3996	3.3387e-08	1	6.6774e-08	1.1203e-05	FALSE
HGLibA_55865	TBCA	359.32/281.03/355.03	100.33/157.39/56.825	355.03	100.33	-1.813	2660.8	2225.5	5.399	3.3503e-08	1	6.7005e-08	1.1227e-05	FALSE
HGLibA_61249	WASH1	336.23/251.45/262.48	66.194/64.311/39.862	262.48	64.311	-2.0123	1540.4	1348.1	5.3974	3.3799e-08	1	6.7597e-08	1.1306e-05	FALSE
HGLibB_37644	POP5	147.19/176.92/118.62	17.583/10.154/44.103	147.19	17.583	-2.9954	614.66	577.16	5.3973	3.3831e-08	1	6.7662e-08	1.1306e-05	FALSE
HGLibB_55861	ZNF407	202.03/212.76/188.45	24.823/57.542/85.662	202.03	57.542	-1.7941	540.21	717.21	5.3951	3.4242e-08	1	6.8483e-08	1.1427e-05	FALSE
HGLibA_08790	CDK6	202.03/130.84/171.62	8.2743/50.772/9.3295	171.62	9.3295	-4.0628	1076.5	916.62	5.3949	3.4288e-08	1	6.8576e-08	1.1428e-05	FALSE
HGLibB_47591	STX4	347.77/329.95/333.99	158.25/142.16/126.37	333.99	142.16	-1.2265	178.55	1264.7	5.3943	3.4393e-08	1	6.8786e-08	1.1447e-05	FALSE
HGLibA_31868	KHSRP	261.19/246.33/203.59	75.503/106.62/84.814	246.33	84.814	-1.5271	652.34	896.83	5.3933	3.459e-08	1	6.918e-08	1.1497e-05	FALSE
HGLibA_36068	MED23	295.82/238.36/264.17	96.188/96.467/58.522	264.17	96.188	-1.448	771.73	970.43	5.3923	3.4788e-08	1	6.9576e-08	1.1547e-05	FALSE
HGLibB_53509	VCP	137.09/129.14/121.15	14.48/16.924/55.129	129.14	16.924	-2.8601	398.17	433.45	5.3912	3.4995e-08	1	6.9991e-08	1.16e-05	FALSE
HGLibA_29698	HTRA2	203.47/244.62/196.02	55.851/64.311/58.522	203.47	58.522	-1.7804	447.38	722.98	5.3907	3.5083e-08	1	7.0167e-08	1.1614e-05	FALSE
HGLibB_12721	DDX51	129.87/158.72/154.8	19.651/33.848/30.533	154.8	30.533	-2.3047	191.5	531.44	5.3905	3.5132e-08	1	7.0265e-08	1.1614e-05	FALSE
HGLibA_01163	AGAP9	180.38/148.48/201.07	62.057/35.54/44.951	180.38	44.951	-1.9808	456.73	631.26	5.3902	3.5181e-08	1	7.0361e-08	1.1614e-05	FALSE
HGLibA_31583	KCNK1	425.7/433.49/453.46	717.79/648.19/655.61	433.49	655.61	0.59572	1095.3	1698.2	5.39	1	3.5224e-08	7.0448e-08	1.1614e-05	TRUE
HGLibB_08155	CCR6	119.77/120.6/123.67	228.58/231.86/222.21	120.6	228.58	0.91679	15.344	401.41	5.3892	1	3.5389e-08	7.0777e-08	1.164e-05	TRUE
HGLibB_29921	MRPL36	304.48/267.94/298.66	119.98/113.39/118.74	298.66	118.74	-1.3234	251.87	1114.6	5.3891	3.54e-08	1	7.08e-08	1.164e-05	FALSE
HGLibA_28863	hsa-mir-7111	382.41/404.48/377.74	198.58/155.7/175.56	382.41	175.56	-1.1187	358.3	1473.7	5.3881	3.5607e-08	1	7.1215e-08	1.1693e-05	FALSE
HGLibB_46867	SRBD1	316.03/306.63/299.5	497.49/489.1/426.61	306.63	489.1	0.6719	1028.6	1148.3	5.385	1	3.6223e-08	7.2445e-08	1.1879e-05	TRUE
[truncated: 122,230 more rows]

## Sheet: GECKO_BJAB
sgrna	Gene	control_count	treatment_count	control_mean	treat_mean	LFC	control_var	adj_var	score	p.low	p.high	p.twosided	FDR	high_in_treatment
[truncated: 123,411 more rows]
