# Supplementary material for: Gene essentiality landscape and druggable oncogenic dependencies in herpesviral primary effusion lymphoma
Source: Nat Commun. 2018 Aug 15;9:3263. doi: 10.1038/s41467-018-05506-9 (PMC6093911; doi:10.1038/s41467-018-05506-9)
Supplement: Supplementary file 9 — Supplementary Data 7 [file 41467_2018_5506_MOESM9_ESM.xlsx]

## Sheet: BC1
NAME	GS<br> follow link to MSigDB	GS DETAILS	SIZE	ES	NES	NOM p-val	FDR q-val	FWER p-val	RANK AT MAX	LEADING EDGE
REACTOME_METABOLISM_OF_RNA	REACTOME_METABOLISM_OF_RNA	Details ...	251	-0.599443	-11.1813	0	0	0	3051	tags=75%, list=16%, signal=89%
REACTOME_TRANSLATION	REACTOME_TRANSLATION	Details ...	144	-0.703221	-9.92253	0	0	0	3215	tags=87%, list=17%, signal=104%
REACTOME_METABOLISM_OF_MRNA	REACTOME_METABOLISM_OF_MRNA	Details ...	206	-0.585991	-9.81486	0	0	0	2623	tags=72%, list=14%, signal=83%
REACTOME_CELL_CYCLE	REACTOME_CELL_CYCLE	Details ...	385	-0.418317	-9.54185	0	0	0	3642	tags=60%, list=19%, signal=73%
REACTOME_INFLUENZA_LIFE_CYCLE	REACTOME_INFLUENZA_LIFE_CYCLE	Details ...	134	-0.686205	-9.37964	0	0	0	3482	tags=87%, list=18%, signal=105%
REACTOME_3_UTR_MEDIATED_TRANSLATIONAL_REGULATION	REACTOME_3_UTR_MEDIATED_TRANSLATIONAL_REGULATION	Details ...	104	-0.780972	-9.16535	0	0	0	2221	tags=89%, list=12%, signal=101%
REACTOME_NONSENSE_MEDIATED_DECAY_ENHANCED_BY_THE_EXON_JUNCTION_COMPLEX	REACTOME_NONSENSE_MEDIATED_DECAY_ENHANCED_BY_THE_EXON_JUNCTION_COMPLEX	Details ...	104	-0.732629	-8.92272	0	0	0	2221	tags=85%, list=12%, signal=95%
REACTOME_INFLUENZA_VIRAL_RNA_TRANSCRIPTION_AND_REPLICATION	REACTOME_INFLUENZA_VIRAL_RNA_TRANSCRIPTION_AND_REPLICATION	Details ...	100	-0.766499	-8.83766	0	0	0	2221	tags=88%, list=12%, signal=99%
REACTOME_TRANSCRIPTION	REACTOME_TRANSCRIPTION	Details ...	183	-0.562066	-8.79079	0	0	0	3627	tags=75%, list=19%, signal=92%
REACTOME_MRNA_PROCESSING	REACTOME_MRNA_PROCESSING	Details ...	150	-0.615042	-8.695	0	0	0	3586	tags=80%, list=19%, signal=98%
REACTOME_PEPTIDE_CHAIN_ELONGATION	REACTOME_PEPTIDE_CHAIN_ELONGATION	Details ...	84	-0.814635	-8.50787	0	0	0	2221	tags=93%, list=12%, signal=105%
REACTOME_CELL_CYCLE_MITOTIC	REACTOME_CELL_CYCLE_MITOTIC	Details ...	300	-0.425002	-8.45376	0	0	0	3622	tags=61%, list=19%, signal=74%
REACTOME_SRP_DEPENDENT_COTRANSLATIONAL_PROTEIN_TARGETING_TO_MEMBRANE	REACTOME_SRP_DEPENDENT_COTRANSLATIONAL_PROTEIN_TARGETING_TO_MEMBRANE	Details ...	107	-0.699488	-8.40597	0	0	0	2221	tags=81%, list=12%, signal=92%
REACTOME_PROCESSING_OF_CAPPED_INTRON_CONTAINING_PRE_MRNA	REACTOME_PROCESSING_OF_CAPPED_INTRON_CONTAINING_PRE_MRNA	Details ...	131	-0.623643	-8.38812	0	0	0	3586	tags=81%, list=19%, signal=99%
REACTOME_DNA_REPLICATION	REACTOME_DNA_REPLICATION	Details ...	182	-0.527621	-8.32629	0	0	0	3622	tags=71%, list=19%, signal=88%
REACTOME_HIV_INFECTION	REACTOME_HIV_INFECTION	Details ...	187	-0.51842	-8.10356	0	0	0	3537	tags=70%, list=19%, signal=85%
REACTOME_METABOLISM_OF_PROTEINS	REACTOME_METABOLISM_OF_PROTEINS	Details ...	415	-0.328207	-7.53785	0	0	0	2221	tags=44%, list=12%, signal=49%
REACTOME_HIV_LIFE_CYCLE	REACTOME_HIV_LIFE_CYCLE	Details ...	109	-0.598938	-7.46605	0	0	0	3482	tags=78%, list=18%, signal=95%
REACTOME_LATE_PHASE_OF_HIV_LIFE_CYCLE	REACTOME_LATE_PHASE_OF_HIV_LIFE_CYCLE	Details ...	96	-0.641844	-7.42516	0	0	0	3482	tags=82%, list=18%, signal=100%
REACTOME_MITOTIC_M_M_G1_PHASES	REACTOME_MITOTIC_M_M_G1_PHASES	Details ...	162	-0.510158	-7.36478	0	0	0	3622	tags=70%, list=19%, signal=86%
REACTOME_MRNA_SPLICING	REACTOME_MRNA_SPLICING	Details ...	102	-0.62727	-7.32671	0	0	0	3586	tags=81%, list=19%, signal=100%
REACTOME_ACTIVATION_OF_THE_MRNA_UPON_BINDING_OF_THE_CAP_BINDING_COMPLEX_AND_EIFS_AND_SUBSEQUENT_BINDING_TO_43S	REACTOME_ACTIVATION_OF_THE_MRNA_UPON_BINDING_OF_THE_CAP_BINDING_COMPLEX_AND_EIFS_AND_SUBSEQUENT_BINDING_TO_43S	Details ...	56	-0.798943	-7.25037	0	0	0	1482	tags=88%, list=8%, signal=95%
REACTOME_SYNTHESIS_OF_DNA	REACTOME_SYNTHESIS_OF_DNA	Details ...	89	-0.632036	-7.19819	0	0	0	3611	tags=82%, list=19%, signal=101%
REACTOME_RNA_POL_II_TRANSCRIPTION	REACTOME_RNA_POL_II_TRANSCRIPTION	Details ...	95	-0.626163	-7.02073	0	0	0	3542	tags=81%, list=19%, signal=99%
REACTOME_FORMATION_OF_THE_TERNARY_COMPLEX_AND_SUBSEQUENTLY_THE_43S_COMPLEX	REACTOME_FORMATION_OF_THE_TERNARY_COMPLEX_AND_SUBSEQUENTLY_THE_43S_COMPLEX	Details ...	48	-0.840377	-6.97462	0	0	0	1482	tags=92%, list=8%, signal=99%
REACTOME_S_PHASE	REACTOME_S_PHASE	Details ...	105	-0.583506	-6.87283	0	0	0	3611	tags=77%, list=19%, signal=95%
REACTOME_CELL_CYCLE_CHECKPOINTS	REACTOME_CELL_CYCLE_CHECKPOINTS	Details ...	109	-0.562733	-6.74941	0	0	0	3642	tags=75%, list=19%, signal=93%
REACTOME_G1_S_TRANSITION	REACTOME_G1_S_TRANSITION	Details ...	105	-0.547463	-6.52654	0	0	0	4108	tags=76%, list=22%, signal=97%
REACTOME_RESPIRATORY_ELECTRON_TRANSPORT_ATP_SYNTHESIS_BY_CHEMIOSMOTIC_COUPLING_AND_HEAT_PRODUCTION_BY_UNCOUPLING_PROTEINS_	REACTOME_RESPIRATORY_ELECTRON_TRANSPORT_ATP_SYNTHESIS_BY_CHEMIOSMOTIC_COUPLING_AND_HEAT_PRODUCTION_BY_UNCOUPLING_PROTEINS_	Details ...	80	-0.604294	-6.41496	0	0	0	3509	tags=79%, list=19%, signal=96%
REACTOME_MITOTIC_G1_G1_S_PHASES	REACTOME_MITOTIC_G1_G1_S_PHASES	Details ...	129	-0.475686	-6.17566	0	0	0	4108	tags=69%, list=22%, signal=88%
REACTOME_HOST_INTERACTIONS_OF_HIV_FACTORS	REACTOME_HOST_INTERACTIONS_OF_HIV_FACTORS	Details ...	119	-0.47964	-6.16899	0	0	0	3537	tags=66%, list=19%, signal=81%
REACTOME_REGULATION_OF_MITOTIC_CELL_CYCLE	REACTOME_REGULATION_OF_MITOTIC_CELL_CYCLE	Details ...	75	-0.612768	-6.14064	0	0	0	4338	tags=84%, list=23%, signal=109%
REACTOME_CHROMOSOME_MAINTENANCE	REACTOME_CHROMOSOME_MAINTENANCE	Details ...	111	-0.498833	-6.10164	0	0	0	3566	tags=68%, list=19%, signal=84%
REACTOME_MRNA_SPLICING_MINOR_PATHWAY	REACTOME_MRNA_SPLICING_MINOR_PATHWAY	Details ...	39	-0.819252	-6.04924	0	0	0	2962	tags=97%, list=16%, signal=115%
REACTOME_TCA_CYCLE_AND_RESPIRATORY_ELECTRON_TRANSPORT	REACTOME_TCA_CYCLE_AND_RESPIRATORY_ELECTRON_TRANSPORT	Details ...	116	-0.472799	-6.04705	0	0	0	3337	tags=65%, list=18%, signal=78%
REACTOME_RESPIRATORY_ELECTRON_TRANSPORT	REACTOME_RESPIRATORY_ELECTRON_TRANSPORT	Details ...	64	-0.628866	-5.99849	0	0	0	3509	tags=81%, list=19%, signal=99%
REACTOME_RNA_POL_I_RNA_POL_III_AND_MITOCHONDRIAL_TRANSCRIPTION	REACTOME_RNA_POL_I_RNA_POL_III_AND_MITOCHONDRIAL_TRANSCRIPTION	Details ...	103	-0.519557	-5.99164	0	0	0	3627	tags=71%, list=19%, signal=87%
REACTOME_METABOLISM_OF_NON_CODING_RNA	REACTOME_METABOLISM_OF_NON_CODING_RNA	Details ...	48	-0.717558	-5.85726	0	0	0	3402	tags=90%, list=18%, signal=109%
REACTOME_M_G1_TRANSITION	REACTOME_M_G1_TRANSITION	Details ...	77	-0.577886	-5.84912	0	0	0	4338	tags=81%, list=23%, signal=104%
REACTOME_APC_C_CDH1_MEDIATED_DEGRADATION_OF_CDC20_AND_OTHER_APC_C_CDH1_TARGETED_PROTEINS_IN_LATE_MITOSIS_EARLY_G1	REACTOME_APC_C_CDH1_MEDIATED_DEGRADATION_OF_CDC20_AND_OTHER_APC_C_CDH1_TARGETED_PROTEINS_IN_LATE_MITOSIS_EARLY_G1	Details ...	62	-0.637425	-5.82756	0	0	0	3537	tags=82%, list=19%, signal=101%
REACTOME_APC_C_CDC20_MEDIATED_DEGRADATION_OF_MITOTIC_PROTEINS	REACTOME_APC_C_CDC20_MEDIATED_DEGRADATION_OF_MITOTIC_PROTEINS	Details ...	63	-0.624358	-5.78196	0	0	0	3537	tags=81%, list=19%, signal=99%
REACTOME_DNA_REPAIR	REACTOME_DNA_REPAIR	Details ...	103	-0.486846	-5.77793	0	0	0	3508	tags=67%, list=19%, signal=82%
REACTOME_RNA_POL_II_PRE_TRANSCRIPTION_EVENTS	REACTOME_RNA_POL_II_PRE_TRANSCRIPTION_EVENTS	Details ...	54	-0.66943	-5.70162	0	0	0	3482	tags=85%, list=18%, signal=104%
REACTOME_TRNA_AMINOACYLATION	REACTOME_TRNA_AMINOACYLATION	Details ...	41	-0.752432	-5.62516	0	0	0	2404	tags=88%, list=13%, signal=100%
REACTOME_TELOMERE_MAINTENANCE	REACTOME_TELOMERE_MAINTENANCE	Details ...	69	-0.569993	-5.61146	0	0	0	3508	tags=75%, list=19%, signal=92%
REACTOME_AUTODEGRADATION_OF_CDH1_BY_CDH1_APC_C	REACTOME_AUTODEGRADATION_OF_CDH1_BY_CDH1_APC_C	Details ...	54	-0.649069	-5.54685	0	0	0	3166	tags=81%, list=17%, signal=98%
REACTOME_ORC1_REMOVAL_FROM_CHROMATIN	REACTOME_ORC1_REMOVAL_FROM_CHROMATIN	Details ...	64	-0.584817	-5.53483	0	0	0	4338	tags=81%, list=23%, signal=105%
REACTOME_RNA_POL_II_TRANSCRIPTION_PRE_INITIATION_AND_PROMOTER_OPENING	REACTOME_RNA_POL_II_TRANSCRIPTION_PRE_INITIATION_AND_PROMOTER_OPENING	Details ...	39	-0.714576	-5.42949	0	0	0	3482	tags=90%, list=18%, signal=110%
REACTOME_REGULATION_OF_MRNA_STABILITY_BY_PROTEINS_THAT_BIND_AU_RICH_ELEMENTS	REACTOME_REGULATION_OF_MRNA_STABILITY_BY_PROTEINS_THAT_BIND_AU_RICH_ELEMENTS	Details ...	80	-0.510133	-5.40987	0	0	0	2447	tags=64%, list=13%, signal=73%
REACTOME_CYCLIN_E_ASSOCIATED_EVENTS_DURING_G1_S_TRANSITION_	REACTOME_CYCLIN_E_ASSOCIATED_EVENTS_DURING_G1_S_TRANSITION_	Details ...	61	-0.581202	-5.36123	0	0	0	3611	tags=77%, list=19%, signal=95%
REACTOME_ASSEMBLY_OF_THE_PRE_REPLICATIVE_COMPLEX	REACTOME_ASSEMBLY_OF_THE_PRE_REPLICATIVE_COMPLEX	Details ...	62	-0.562504	-5.1921	0	0	0	4338	tags=79%, list=23%, signal=102%
REACTOME_SCFSKP2_MEDIATED_DEGRADATION_OF_P27_P21	REACTOME_SCFSKP2_MEDIATED_DEGRADATION_OF_P27_P21	Details ...	52	-0.599422	-5.1781	0	0	0	3602	tags=79%, list=19%, signal=97%
REACTOME_TRANSCRIPTION_COUPLED_NER_TC_NER	REACTOME_TRANSCRIPTION_COUPLED_NER_TC_NER	Details ...	43	-0.654841	-5.12733	0	0	0	3473	tags=84%, list=18%, signal=102%
REACTOME_CDT1_ASSOCIATION_WITH_THE_CDC6_ORC_ORIGIN_COMPLEX	REACTOME_CDT1_ASSOCIATION_WITH_THE_CDC6_ORC_ORIGIN_COMPLEX	Details ...	53	-0.588767	-4.97224	0	0	0	3166	tags=75%, list=17%, signal=90%
REACTOME_CDK_MEDIATED_PHOSPHORYLATION_AND_REMOVAL_OF_CDC6	REACTOME_CDK_MEDIATED_PHOSPHORYLATION_AND_REMOVAL_OF_CDC6	Details ...	45	-0.616248	-4.94175	0	0	0	4338	tags=84%, list=23%, signal=109%
REACTOME_VIF_MEDIATED_DEGRADATION_OF_APOBEC3G	REACTOME_VIF_MEDIATED_DEGRADATION_OF_APOBEC3G	Details ...	48	-0.605958	-4.92093	0	0	0	3537	tags=79%, list=19%, signal=97%
REACTOME_DNA_STRAND_ELONGATION	REACTOME_DNA_STRAND_ELONGATION	Details ...	30	-0.735685	-4.89671	0	0	0	3126	tags=90%, list=17%, signal=108%
REACTOME_NUCLEOTIDE_EXCISION_REPAIR	REACTOME_NUCLEOTIDE_EXCISION_REPAIR	Details ...	48	-0.58847	-4.85307	0	0	0	3473	tags=77%, list=18%, signal=94%
REACTOME_TRANSPORT_OF_MATURE_TRANSCRIPT_TO_CYTOPLASM	REACTOME_TRANSPORT_OF_MATURE_TRANSCRIPT_TO_CYTOPLASM	Details ...	51	-0.578756	-4.84176	0	0	0	3542	tags=76%, list=19%, signal=94%
REACTOME_MITOTIC_PROMETAPHASE	REACTOME_MITOTIC_PROMETAPHASE	Details ...	81	-0.460235	-4.81949	0	0	0	3004	tags=62%, list=16%, signal=73%
REACTOME_EXTENSION_OF_TELOMERES	REACTOME_EXTENSION_OF_TELOMERES	Details ...	27	-0.761531	-4.78914	0	0	0	3126	tags=93%, list=17%, signal=111%
REACTOME_SCF_BETA_TRCP_MEDIATED_DEGRADATION_OF_EMI1	REACTOME_SCF_BETA_TRCP_MEDIATED_DEGRADATION_OF_EMI1	Details ...	48	-0.585072	-4.76869	0	0	0	3537	tags=77%, list=19%, signal=95%
REACTOME_RNA_POL_III_TRANSCRIPTION	REACTOME_RNA_POL_III_TRANSCRIPTION	Details ...	30	-0.72932	-4.75541	0	0	0	3246	tags=90%, list=17%, signal=109%
REACTOME_MITOCHONDRIAL_TRNA_AMINOACYLATION	REACTOME_MITOCHONDRIAL_TRNA_AMINOACYLATION	Details ...	20	-0.873675	-4.75398	0	0	0	2404	tags=100%, list=13%, signal=114%
REACTOME_FORMATION_OF_RNA_POL_II_ELONGATION_COMPLEX_	REACTOME_FORMATION_OF_RNA_POL_II_ELONGATION_COMPLEX_	Details ...	38	-0.659096	-4.72394	0	0	0	3482	tags=84%, list=18%, signal=103%
REACTOME_MRNA_CAPPING	REACTOME_MRNA_CAPPING	Details ...	28	-0.745341	-4.67072	0	0	0	3482	tags=93%, list=18%, signal=114%
REACTOME_P53_INDEPENDENT_G1_S_DNA_DAMAGE_CHECKPOINT	REACTOME_P53_INDEPENDENT_G1_S_DNA_DAMAGE_CHECKPOINT	Details ...	47	-0.58029	-4.61281	0	0	0	4338	tags=81%, list=23%, signal=105%
REACTOME_DEPOSITION_OF_NEW_CENPA_CONTAINING_NUCLEOSOMES_AT_THE_CENTROMERE	REACTOME_DEPOSITION_OF_NEW_CENPA_CONTAINING_NUCLEOSOMES_AT_THE_CENTROMERE	Details ...	55	-0.521827	-4.56177	0	0	0	3566	tags=71%, list=19%, signal=87%
REACTOME_DESTABILIZATION_OF_MRNA_BY_AUF1_HNRNP_D0	REACTOME_DESTABILIZATION_OF_MRNA_BY_AUF1_HNRNP_D0	Details ...	49	-0.569331	-4.55381	0	0	0	3537	tags=76%, list=19%, signal=93%
REACTOME_FORMATION_OF_THE_HIV1_EARLY_ELONGATION_COMPLEX	REACTOME_FORMATION_OF_THE_HIV1_EARLY_ELONGATION_COMPLEX	Details ...	28	-0.709573	-4.49552	0	0	0	3482	tags=89%, list=18%, signal=109%
REACTOME_RNA_POL_III_TRANSCRIPTION_INITIATION_FROM_TYPE_3_PROMOTER	REACTOME_RNA_POL_III_TRANSCRIPTION_INITIATION_FROM_TYPE_3_PROMOTER	Details ...	23	-0.78564	-4.4829	0	0	0	3246	tags=96%, list=17%, signal=115%
REACTOME_ACTIVATION_OF_NF_KAPPAB_IN_B_CELLS	REACTOME_ACTIVATION_OF_NF_KAPPAB_IN_B_CELLS	Details ...	60	-0.505412	-4.47436	0	0	0	2447	tags=63%, list=13%, signal=73%
REACTOME_RNA_POL_I_TRANSCRIPTION	REACTOME_RNA_POL_I_TRANSCRIPTION	Details ...	74	-0.444864	-4.47267	0	0	0	3627	tags=64%, list=19%, signal=78%
REACTOME_AUTODEGRADATION_OF_THE_E3_UBIQUITIN_LIGASE_COP1	REACTOME_AUTODEGRADATION_OF_THE_E3_UBIQUITIN_LIGASE_COP1	Details ...	46	-0.554294	-4.45086	0	0	0	4338	tags=78%, list=23%, signal=101%
REACTOME_TRANSPORT_OF_MATURE_MRNA_DERIVED_FROM_AN_INTRONLESS_TRANSCRIPT	REACTOME_TRANSPORT_OF_MATURE_MRNA_DERIVED_FROM_AN_INTRONLESS_TRANSCRIPT	Details ...	32	-0.664777	-4.45003	0	0	0	3402	tags=84%, list=18%, signal=103%
REACTOME_P53_DEPENDENT_G1_DNA_DAMAGE_RESPONSE	REACTOME_P53_DEPENDENT_G1_DNA_DAMAGE_RESPONSE	Details ...	52	-0.522286	-4.4394	0	0	0	3602	tags=71%, list=19%, signal=88%
REACTOME_G2_M_CHECKPOINTS	REACTOME_G2_M_CHECKPOINTS	Details ...	41	-0.588958	-4.40701	0	0	0	3642	tags=78%, list=19%, signal=96%
REACTOME_CROSS_PRESENTATION_OF_SOLUBLE_EXOGENOUS_ANTIGENS_ENDOSOMES	REACTOME_CROSS_PRESENTATION_OF_SOLUBLE_EXOGENOUS_ANTIGENS_ENDOSOMES	Details ...	45	-0.552163	-4.39517	0	0	0	4706	tags=80%, list=25%, signal=106%
REACTOME_MICRORNA_MIRNA_BIOGENESIS	REACTOME_MICRORNA_MIRNA_BIOGENESIS	Details ...	18	-0.847769	-4.35324	0	0	0	2891	tags=100%, list=15%, signal=118%
REACTOME_REGULATION_OF_ORNITHINE_DECARBOXYLASE_ODC	REACTOME_REGULATION_OF_ORNITHINE_DECARBOXYLASE_ODC	Details ...	47	-0.53763	-4.35089	0	0	0	4338	tags=77%, list=23%, signal=99%
REACTOME_ER_PHAGOSOME_PATHWAY	REACTOME_ER_PHAGOSOME_PATHWAY	Details ...	57	-0.473518	-4.25981	0	0	0	4338	tags=70%, list=23%, signal=91%
REACTOME_SIGNALING_BY_WNT	REACTOME_SIGNALING_BY_WNT	Details ...	61	-0.462129	-4.24783	0	0	0	2447	tags=59%, list=13%, signal=68%
REACTOME_CLEAVAGE_OF_GROWING_TRANSCRIPT_IN_THE_TERMINATION_REGION_	REACTOME_CLEAVAGE_OF_GROWING_TRANSCRIPT_IN_THE_TERMINATION_REGION_	Details ...	41	-0.572497	-4.23307	0	0	0	3031	tags=73%, list=16%, signal=87%
REACTOME_ACTIVATION_OF_ATR_IN_RESPONSE_TO_REPLICATION_STRESS	REACTOME_ACTIVATION_OF_ATR_IN_RESPONSE_TO_REPLICATION_STRESS	Details ...	35	-0.606698	-4.21284	0	0	0	3133	tags=77%, list=17%, signal=92%
REACTOME_ELONGATION_ARREST_AND_RECOVERY	REACTOME_ELONGATION_ARREST_AND_RECOVERY	Details ...	27	-0.671557	-4.12021	0	0	0	2025	tags=78%, list=11%, signal=87%
REACTOME_CYTOSOLIC_TRNA_AMINOACYLATION	REACTOME_CYTOSOLIC_TRNA_AMINOACYLATION	Details ...	24	-0.68769	-4.10199	0	0	0	1981	tags=79%, list=10%, signal=88%
REACTOME_ACTIVATION_OF_THE_PRE_REPLICATIVE_COMPLEX	REACTOME_ACTIVATION_OF_THE_PRE_REPLICATIVE_COMPLEX	Details ...	30	-0.618291	-4.09438	0	0	0	2192	tags=73%, list=12%, signal=83%
REACTOME_REGULATION_OF_APOPTOSIS	REACTOME_REGULATION_OF_APOPTOSIS	Details ...	55	-0.463298	-4.0935	0	0	0	3638	tags=65%, list=19%, signal=81%
REACTOME_RNA_POL_III_TRANSCRIPTION_INITIATION_FROM_TYPE_2_PROMOTER	REACTOME_RNA_POL_III_TRANSCRIPTION_INITIATION_FROM_TYPE_2_PROMOTER	Details ...	20	-0.750498	-4.04728	0	0	0	1895	tags=85%, list=10%, signal=94%
REACTOME_LAGGING_STRAND_SYNTHESIS	REACTOME_LAGGING_STRAND_SYNTHESIS	Details ...	19	-0.782672	-4.01755	0	0	0	3126	tags=95%, list=17%, signal=113%
REACTOME_NEP_NS2_INTERACTS_WITH_THE_CELLULAR_EXPORT_MACHINERY	REACTOME_NEP_NS2_INTERACTS_WITH_THE_CELLULAR_EXPORT_MACHINERY	Details ...	27	-0.635624	-3.94683	0	0	0	3402	tags=81%, list=18%, signal=99%
REACTOME_ABORTIVE_ELONGATION_OF_HIV1_TRANSCRIPT_IN_THE_ABSENCE_OF_TAT	REACTOME_ABORTIVE_ELONGATION_OF_HIV1_TRANSCRIPT_IN_THE_ABSENCE_OF_TAT	Details ...	19	-0.763801	-3.94352	0	0	0	3482	tags=95%, list=18%, signal=116%
REACTOME_GLOBAL_GENOMIC_NER_GG_NER	REACTOME_GLOBAL_GENOMIC_NER_GG_NER	Details ...	32	-0.567102	-3.85485	0	0	0	3473	tags=75%, list=18%, signal=92%
REACTOME_MEIOSIS	REACTOME_MEIOSIS	Details ...	101	-0.320688	-3.84972	0	0	0	3513	tags=50%, list=19%, signal=62%
REACTOME_ANTIGEN_PROCESSING_UBIQUITINATION_PROTEASOME_DEGRADATION	REACTOME_ANTIGEN_PROCESSING_UBIQUITINATION_PROTEASOME_DEGRADATION	Details ...	195	-0.239298	-3.84205	0	0	0	2695	tags=38%, list=14%, signal=44%
REACTOME_REGULATORY_RNA_PATHWAYS	REACTOME_REGULATORY_RNA_PATHWAYS	Details ...	21	-0.704887	-3.84054	0	0	0	2891	tags=86%, list=15%, signal=101%
REACTOME_RNA_POL_I_TRANSCRIPTION_TERMINATION	REACTOME_RNA_POL_I_TRANSCRIPTION_TERMINATION	Details ...	20	-0.7169	-3.84027	0	0	0	3473	tags=90%, list=18%, signal=110%
REACTOME_DOWNSTREAM_SIGNALING_EVENTS_OF_B_CELL_RECEPTOR_BCR	REACTOME_DOWNSTREAM_SIGNALING_EVENTS_OF_B_CELL_RECEPTOR_BCR	Details ...	91	-0.336923	-3.83803	0	0	0	3630	tags=53%, list=19%, signal=65%
REACTOME_PROCESSING_OF_CAPPED_INTRONLESS_PRE_MRNA	REACTOME_PROCESSING_OF_CAPPED_INTRONLESS_PRE_MRNA	Details ...	23	-0.666445	-3.79887	0	0	0	3031	tags=83%, list=16%, signal=98%
REACTOME_DEADENYLATION_DEPENDENT_MRNA_DECAY	REACTOME_DEADENYLATION_DEPENDENT_MRNA_DECAY	Details ...	43	-0.496694	-3.79429	0	0	0	4696	tags=74%, list=25%, signal=99%
REACTOME_MRNA_3_END_PROCESSING	REACTOME_MRNA_3_END_PROCESSING		32	-0.563442	-3.78551	0	0	0	3542	tags=75%, list=19%, signal=92%
REACTOME_FORMATION_OF_TRANSCRIPTION_COUPLED_NER_TC_NER_REPAIR_COMPLEX	REACTOME_FORMATION_OF_TRANSCRIPTION_COUPLED_NER_TC_NER_REPAIR_COMPLEX		28	-0.602749	-3.772	0	0	0	3473	tags=79%, list=18%, signal=96%
REACTOME_INTERACTIONS_OF_VPR_WITH_HOST_CELLULAR_PROTEINS	REACTOME_INTERACTIONS_OF_VPR_WITH_HOST_CELLULAR_PROTEINS		32	-0.539565	-3.71619	0	0	0	3402	tags=72%, list=18%, signal=88%
REACTOME_RNA_POL_I_TRANSCRIPTION_INITIATION	REACTOME_RNA_POL_I_TRANSCRIPTION_INITIATION		23	-0.643011	-3.68681	0	0	0	3473	tags=83%, list=18%, signal=101%
REACTOME_APC_C_CDC20_MEDIATED_DEGRADATION_OF_CYCLIN_B	REACTOME_APC_C_CDC20_MEDIATED_DEGRADATION_OF_CYCLIN_B		18	-0.722823	-3.68181	0	0	0	3150	tags=89%, list=17%, signal=107%
REACTOME_TRANSPORT_OF_RIBONUCLEOPROTEINS_INTO_THE_HOST_NUCLEUS	REACTOME_TRANSPORT_OF_RIBONUCLEOPROTEINS_INTO_THE_HOST_NUCLEUS		27	-0.598534	-3.65532	0	0	0	3402	tags=78%, list=18%, signal=95%
REACTOME_MITOCHONDRIAL_PROTEIN_IMPORT	REACTOME_MITOCHONDRIAL_PROTEIN_IMPORT		48	-0.438071	-3.65218	0	0	0	3552	tags=63%, list=19%, signal=77%
REACTOME_ANTIGEN_PROCESSING_CROSS_PRESENTATION	REACTOME_ANTIGEN_PROCESSING_CROSS_PRESENTATION		70	-0.371713	-3.63441	0	0	0	4338	tags=60%, list=23%, signal=78%
REACTOME_MEIOTIC_RECOMBINATION	REACTOME_MEIOTIC_RECOMBINATION		73	-0.349621	-3.58461	0	0	0	3513	tags=53%, list=19%, signal=65%
REACTOME_PACKAGING_OF_TELOMERE_ENDS	REACTOME_PACKAGING_OF_TELOMERE_ENDS		42	-0.458163	-3.56116	0	0	0	3508	tags=64%, list=19%, signal=79%
REACTOME_PROCESSIVE_SYNTHESIS_ON_THE_LAGGING_STRAND	REACTOME_PROCESSIVE_SYNTHESIS_ON_THE_LAGGING_STRAND		15	-0.76846	-3.55114	0	0	0	3126	tags=93%, list=17%, signal=112%
REACTOME_CLASS_I_MHC_MEDIATED_ANTIGEN_PROCESSING_PRESENTATION	REACTOME_CLASS_I_MHC_MEDIATED_ANTIGEN_PROCESSING_PRESENTATION		231	-0.201799	-3.53344	0	0	0	2695	tags=34%, list=14%, signal=39%
REACTOME_APC_CDC20_MEDIATED_DEGRADATION_OF_NEK2A	REACTOME_APC_CDC20_MEDIATED_DEGRADATION_OF_NEK2A		20	-0.650509	-3.48343	0	0	0	2837	tags=80%, list=15%, signal=94%
REACTOME_REGULATION_OF_GLUCOKINASE_BY_GLUCOKINASE_REGULATORY_PROTEIN	REACTOME_REGULATION_OF_GLUCOKINASE_BY_GLUCOKINASE_REGULATORY_PROTEIN		27	-0.561444	-3.46267	0	0	0	3402	tags=74%, list=18%, signal=90%
REACTOME_RNA_POL_III_TRANSCRIPTION_TERMINATION	REACTOME_RNA_POL_III_TRANSCRIPTION_TERMINATION		16	-0.722573	-3.4552	0	0	0	2891	tags=88%, list=15%, signal=103%
REACTOME_PHOSPHORYLATION_OF_THE_APC_C	REACTOME_PHOSPHORYLATION_OF_THE_APC_C		16	-0.708846	-3.40363	0	0	0	3150	tags=88%, list=17%, signal=105%
REACTOME_MEIOTIC_SYNAPSIS	REACTOME_MEIOTIC_SYNAPSIS		65	-0.353967	-3.34466	0	0	0	3508	tags=54%, list=19%, signal=66%
REACTOME_INHIBITION_OF_THE_PROTEOLYTIC_ACTIVITY_OF_APC_C_REQUIRED_FOR_THE_ONSET_OF_ANAPHASE_BY_MITOTIC_SPINDLE_CHECKPOINT_COMPONENTS	REACTOME_INHIBITION_OF_THE_PROTEOLYTIC_ACTIVITY_OF_APC_C_REQUIRED_FOR_THE_ONSET_OF_ANAPHASE_BY_MITOTIC_SPINDLE_CHECKPOINT_COMPONENTS		17	-0.673956	-3.31514	0	0	0	2837	tags=82%, list=15%, signal=97%
REACTOME_FANCONI_ANEMIA_PATHWAY	REACTOME_FANCONI_ANEMIA_PATHWAY		21	-0.589345	-3.23218	0	0	0	3272	tags=76%, list=17%, signal=92%
REACTOME_CONVERSION_FROM_APC_C_CDC20_TO_APC_C_CDH1_IN_LATE_ANAPHASE	REACTOME_CONVERSION_FROM_APC_C_CDC20_TO_APC_C_CDH1_IN_LATE_ANAPHASE		15	-0.687321	-3.15831	0	9.28854e-06	0.001	4657	tags=93%, list=25%, signal=124%
REACTOME_GLUCOSE_TRANSPORT	REACTOME_GLUCOSE_TRANSPORT		38	-0.426021	-3.13336	0	9.21177e-06	0.001	3402	tags=61%, list=18%, signal=74%
REACTOME_E2F_MEDIATED_REGULATION_OF_DNA_REPLICATION	REACTOME_E2F_MEDIATED_REGULATION_OF_DNA_REPLICATION		33	-0.449967	-3.08514	0	9.13627e-06	0.001	4108	tags=67%, list=22%, signal=85%
REACTOME_CITRIC_ACID_CYCLE_TCA_CYCLE	REACTOME_CITRIC_ACID_CYCLE_TCA_CYCLE		19	-0.588048	-3.06931	0	9.06199e-06	0.001	2822	tags=74%, list=15%, signal=87%
REACTOME_SIGNALING_BY_THE_B_CELL_RECEPTOR_BCR	REACTOME_SIGNALING_BY_THE_B_CELL_RECEPTOR_BCR		119	-0.237897	-3.03214	0	8.98891e-06	0.001	3630	tags=43%, list=19%, signal=53%
REACTOME_DESTABILIZATION_OF_MRNA_BY_TRISTETRAPROLIN_TTP	REACTOME_DESTABILIZATION_OF_MRNA_BY_TRISTETRAPROLIN_TTP		17	-0.601308	-3.02998	0	8.917e-06	0.001	1986	tags=71%, list=11%, signal=79%
REACTOME_DESTABILIZATION_OF_MRNA_BY_KSRP	REACTOME_DESTABILIZATION_OF_MRNA_BY_KSRP		17	-0.603737	-2.9982	0	8.84623e-06	0.001	3051	tags=76%, list=16%, signal=91%
REACTOME_RNA_POL_I_PROMOTER_OPENING	REACTOME_RNA_POL_I_PROMOTER_OPENING		50	-0.348909	-2.94132	0	1.78029e-05	0.002	3627	tags=54%, list=19%, signal=67%
REACTOME_TRANSCRIPTIONAL_REGULATION_OF_WHITE_ADIPOCYTE_DIFFERENTIATION	REACTOME_TRANSCRIPTIONAL_REGULATION_OF_WHITE_ADIPOCYTE_DIFFERENTIATION		69	-0.292432	-2.88732	0	1.76638e-05	0.002	2983	tags=45%, list=16%, signal=53%
REACTOME_DOUBLE_STRAND_BREAK_REPAIR	REACTOME_DOUBLE_STRAND_BREAK_REPAIR		22	-0.496684	-2.76005	0	5.15987e-05	0.006	3508	tags=68%, list=19%, signal=84%
REACTOME_DESTABILIZATION_OF_MRNA_BY_BRF1	REACTOME_DESTABILIZATION_OF_MRNA_BY_BRF1		17	-0.542432	-2.69243	0	7.75577e-05	0.009	1986	tags=65%, list=11%, signal=72%
REACTOME_CYCLIN_A_B1_ASSOCIATED_EVENTS_DURING_G2_M_TRANSITION	REACTOME_CYCLIN_A_B1_ASSOCIATED_EVENTS_DURING_G2_M_TRANSITION		15	-0.583189	-2.69103	0	7.69657e-05	0.009	4104	tags=80%, list=22%, signal=102%
REACTOME_ANTIVIRAL_MECHANISM_BY_IFN_STIMULATED_GENES	REACTOME_ANTIVIRAL_MECHANISM_BY_IFN_STIMULATED_GENES		65	-0.291022	-2.68885	0	7.63826e-05	0.009	3821	tags=49%, list=20%, signal=62%
REACTOME_PERK_REGULATED_GENE_EXPRESSION	REACTOME_PERK_REGULATED_GENE_EXPRESSION		26	-0.429432	-2.63	0	0.000125393	0.015	4250	tags=65%, list=23%, signal=84%
REACTOME_FORMATION_OF_INCISION_COMPLEX_IN_GG_NER	REACTOME_FORMATION_OF_INCISION_COMPLEX_IN_GG_NER		20	-0.472774	-2.53919	0	0.000231801	0.027	2413	tags=60%, list=13%, signal=69%
REACTOME_TRANSFERRIN_ENDOCYTOSIS_AND_RECYCLING	REACTOME_TRANSFERRIN_ENDOCYTOSIS_AND_RECYCLING		25	-0.419464	-2.5173	0	0.000280161	0.033	1910	tags=52%, list=10%, signal=58%
REACTOME_MITOTIC_G2_G2_M_PHASES	REACTOME_MITOTIC_G2_G2_M_PHASES		77	-0.245714	-2.49186	0	0.000335471	0.04	3473	tags=43%, list=18%, signal=52%
REACTOME_PPARA_ACTIVATES_GENE_EXPRESSION	REACTOME_PPARA_ACTIVATES_GENE_EXPRESSION		101	-0.210235	-2.4634	0	0.000428901	0.049	3344	tags=39%, list=18%, signal=47%
REACTOME_G1_S_SPECIFIC_TRANSCRIPTION	REACTOME_G1_S_SPECIFIC_TRANSCRIPTION		17	-0.488837	-2.40371	0	0.000723989	0.084	4108	tags=71%, list=22%, signal=90%
REACTOME_HOMOLOGOUS_RECOMBINATION_REPAIR_OF_REPLICATION_INDEPENDENT_DOUBLE_STRAND_BREAKS	REACTOME_HOMOLOGOUS_RECOMBINATION_REPAIR_OF_REPLICATION_INDEPENDENT_DOUBLE_STRAND_BREAKS		16	-0.502213	-2.39637	0	0.000726994	0.085	3508	tags=69%, list=19%, signal=84%
REACTOME_BIOSYNTHESIS_OF_THE_N_GLYCAN_PRECURSOR_DOLICHOL_LIPID_LINKED_OLIGOSACCHARIDE_LLO_AND_TRANSFER_TO_A_NASCENT_PROTEIN	REACTOME_BIOSYNTHESIS_OF_THE_N_GLYCAN_PRECURSOR_DOLICHOL_LIPID_LINKED_OLIGOSACCHARIDE_LLO_AND_TRANSFER_TO_A_NASCENT_PROTEIN		28	-0.378947	-2.37447	0	0.000901458	0.106	2972	tags=54%, list=16%, signal=63%
REACTOME_ACTIVATION_OF_GENES_BY_ATF4	REACTOME_ACTIVATION_OF_GENES_BY_ATF4		23	-0.406636	-2.31463	0.00194932	0.00146916	0.168	3005	tags=57%, list=16%, signal=67%
REACTOME_CHOLESTEROL_BIOSYNTHESIS	REACTOME_CHOLESTEROL_BIOSYNTHESIS		20	-0.424215	-2.27398	0.00194932	0.00189952	0.215	3329	tags=60%, list=18%, signal=73%
REACTOME_DEADENYLATION_OF_MRNA	REACTOME_DEADENYLATION_OF_MRNA		18	-0.43869	-2.22422	0	0.00262996	0.286	4314	tags=67%, list=23%, signal=86%
REACTOME_INSULIN_RECEPTOR_RECYCLING	REACTOME_INSULIN_RECEPTOR_RECYCLING		23	-0.37763	-2.20591	0.00201207	0.0029061	0.309	1910	tags=48%, list=10%, signal=53%
REACTOME_ENDOSOMAL_SORTING_COMPLEX_REQUIRED_FOR_TRANSPORT_ESCRT	REACTOME_ENDOSOMAL_SORTING_COMPLEX_REQUIRED_FOR_TRANSPORT_ESCRT		26	-0.35295	-2.17285	0.00202429	0.00352086	0.365	4966	tags=62%, list=26%, signal=83%
REACTOME_APOPTOSIS	REACTOME_APOPTOSIS		140	-0.151986	-2.14541	0	0.00413546	0.412	4436	tags=39%, list=23%, signal=50%
REACTOME_PROTEIN_FOLDING	REACTOME_PROTEIN_FOLDING		50	-0.251862	-2.11045	0.0056926	0.00524131	0.496	1678	tags=34%, list=9%, signal=37%
REACTOME_FATTY_ACID_TRIACYLGLYCEROL_AND_KETONE_BODY_METABOLISM	REACTOME_FATTY_ACID_TRIACYLGLYCEROL_AND_KETONE_BODY_METABOLISM		162	-0.140467	-2.11012	0	0.00520589	0.496	3083	tags=30%, list=16%, signal=36%
REACTOME_UNFOLDED_PROTEIN_RESPONSE	REACTOME_UNFOLDED_PROTEIN_RESPONSE		75	-0.204467	-2.09549	0.00627615	0.00564406	0.525	3457	tags=39%, list=18%, signal=47%
REACTOME_PYRUVATE_METABOLISM_AND_CITRIC_ACID_TCA_CYCLE	REACTOME_PYRUVATE_METABOLISM_AND_CITRIC_ACID_TCA_CYCLE		40	-0.27604	-2.07891	0.00631579	0.00617135	0.566	2825	tags=43%, list=15%, signal=50%
REACTOME_FORMATION_OF_TUBULIN_FOLDING_INTERMEDIATES_BY_CCT_TRIC	REACTOME_FORMATION_OF_TUBULIN_FOLDING_INTERMEDIATES_BY_CCT_TRIC		21	-0.36677	-2.02159	0.004	0.00882477	0.703	2075	tags=48%, list=11%, signal=53%
REACTOME_RECRUITMENT_OF_MITOTIC_CENTROSOME_PROTEINS_AND_COMPLEXES	REACTOME_RECRUITMENT_OF_MITOTIC_CENTROSOME_PROTEINS_AND_COMPLEXES		62	-0.216658	-2.0098	0.00622407	0.00929012	0.721	3233	tags=39%, list=17%, signal=47%
REACTOME_METABOLISM_OF_AMINO_ACIDS_AND_DERIVATIVES	REACTOME_METABOLISM_OF_AMINO_ACIDS_AND_DERIVATIVES		191	-0.123308	-1.99662	0.00199203	0.00990054	0.741	6001	tags=44%, list=32%, signal=64%
REACTOME_REGULATION_OF_HYPOXIA_INDUCIBLE_FACTOR_HIF_BY_OXYGEN	REACTOME_REGULATION_OF_HYPOXIA_INDUCIBLE_FACTOR_HIF_BY_OXYGEN		23	-0.340996	-1.97008	0.00408998	0.0115044	0.796	3422	tags=52%, list=18%, signal=64%
REACTOME_MEMBRANE_TRAFFICKING	REACTOME_MEMBRANE_TRAFFICKING		122	-0.150039	-1.96926	0.00197239	0.0114943	0.796	1520	tags=23%, list=8%, signal=25%
REACTOME_G1_PHASE	REACTOME_G1_PHASE		35	-0.272575	-1.94765	0.00813008	0.0127665	0.829	4575	tags=51%, list=24%, signal=68%
REACTOME_AMYLOIDS	REACTOME_AMYLOIDS		70	-0.19256	-1.90182	0.01	0.0165243	0.901	3662	tags=39%, list=19%, signal=48%
REACTOME_INTERFERON_SIGNALING	REACTOME_INTERFERON_SIGNALING		151	-0.131893	-1.8691	0.00831601	0.0199024	0.942	5409	tags=42%, list=29%, signal=58%
REACTOME_METABOLISM_OF_VITAMINS_AND_COFACTORS	REACTOME_METABOLISM_OF_VITAMINS_AND_COFACTORS		50	-0.215969	-1.86579	0.0141988	0.0202694	0.945	2354	tags=34%, list=12%, signal=39%
REACTOME_LATENT_INFECTION_OF_HOMO_SAPIENS_WITH_MYCOBACTERIUM_TUBERCULOSIS	REACTOME_LATENT_INFECTION_OF_HOMO_SAPIENS_WITH_MYCOBACTERIUM_TUBERCULOSIS		31	-0.286476	-1.86295	0.0162272	0.0204746	0.946	1910	tags=39%, list=10%, signal=43%
REACTOME_PREFOLDIN_MEDIATED_TRANSFER_OF_SUBSTRATE_TO_CCT_TRIC	REACTOME_PREFOLDIN_MEDIATED_TRANSFER_OF_SUBSTRATE_TO_CCT_TRIC		27	-0.298005	-1.86014	0.0140281	0.0207826	0.951	2075	tags=41%, list=11%, signal=46%
REACTOME_ASSOCIATION_OF_TRIC_CCT_WITH_TARGET_PROTEINS_DURING_BIOSYNTHESIS	REACTOME_ASSOCIATION_OF_TRIC_CCT_WITH_TARGET_PROTEINS_DURING_BIOSYNTHESIS		25	-0.311607	-1.84494	0.00974659	0.0225156	0.963	1678	tags=40%, list=9%, signal=44%
REACTOME_IRON_UPTAKE_AND_TRANSPORT	REACTOME_IRON_UPTAKE_AND_TRANSPORT		36	-0.260517	-1.84435	0.010101	0.0224324	0.964	1910	tags=36%, list=10%, signal=40%
REACTOME_METABOLISM_OF_NUCLEOTIDES	REACTOME_METABOLISM_OF_NUCLEOTIDES		70	-0.186173	-1.82486	0.00831601	0.0247728	0.981	1624	tags=27%, list=9%, signal=30%
REACTOME_GLYCEROPHOSPHOLIPID_BIOSYNTHESIS	REACTOME_GLYCEROPHOSPHOLIPID_BIOSYNTHESIS		82	-0.17268	-1.82282	0.0165975	0.0248835	0.981	11493	tags=78%, list=61%, signal=199%
REACTOME_SIGNALING_BY_INSULIN_RECEPTOR	REACTOME_SIGNALING_BY_INSULIN_RECEPTOR		103	-0.155294	-1.81428	0.012474	0.025823	0.984	3868	tags=36%, list=20%, signal=45%
REACTOME_SYNTHESIS_AND_INTERCONVERSION_OF_NUCLEOTIDE_DI_AND_TRIPHOSPHATES	REACTOME_SYNTHESIS_AND_INTERCONVERSION_OF_NUCLEOTIDE_DI_AND_TRIPHOSPHATES		18	-0.366102	-1.80707	0.0141129	0.0266035	0.985	1487	tags=44%, list=8%, signal=48%
REACTOME_PKB_MEDIATED_EVENTS	REACTOME_PKB_MEDIATED_EVENTS		27	-0.282086	-1.77594	0.0172745	0.0310465	0.993	3774	tags=48%, list=20%, signal=60%
REACTOME_SYNTHESIS_SECRETION_AND_INACTIVATION_OF_GLP1	REACTOME_SYNTHESIS_SECRETION_AND_INACTIVATION_OF_GLP1		17	-0.3492	-1.73236	0.019084	0.0386635	0.996	10075	tags=88%, list=53%, signal=189%
REACTOME_ASPARAGINE_N_LINKED_GLYCOSYLATION	REACTOME_ASPARAGINE_N_LINKED_GLYCOSYLATION		80	-0.158748	-1.6518	0.0304878	0.0572966	1	2209	tags=28%, list=12%, signal=31%
REACTOME_GLYCOLYSIS	REACTOME_GLYCOLYSIS		26	-0.258727	-1.59654	0.0316832	0.0741777	1	2385	tags=38%, list=13%, signal=44%
REACTOME_BASE_EXCISION_REPAIR	REACTOME_BASE_EXCISION_REPAIR		19	-0.30692	-1.59062	0.0431373	0.0757134	1	3156	tags=47%, list=17%, signal=57%
REACTOME_G0_AND_EARLY_G1	REACTOME_G0_AND_EARLY_G1		23	-0.279648	-1.58223	0.032381	0.0783814	1	2937	tags=43%, list=16%, signal=51%
REACTOME_OXYGEN_DEPENDENT_PROLINE_HYDROXYLATION_OF_HYPOXIA_INDUCIBLE_FACTOR_ALPHA	REACTOME_OXYGEN_DEPENDENT_PROLINE_HYDROXYLATION_OF_HYPOXIA_INDUCIBLE_FACTOR_ALPHA		16	-0.329818	-1.57734	0.0577689	0.0799047	1	3220	tags=50%, list=17%, signal=60%
REACTOME_GLUCONEOGENESIS	REACTOME_GLUCONEOGENESIS		31	-0.22897	-1.52467	0.0702811	0.101317	1	2385	tags=35%, list=13%, signal=41%
REACTOME_LOSS_OF_NLP_FROM_MITOTIC_CENTROSOMES	REACTOME_LOSS_OF_NLP_FROM_MITOTIC_CENTROSOMES		55	-0.174814	-1.5175	0.0608519	0.103866	1	3233	tags=35%, list=17%, signal=42%
REACTOME_CYTOKINE_SIGNALING_IN_IMMUNE_SYSTEM	REACTOME_CYTOKINE_SIGNALING_IN_IMMUNE_SYSTEM		260	-0.0787586	-1.5003	0.0890688	0.111604	1	11753	tags=70%, list=62%, signal=183%
REACTOME_GLYCOGEN_BREAKDOWN_GLYCOGENOLYSIS	REACTOME_GLYCOGEN_BREAKDOWN_GLYCOGENOLYSIS		15	-0.312901	-1.48827	0.0769231	0.117313	1	10463	tags=87%, list=55%, signal=194%
REACTOME_INCRETIN_SYNTHESIS_SECRETION_AND_INACTIVATION	REACTOME_INCRETIN_SYNTHESIS_SECRETION_AND_INACTIVATION		20	-0.266815	-1.47956	0.0854871	0.121314	1	10075	tags=80%, list=53%, signal=171%
REACTOME_SHC1_EVENTS_IN_EGFR_SIGNALING	REACTOME_SHC1_EVENTS_IN_EGFR_SIGNALING		15	-0.307234	-1.43201	0.102	0.147873	1	9311	tags=80%, list=49%, signal=158%
REACTOME_NUCLEOTIDE_BINDING_DOMAIN_LEUCINE_RICH_REPEAT_CONTAINING_RECEPTOR_NLR_SIGNALING_PATHWAYS	REACTOME_NUCLEOTIDE_BINDING_DOMAIN_LEUCINE_RICH_REPEAT_CONTAINING_RECEPTOR_NLR_SIGNALING_PATHWAYS		43	-0.181476	-1.42881	0.0950495	0.148904	1	13270	tags=88%, list=70%, signal=297%
REACTOME_SHC_MEDIATED_SIGNALLING	REACTOME_SHC_MEDIATED_SIGNALLING		15	-0.307234	-1.4088	0.0994372	0.160742	1	9311	tags=80%, list=49%, signal=158%
REACTOME_GENERIC_TRANSCRIPTION_PATHWAY	REACTOME_GENERIC_TRANSCRIPTION_PATHWAY		331	-0.064646	-1.36071	0.130785	0.195088	1	12551	tags=73%, list=66%, signal=213%
REACTOME_NOTCH1_INTRACELLULAR_DOMAIN_REGULATES_TRANSCRIPTION	REACTOME_NOTCH1_INTRACELLULAR_DOMAIN_REGULATES_TRANSCRIPTION		43	-0.170377	-1.31252	0.143426	0.234536	1	7770	tags=58%, list=41%, signal=99%
REACTOME_METABOLISM_OF_CARBOHYDRATES	REACTOME_METABOLISM_OF_CARBOHYDRATES		231	-0.0755713	-1.30162	0.159919	0.242481	1	7502	tags=47%, list=40%, signal=77%
REACTOME_SMAD2_SMAD3_SMAD4_HETEROTRIMER_REGULATES_TRANSCRIPTION	REACTOME_SMAD2_SMAD3_SMAD4_HETEROTRIMER_REGULATES_TRANSCRIPTION		24	-0.219804	-1.29817	0.167323	0.244355	1	2937	tags=38%, list=16%, signal=44%
REACTOME_TRANSPORT_TO_THE_GOLGI_AND_SUBSEQUENT_MODIFICATION	REACTOME_TRANSPORT_TO_THE_GOLGI_AND_SUBSEQUENT_MODIFICATION		33	-0.186437	-1.27092	0.169591	0.269179	1	14226	tags=94%, list=75%, signal=380%
REACTOME_NETRIN1_SIGNALING	REACTOME_NETRIN1_SIGNALING		37	-0.176996	-1.2677	0.181287	0.270834	1	9935	tags=70%, list=53%, signal=148%
REACTOME_TRIGLYCERIDE_BIOSYNTHESIS	REACTOME_TRIGLYCERIDE_BIOSYNTHESIS		37	-0.174026	-1.2657	0.185629	0.271423	1	14074	tags=92%, list=75%, signal=360%
REACTOME_SIGNALLING_TO_ERKS	REACTOME_SIGNALLING_TO_ERKS		36	-0.173988	-1.25861	0.180498	0.277695	1	9311	tags=67%, list=49%, signal=131%
REACTOME_SIGNALING_BY_TGF_BETA_RECEPTOR_COMPLEX	REACTOME_SIGNALING_BY_TGF_BETA_RECEPTOR_COMPLEX		58	-0.142682	-1.24857	0.179435	0.286387	1	3501	tags=33%, list=19%, signal=40%
REACTOME_DIABETES_PATHWAYS	REACTOME_DIABETES_PATHWAYS		126	-0.0933231	-1.2464	0.202062	0.287159	1	3496	tags=28%, list=19%, signal=34%
REACTOME_TRAF6_MEDIATED_INDUCTION_OF_NFKB_AND_MAP_KINASES_UPON_TLR7_8_OR_9_ACTIVATION	REACTOME_TRAF6_MEDIATED_INDUCTION_OF_NFKB_AND_MAP_KINASES_UPON_TLR7_8_OR_9_ACTIVATION		74	-0.123091	-1.23718	0.197266	0.295373	1	3555	tags=31%, list=19%, signal=38%
REACTOME_TGF_BETA_RECEPTOR_SIGNALING_ACTIVATES_SMADS	REACTOME_TGF_BETA_RECEPTOR_SIGNALING_ACTIVATES_SMADS		23	-0.20966	-1.22276	0.215238	0.310127	1	3436	tags=39%, list=18%, signal=48%
REACTOME_RESOLUTION_OF_AP_SITES_VIA_THE_MULTIPLE_NUCLEOTIDE_PATCH_REPLACEMENT_PATHWAY	REACTOME_RESOLUTION_OF_AP_SITES_VIA_THE_MULTIPLE_NUCLEOTIDE_PATCH_REPLACEMENT_PATHWAY		17	-0.244913	-1.21004	0.210526	0.323291	1	3156	tags=41%, list=17%, signal=49%
REACTOME_IL1_SIGNALING	REACTOME_IL1_SIGNALING		38	-0.167865	-1.20809	0.249489	0.323837	1	10255	tags=71%, list=54%, signal=155%
REACTOME_GAP_JUNCTION_TRAFFICKING	REACTOME_GAP_JUNCTION_TRAFFICKING		25	-0.202556	-1.20454	0.235887	0.326321	1	15065	tags=100%, list=80%, signal=494%
REACTOME_INFLAMMASOMES	REACTOME_INFLAMMASOMES		15	-0.253859	-1.19742	0.237037	0.333218	1	12836	tags=93%, list=68%, signal=291%
REACTOME_SULFUR_AMINO_ACID_METABOLISM	REACTOME_SULFUR_AMINO_ACID_METABOLISM		24	-0.207229	-1.1965	0.237154	0.332636	1	13403	tags=92%, list=71%, signal=315%
REACTOME_INSULIN_RECEPTOR_SIGNALLING_CASCADE	REACTOME_INSULIN_RECEPTOR_SIGNALLING_CASCADE		82	-0.112786	-1.19333	0.23062	0.334646	1	3868	tags=32%, list=20%, signal=40%
REACTOME_SYNTHESIS_OF_PA	REACTOME_SYNTHESIS_OF_PA		27	-0.186837	-1.1689	0.253438	0.362447	1	13963	tags=93%, list=74%, signal=355%
REACTOME_SHC1_EVENTS_IN_ERBB4_SIGNALING	REACTOME_SHC1_EVENTS_IN_ERBB4_SIGNALING		20	-0.207209	-1.14431	0.258189	0.391559	1	9311	tags=70%, list=49%, signal=138%
REACTOME_POST_CHAPERONIN_TUBULIN_FOLDING_PATHWAY	REACTOME_POST_CHAPERONIN_TUBULIN_FOLDING_PATHWAY		18	-0.223718	-1.1384	0.281369	0.397208	1	2075	tags=33%, list=11%, signal=37%
REACTOME_IL_2_SIGNALING	REACTOME_IL_2_SIGNALING		41	-0.150174	-1.13002	0.263918	0.406478	1	11910	tags=78%, list=63%, signal=211%
REACTOME_CHONDROITIN_SULFATE_BIOSYNTHESIS	REACTOME_CHONDROITIN_SULFATE_BIOSYNTHESIS		19	-0.215872	-1.12222	0.318898	0.414994	1	10837	tags=79%, list=57%, signal=185%
REACTOME_SIGNALLING_TO_P38_VIA_RIT_AND_RIN	REACTOME_SIGNALLING_TO_P38_VIA_RIT_AND_RIN		15	-0.240514	-1.11413	0.316092	0.424184	1	9311	tags=73%, list=49%, signal=145%
REACTOME_METABOLISM_OF_LIPIDS_AND_LIPOPROTEINS	REACTOME_METABOLISM_OF_LIPIDS_AND_LIPOPROTEINS		458	-0.0446689	-1.09917	0.32874	0.442959	1	3466	tags=23%, list=18%, signal=27%
REACTOME_MHC_CLASS_II_ANTIGEN_PRESENTATION	REACTOME_MHC_CLASS_II_ANTIGEN_PRESENTATION		88	-0.100727	-1.09426	0.33996	0.447853	1	1112	tags=16%, list=6%, signal=17%
REACTOME_INTERFERON_ALPHA_BETA_SIGNALING	REACTOME_INTERFERON_ALPHA_BETA_SIGNALING		62	-0.120482	-1.09342	0.320961	0.446981	1	11744	tags=74%, list=62%, signal=196%
REACTOME_PURINE_METABOLISM	REACTOME_PURINE_METABOLISM		33	-0.156752	-1.0822	0.361789	0.460895	1	1624	tags=24%, list=9%, signal=26%
REACTOME_COSTIMULATION_BY_THE_CD28_FAMILY	REACTOME_COSTIMULATION_BY_THE_CD28_FAMILY		61	-0.118181	-1.08005	0.357285	0.461691	1	10469	tags=67%, list=55%, signal=150%
REACTOME_ACYL_CHAIN_REMODELLING_OF_PC	REACTOME_ACYL_CHAIN_REMODELLING_OF_PC		22	-0.193096	-1.07895	0.348425	0.461094	1	10951	tags=77%, list=58%, signal=184%
REACTOME_GRB2_SOS_PROVIDES_LINKAGE_TO_MAPK_SIGNALING_FOR_INTERGRINS_	REACTOME_GRB2_SOS_PROVIDES_LINKAGE_TO_MAPK_SIGNALING_FOR_INTERGRINS_		15	-0.227785	-1.07426	0.365503	0.465979	1	13328	tags=93%, list=71%, signal=317%
REACTOME_SIGNALLING_TO_RAS	REACTOME_SIGNALLING_TO_RAS		27	-0.173905	-1.06839	0.350674	0.472182	1	9311	tags=67%, list=49%, signal=131%
REACTOME_TRANS_GOLGI_NETWORK_VESICLE_BUDDING	REACTOME_TRANS_GOLGI_NETWORK_VESICLE_BUDDING		57	-0.119747	-1.05921	0.379242	0.483399	1	2716	tags=26%, list=14%, signal=31%
REACTOME_P130CAS_LINKAGE_TO_MAPK_SIGNALING_FOR_INTEGRINS	REACTOME_P130CAS_LINKAGE_TO_MAPK_SIGNALING_FOR_INTEGRINS		15	-0.227785	-1.05794	0.358333	0.483017	1	13328	tags=93%, list=71%, signal=317%
REACTOME_KINESINS	REACTOME_KINESINS		24	-0.177245	-1.05124	0.353535	0.490458	1	6887	tags=54%, list=36%, signal=85%
REACTOME_SIGNALING_BY_CONSTITUTIVELY_ACTIVE_EGFR	REACTOME_SIGNALING_BY_CONSTITUTIVELY_ACTIVE_EGFR		17	-0.210564	-1.04875	0.384929	0.491772	1	10469	tags=76%, list=55%, signal=171%
REACTOME_TAK1_ACTIVATES_NFKB_BY_PHOSPHORYLATION_AND_ACTIVATION_OF_IKKS_COMPLEX	REACTOME_TAK1_ACTIVATES_NFKB_BY_PHOSPHORYLATION_AND_ACTIVATION_OF_IKKS_COMPLEX		22	-0.189496	-1.04377	0.380081	0.496705	1	13594	tags=91%, list=72%, signal=324%
REACTOME_SHC_RELATED_EVENTS	REACTOME_SHC_RELATED_EVENTS		17	-0.213064	-1.0406	0.388211	0.499367	1	9311	tags=71%, list=49%, signal=139%
REACTOME_NA_CL_DEPENDENT_NEUROTRANSMITTER_TRANSPORTERS	REACTOME_NA_CL_DEPENDENT_NEUROTRANSMITTER_TRANSPORTERS		17	-0.206464	-1.03943	0.366667	0.498778	1	12768	tags=88%, list=68%, signal=272%
REACTOME_PI3K_CASCADE	REACTOME_PI3K_CASCADE		66	-0.107871	-1.03915	0.374016	0.496891	1	4838	tags=36%, list=26%, signal=49%
REACTOME_AMINE_COMPOUND_SLC_TRANSPORTERS	REACTOME_AMINE_COMPOUND_SLC_TRANSPORTERS		27	-0.168966	-1.03717	0.406571	0.497564	1	14300	tags=93%, list=76%, signal=381%
REACTOME_NOD1_2_SIGNALING_PATHWAY	REACTOME_NOD1_2_SIGNALING_PATHWAY		29	-0.159656	-1.00804	0.441815	0.539156	1	13270	tags=86%, list=70%, signal=290%
REACTOME_ION_TRANSPORT_BY_P_TYPE_ATPASES	REACTOME_ION_TRANSPORT_BY_P_TYPE_ATPASES		32	-0.150747	-1.00624	0.443787	0.539528	1	10732	tags=72%, list=57%, signal=166%
REACTOME_SIGNALING_BY_FGFR1_FUSION_MUTANTS	REACTOME_SIGNALING_BY_FGFR1_FUSION_MUTANTS		18	-0.201238	-1.00468	0.444668	0.539707	1	10892	tags=78%, list=58%, signal=184%
REACTOME_ACYL_CHAIN_REMODELLING_OF_PI	REACTOME_ACYL_CHAIN_REMODELLING_OF_PI		15	-0.215758	-0.998054	0.438632	0.547407	1	12296	tags=87%, list=65%, signal=248%
REACTOME_MYD88_MAL_CASCADE_INITIATED_ON_PLASMA_MEMBRANE	REACTOME_MYD88_MAL_CASCADE_INITIATED_ON_PLASMA_MEMBRANE		80	-0.0966363	-0.993265	0.439453	0.552228	1	3613	tags=29%, list=19%, signal=35%
REACTOME_N_GLYCAN_ANTENNAE_ELONGATION_IN_THE_MEDIAL_TRANS_GOLGI	REACTOME_N_GLYCAN_ANTENNAE_ELONGATION_IN_THE_MEDIAL_TRANS_GOLGI		18	-0.193817	-0.98588	0.452381	0.56135	1	11032	tags=78%, list=58%, signal=187%
REACTOME_DOWNREGULATION_OF_TGF_BETA_RECEPTOR_SIGNALING	REACTOME_DOWNREGULATION_OF_TGF_BETA_RECEPTOR_SIGNALING		20	-0.17888	-0.978334	0.472656	0.57047	1	3236	tags=35%, list=17%, signal=42%
REACTOME_GOLGI_ASSOCIATED_VESICLE_BIOGENESIS	REACTOME_GOLGI_ASSOCIATED_VESICLE_BIOGENESIS		50	-0.115746	-0.97282	0.446939	0.576833	1	6130	tags=44%, list=32%, signal=65%
REACTOME_EGFR_DOWNREGULATION	REACTOME_EGFR_DOWNREGULATION		24	-0.169415	-0.971067	0.493671	0.577329	1	740	tags=21%, list=4%, signal=22%
REACTOME_PLATELET_CALCIUM_HOMEOSTASIS	REACTOME_PLATELET_CALCIUM_HOMEOSTASIS		15	-0.201074	-0.943859	0.508946	0.617928	1	13832	tags=93%, list=73%, signal=349%
REACTOME_ACTIVATION_OF_CHAPERONE_GENES_BY_XBP1S	REACTOME_ACTIVATION_OF_CHAPERONE_GENES_BY_XBP1S		44	-0.12293	-0.93301	0.539526	0.632992	1	11848	tags=75%, list=63%, signal=201%
REACTOME_SIGNALING_BY_ERBB4	REACTOME_SIGNALING_BY_ERBB4		86	-0.0872941	-0.93094	0.53484	0.633569	1	3630	tags=28%, list=19%, signal=34%
REACTOME_RIP_MEDIATED_NFKB_ACTIVATION_VIA_DAI	REACTOME_RIP_MEDIATED_NFKB_ACTIVATION_VIA_DAI		18	-0.184341	-0.924307	0.553684	0.64189	1	3867	tags=39%, list=20%, signal=49%
REACTOME_NCAM_SIGNALING_FOR_NEURITE_OUT_GROWTH	REACTOME_NCAM_SIGNALING_FOR_NEURITE_OUT_GROWTH		64	-0.0974329	-0.922597	0.522158	0.642218	1	10855	tags=67%, list=57%, signal=157%
REACTOME_TOLL_RECEPTOR_CASCADES	REACTOME_TOLL_RECEPTOR_CASCADES		111	-0.0743588	-0.921102	0.522954	0.64203	1	7962	tags=50%, list=42%, signal=85%
REACTOME_NEGATIVE_REGULATION_OF_FGFR_SIGNALING	REACTOME_NEGATIVE_REGULATION_OF_FGFR_SIGNALING		35	-0.127773	-0.912115	0.56341	0.653999	1	8923	tags=60%, list=47%, signal=114%
REACTOME_SIGNAL_TRANSDUCTION_BY_L1	REACTOME_SIGNAL_TRANSDUCTION_BY_L1		34	-0.132283	-0.909765	0.567134	0.65507	1	13059	tags=82%, list=69%, signal=266%
REACTOME_TRANSCRIPTIONAL_ACTIVITY_OF_SMAD2_SMAD3_SMAD4_HETEROTRIMER	REACTOME_TRANSCRIPTIONAL_ACTIVITY_OF_SMAD2_SMAD3_SMAD4_HETEROTRIMER		35	-0.129183	-0.905362	0.568862	0.659384	1	3501	tags=31%, list=19%, signal=39%
REACTOME_ACTIVATED_TLR4_SIGNALLING	REACTOME_ACTIVATED_TLR4_SIGNALLING		90	-0.0788017	-0.899527	0.604418	0.666154	1	7962	tags=50%, list=42%, signal=86%
REACTOME_SIGNALING_BY_FGFR_IN_DISEASE	REACTOME_SIGNALING_BY_FGFR_IN_DISEASE		120	-0.0706725	-0.894404	0.591002	0.6718	1	3868	tags=28%, list=20%, signal=34%
REACTOME_SIGNALING_BY_ERBB2	REACTOME_SIGNALING_BY_ERBB2		96	-0.079062	-0.891415	0.609467	0.674022	1	3630	tags=27%, list=19%, signal=33%
REACTOME_NFKB_AND_MAP_KINASES_ACTIVATION_MEDIATED_BY_TLR4_SIGNALING_REPERTOIRE	REACTOME_NFKB_AND_MAP_KINASES_ACTIVATION_MEDIATED_BY_TLR4_SIGNALING_REPERTOIRE		69	-0.0921151	-0.887106	0.576271	0.67826	1	13594	tags=81%, list=72%, signal=289%
REACTOME_SYNTHESIS_OF_PIPS_AT_THE_GOLGI_MEMBRANE	REACTOME_SYNTHESIS_OF_PIPS_AT_THE_GOLGI_MEMBRANE		17	-0.177662	-0.873009	0.608863	0.698088	1	3314	tags=35%, list=18%, signal=43%
REACTOME_ACYL_CHAIN_REMODELLING_OF_PG	REACTOME_ACYL_CHAIN_REMODELLING_OF_PG		16	-0.181352	-0.868475	0.606589	0.702351	1	4841	tags=44%, list=26%, signal=59%
REACTOME_RECYCLING_PATHWAY_OF_L1	REACTOME_RECYCLING_PATHWAY_OF_L1		27	-0.138563	-0.859268	0.609284	0.714479	1	5781	tags=44%, list=31%, signal=64%
REACTOME_TIE2_SIGNALING	REACTOME_TIE2_SIGNALING		17	-0.170731	-0.842143	0.653226	0.739313	1	14553	tags=94%, list=77%, signal=410%
REACTOME_SIGNALING_BY_NOTCH1	REACTOME_SIGNALING_BY_NOTCH1		66	-0.0889042	-0.840788	0.652263	0.738542	1	7770	tags=50%, list=41%, signal=85%
REACTOME_CD28_CO_STIMULATION	REACTOME_CD28_CO_STIMULATION		31	-0.12329	-0.82212	0.674468	0.765181	1	10469	tags=68%, list=55%, signal=152%
REACTOME_AMINO_ACID_TRANSPORT_ACROSS_THE_PLASMA_MEMBRANE	REACTOME_AMINO_ACID_TRANSPORT_ACROSS_THE_PLASMA_MEMBRANE		31	-0.122174	-0.812672	0.712575	0.776958	1	14145	tags=87%, list=75%, signal=346%
REACTOME_PYRIMIDINE_METABOLISM	REACTOME_PYRIMIDINE_METABOLISM		23	-0.139222	-0.799902	0.716599	0.794613	1	13796	tags=87%, list=73%, signal=322%
REACTOME_GRB2_EVENTS_IN_ERBB2_SIGNALING	REACTOME_GRB2_EVENTS_IN_ERBB2_SIGNALING		22	-0.143521	-0.792899	0.738956	0.802611	1	9311	tags=64%, list=49%, signal=125%
REACTOME_SYNTHESIS_OF_GLYCOSYLPHOSPHATIDYLINOSITOL_GPI	REACTOME_SYNTHESIS_OF_GLYCOSYLPHOSPHATIDYLINOSITOL_GPI		16	-0.167175	-0.792302	0.698189	0.800281	1	12190	tags=81%, list=65%, signal=229%
REACTOME_ACYL_CHAIN_REMODELLING_OF_PE	REACTOME_ACYL_CHAIN_REMODELLING_OF_PE		21	-0.147048	-0.790807	0.704	0.799429	1	15212	tags=95%, list=81%, signal=489%
REACTOME_ACTIVATED_TAK1_MEDIATES_P38_MAPK_ACTIVATION	REACTOME_ACTIVATED_TAK1_MEDIATES_P38_MAPK_ACTIVATION		16	-0.166088	-0.79011	0.72093	0.79738	1	9850	tags=69%, list=52%, signal=144%
REACTOME_PI3K_EVENTS_IN_ERBB4_SIGNALING	REACTOME_PI3K_EVENTS_IN_ERBB4_SIGNALING		36	-0.109714	-0.758814	0.748479	0.841648	1	6326	tags=44%, list=33%, signal=67%
REACTOME_PHOSPHOLIPID_METABOLISM	REACTOME_PHOSPHOLIPID_METABOLISM		193	-0.0462698	-0.75776	0.752788	0.839976	1	4909	tags=31%, list=26%, signal=41%
REACTOME_IL_3_5_AND_GM_CSF_SIGNALING	REACTOME_IL_3_5_AND_GM_CSF_SIGNALING		43	-0.0977927	-0.756855	0.781746	0.838163	1	15725	tags=93%, list=83%, signal=555%
REACTOME_TRAF6_MEDIATED_NFKB_ACTIVATION	REACTOME_TRAF6_MEDIATED_NFKB_ACTIVATION		21	-0.13748	-0.755489	0.774	0.836838	1	13594	tags=86%, list=72%, signal=306%
REACTOME_DOWNSTREAM_TCR_SIGNALING	REACTOME_DOWNSTREAM_TCR_SIGNALING		33	-0.112532	-0.754962	0.772358	0.8345	1	10469	tags=67%, list=55%, signal=149%
REACTOME_FRS2_MEDIATED_CASCADE	REACTOME_FRS2_MEDIATED_CASCADE		35	-0.107189	-0.744307	0.814313	0.846547	1	9311	tags=60%, list=49%, signal=118%
REACTOME_SIGNALING_BY_FGFR1_MUTANTS	REACTOME_SIGNALING_BY_FGFR1_MUTANTS		29	-0.114017	-0.732384	0.814141	0.859854	1	12177	tags=76%, list=64%, signal=213%
REACTOME_SIGNAL_AMPLIFICATION	REACTOME_SIGNAL_AMPLIFICATION		31	-0.111946	-0.72283	0.816367	0.869582	1	14947	tags=90%, list=79%, signal=433%
REACTOME_PROLONGED_ERK_ACTIVATION_EVENTS	REACTOME_PROLONGED_ERK_ACTIVATION_EVENTS		19	-0.138709	-0.713693	0.805907	0.878341	1	9311	tags=63%, list=49%, signal=124%
REACTOME_LYSOSOME_VESICLE_BIOGENESIS	REACTOME_LYSOSOME_VESICLE_BIOGENESIS		23	-0.118777	-0.702935	0.826263	0.888514	1	2687	tags=26%, list=14%, signal=30%
REACTOME_SIGNALING_BY_ILS	REACTOME_SIGNALING_BY_ILS		105	-0.0582961	-0.701247	0.847059	0.887383	1	14553	tags=83%, list=77%, signal=359%
REACTOME_SPHINGOLIPID_DE_NOVO_BIOSYNTHESIS	REACTOME_SPHINGOLIPID_DE_NOVO_BIOSYNTHESIS		30	-0.105155	-0.693132	0.841683	0.894129	1	15014	tags=90%, list=80%, signal=438%
REACTOME_SIGNALING_BY_FGFR	REACTOME_SIGNALING_BY_FGFR		106	-0.0579351	-0.688629	0.847423	0.89602	1	9424	tags=56%, list=50%, signal=110%
REACTOME_TRIF_MEDIATED_TLR3_SIGNALING	REACTOME_TRIF_MEDIATED_TLR3_SIGNALING		71	-0.0691768	-0.682401	0.852227	0.899839	1	13594	tags=79%, list=72%, signal=280%
REACTOME_NGF_SIGNALLING_VIA_TRKA_FROM_THE_PLASMA_MEMBRANE	REACTOME_NGF_SIGNALLING_VIA_TRKA_FROM_THE_PLASMA_MEMBRANE		133	-0.0487717	-0.658596	0.905622	0.923564	1	3630	tags=24%, list=19%, signal=30%
REACTOME_INHIBITION_OF_INSULIN_SECRETION_BY_ADRENALINE_NORADRENALINE	REACTOME_INHIBITION_OF_INSULIN_SECRETION_BY_ADRENALINE_NORADRENALINE		25	-0.106879	-0.626687	0.917021	0.951078	1	16114	tags=96%, list=85%, signal=654%
REACTOME_MAP_KINASE_ACTIVATION_IN_TLR_CASCADE	REACTOME_MAP_KINASE_ACTIVATION_IN_TLR_CASCADE		48	-0.0788915	-0.626185	0.901381	0.948124	1	12678	tags=75%, list=67%, signal=228%
REACTOME_NEGATIVE_REGULATORS_OF_RIG_I_MDA5_SIGNALING	REACTOME_NEGATIVE_REGULATORS_OF_RIG_I_MDA5_SIGNALING		30	-0.0971924	-0.612166	0.920949	0.956418	1	8240	tags=53%, list=44%, signal=94%
REACTOME_ACYL_CHAIN_REMODELLING_OF_PS	REACTOME_ACYL_CHAIN_REMODELLING_OF_PS		15	-0.130804	-0.611767	0.920319	0.953255	1	13899	tags=87%, list=74%, signal=328%
REACTOME_CTNNB1_PHOSPHORYLATION_CASCADE	REACTOME_CTNNB1_PHOSPHORYLATION_CASCADE		15	-0.127422	-0.598868	0.93837	0.959651	1	10186	tags=67%, list=54%, signal=145%
REACTOME_ENDOGENOUS_STEROLS	REACTOME_ENDOGENOUS_STEROLS		15	-0.127458	-0.597231	0.939148	0.957412	1	16480	tags=100%, list=87%, signal=785%
REACTOME_RIG_I_MDA5_MEDIATED_INDUCTION_OF_IFN_ALPHA_BETA_PATHWAYS	REACTOME_RIG_I_MDA5_MEDIATED_INDUCTION_OF_IFN_ALPHA_BETA_PATHWAYS		71	-0.0568763	-0.573581	0.966667	0.969218	1	8240	tags=49%, list=44%, signal=87%
REACTOME_ADP_SIGNALLING_THROUGH_P2RY1	REACTOME_ADP_SIGNALLING_THROUGH_P2RY1		25	-0.0886537	-0.533819	0.978088	0.985267	1	14947	tags=88%, list=79%, signal=422%
REACTOME_ARMS_MEDIATED_ACTIVATION	REACTOME_ARMS_MEDIATED_ACTIVATION		17	-0.105269	-0.521734	0.982213	0.986277	1	3569	tags=29%, list=19%, signal=36%
REACTOME_NUCLEAR_EVENTS_KINASE_AND_TRANSCRIPTION_FACTOR_ACTIVATION	REACTOME_NUCLEAR_EVENTS_KINASE_AND_TRANSCRIPTION_FACTOR_ACTIVATION		24	-0.0788264	-0.463225	0.995943	0.995465	1	14251	tags=83%, list=75%, signal=339%

## Sheet: BC2
NAME	GS<br> follow link to MSigDB	GS DETAILS	SIZE	ES	NES	NOM p-val	FDR q-val	FWER p-val	RANK AT MAX	LEADING EDGE
REACTOME_METABOLISM_OF_RNA	REACTOME_METABOLISM_OF_RNA	Details ...	251	-0.646135	-12.1614	0	0	0	2181	tags=75%, list=12%, signal=84%
REACTOME_METABOLISM_OF_MRNA	REACTOME_METABOLISM_OF_MRNA	Details ...	206	-0.624379	-10.3025	0	0	0	2181	tags=73%, list=12%, signal=82%
REACTOME_INFLUENZA_LIFE_CYCLE	REACTOME_INFLUENZA_LIFE_CYCLE	Details ...	134	-0.718492	-9.62612	0	0	0	2172	tags=83%, list=12%, signal=93%
REACTOME_TRANSLATION	REACTOME_TRANSLATION	Details ...	144	-0.688213	-9.60777	0	0	0	2316	tags=81%, list=12%, signal=91%
REACTOME_CELL_CYCLE	REACTOME_CELL_CYCLE	Details ...	385	-0.414182	-9.39497	0	0	0	3228	tags=58%, list=17%, signal=68%
REACTOME_3_UTR_MEDIATED_TRANSLATIONAL_REGULATION	REACTOME_3_UTR_MEDIATED_TRANSLATIONAL_REGULATION	Details ...	104	-0.785809	-9.26073	0	0	0	1767	tags=88%, list=9%, signal=96%
REACTOME_INFLUENZA_VIRAL_RNA_TRANSCRIPTION_AND_REPLICATION	REACTOME_INFLUENZA_VIRAL_RNA_TRANSCRIPTION_AND_REPLICATION	Details ...	100	-0.790669	-9.24099	0	0	0	1767	tags=88%, list=9%, signal=97%
REACTOME_NONSENSE_MEDIATED_DECAY_ENHANCED_BY_THE_EXON_JUNCTION_COMPLEX	REACTOME_NONSENSE_MEDIATED_DECAY_ENHANCED_BY_THE_EXON_JUNCTION_COMPLEX	Details ...	104	-0.763765	-8.99717	0	0	0	2181	tags=88%, list=12%, signal=98%
REACTOME_DNA_REPLICATION	REACTOME_DNA_REPLICATION	Details ...	182	-0.556681	-8.86653	0	0	0	2871	tags=70%, list=15%, signal=82%
REACTOME_CELL_CYCLE_MITOTIC	REACTOME_CELL_CYCLE_MITOTIC	Details ...	300	-0.440712	-8.84096	0	0	0	3393	tags=61%, list=18%, signal=74%
REACTOME_PEPTIDE_CHAIN_ELONGATION	REACTOME_PEPTIDE_CHAIN_ELONGATION	Details ...	84	-0.826826	-8.82289	0	0	0	1767	tags=92%, list=9%, signal=101%
REACTOME_SRP_DEPENDENT_COTRANSLATIONAL_PROTEIN_TARGETING_TO_MEMBRANE	REACTOME_SRP_DEPENDENT_COTRANSLATIONAL_PROTEIN_TARGETING_TO_MEMBRANE	Details ...	107	-0.707449	-8.63606	0	0	0	2248	tags=82%, list=12%, signal=93%
REACTOME_MRNA_PROCESSING	REACTOME_MRNA_PROCESSING	Details ...	150	-0.607182	-8.61542	0	0	0	2852	tags=75%, list=15%, signal=88%
REACTOME_PROCESSING_OF_CAPPED_INTRON_CONTAINING_PRE_MRNA	REACTOME_PROCESSING_OF_CAPPED_INTRON_CONTAINING_PRE_MRNA	Details ...	131	-0.624349	-8.37874	0	0	0	2852	tags=77%, list=15%, signal=90%
REACTOME_MITOTIC_M_M_G1_PHASES	REACTOME_MITOTIC_M_M_G1_PHASES	Details ...	162	-0.556497	-8.32831	0	0	0	2871	tags=70%, list=15%, signal=82%
REACTOME_HIV_INFECTION	REACTOME_HIV_INFECTION	Details ...	187	-0.507037	-7.95465	0	0	0	2639	tags=64%, list=14%, signal=74%
REACTOME_METABOLISM_OF_PROTEINS	REACTOME_METABOLISM_OF_PROTEINS	Details ...	415	-0.327125	-7.73636	0	0	0	2332	tags=44%, list=12%, signal=49%
REACTOME_MRNA_SPLICING	REACTOME_MRNA_SPLICING	Details ...	102	-0.626922	-7.3418	0	0	0	2852	tags=77%, list=15%, signal=91%
REACTOME_SYNTHESIS_OF_DNA	REACTOME_SYNTHESIS_OF_DNA	Details ...	89	-0.666364	-7.30108	0	0	0	3178	tags=83%, list=17%, signal=99%
REACTOME_S_PHASE	REACTOME_S_PHASE	Details ...	105	-0.606564	-7.19759	0	0	0	3178	tags=77%, list=17%, signal=92%
REACTOME_TRANSCRIPTION	REACTOME_TRANSCRIPTION	Details ...	183	-0.462007	-7.18708	0	0	0	3228	tags=63%, list=17%, signal=75%
REACTOME_CELL_CYCLE_CHECKPOINTS	REACTOME_CELL_CYCLE_CHECKPOINTS	Details ...	109	-0.58545	-7.17474	0	0	0	2869	tags=73%, list=15%, signal=86%
REACTOME_LATE_PHASE_OF_HIV_LIFE_CYCLE	REACTOME_LATE_PHASE_OF_HIV_LIFE_CYCLE	Details ...	96	-0.615233	-7.09884	0	0	0	2605	tags=75%, list=14%, signal=87%
REACTOME_HIV_LIFE_CYCLE	REACTOME_HIV_LIFE_CYCLE	Details ...	109	-0.571828	-7.03288	0	0	0	2605	tags=71%, list=14%, signal=81%
REACTOME_ACTIVATION_OF_THE_MRNA_UPON_BINDING_OF_THE_CAP_BINDING_COMPLEX_AND_EIFS_AND_SUBSEQUENT_BINDING_TO_43S	REACTOME_ACTIVATION_OF_THE_MRNA_UPON_BINDING_OF_THE_CAP_BINDING_COMPLEX_AND_EIFS_AND_SUBSEQUENT_BINDING_TO_43S	Details ...	56	-0.781723	-6.96068	0	0	0	1469	tags=86%, list=8%, signal=93%
REACTOME_FORMATION_OF_THE_TERNARY_COMPLEX_AND_SUBSEQUENTLY_THE_43S_COMPLEX	REACTOME_FORMATION_OF_THE_TERNARY_COMPLEX_AND_SUBSEQUENTLY_THE_43S_COMPLEX	Details ...	48	-0.825808	-6.63363	0	0	0	1363	tags=90%, list=7%, signal=96%
REACTOME_RNA_POL_II_TRANSCRIPTION	REACTOME_RNA_POL_II_TRANSCRIPTION	Details ...	95	-0.584933	-6.62838	0	0	0	3124	tags=75%, list=17%, signal=89%
REACTOME_G1_S_TRANSITION	REACTOME_G1_S_TRANSITION	Details ...	105	-0.549101	-6.57531	0	0	0	3178	tags=71%, list=17%, signal=85%
REACTOME_M_G1_TRANSITION	REACTOME_M_G1_TRANSITION	Details ...	77	-0.618443	-6.54221	0	0	0	2349	tags=74%, list=12%, signal=84%
REACTOME_MITOTIC_G1_G1_S_PHASES	REACTOME_MITOTIC_G1_G1_S_PHASES	Details ...	129	-0.490394	-6.54083	0	0	0	3393	tags=67%, list=18%, signal=81%
REACTOME_HOST_INTERACTIONS_OF_HIV_FACTORS	REACTOME_HOST_INTERACTIONS_OF_HIV_FACTORS	Details ...	119	-0.493008	-6.23288	0	0	0	2334	tags=61%, list=12%, signal=70%
REACTOME_REGULATION_OF_MITOTIC_CELL_CYCLE	REACTOME_REGULATION_OF_MITOTIC_CELL_CYCLE	Details ...	75	-0.597589	-6.19346	0	0	0	2861	tags=75%, list=15%, signal=88%
REACTOME_MRNA_SPLICING_MINOR_PATHWAY	REACTOME_MRNA_SPLICING_MINOR_PATHWAY	Details ...	39	-0.839288	-6.00474	0	0	0	1616	tags=92%, list=9%, signal=101%
REACTOME_METABOLISM_OF_NON_CODING_RNA	REACTOME_METABOLISM_OF_NON_CODING_RNA	Details ...	48	-0.732485	-5.99727	0	0	0	2334	tags=85%, list=12%, signal=97%
REACTOME_APC_C_CDC20_MEDIATED_DEGRADATION_OF_MITOTIC_PROTEINS	REACTOME_APC_C_CDC20_MEDIATED_DEGRADATION_OF_MITOTIC_PROTEINS	Details ...	63	-0.644349	-5.93835	0	0	0	2861	tags=79%, list=15%, signal=93%
REACTOME_APC_C_CDH1_MEDIATED_DEGRADATION_OF_CDC20_AND_OTHER_APC_C_CDH1_TARGETED_PROTEINS_IN_LATE_MITOSIS_EARLY_G1	REACTOME_APC_C_CDH1_MEDIATED_DEGRADATION_OF_CDC20_AND_OTHER_APC_C_CDH1_TARGETED_PROTEINS_IN_LATE_MITOSIS_EARLY_G1	Details ...	62	-0.639799	-5.90034	0	0	0	2274	tags=76%, list=12%, signal=86%
REACTOME_REGULATION_OF_MRNA_STABILITY_BY_PROTEINS_THAT_BIND_AU_RICH_ELEMENTS	REACTOME_REGULATION_OF_MRNA_STABILITY_BY_PROTEINS_THAT_BIND_AU_RICH_ELEMENTS	Details ...	80	-0.54364	-5.78561	0	0	0	2053	tags=65%, list=11%, signal=73%
REACTOME_TRNA_AMINOACYLATION	REACTOME_TRNA_AMINOACYLATION	Details ...	41	-0.752113	-5.75046	0	0	0	2410	tags=88%, list=13%, signal=100%
REACTOME_ORC1_REMOVAL_FROM_CHROMATIN	REACTOME_ORC1_REMOVAL_FROM_CHROMATIN	Details ...	64	-0.615838	-5.70264	0	0	0	2869	tags=77%, list=15%, signal=90%
REACTOME_AUTODEGRADATION_OF_CDH1_BY_CDH1_APC_C	REACTOME_AUTODEGRADATION_OF_CDH1_BY_CDH1_APC_C	Details ...	54	-0.659297	-5.7	0	0	0	2274	tags=78%, list=12%, signal=88%
REACTOME_RESPIRATORY_ELECTRON_TRANSPORT_ATP_SYNTHESIS_BY_CHEMIOSMOTIC_COUPLING_AND_HEAT_PRODUCTION_BY_UNCOUPLING_PROTEINS_	REACTOME_RESPIRATORY_ELECTRON_TRANSPORT_ATP_SYNTHESIS_BY_CHEMIOSMOTIC_COUPLING_AND_HEAT_PRODUCTION_BY_UNCOUPLING_PROTEINS_	Details ...	80	-0.534658	-5.6323	0	0	0	2694	tags=68%, list=14%, signal=78%
REACTOME_ASSEMBLY_OF_THE_PRE_REPLICATIVE_COMPLEX	REACTOME_ASSEMBLY_OF_THE_PRE_REPLICATIVE_COMPLEX	Details ...	62	-0.608187	-5.6114	0	0	0	2869	tags=76%, list=15%, signal=89%
REACTOME_CHROMOSOME_MAINTENANCE	REACTOME_CHROMOSOME_MAINTENANCE	Details ...	111	-0.435277	-5.49415	0	0	0	3228	tags=60%, list=17%, signal=72%
REACTOME_CDT1_ASSOCIATION_WITH_THE_CDC6_ORC_ORIGIN_COMPLEX	REACTOME_CDT1_ASSOCIATION_WITH_THE_CDC6_ORC_ORIGIN_COMPLEX	Details ...	53	-0.625972	-5.42081	0	0	0	3178	tags=79%, list=17%, signal=95%
REACTOME_DESTABILIZATION_OF_MRNA_BY_AUF1_HNRNP_D0	REACTOME_DESTABILIZATION_OF_MRNA_BY_AUF1_HNRNP_D0	Details ...	49	-0.627659	-5.33837	0	0	0	2053	tags=73%, list=11%, signal=82%
REACTOME_RNA_POL_II_PRE_TRANSCRIPTION_EVENTS	REACTOME_RNA_POL_II_PRE_TRANSCRIPTION_EVENTS	Details ...	54	-0.614156	-5.29913	0	0	0	3124	tags=78%, list=17%, signal=93%
REACTOME_RESPIRATORY_ELECTRON_TRANSPORT	REACTOME_RESPIRATORY_ELECTRON_TRANSPORT	Details ...	64	-0.562424	-5.29637	0	0	0	2694	tags=70%, list=14%, signal=82%
REACTOME_VIF_MEDIATED_DEGRADATION_OF_APOBEC3G	REACTOME_VIF_MEDIATED_DEGRADATION_OF_APOBEC3G	Details ...	48	-0.642971	-5.24272	0	0	0	2053	tags=75%, list=11%, signal=84%
REACTOME_TRANSCRIPTION_COUPLED_NER_TC_NER	REACTOME_TRANSCRIPTION_COUPLED_NER_TC_NER	Details ...	43	-0.673365	-5.21745	0	0	0	3124	tags=84%, list=17%, signal=100%
REACTOME_CDK_MEDIATED_PHOSPHORYLATION_AND_REMOVAL_OF_CDC6	REACTOME_CDK_MEDIATED_PHOSPHORYLATION_AND_REMOVAL_OF_CDC6	Details ...	45	-0.670713	-5.20578	0	0	0	2053	tags=78%, list=11%, signal=87%
REACTOME_MITOTIC_PROMETAPHASE	REACTOME_MITOTIC_PROMETAPHASE	Details ...	81	-0.504504	-5.20474	0	0	0	2871	tags=65%, list=15%, signal=77%
REACTOME_TCA_CYCLE_AND_RESPIRATORY_ELECTRON_TRANSPORT	REACTOME_TCA_CYCLE_AND_RESPIRATORY_ELECTRON_TRANSPORT	Details ...	116	-0.42131	-5.17835	0	0	0	3001	tags=58%, list=16%, signal=68%
REACTOME_SCF_BETA_TRCP_MEDIATED_DEGRADATION_OF_EMI1	REACTOME_SCF_BETA_TRCP_MEDIATED_DEGRADATION_OF_EMI1	Details ...	48	-0.622085	-5.10163	0	0	0	2053	tags=73%, list=11%, signal=82%
REACTOME_DNA_STRAND_ELONGATION	REACTOME_DNA_STRAND_ELONGATION	Details ...	30	-0.776737	-5.07178	0	0	0	2352	tags=90%, list=12%, signal=103%
REACTOME_P53_INDEPENDENT_G1_S_DNA_DAMAGE_CHECKPOINT	REACTOME_P53_INDEPENDENT_G1_S_DNA_DAMAGE_CHECKPOINT	Details ...	47	-0.616275	-4.95332	0	0	0	2053	tags=72%, list=11%, signal=81%
REACTOME_NUCLEOTIDE_EXCISION_REPAIR	REACTOME_NUCLEOTIDE_EXCISION_REPAIR	Details ...	48	-0.606998	-4.92141	0	0	0	3124	tags=77%, list=17%, signal=92%
REACTOME_AUTODEGRADATION_OF_THE_E3_UBIQUITIN_LIGASE_COP1	REACTOME_AUTODEGRADATION_OF_THE_E3_UBIQUITIN_LIGASE_COP1	Details ...	46	-0.610214	-4.87027	0	0	0	2053	tags=72%, list=11%, signal=80%
REACTOME_CYCLIN_E_ASSOCIATED_EVENTS_DURING_G1_S_TRANSITION_	REACTOME_CYCLIN_E_ASSOCIATED_EVENTS_DURING_G1_S_TRANSITION_	Details ...	61	-0.534344	-4.86177	0	0	0	2326	tags=66%, list=12%, signal=75%
REACTOME_RNA_POL_II_TRANSCRIPTION_PRE_INITIATION_AND_PROMOTER_OPENING	REACTOME_RNA_POL_II_TRANSCRIPTION_PRE_INITIATION_AND_PROMOTER_OPENING	Details ...	39	-0.65649	-4.84246	0	0	0	3124	tags=82%, list=17%, signal=98%
REACTOME_P53_DEPENDENT_G1_DNA_DAMAGE_RESPONSE	REACTOME_P53_DEPENDENT_G1_DNA_DAMAGE_RESPONSE	Details ...	52	-0.565972	-4.83881	0	0	0	2053	tags=67%, list=11%, signal=75%
REACTOME_REGULATION_OF_ORNITHINE_DECARBOXYLASE_ODC	REACTOME_REGULATION_OF_ORNITHINE_DECARBOXYLASE_ODC	Details ...	47	-0.585791	-4.81306	0	0	0	3029	tags=74%, list=16%, signal=88%
REACTOME_DNA_REPAIR	REACTOME_DNA_REPAIR	Details ...	103	-0.400958	-4.80974	0	0	0	3471	tags=58%, list=18%, signal=71%
REACTOME_TRANSPORT_OF_MATURE_TRANSCRIPT_TO_CYTOPLASM	REACTOME_TRANSPORT_OF_MATURE_TRANSCRIPT_TO_CYTOPLASM	Details ...	51	-0.560818	-4.76802	0	0	0	2769	tags=71%, list=15%, signal=82%
REACTOME_EXTENSION_OF_TELOMERES	REACTOME_EXTENSION_OF_TELOMERES	Details ...	27	-0.76169	-4.75107	0	0	0	3123	tags=93%, list=17%, signal=111%
REACTOME_SCFSKP2_MEDIATED_DEGRADATION_OF_P27_P21	REACTOME_SCFSKP2_MEDIATED_DEGRADATION_OF_P27_P21	Details ...	52	-0.565972	-4.71855	0	0	0	2053	tags=67%, list=11%, signal=75%
REACTOME_G2_M_CHECKPOINTS	REACTOME_G2_M_CHECKPOINTS	Details ...	41	-0.627337	-4.70705	0	0	0	3840	tags=83%, list=20%, signal=104%
REACTOME_FORMATION_OF_RNA_POL_II_ELONGATION_COMPLEX_	REACTOME_FORMATION_OF_RNA_POL_II_ELONGATION_COMPLEX_	Details ...	38	-0.667697	-4.70482	0	0	0	2326	tags=79%, list=12%, signal=90%
REACTOME_ACTIVATION_OF_ATR_IN_RESPONSE_TO_REPLICATION_STRESS	REACTOME_ACTIVATION_OF_ATR_IN_RESPONSE_TO_REPLICATION_STRESS	Details ...	35	-0.66156	-4.6575	0	0	0	3178	tags=83%, list=17%, signal=99%
REACTOME_RNA_POL_I_RNA_POL_III_AND_MITOCHONDRIAL_TRANSCRIPTION	REACTOME_RNA_POL_I_RNA_POL_III_AND_MITOCHONDRIAL_TRANSCRIPTION	Details ...	103	-0.394372	-4.64095	0	0	0	3228	tags=56%, list=17%, signal=68%
REACTOME_FORMATION_OF_THE_HIV1_EARLY_ELONGATION_COMPLEX	REACTOME_FORMATION_OF_THE_HIV1_EARLY_ELONGATION_COMPLEX	Details ...	28	-0.735113	-4.58614	0	0	0	2326	tags=86%, list=12%, signal=98%
REACTOME_MRNA_CAPPING	REACTOME_MRNA_CAPPING	Details ...	28	-0.728559	-4.5822	0	0	0	3124	tags=89%, list=17%, signal=107%
REACTOME_SIGNALING_BY_WNT	REACTOME_SIGNALING_BY_WNT	Details ...	61	-0.499508	-4.56243	0	0	0	2053	tags=61%, list=11%, signal=68%
REACTOME_ACTIVATION_OF_THE_PRE_REPLICATIVE_COMPLEX	REACTOME_ACTIVATION_OF_THE_PRE_REPLICATIVE_COMPLEX	Details ...	30	-0.69954	-4.56215	0	0	0	3178	tags=87%, list=17%, signal=104%
REACTOME_CROSS_PRESENTATION_OF_SOLUBLE_EXOGENOUS_ANTIGENS_ENDOSOMES	REACTOME_CROSS_PRESENTATION_OF_SOLUBLE_EXOGENOUS_ANTIGENS_ENDOSOMES	Details ...	45	-0.581611	-4.54285	0	0	0	2053	tags=69%, list=11%, signal=77%
REACTOME_TRANSPORT_OF_MATURE_MRNA_DERIVED_FROM_AN_INTRONLESS_TRANSCRIPT	REACTOME_TRANSPORT_OF_MATURE_MRNA_DERIVED_FROM_AN_INTRONLESS_TRANSCRIPT	Details ...	32	-0.658823	-4.53639	0	0	0	2334	tags=78%, list=12%, signal=89%
REACTOME_ELONGATION_ARREST_AND_RECOVERY	REACTOME_ELONGATION_ARREST_AND_RECOVERY	Details ...	27	-0.724344	-4.53099	0	0	0	1729	tags=81%, list=9%, signal=90%
REACTOME_RNA_POL_III_TRANSCRIPTION	REACTOME_RNA_POL_III_TRANSCRIPTION	Details ...	30	-0.709671	-4.47643	0	0	0	2987	tags=87%, list=16%, signal=103%
REACTOME_ER_PHAGOSOME_PATHWAY	REACTOME_ER_PHAGOSOME_PATHWAY	Details ...	57	-0.506902	-4.46626	0	0	0	2053	tags=61%, list=11%, signal=69%
REACTOME_REGULATION_OF_APOPTOSIS	REACTOME_REGULATION_OF_APOPTOSIS	Details ...	55	-0.492772	-4.37	0	0	0	2053	tags=60%, list=11%, signal=67%
REACTOME_CYTOSOLIC_TRNA_AMINOACYLATION	REACTOME_CYTOSOLIC_TRNA_AMINOACYLATION	Details ...	24	-0.749284	-4.34093	0	0	0	2393	tags=88%, list=13%, signal=100%
REACTOME_MICRORNA_MIRNA_BIOGENESIS	REACTOME_MICRORNA_MIRNA_BIOGENESIS	Details ...	18	-0.86006	-4.32342	0	0	0	1610	tags=94%, list=9%, signal=103%
REACTOME_ACTIVATION_OF_NF_KAPPAB_IN_B_CELLS	REACTOME_ACTIVATION_OF_NF_KAPPAB_IN_B_CELLS	Details ...	60	-0.476183	-4.31114	0	0	0	2053	tags=58%, list=11%, signal=65%
REACTOME_RNA_POL_III_TRANSCRIPTION_INITIATION_FROM_TYPE_2_PROMOTER	REACTOME_RNA_POL_III_TRANSCRIPTION_INITIATION_FROM_TYPE_2_PROMOTER	Details ...	20	-0.792716	-4.28195	0	0	0	2987	tags=95%, list=16%, signal=113%
REACTOME_ABORTIVE_ELONGATION_OF_HIV1_TRANSCRIPT_IN_THE_ABSENCE_OF_TAT	REACTOME_ABORTIVE_ELONGATION_OF_HIV1_TRANSCRIPT_IN_THE_ABSENCE_OF_TAT	Details ...	19	-0.810348	-4.22908	0	0	0	1610	tags=89%, list=9%, signal=98%
REACTOME_CLEAVAGE_OF_GROWING_TRANSCRIPT_IN_THE_TERMINATION_REGION_	REACTOME_CLEAVAGE_OF_GROWING_TRANSCRIPT_IN_THE_TERMINATION_REGION_	Details ...	41	-0.544688	-4.20943	0	0	0	3555	tags=73%, list=19%, signal=90%
REACTOME_MITOCHONDRIAL_TRNA_AMINOACYLATION	REACTOME_MITOCHONDRIAL_TRNA_AMINOACYLATION	Details ...	20	-0.773251	-4.19826	0	0	0	2410	tags=90%, list=13%, signal=103%
REACTOME_LAGGING_STRAND_SYNTHESIS	REACTOME_LAGGING_STRAND_SYNTHESIS	Details ...	19	-0.782831	-4.08314	0	0	0	3123	tags=95%, list=17%, signal=113%
REACTOME_MITOCHONDRIAL_PROTEIN_IMPORT	REACTOME_MITOCHONDRIAL_PROTEIN_IMPORT	Details ...	48	-0.502938	-4.07313	0	0	0	3117	tags=67%, list=17%, signal=80%
REACTOME_NEP_NS2_INTERACTS_WITH_THE_CELLULAR_EXPORT_MACHINERY	REACTOME_NEP_NS2_INTERACTS_WITH_THE_CELLULAR_EXPORT_MACHINERY	Details ...	27	-0.655171	-4.05876	0	0	0	2334	tags=78%, list=12%, signal=89%
REACTOME_TELOMERE_MAINTENANCE	REACTOME_TELOMERE_MAINTENANCE	Details ...	69	-0.427882	-4.05359	0	0	0	3445	tags=61%, list=18%, signal=74%
REACTOME_RNA_POL_III_TRANSCRIPTION_INITIATION_FROM_TYPE_3_PROMOTER	REACTOME_RNA_POL_III_TRANSCRIPTION_INITIATION_FROM_TYPE_3_PROMOTER	Details ...	23	-0.71231	-4.05026	0	0	0	2987	tags=87%, list=16%, signal=103%
REACTOME_DEADENYLATION_DEPENDENT_MRNA_DECAY	REACTOME_DEADENYLATION_DEPENDENT_MRNA_DECAY	Details ...	43	-0.521596	-4.03651	0	0	0	2031	tags=63%, list=11%, signal=70%
REACTOME_GLOBAL_GENOMIC_NER_GG_NER	REACTOME_GLOBAL_GENOMIC_NER_GG_NER	Details ...	32	-0.585614	-4.03234	0	0	0	3124	tags=75%, list=17%, signal=90%
REACTOME_FORMATION_OF_TRANSCRIPTION_COUPLED_NER_TC_NER_REPAIR_COMPLEX	REACTOME_FORMATION_OF_TRANSCRIPTION_COUPLED_NER_TC_NER_REPAIR_COMPLEX	Details ...	28	-0.621257	-3.98126	0	0	0	3124	tags=79%, list=17%, signal=94%
REACTOME_REGULATION_OF_GLUCOKINASE_BY_GLUCOKINASE_REGULATORY_PROTEIN	REACTOME_REGULATION_OF_GLUCOKINASE_BY_GLUCOKINASE_REGULATORY_PROTEIN	Details ...	27	-0.618081	-3.9429	0	0	0	2334	tags=74%, list=12%, signal=84%
REACTOME_RNA_POL_I_TRANSCRIPTION_TERMINATION	REACTOME_RNA_POL_I_TRANSCRIPTION_TERMINATION	Details ...	20	-0.735401	-3.935	0	0	0	3124	tags=90%, list=17%, signal=108%
REACTOME_ANTIGEN_PROCESSING_CROSS_PRESENTATION	REACTOME_ANTIGEN_PROCESSING_CROSS_PRESENTATION	Details ...	70	-0.392793	-3.92362	0	0	0	2053	tags=50%, list=11%, signal=56%
REACTOME_REGULATORY_RNA_PATHWAYS	REACTOME_REGULATORY_RNA_PATHWAYS	Details ...	21	-0.725126	-3.85824	0	0	0	1610	tags=81%, list=9%, signal=88%
REACTOME_TRANSPORT_OF_RIBONUCLEOPROTEINS_INTO_THE_HOST_NUCLEUS	REACTOME_TRANSPORT_OF_RIBONUCLEOPROTEINS_INTO_THE_HOST_NUCLEUS	Details ...	27	-0.618081	-3.82174	0	0	0	2334	tags=74%, list=12%, signal=84%
REACTOME_RNA_POL_I_TRANSCRIPTION_INITIATION	REACTOME_RNA_POL_I_TRANSCRIPTION_INITIATION	Details ...	23	-0.661515	-3.79744	0	0	0	3124	tags=83%, list=17%, signal=99%
REACTOME_APC_CDC20_MEDIATED_DEGRADATION_OF_NEK2A	REACTOME_APC_CDC20_MEDIATED_DEGRADATION_OF_NEK2A		20	-0.663709	-3.64113	0	0	0	2588	tags=80%, list=14%, signal=93%
REACTOME_E2F_MEDIATED_REGULATION_OF_DNA_REPLICATION	REACTOME_E2F_MEDIATED_REGULATION_OF_DNA_REPLICATION		33	-0.515626	-3.62571	0	0	0	4587	tags=76%, list=24%, signal=100%
REACTOME_MRNA_3_END_PROCESSING	REACTOME_MRNA_3_END_PROCESSING		32	-0.531449	-3.61383	0	0	0	3555	tags=72%, list=19%, signal=88%
REACTOME_DOWNSTREAM_SIGNALING_EVENTS_OF_B_CELL_RECEPTOR_BCR	REACTOME_DOWNSTREAM_SIGNALING_EVENTS_OF_B_CELL_RECEPTOR_BCR		91	-0.321457	-3.61208	0	0	0	2053	tags=43%, list=11%, signal=48%
REACTOME_INTERACTIONS_OF_VPR_WITH_HOST_CELLULAR_PROTEINS	REACTOME_INTERACTIONS_OF_VPR_WITH_HOST_CELLULAR_PROTEINS		32	-0.53361	-3.59658	0	0	0	2334	tags=66%, list=12%, signal=75%
REACTOME_RNA_POL_III_TRANSCRIPTION_TERMINATION	REACTOME_RNA_POL_III_TRANSCRIPTION_TERMINATION		16	-0.719167	-3.53325	0	0	0	1775	tags=81%, list=9%, signal=90%
REACTOME_ANTIGEN_PROCESSING_UBIQUITINATION_PROTEASOME_DEGRADATION	REACTOME_ANTIGEN_PROCESSING_UBIQUITINATION_PROTEASOME_DEGRADATION		195	-0.218177	-3.52799	0	0	0	2315	tags=34%, list=12%, signal=38%
REACTOME_PROCESSIVE_SYNTHESIS_ON_THE_LAGGING_STRAND	REACTOME_PROCESSIVE_SYNTHESIS_ON_THE_LAGGING_STRAND		15	-0.768619	-3.47884	0	0	0	3123	tags=93%, list=17%, signal=112%
REACTOME_PROCESSING_OF_CAPPED_INTRONLESS_PRE_MRNA	REACTOME_PROCESSING_OF_CAPPED_INTRONLESS_PRE_MRNA		23	-0.615012	-3.44247	0	0	0	2359	tags=74%, list=12%, signal=84%
REACTOME_INHIBITION_OF_THE_PROTEOLYTIC_ACTIVITY_OF_APC_C_REQUIRED_FOR_THE_ONSET_OF_ANAPHASE_BY_MITOTIC_SPINDLE_CHECKPOINT_COMPONENTS	REACTOME_INHIBITION_OF_THE_PROTEOLYTIC_ACTIVITY_OF_APC_C_REQUIRED_FOR_THE_ONSET_OF_ANAPHASE_BY_MITOTIC_SPINDLE_CHECKPOINT_COMPONENTS		17	-0.687154	-3.42195	0	0	0	2588	tags=82%, list=14%, signal=95%
REACTOME_APC_C_CDC20_MEDIATED_DEGRADATION_OF_CYCLIN_B	REACTOME_APC_C_CDC20_MEDIATED_DEGRADATION_OF_CYCLIN_B		18	-0.682533	-3.3923	0	0	0	2861	tags=83%, list=15%, signal=98%
REACTOME_GLUCOSE_TRANSPORT	REACTOME_GLUCOSE_TRANSPORT		38	-0.456322	-3.31046	0	0	0	2334	tags=58%, list=12%, signal=66%
REACTOME_ANTIVIRAL_MECHANISM_BY_IFN_STIMULATED_GENES	REACTOME_ANTIVIRAL_MECHANISM_BY_IFN_STIMULATED_GENES		65	-0.345701	-3.30994	0	0	0	2792	tags=49%, list=15%, signal=58%
REACTOME_CLASS_I_MHC_MEDIATED_ANTIGEN_PROCESSING_PRESENTATION	REACTOME_CLASS_I_MHC_MEDIATED_ANTIGEN_PROCESSING_PRESENTATION		231	-0.182728	-3.26424	0	0	0	2315	tags=30%, list=12%, signal=34%
REACTOME_PREFOLDIN_MEDIATED_TRANSFER_OF_SUBSTRATE_TO_CCT_TRIC	REACTOME_PREFOLDIN_MEDIATED_TRANSFER_OF_SUBSTRATE_TO_CCT_TRIC		27	-0.525255	-3.26344	0	0	0	3385	tags=70%, list=18%, signal=86%
REACTOME_PHOSPHORYLATION_OF_THE_APC_C	REACTOME_PHOSPHORYLATION_OF_THE_APC_C		16	-0.66161	-3.23457	0	0	0	2861	tags=81%, list=15%, signal=96%
REACTOME_PERK_REGULATED_GENE_EXPRESSION	REACTOME_PERK_REGULATED_GENE_EXPRESSION		26	-0.50436	-3.07772	0	8.90449e-06	0.001	2837	tags=65%, list=15%, signal=77%
REACTOME_DEPOSITION_OF_NEW_CENPA_CONTAINING_NUCLEOSOMES_AT_THE_CENTROMERE	REACTOME_DEPOSITION_OF_NEW_CENPA_CONTAINING_NUCLEOSOMES_AT_THE_CENTROMERE		55	-0.345904	-3.01903	0	8.82903e-06	0.001	3445	tags=53%, list=18%, signal=64%
REACTOME_PROTEIN_FOLDING	REACTOME_PROTEIN_FOLDING		50	-0.365048	-3.01586	0	8.75483e-06	0.001	2190	tags=48%, list=12%, signal=54%
REACTOME_DESTABILIZATION_OF_MRNA_BY_KSRP	REACTOME_DESTABILIZATION_OF_MRNA_BY_KSRP		17	-0.596423	-3.01233	0	8.68188e-06	0.001	3189	tags=76%, list=17%, signal=92%
REACTOME_DESTABILIZATION_OF_MRNA_BY_BRF1	REACTOME_DESTABILIZATION_OF_MRNA_BY_BRF1		17	-0.598923	-3.00266	0	8.61012e-06	0.001	2031	tags=71%, list=11%, signal=79%
REACTOME_FORMATION_OF_TUBULIN_FOLDING_INTERMEDIATES_BY_CCT_TRIC	REACTOME_FORMATION_OF_TUBULIN_FOLDING_INTERMEDIATES_BY_CCT_TRIC		21	-0.556385	-2.99095	0	8.53955e-06	0.001	1196	tags=62%, list=6%, signal=66%
REACTOME_RNA_POL_I_TRANSCRIPTION	REACTOME_RNA_POL_I_TRANSCRIPTION		74	-0.29174	-2.98358	0	8.47012e-06	0.001	3445	tags=47%, list=18%, signal=58%
REACTOME_DESTABILIZATION_OF_MRNA_BY_TRISTETRAPROLIN_TTP	REACTOME_DESTABILIZATION_OF_MRNA_BY_TRISTETRAPROLIN_TTP		17	-0.598923	-2.96749	0	8.40182e-06	0.001	2031	tags=71%, list=11%, signal=79%
REACTOME_MEIOSIS	REACTOME_MEIOSIS		101	-0.253245	-2.93911	0	8.3346e-06	0.001	3471	tags=44%, list=18%, signal=53%
REACTOME_UNFOLDED_PROTEIN_RESPONSE	REACTOME_UNFOLDED_PROTEIN_RESPONSE		75	-0.280225	-2.8814	0	8.26845e-06	0.001	3291	tags=45%, list=17%, signal=55%
REACTOME_CONVERSION_FROM_APC_C_CDC20_TO_APC_C_CDH1_IN_LATE_ANAPHASE	REACTOME_CONVERSION_FROM_APC_C_CDC20_TO_APC_C_CDH1_IN_LATE_ANAPHASE		15	-0.613454	-2.87743	0	8.20335e-06	0.001	2274	tags=73%, list=12%, signal=83%
REACTOME_CITRIC_ACID_CYCLE_TCA_CYCLE	REACTOME_CITRIC_ACID_CYCLE_TCA_CYCLE		19	-0.536689	-2.85869	0	1.6841e-05	0.002	2797	tags=68%, list=15%, signal=80%
REACTOME_ACTIVATION_OF_GENES_BY_ATF4	REACTOME_ACTIVATION_OF_GENES_BY_ATF4		23	-0.502606	-2.81945	0	3.32737e-05	0.004	2837	tags=65%, list=15%, signal=77%
REACTOME_SIGNALING_BY_THE_B_CELL_RECEPTOR_BCR	REACTOME_SIGNALING_BY_THE_B_CELL_RECEPTOR_BCR		119	-0.220457	-2.80544	0	4.15165e-05	0.005	2053	tags=33%, list=11%, signal=37%
REACTOME_MITOTIC_G2_G2_M_PHASES	REACTOME_MITOTIC_G2_G2_M_PHASES		77	-0.267261	-2.78977	0	4.11995e-05	0.005	4294	tags=49%, list=23%, signal=64%
REACTOME_APOPTOSIS	REACTOME_APOPTOSIS		140	-0.197407	-2.70825	0	7.34797e-05	0.009	6687	tags=55%, list=35%, signal=85%
REACTOME_DOUBLE_STRAND_BREAK_REPAIR	REACTOME_DOUBLE_STRAND_BREAK_REPAIR		22	-0.479931	-2.69816	0	0.000104759	0.013	3824	tags=68%, list=20%, signal=85%
REACTOME_TRANSCRIPTIONAL_REGULATION_OF_WHITE_ADIPOCYTE_DIFFERENTIATION	REACTOME_TRANSCRIPTIONAL_REGULATION_OF_WHITE_ADIPOCYTE_DIFFERENTIATION		69	-0.26559	-2.66539	0	0.000120376	0.015	2667	tags=41%, list=14%, signal=47%
REACTOME_FORMATION_OF_INCISION_COMPLEX_IN_GG_NER	REACTOME_FORMATION_OF_INCISION_COMPLEX_IN_GG_NER		20	-0.485136	-2.60328	0	0.000174144	0.022	3124	tags=65%, list=17%, signal=78%
REACTOME_INSULIN_RECEPTOR_RECYCLING	REACTOME_INSULIN_RECEPTOR_RECYCLING		23	-0.445553	-2.55886	0	0.000236197	0.03	2271	tags=57%, list=12%, signal=64%
REACTOME_TRANSFERRIN_ENDOCYTOSIS_AND_RECYCLING	REACTOME_TRANSFERRIN_ENDOCYTOSIS_AND_RECYCLING		25	-0.400322	-2.47015	0.00202429	0.000480689	0.06	2271	tags=52%, list=12%, signal=59%
REACTOME_GLYCOLYSIS	REACTOME_GLYCOLYSIS		26	-0.397848	-2.42767	0	0.000602897	0.073	3393	tags=58%, list=18%, signal=70%
REACTOME_PPARA_ACTIVATES_GENE_EXPRESSION	REACTOME_PPARA_ACTIVATES_GENE_EXPRESSION		101	-0.202385	-2.42486	0	0.000621074	0.076	6296	tags=53%, list=33%, signal=80%
REACTOME_RECRUITMENT_OF_MITOTIC_CENTROSOME_PROTEINS_AND_COMPLEXES	REACTOME_RECRUITMENT_OF_MITOTIC_CENTROSOME_PROTEINS_AND_COMPLEXES		62	-0.258829	-2.41782	0	0.00062453	0.077	3353	tags=44%, list=18%, signal=53%
REACTOME_G1_S_SPECIFIC_TRANSCRIPTION	REACTOME_G1_S_SPECIFIC_TRANSCRIPTION		17	-0.477282	-2.38922	0.00190114	0.000788344	0.096	4326	tags=71%, list=23%, signal=91%
REACTOME_MEIOTIC_SYNAPSIS	REACTOME_MEIOTIC_SYNAPSIS		65	-0.249251	-2.38901	0	0.000782792	0.096	3445	tags=43%, list=18%, signal=53%
REACTOME_MEIOTIC_RECOMBINATION	REACTOME_MEIOTIC_RECOMBINATION		73	-0.230944	-2.37756	0	0.000845938	0.105	4452	tags=47%, list=24%, signal=61%
REACTOME_METABOLISM_OF_AMINO_ACIDS_AND_DERIVATIVES	REACTOME_METABOLISM_OF_AMINO_ACIDS_AND_DERIVATIVES		191	-0.146205	-2.37371	0	0.000855076	0.107	3299	tags=32%, list=17%, signal=38%
REACTOME_HOMOLOGOUS_RECOMBINATION_REPAIR_OF_REPLICATION_INDEPENDENT_DOUBLE_STRAND_BREAKS	REACTOME_HOMOLOGOUS_RECOMBINATION_REPAIR_OF_REPLICATION_INDEPENDENT_DOUBLE_STRAND_BREAKS		16	-0.485465	-2.35727	0	0.00092262	0.116	3824	tags=69%, list=20%, signal=86%
REACTOME_METABOLISM_OF_CARBOHYDRATES	REACTOME_METABOLISM_OF_CARBOHYDRATES		231	-0.127761	-2.2412	0.00207469	0.00204979	0.241	6692	tags=48%, list=35%, signal=74%
REACTOME_SYNTHESIS_AND_INTERCONVERSION_OF_NUCLEOTIDE_DI_AND_TRIPHOSPHATES	REACTOME_SYNTHESIS_AND_INTERCONVERSION_OF_NUCLEOTIDE_DI_AND_TRIPHOSPHATES		18	-0.441005	-2.2321	0	0.0021097	0.25	1123	tags=50%, list=6%, signal=53%
REACTOME_MEMBRANE_TRAFFICKING	REACTOME_MEMBRANE_TRAFFICKING		122	-0.171416	-2.17287	0	0.0032355	0.351	2512	tags=30%, list=13%, signal=35%
REACTOME_IRON_UPTAKE_AND_TRANSPORT	REACTOME_IRON_UPTAKE_AND_TRANSPORT		36	-0.31207	-2.16788	0.00414079	0.00331314	0.363	2512	tags=44%, list=13%, signal=51%
REACTOME_DIABETES_PATHWAYS	REACTOME_DIABETES_PATHWAYS		126	-0.162839	-2.11856	0.0117878	0.00459484	0.463	3391	tags=34%, list=18%, signal=41%
REACTOME_CYCLIN_A_B1_ASSOCIATED_EVENTS_DURING_G2_M_TRANSITION	REACTOME_CYCLIN_A_B1_ASSOCIATED_EVENTS_DURING_G2_M_TRANSITION		15	-0.463741	-2.1148	0	0.00473753	0.479	3840	tags=67%, list=20%, signal=84%
REACTOME_ASSOCIATION_OF_TRIC_CCT_WITH_TARGET_PROTEINS_DURING_BIOSYNTHESIS	REACTOME_ASSOCIATION_OF_TRIC_CCT_WITH_TARGET_PROTEINS_DURING_BIOSYNTHESIS		25	-0.347346	-2.0772	0.00394477	0.00602437	0.566	1004	tags=40%, list=5%, signal=42%
REACTOME_GLUCONEOGENESIS	REACTOME_GLUCONEOGENESIS		31	-0.307931	-2.04437	0	0.00735726	0.636	3333	tags=48%, list=18%, signal=59%
REACTOME_ENDOSOMAL_SORTING_COMPLEX_REQUIRED_FOR_TRANSPORT_ESCRT	REACTOME_ENDOSOMAL_SORTING_COMPLEX_REQUIRED_FOR_TRANSPORT_ESCRT		26	-0.336234	-2.03902	0	0.00757442	0.65	2376	tags=46%, list=13%, signal=53%
REACTOME_LOSS_OF_NLP_FROM_MITOTIC_CENTROSOMES	REACTOME_LOSS_OF_NLP_FROM_MITOTIC_CENTROSOMES		55	-0.227874	-1.97789	0.0107066	0.0108308	0.788	4294	tags=45%, list=23%, signal=59%
REACTOME_G0_AND_EARLY_G1	REACTOME_G0_AND_EARLY_G1		23	-0.342586	-1.96498	0.00589391	0.0116001	0.813	3392	tags=52%, list=18%, signal=64%
REACTOME_POST_CHAPERONIN_TUBULIN_FOLDING_PATHWAY	REACTOME_POST_CHAPERONIN_TUBULIN_FOLDING_PATHWAY		18	-0.38731	-1.93283	0.00199203	0.0137997	0.863	2136	tags=50%, list=11%, signal=56%
REACTOME_METABOLISM_OF_VITAMINS_AND_COFACTORS	REACTOME_METABOLISM_OF_VITAMINS_AND_COFACTORS		50	-0.228111	-1.92177	0.0188679	0.0145593	0.874	2503	tags=36%, list=13%, signal=41%
REACTOME_GLUCOSE_METABOLISM	REACTOME_GLUCOSE_METABOLISM		62	-0.203938	-1.90177	0.0021322	0.016122	0.899	3777	tags=40%, list=20%, signal=50%
REACTOME_FATTY_ACID_TRIACYLGLYCEROL_AND_KETONE_BODY_METABOLISM	REACTOME_FATTY_ACID_TRIACYLGLYCEROL_AND_KETONE_BODY_METABOLISM		162	-0.129903	-1.87976	0.00831601	0.0181378	0.919	5379	tags=41%, list=28%, signal=57%
REACTOME_G1_PHASE	REACTOME_G1_PHASE		35	-0.269691	-1.8774	0.00566038	0.0182467	0.923	6248	tags=60%, list=33%, signal=90%
REACTOME_L1CAM_INTERACTIONS	REACTOME_L1CAM_INTERACTIONS		84	-0.176905	-1.8604	0.014	0.0199763	0.951	11063	tags=76%, list=59%, signal=183%
REACTOME_METABOLISM_OF_NUCLEOTIDES	REACTOME_METABOLISM_OF_NUCLEOTIDES		70	-0.185376	-1.81036	0.0159046	0.0259407	0.982	1639	tags=27%, list=9%, signal=30%
REACTOME_PYRUVATE_METABOLISM_AND_CITRIC_ACID_TCA_CYCLE	REACTOME_PYRUVATE_METABOLISM_AND_CITRIC_ACID_TCA_CYCLE		40	-0.241647	-1.80155	0.012024	0.0270192	0.988	3001	tags=40%, list=16%, signal=47%
REACTOME_PKB_MEDIATED_EVENTS	REACTOME_PKB_MEDIATED_EVENTS		27	-0.287847	-1.78966	0.01417	0.0284778	0.988	6463	tags=63%, list=34%, signal=96%
REACTOME_LATENT_INFECTION_OF_HOMO_SAPIENS_WITH_MYCOBACTERIUM_TUBERCULOSIS	REACTOME_LATENT_INFECTION_OF_HOMO_SAPIENS_WITH_MYCOBACTERIUM_TUBERCULOSIS		31	-0.267328	-1.73851	0.0193798	0.0372998	0.997	2271	tags=39%, list=12%, signal=44%
REACTOME_PACKAGING_OF_TELOMERE_ENDS	REACTOME_PACKAGING_OF_TELOMERE_ENDS		42	-0.22767	-1.73712	0.0222222	0.0373324	0.997	4254	tags=45%, list=23%, signal=58%
REACTOME_YAP1_AND_WWTR1_TAZ_STIMULATED_GENE_EXPRESSION	REACTOME_YAP1_AND_WWTR1_TAZ_STIMULATED_GENE_EXPRESSION		23	-0.295943	-1.67043	0.04	0.0518102	1	9198	tags=78%, list=49%, signal=152%
REACTOME_EGFR_DOWNREGULATION	REACTOME_EGFR_DOWNREGULATION		24	-0.291269	-1.65168	0.0313112	0.056631	1	2376	tags=42%, list=13%, signal=48%
REACTOME_OXYGEN_DEPENDENT_PROLINE_HYDROXYLATION_OF_HYPOXIA_INDUCIBLE_FACTOR_ALPHA	REACTOME_OXYGEN_DEPENDENT_PROLINE_HYDROXYLATION_OF_HYPOXIA_INDUCIBLE_FACTOR_ALPHA		16	-0.338682	-1.61939	0.0318725	0.0656877	1	8954	tags=81%, list=47%, signal=154%
REACTOME_SIGNALING_BY_INSULIN_RECEPTOR	REACTOME_SIGNALING_BY_INSULIN_RECEPTOR		103	-0.137028	-1.61622	0.0466926	0.0662245	1	2561	tags=27%, list=14%, signal=31%
REACTOME_INTERFERON_SIGNALING	REACTOME_INTERFERON_SIGNALING		151	-0.111372	-1.59739	0.0433145	0.0723285	1	2792	tags=26%, list=15%, signal=30%
REACTOME_DEADENYLATION_OF_MRNA	REACTOME_DEADENYLATION_OF_MRNA		18	-0.311448	-1.58603	0.0497238	0.0759488	1	1469	tags=39%, list=8%, signal=42%
REACTOME_DEVELOPMENTAL_BIOLOGY	REACTOME_DEVELOPMENTAL_BIOLOGY		381	-0.0692079	-1.576	0.0455487	0.0790439	1	8782	tags=53%, list=47%, signal=98%
REACTOME_MHC_CLASS_II_ANTIGEN_PRESENTATION	REACTOME_MHC_CLASS_II_ANTIGEN_PRESENTATION		88	-0.144915	-1.56737	0.0546559	0.0816158	1	11011	tags=73%, list=58%, signal=174%
REACTOME_TRAFFICKING_OF_GLUR2_CONTAINING_AMPA_RECEPTORS	REACTOME_TRAFFICKING_OF_GLUR2_CONTAINING_AMPA_RECEPTORS		15	-0.337672	-1.53543	0.0651731	0.0935413	1	2442	tags=47%, list=13%, signal=54%
REACTOME_FANCONI_ANEMIA_PATHWAY	REACTOME_FANCONI_ANEMIA_PATHWAY		21	-0.274049	-1.50098	0.077821	0.10872	1	3824	tags=48%, list=20%, signal=60%
REACTOME_ACTIVATION_OF_CHAPERONE_GENES_BY_XBP1S	REACTOME_ACTIVATION_OF_CHAPERONE_GENES_BY_XBP1S		44	-0.189857	-1.49348	0.0583501	0.111735	1	3291	tags=36%, list=17%, signal=44%
REACTOME_BIOSYNTHESIS_OF_THE_N_GLYCAN_PRECURSOR_DOLICHOL_LIPID_LINKED_OLIGOSACCHARIDE_LLO_AND_TRANSFER_TO_A_NASCENT_PROTEIN	REACTOME_BIOSYNTHESIS_OF_THE_N_GLYCAN_PRECURSOR_DOLICHOL_LIPID_LINKED_OLIGOSACCHARIDE_LLO_AND_TRANSFER_TO_A_NASCENT_PROTEIN		28	-0.240522	-1.4921	0.0812379	0.111744	1	2210	tags=36%, list=12%, signal=40%
REACTOME_P75_NTR_RECEPTOR_MEDIATED_SIGNALLING	REACTOME_P75_NTR_RECEPTOR_MEDIATED_SIGNALLING		77	-0.143009	-1.48649	0.0726577	0.114097	1	10800	tags=71%, list=57%, signal=166%
REACTOME_NEF_MEDIATES_DOWN_MODULATION_OF_CELL_SURFACE_RECEPTORS_BY_RECRUITING_THEM_TO_CLATHRIN_ADAPTERS	REACTOME_NEF_MEDIATES_DOWN_MODULATION_OF_CELL_SURFACE_RECEPTORS_BY_RECRUITING_THEM_TO_CLATHRIN_ADAPTERS		20	-0.263825	-1.44288	0.0901804	0.137458	1	3522	tags=45%, list=19%, signal=55%
REACTOME_AXON_GUIDANCE	REACTOME_AXON_GUIDANCE		240	-0.0797191	-1.44266	0.0869565	0.136862	1	10868	tags=65%, list=58%, signal=152%
REACTOME_CHOLESTEROL_BIOSYNTHESIS	REACTOME_CHOLESTEROL_BIOSYNTHESIS		20	-0.266592	-1.43948	0.0981211	0.138107	1	4414	tags=50%, list=23%, signal=65%
REACTOME_RORA_ACTIVATES_CIRCADIAN_EXPRESSION	REACTOME_RORA_ACTIVATES_CIRCADIAN_EXPRESSION		23	-0.245674	-1.41177	0.0990099	0.153884	1	7683	tags=65%, list=41%, signal=110%
REACTOME_PURINE_METABOLISM	REACTOME_PURINE_METABOLISM		33	-0.203433	-1.40053	0.100386	0.160199	1	3033	tags=36%, list=16%, signal=43%
REACTOME_KERATAN_SULFATE_BIOSYNTHESIS	REACTOME_KERATAN_SULFATE_BIOSYNTHESIS		25	-0.235703	-1.39411	0.114458	0.163552	1	8397	tags=68%, list=44%, signal=122%
REACTOME_KERATAN_SULFATE_KERATIN_METABOLISM	REACTOME_KERATAN_SULFATE_KERATIN_METABOLISM		29	-0.210887	-1.34579	0.126087	0.19752	1	8397	tags=66%, list=44%, signal=118%
REACTOME_SIGNALING_BY_ERBB2	REACTOME_SIGNALING_BY_ERBB2		96	-0.119201	-1.33956	0.116803	0.201164	1	8187	tags=55%, list=43%, signal=97%
REACTOME_THE_ROLE_OF_NEF_IN_HIV1_REPLICATION_AND_DISEASE_PATHOGENESIS	REACTOME_THE_ROLE_OF_NEF_IN_HIV1_REPLICATION_AND_DISEASE_PATHOGENESIS		27	-0.22127	-1.33873	0.148936	0.200795	1	3522	tags=41%, list=19%, signal=50%
REACTOME_TRANS_GOLGI_NETWORK_VESICLE_BUDDING	REACTOME_TRANS_GOLGI_NETWORK_VESICLE_BUDDING		57	-0.148179	-1.31377	0.135189	0.219813	1	2512	tags=28%, list=13%, signal=32%
REACTOME_RNA_POL_I_PROMOTER_OPENING	REACTOME_RNA_POL_I_PROMOTER_OPENING		50	-0.158042	-1.30657	0.163673	0.224555	1	3445	tags=34%, list=18%, signal=41%
REACTOME_REGULATION_OF_WATER_BALANCE_BY_RENAL_AQUAPORINS	REACTOME_REGULATION_OF_WATER_BALANCE_BY_RENAL_AQUAPORINS		43	-0.16975	-1.29841	0.15	0.231074	1	5586	tags=47%, list=30%, signal=66%
REACTOME_CIRCADIAN_REPRESSION_OF_EXPRESSION_BY_REV_ERBA	REACTOME_CIRCADIAN_REPRESSION_OF_EXPRESSION_BY_REV_ERBA		22	-0.229832	-1.27131	0.186235	0.254191	1	7683	tags=64%, list=41%, signal=107%
REACTOME_RESOLUTION_OF_AP_SITES_VIA_THE_MULTIPLE_NUCLEOTIDE_PATCH_REPLACEMENT_PATHWAY	REACTOME_RESOLUTION_OF_AP_SITES_VIA_THE_MULTIPLE_NUCLEOTIDE_PATCH_REPLACEMENT_PATHWAY		17	-0.246662	-1.26698	0.178862	0.256881	1	3123	tags=41%, list=17%, signal=49%
REACTOME_REGULATION_OF_HYPOXIA_INDUCIBLE_FACTOR_HIF_BY_OXYGEN	REACTOME_REGULATION_OF_HYPOXIA_INDUCIBLE_FACTOR_HIF_BY_OXYGEN		23	-0.224869	-1.25443	0.185501	0.267869	1	686	tags=26%, list=4%, signal=27%
REACTOME_TRAFFICKING_OF_AMPA_RECEPTORS	REACTOME_TRAFFICKING_OF_AMPA_RECEPTORS		27	-0.204363	-1.238	0.205941	0.282935	1	2442	tags=33%, list=13%, signal=38%
REACTOME_GRB2_EVENTS_IN_ERBB2_SIGNALING	REACTOME_GRB2_EVENTS_IN_ERBB2_SIGNALING		22	-0.218506	-1.22409	0.211155	0.296042	1	8755	tags=68%, list=46%, signal=127%
REACTOME_AQUAPORIN_MEDIATED_TRANSPORT	REACTOME_AQUAPORIN_MEDIATED_TRANSPORT		50	-0.14463	-1.20905	0.238956	0.31116	1	5586	tags=44%, list=30%, signal=62%
REACTOME_SIGNALING_BY_CONSTITUTIVELY_ACTIVE_EGFR	REACTOME_SIGNALING_BY_CONSTITUTIVELY_ACTIVE_EGFR		17	-0.23656	-1.20842	0.22332	0.310268	1	13311	tags=94%, list=70%, signal=319%
REACTOME_IL_RECEPTOR_SHC_SIGNALING	REACTOME_IL_RECEPTOR_SHC_SIGNALING		27	-0.192936	-1.19037	0.246063	0.328947	1	13848	tags=93%, list=73%, signal=347%
REACTOME_CELL_DEATH_SIGNALLING_VIA_NRAGE_NRIF_AND_NADE	REACTOME_CELL_DEATH_SIGNALLING_VIA_NRAGE_NRIF_AND_NADE		57	-0.130288	-1.18311	0.221095	0.335979	1	10800	tags=70%, list=57%, signal=163%
REACTOME_RECYCLING_PATHWAY_OF_L1	REACTOME_RECYCLING_PATHWAY_OF_L1		27	-0.188055	-1.18012	0.234165	0.337726	1	10443	tags=74%, list=55%, signal=165%
REACTOME_SIGNALING_BY_NOTCH1	REACTOME_SIGNALING_BY_NOTCH1		66	-0.126658	-1.17781	0.242545	0.338612	1	10493	tags=68%, list=56%, signal=153%
REACTOME_GLYCOGEN_BREAKDOWN_GLYCOGENOLYSIS	REACTOME_GLYCOGEN_BREAKDOWN_GLYCOGENOLYSIS		15	-0.252651	-1.17069	0.269777	0.345247	1	9082	tags=73%, list=48%, signal=141%
REACTOME_G_ALPHA_Z_SIGNALLING_EVENTS	REACTOME_G_ALPHA_Z_SIGNALLING_EVENTS		44	-0.149276	-1.16827	0.253138	0.346284	1	12210	tags=80%, list=65%, signal=225%
REACTOME_GLUCAGON_SIGNALING_IN_METABOLIC_REGULATION	REACTOME_GLUCAGON_SIGNALING_IN_METABOLIC_REGULATION		33	-0.166325	-1.14886	0.273292	0.367757	1	4877	tags=42%, list=26%, signal=57%
REACTOME_TIE2_SIGNALING	REACTOME_TIE2_SIGNALING		17	-0.238574	-1.14485	0.289575	0.370696	1	13273	tags=94%, list=70%, signal=316%
REACTOME_NOTCH1_INTRACELLULAR_DOMAIN_REGULATES_TRANSCRIPTION	REACTOME_NOTCH1_INTRACELLULAR_DOMAIN_REGULATES_TRANSCRIPTION		43	-0.147701	-1.14098	0.298	0.37365	1	15663	tags=98%, list=83%, signal=571%
REACTOME_ANTIGEN_PRESENTATION_FOLDING_ASSEMBLY_AND_PEPTIDE_LOADING_OF_CLASS_I_MHC	REACTOME_ANTIGEN_PRESENTATION_FOLDING_ASSEMBLY_AND_PEPTIDE_LOADING_OF_CLASS_I_MHC		20	-0.202831	-1.09001	0.357143	0.438329	1	11282	tags=80%, list=60%, signal=199%
REACTOME_PKA_MEDIATED_PHOSPHORYLATION_OF_CREB	REACTOME_PKA_MEDIATED_PHOSPHORYLATION_OF_CREB		17	-0.212572	-1.08935	0.327935	0.437113	1	4877	tags=47%, list=26%, signal=63%
REACTOME_CA_DEPENDENT_EVENTS	REACTOME_CA_DEPENDENT_EVENTS		28	-0.169791	-1.08857	0.33935	0.436017	1	5567	tags=46%, list=29%, signal=66%
REACTOME_BMAL1_CLOCK_NPAS2_ACTIVATES_CIRCADIAN_EXPRESSION	REACTOME_BMAL1_CLOCK_NPAS2_ACTIVATES_CIRCADIAN_EXPRESSION		34	-0.156639	-1.07775	0.341085	0.449008	1	8712	tags=62%, list=46%, signal=114%
REACTOME_CHONDROITIN_SULFATE_BIOSYNTHESIS	REACTOME_CHONDROITIN_SULFATE_BIOSYNTHESIS		19	-0.202609	-1.0718	0.356436	0.455262	1	13075	tags=89%, list=69%, signal=291%
REACTOME_DAG_AND_IP3_SIGNALING	REACTOME_DAG_AND_IP3_SIGNALING		30	-0.1601	-1.06239	0.34879	0.466144	1	5795	tags=47%, list=31%, signal=67%
REACTOME_PI3K_EVENTS_IN_ERBB2_SIGNALING	REACTOME_PI3K_EVENTS_IN_ERBB2_SIGNALING		42	-0.139509	-1.0596	0.374745	0.467989	1	7264	tags=52%, list=38%, signal=85%
REACTOME_BASE_EXCISION_REPAIR	REACTOME_BASE_EXCISION_REPAIR		19	-0.2033	-1.05827	0.364542	0.467643	1	3123	tags=37%, list=17%, signal=44%
REACTOME_CD28_DEPENDENT_PI3K_AKT_SIGNALING	REACTOME_CD28_DEPENDENT_PI3K_AKT_SIGNALING		21	-0.189418	-1.05104	0.387476	0.475762	1	15312	tags=100%, list=81%, signal=528%
REACTOME_GOLGI_ASSOCIATED_VESICLE_BIOGENESIS	REACTOME_GOLGI_ASSOCIATED_VESICLE_BIOGENESIS		50	-0.125437	-1.04615	0.395669	0.480669	1	1793	tags=22%, list=9%, signal=24%
REACTOME_GRB2_SOS_PROVIDES_LINKAGE_TO_MAPK_SIGNALING_FOR_INTERGRINS_	REACTOME_GRB2_SOS_PROVIDES_LINKAGE_TO_MAPK_SIGNALING_FOR_INTERGRINS_		15	-0.222905	-1.0379	0.379845	0.490603	1	14679	tags=100%, list=78%, signal=449%
REACTOME_APOPTOTIC_CLEAVAGE_OF_CELLULAR_PROTEINS	REACTOME_APOPTOTIC_CLEAVAGE_OF_CELLULAR_PROTEINS		36	-0.142933	-1.00659	0.442857	0.535027	1	16191	tags=100%, list=86%, signal=700%
REACTOME_SIGNALING_BY_EGFR_IN_CANCER	REACTOME_SIGNALING_BY_EGFR_IN_CANCER		104	-0.0851581	-1.00494	0.417495	0.534996	1	7299	tags=47%, list=39%, signal=76%
REACTOME_RESPONSE_TO_ELEVATED_PLATELET_CYTOSOLIC_CA2_	REACTOME_RESPONSE_TO_ELEVATED_PLATELET_CYTOSOLIC_CA2_		78	-0.097233	-1.00415	0.434694	0.533799	1	13667	tags=82%, list=72%, signal=296%
REACTOME_COMPLEMENT_CASCADE	REACTOME_COMPLEMENT_CASCADE		29	-0.152311	-0.992147	0.451485	0.550093	1	15362	tags=97%, list=81%, signal=517%
REACTOME_G_PROTEIN_BETA_GAMMA_SIGNALLING	REACTOME_G_PROTEIN_BETA_GAMMA_SIGNALLING		28	-0.149835	-0.965531	0.461694	0.590054	1	3920	tags=36%, list=21%, signal=45%
REACTOME_ASPARAGINE_N_LINKED_GLYCOSYLATION	REACTOME_ASPARAGINE_N_LINKED_GLYCOSYLATION		80	-0.0888986	-0.962732	0.495851	0.59176	1	1398	tags=16%, list=7%, signal=17%
REACTOME_SEMAPHORIN_INTERACTIONS	REACTOME_SEMAPHORIN_INTERACTIONS		64	-0.0996812	-0.934041	0.485714	0.634806	1	12288	tags=75%, list=65%, signal=214%
REACTOME_SYNTHESIS_OF_PIPS_AT_THE_GOLGI_MEMBRANE	REACTOME_SYNTHESIS_OF_PIPS_AT_THE_GOLGI_MEMBRANE		17	-0.187988	-0.926792	0.545267	0.644135	1	4230	tags=41%, list=22%, signal=53%
REACTOME_G_BETA_GAMMA_SIGNALLING_THROUGH_PI3KGAMMA	REACTOME_G_BETA_GAMMA_SIGNALLING_THROUGH_PI3KGAMMA		25	-0.152672	-0.923336	0.523346	0.646857	1	3920	tags=36%, list=21%, signal=45%
REACTOME_TRIGLYCERIDE_BIOSYNTHESIS	REACTOME_TRIGLYCERIDE_BIOSYNTHESIS		37	-0.129686	-0.918622	0.563008	0.651667	1	7254	tags=51%, list=38%, signal=83%
REACTOME_PI3K_AKT_ACTIVATION	REACTOME_PI3K_AKT_ACTIVATION		36	-0.130765	-0.913496	0.514	0.657095	1	13273	tags=83%, list=70%, signal=280%
REACTOME_SIGNALING_BY_ROBO_RECEPTOR	REACTOME_SIGNALING_BY_ROBO_RECEPTOR		29	-0.141748	-0.912604	0.544204	0.65566	1	14910	tags=93%, list=79%, signal=442%
REACTOME_CD28_CO_STIMULATION	REACTOME_CD28_CO_STIMULATION		31	-0.139793	-0.911153	0.526419	0.655341	1	14422	tags=90%, list=76%, signal=382%
REACTOME_FACTORS_INVOLVED_IN_MEGAKARYOCYTE_DEVELOPMENT_AND_PLATELET_PRODUCTION	REACTOME_FACTORS_INVOLVED_IN_MEGAKARYOCYTE_DEVELOPMENT_AND_PLATELET_PRODUCTION		122	-0.0702773	-0.90802	0.538462	0.657746	1	4100	tags=29%, list=22%, signal=36%
REACTOME_NRAGE_SIGNALS_DEATH_THROUGH_JNK	REACTOME_NRAGE_SIGNALS_DEATH_THROUGH_JNK		42	-0.118881	-0.906183	0.558696	0.658111	1	10800	tags=69%, list=57%, signal=161%
REACTOME_SIGNALLING_BY_NGF	REACTOME_SIGNALLING_BY_NGF		209	-0.0548767	-0.893678	0.600775	0.675255	1	8373	tags=50%, list=44%, signal=88%
REACTOME_SMAD2_SMAD3_SMAD4_HETEROTRIMER_REGULATES_TRANSCRIPTION	REACTOME_SMAD2_SMAD3_SMAD4_HETEROTRIMER_REGULATES_TRANSCRIPTION		24	-0.153959	-0.892842	0.55684	0.673803	1	3392	tags=33%, list=18%, signal=41%
REACTOME_DOWNREGULATION_OF_TGF_BETA_RECEPTOR_SIGNALING	REACTOME_DOWNREGULATION_OF_TGF_BETA_RECEPTOR_SIGNALING		20	-0.165925	-0.88785	0.60241	0.678848	1	1592	tags=25%, list=8%, signal=27%
REACTOME_SIGNALING_BY_PDGF	REACTOME_SIGNALING_BY_PDGF		116	-0.0682049	-0.872201	0.606996	0.701427	1	15977	tags=91%, list=85%, signal=590%
REACTOME_TRANSPORT_TO_THE_GOLGI_AND_SUBSEQUENT_MODIFICATION	REACTOME_TRANSPORT_TO_THE_GOLGI_AND_SUBSEQUENT_MODIFICATION		33	-0.12481	-0.865581	0.587669	0.709251	1	13671	tags=85%, list=72%, signal=307%
REACTOME_PI3K_CASCADE	REACTOME_PI3K_CASCADE		66	-0.0881876	-0.840036	0.671343	0.747673	1	6639	tags=44%, list=35%, signal=68%
REACTOME_APOPTOTIC_EXECUTION_PHASE	REACTOME_APOPTOTIC_EXECUTION_PHASE		50	-0.102933	-0.837267	0.661795	0.749071	1	16191	tags=96%, list=86%, signal=671%
REACTOME_GPVI_MEDIATED_ACTIVATION_CASCADE	REACTOME_GPVI_MEDIATED_ACTIVATION_CASCADE		31	-0.124777	-0.835896	0.666023	0.748227	1	6786	tags=48%, list=36%, signal=75%
REACTOME_CTLA4_INHIBITORY_SIGNALING	REACTOME_CTLA4_INHIBITORY_SIGNALING		21	-0.153881	-0.832848	0.677686	0.750102	1	3393	tags=33%, list=18%, signal=41%
REACTOME_CIRCADIAN_CLOCK	REACTOME_CIRCADIAN_CLOCK		50	-0.0989721	-0.828361	0.688129	0.754371	1	8712	tags=56%, list=46%, signal=104%
REACTOME_ENOS_ACTIVATION_AND_REGULATION	REACTOME_ENOS_ACTIVATION_AND_REGULATION		18	-0.160489	-0.826208	0.674157	0.75467	1	4317	tags=39%, list=23%, signal=50%
REACTOME_SEMA4D_INDUCED_CELL_MIGRATION_AND_GROWTH_CONE_COLLAPSE	REACTOME_SEMA4D_INDUCED_CELL_MIGRATION_AND_GROWTH_CONE_COLLAPSE		24	-0.136797	-0.809723	0.698113	0.777885	1	11584	tags=75%, list=61%, signal=194%
REACTOME_NEPHRIN_INTERACTIONS	REACTOME_NEPHRIN_INTERACTIONS		19	-0.150019	-0.804315	0.705155	0.783147	1	15061	tags=95%, list=80%, signal=467%
REACTOME_DARPP_32_EVENTS	REACTOME_DARPP_32_EVENTS		23	-0.141751	-0.802107	0.705521	0.783311	1	8001	tags=57%, list=42%, signal=98%
REACTOME_G_BETA_GAMMA_SIGNALLING_THROUGH_PLC_BETA	REACTOME_G_BETA_GAMMA_SIGNALLING_THROUGH_PLC_BETA		20	-0.142621	-0.773482	0.750491	0.824136	1	3920	tags=35%, list=21%, signal=44%
REACTOME_ACTIVATED_NOTCH1_TRANSMITS_SIGNAL_TO_THE_NUCLEUS	REACTOME_ACTIVATED_NOTCH1_TRANSMITS_SIGNAL_TO_THE_NUCLEUS		25	-0.128982	-0.766211	0.716418	0.832032	1	11165	tags=72%, list=59%, signal=176%
REACTOME_AMINE_DERIVED_HORMONES	REACTOME_AMINE_DERIVED_HORMONES		15	-0.164033	-0.756875	0.76381	0.842488	1	13272	tags=87%, list=70%, signal=291%
REACTOME_SIGNALING_BY_NOTCH	REACTOME_SIGNALING_BY_NOTCH		93	-0.0656875	-0.754391	0.772636	0.842925	1	11356	tags=67%, list=60%, signal=166%
REACTOME_INSULIN_RECEPTOR_SIGNALLING_CASCADE	REACTOME_INSULIN_RECEPTOR_SIGNALLING_CASCADE		82	-0.0701742	-0.74775	0.784314	0.849138	1	7663	tags=48%, list=41%, signal=80%
REACTOME_DOWNSTREAM_SIGNAL_TRANSDUCTION	REACTOME_DOWNSTREAM_SIGNAL_TRANSDUCTION		90	-0.0667459	-0.736328	0.797217	0.86255	1	15952	tags=91%, list=84%, signal=584%
REACTOME_SHC1_EVENTS_IN_ERBB4_SIGNALING	REACTOME_SHC1_EVENTS_IN_ERBB4_SIGNALING		20	-0.136578	-0.731499	0.806641	0.866116	1	8755	tags=60%, list=46%, signal=112%
REACTOME_GAB1_SIGNALOSOME	REACTOME_GAB1_SIGNALOSOME		36	-0.102935	-0.725793	0.821862	0.870662	1	13273	tags=81%, list=70%, signal=271%
REACTOME_SIGNALING_BY_ERBB4	REACTOME_SIGNALING_BY_ERBB4		86	-0.0673303	-0.721322	0.823171	0.873098	1	7299	tags=45%, list=39%, signal=74%
REACTOME_PI3K_EVENTS_IN_ERBB4_SIGNALING	REACTOME_PI3K_EVENTS_IN_ERBB4_SIGNALING		36	-0.102935	-0.718612	0.819277	0.873381	1	13273	tags=81%, list=70%, signal=271%
REACTOME_SEMA4D_IN_SEMAPHORIN_SIGNALING	REACTOME_SEMA4D_IN_SEMAPHORIN_SIGNALING		29	-0.110932	-0.714509	0.838235	0.875121	1	11584	tags=72%, list=61%, signal=187%
REACTOME_SIGNAL_TRANSDUCTION_BY_L1	REACTOME_SIGNAL_TRANSDUCTION_BY_L1		34	-0.101192	-0.710951	0.845124	0.876397	1	10868	tags=68%, list=58%, signal=159%
REACTOME_INHIBITION_OF_INSULIN_SECRETION_BY_ADRENALINE_NORADRENALINE	REACTOME_INHIBITION_OF_INSULIN_SECRETION_BY_ADRENALINE_NORADRENALINE		25	-0.111843	-0.675745	0.863985	0.9159	1	4690	tags=36%, list=25%, signal=48%
REACTOME_G_ALPHA1213_SIGNALLING_EVENTS	REACTOME_G_ALPHA1213_SIGNALLING_EVENTS		73	-0.066058	-0.674914	0.883495	0.913385	1	12210	tags=71%, list=65%, signal=201%
REACTOME_CTNNB1_PHOSPHORYLATION_CASCADE	REACTOME_CTNNB1_PHOSPHORYLATION_CASCADE		15	-0.144067	-0.669841	0.860279	0.915488	1	8613	tags=60%, list=46%, signal=110%
REACTOME_REGULATION_OF_GENE_EXPRESSION_IN_BETA_CELLS	REACTOME_REGULATION_OF_GENE_EXPRESSION_IN_BETA_CELLS		20	-0.11954	-0.649432	0.884314	0.933518	1	7188	tags=50%, list=38%, signal=81%
REACTOME_OPIOID_SIGNALLING	REACTOME_OPIOID_SIGNALLING		76	-0.0618494	-0.621305	0.915521	0.956329	1	5795	tags=37%, list=31%, signal=53%
REACTOME_PIP3_ACTIVATES_AKT_SIGNALING	REACTOME_PIP3_ACTIVATES_AKT_SIGNALING		27	-0.0989887	-0.611175	0.935547	0.961282	1	932	tags=15%, list=5%, signal=16%
REACTOME_SHC_RELATED_EVENTS	REACTOME_SHC_RELATED_EVENTS		17	-0.123783	-0.603509	0.931034	0.963818	1	7663	tags=53%, list=41%, signal=89%
REACTOME_FATTY_ACYL_COA_BIOSYNTHESIS	REACTOME_FATTY_ACYL_COA_BIOSYNTHESIS		17	-0.119907	-0.595831	0.956947	0.965847	1	2182	tags=24%, list=12%, signal=27%
REACTOME_TRANSCRIPTIONAL_ACTIVITY_OF_SMAD2_SMAD3_SMAD4_HETEROTRIMER	REACTOME_TRANSCRIPTIONAL_ACTIVITY_OF_SMAD2_SMAD3_SMAD4_HETEROTRIMER		35	-0.0846381	-0.592035	0.95679	0.964877	1	2722	tags=23%, list=14%, signal=27%
REACTOME_SIGNALING_BY_TGF_BETA_RECEPTOR_COMPLEX	REACTOME_SIGNALING_BY_TGF_BETA_RECEPTOR_COMPLEX		58	-0.0629998	-0.557157	0.974104	0.982284	1	2722	tags=21%, list=14%, signal=24%
REACTOME_SULFUR_AMINO_ACID_METABOLISM	REACTOME_SULFUR_AMINO_ACID_METABOLISM		24	-0.0915783	-0.553272	0.975	0.980465	1	11650	tags=71%, list=62%, signal=185%
REACTOME_NGF_SIGNALLING_VIA_TRKA_FROM_THE_PLASMA_MEMBRANE	REACTOME_NGF_SIGNALLING_VIA_TRKA_FROM_THE_PLASMA_MEMBRANE		133	-0.0410224	-0.550718	0.974948	0.978251	1	16128	tags=89%, list=85%, signal=609%
REACTOME_THROMBOXANE_SIGNALLING_THROUGH_TP_RECEPTOR	REACTOME_THROMBOXANE_SIGNALLING_THROUGH_TP_RECEPTOR		23	-0.0927172	-0.533479	0.984064	0.982315	1	12210	tags=74%, list=65%, signal=209%
REACTOME_CYTOKINE_SIGNALING_IN_IMMUNE_SYSTEM	REACTOME_CYTOKINE_SIGNALING_IN_IMMUNE_SYSTEM		260	-0.026871	-0.504684	0.996032	0.988051	1	1970	tags=13%, list=10%, signal=14%

## Sheet: BC5
NAME	GS<br> follow link to MSigDB	GS DETAILS	SIZE	ES	NES	NOM p-val	FDR q-val	FWER p-val	RANK AT MAX	LEADING EDGE
REACTOME_METABOLISM_OF_RNA	REACTOME_METABOLISM_OF_RNA	Details ...	251	-0.533075	-9.83269	0	0	0	2482	tags=66%, list=13%, signal=75%
REACTOME_METABOLISM_OF_MRNA	REACTOME_METABOLISM_OF_MRNA	Details ...	206	-0.544944	-9.04716	0	0	0	3023	tags=70%, list=16%, signal=82%
REACTOME_TRANSLATION	REACTOME_TRANSLATION	Details ...	144	-0.643794	-9.03114	0	0	0	2755	tags=78%, list=15%, signal=91%
REACTOME_3_UTR_MEDIATED_TRANSLATIONAL_REGULATION	REACTOME_3_UTR_MEDIATED_TRANSLATIONAL_REGULATION	Details ...	104	-0.748085	-8.94073	0	0	0	1386	tags=82%, list=7%, signal=88%
REACTOME_PEPTIDE_CHAIN_ELONGATION	REACTOME_PEPTIDE_CHAIN_ELONGATION	Details ...	84	-0.79926	-8.81487	0	0	0	1386	tags=87%, list=7%, signal=93%
REACTOME_INFLUENZA_VIRAL_RNA_TRANSCRIPTION_AND_REPLICATION	REACTOME_INFLUENZA_VIRAL_RNA_TRANSCRIPTION_AND_REPLICATION	Details ...	100	-0.734351	-8.68926	0	0	0	1503	tags=81%, list=8%, signal=88%
REACTOME_CELL_CYCLE	REACTOME_CELL_CYCLE	Details ...	385	-0.373164	-8.517	0	0	0	3202	tags=54%, list=17%, signal=63%
REACTOME_NONSENSE_MEDIATED_DECAY_ENHANCED_BY_THE_EXON_JUNCTION_COMPLEX	REACTOME_NONSENSE_MEDIATED_DECAY_ENHANCED_BY_THE_EXON_JUNCTION_COMPLEX	Details ...	104	-0.709847	-8.41169	0	0	0	3012	tags=87%, list=16%, signal=102%
REACTOME_INFLUENZA_LIFE_CYCLE	REACTOME_INFLUENZA_LIFE_CYCLE	Details ...	134	-0.627545	-8.19785	0	0	0	2468	tags=75%, list=13%, signal=86%
REACTOME_SRP_DEPENDENT_COTRANSLATIONAL_PROTEIN_TARGETING_TO_MEMBRANE	REACTOME_SRP_DEPENDENT_COTRANSLATIONAL_PROTEIN_TARGETING_TO_MEMBRANE	Details ...	107	-0.66165	-8.08898	0	0	0	2755	tags=80%, list=15%, signal=94%
REACTOME_CELL_CYCLE_MITOTIC	REACTOME_CELL_CYCLE_MITOTIC	Details ...	300	-0.39144	-8.06426	0	0	0	2735	tags=53%, list=14%, signal=61%
REACTOME_MRNA_PROCESSING	REACTOME_MRNA_PROCESSING	Details ...	150	-0.543991	-7.96471	0	0	0	2651	tags=68%, list=14%, signal=78%
REACTOME_DNA_REPLICATION	REACTOME_DNA_REPLICATION	Details ...	182	-0.469372	-7.34045	0	0	0	3155	tags=63%, list=17%, signal=75%
REACTOME_TRANSCRIPTION	REACTOME_TRANSCRIPTION	Details ...	183	-0.463909	-7.1175	0	0	0	3502	tags=64%, list=19%, signal=78%
REACTOME_MITOTIC_M_M_G1_PHASES	REACTOME_MITOTIC_M_M_G1_PHASES	Details ...	162	-0.473663	-7.09101	0	0	0	3023	tags=63%, list=16%, signal=74%
REACTOME_METABOLISM_OF_PROTEINS	REACTOME_METABOLISM_OF_PROTEINS	Details ...	415	-0.304221	-7.07316	0	0	0	2755	tags=44%, list=15%, signal=51%
REACTOME_PROCESSING_OF_CAPPED_INTRON_CONTAINING_PRE_MRNA	REACTOME_PROCESSING_OF_CAPPED_INTRON_CONTAINING_PRE_MRNA	Details ...	131	-0.535138	-7.03757	0	0	0	2651	tags=67%, list=14%, signal=78%
REACTOME_HIV_INFECTION	REACTOME_HIV_INFECTION	Details ...	187	-0.434151	-6.93132	0	0	0	2487	tags=56%, list=13%, signal=64%
REACTOME_MRNA_SPLICING	REACTOME_MRNA_SPLICING	Details ...	102	-0.56879	-6.76436	0	0	0	2833	tags=72%, list=15%, signal=84%
REACTOME_FORMATION_OF_THE_TERNARY_COMPLEX_AND_SUBSEQUENTLY_THE_43S_COMPLEX	REACTOME_FORMATION_OF_THE_TERNARY_COMPLEX_AND_SUBSEQUENTLY_THE_43S_COMPLEX	Details ...	48	-0.830661	-6.68229	0	0	0	1665	tags=92%, list=9%, signal=100%
REACTOME_ACTIVATION_OF_THE_MRNA_UPON_BINDING_OF_THE_CAP_BINDING_COMPLEX_AND_EIFS_AND_SUBSEQUENT_BINDING_TO_43S	REACTOME_ACTIVATION_OF_THE_MRNA_UPON_BINDING_OF_THE_CAP_BINDING_COMPLEX_AND_EIFS_AND_SUBSEQUENT_BINDING_TO_43S	Details ...	56	-0.763028	-6.65861	0	0	0	1821	tags=86%, list=10%, signal=95%
REACTOME_RNA_POL_II_TRANSCRIPTION	REACTOME_RNA_POL_II_TRANSCRIPTION	Details ...	95	-0.568682	-6.47538	0	0	0	2833	tags=72%, list=15%, signal=84%
REACTOME_CELL_CYCLE_CHECKPOINTS	REACTOME_CELL_CYCLE_CHECKPOINTS	Details ...	109	-0.496396	-6.0786	0	0	0	3155	tags=66%, list=17%, signal=79%
REACTOME_S_PHASE	REACTOME_S_PHASE	Details ...	105	-0.492896	-6.0239	0	0	0	2435	tags=62%, list=13%, signal=71%
REACTOME_LATE_PHASE_OF_HIV_LIFE_CYCLE	REACTOME_LATE_PHASE_OF_HIV_LIFE_CYCLE	Details ...	96	-0.519157	-5.9857	0	0	0	2443	tags=65%, list=13%, signal=74%
REACTOME_MITOTIC_G1_G1_S_PHASES	REACTOME_MITOTIC_G1_G1_S_PHASES	Details ...	129	-0.44781	-5.91788	0	0	0	2435	tags=57%, list=13%, signal=65%
REACTOME_MRNA_SPLICING_MINOR_PATHWAY	REACTOME_MRNA_SPLICING_MINOR_PATHWAY	Details ...	39	-0.789874	-5.84596	0	0	0	2063	tags=90%, list=11%, signal=101%
REACTOME_HIV_LIFE_CYCLE	REACTOME_HIV_LIFE_CYCLE	Details ...	109	-0.478953	-5.84127	0	0	0	2443	tags=61%, list=13%, signal=69%
REACTOME_SYNTHESIS_OF_DNA	REACTOME_SYNTHESIS_OF_DNA	Details ...	89	-0.525269	-5.81308	0	0	0	2435	tags=65%, list=13%, signal=74%
REACTOME_G1_S_TRANSITION	REACTOME_G1_S_TRANSITION	Details ...	105	-0.464165	-5.46806	0	0	0	2435	tags=59%, list=13%, signal=67%
REACTOME_REGULATION_OF_MITOTIC_CELL_CYCLE	REACTOME_REGULATION_OF_MITOTIC_CELL_CYCLE	Details ...	75	-0.513697	-5.23999	0	0	0	3180	tags=68%, list=17%, signal=81%
REACTOME_M_G1_TRANSITION	REACTOME_M_G1_TRANSITION	Details ...	77	-0.503262	-5.22639	0	0	0	2308	tags=62%, list=12%, signal=71%
REACTOME_HOST_INTERACTIONS_OF_HIV_FACTORS	REACTOME_HOST_INTERACTIONS_OF_HIV_FACTORS	Details ...	119	-0.412679	-5.16981	0	0	0	3524	tags=60%, list=19%, signal=73%
REACTOME_RNA_POL_I_RNA_POL_III_AND_MITOCHONDRIAL_TRANSCRIPTION	REACTOME_RNA_POL_I_RNA_POL_III_AND_MITOCHONDRIAL_TRANSCRIPTION	Details ...	103	-0.430297	-5.15673	0	0	0	3470	tags=61%, list=18%, signal=75%
REACTOME_MITOTIC_PROMETAPHASE	REACTOME_MITOTIC_PROMETAPHASE	Details ...	81	-0.481887	-5.0554	0	0	0	2830	tags=63%, list=15%, signal=74%
REACTOME_APC_C_CDH1_MEDIATED_DEGRADATION_OF_CDC20_AND_OTHER_APC_C_CDH1_TARGETED_PROTEINS_IN_LATE_MITOSIS_EARLY_G1	REACTOME_APC_C_CDH1_MEDIATED_DEGRADATION_OF_CDC20_AND_OTHER_APC_C_CDH1_TARGETED_PROTEINS_IN_LATE_MITOSIS_EARLY_G1	Details ...	62	-0.537211	-4.98072	0	0	0	2682	tags=68%, list=14%, signal=79%
REACTOME_REGULATION_OF_MRNA_STABILITY_BY_PROTEINS_THAT_BIND_AU_RICH_ELEMENTS	REACTOME_REGULATION_OF_MRNA_STABILITY_BY_PROTEINS_THAT_BIND_AU_RICH_ELEMENTS	Details ...	80	-0.470613	-4.93267	0	0	0	2482	tags=60%, list=13%, signal=69%
REACTOME_APC_C_CDC20_MEDIATED_DEGRADATION_OF_MITOTIC_PROTEINS	REACTOME_APC_C_CDC20_MEDIATED_DEGRADATION_OF_MITOTIC_PROTEINS	Details ...	63	-0.526451	-4.92979	0	0	0	2682	tags=67%, list=14%, signal=77%
REACTOME_RNA_POL_II_PRE_TRANSCRIPTION_EVENTS	REACTOME_RNA_POL_II_PRE_TRANSCRIPTION_EVENTS	Details ...	54	-0.568297	-4.83286	0	0	0	2239	tags=69%, list=12%, signal=78%
REACTOME_ASSEMBLY_OF_THE_PRE_REPLICATIVE_COMPLEX	REACTOME_ASSEMBLY_OF_THE_PRE_REPLICATIVE_COMPLEX	Details ...	62	-0.510394	-4.76279	0	0	0	2273	tags=63%, list=12%, signal=71%
REACTOME_FORMATION_OF_RNA_POL_II_ELONGATION_COMPLEX_	REACTOME_FORMATION_OF_RNA_POL_II_ELONGATION_COMPLEX_	Details ...	38	-0.629498	-4.70009	0	0	0	2052	tags=74%, list=11%, signal=83%
REACTOME_AUTODEGRADATION_OF_CDH1_BY_CDH1_APC_C	REACTOME_AUTODEGRADATION_OF_CDH1_BY_CDH1_APC_C	Details ...	54	-0.545233	-4.6762	0	0	0	3023	tags=70%, list=16%, signal=84%
REACTOME_TRNA_AMINOACYLATION	REACTOME_TRNA_AMINOACYLATION	Details ...	41	-0.628464	-4.66538	0	0	0	2437	tags=76%, list=13%, signal=87%
REACTOME_CHROMOSOME_MAINTENANCE	REACTOME_CHROMOSOME_MAINTENANCE	Details ...	111	-0.382288	-4.64714	0	0	0	3202	tags=55%, list=17%, signal=66%
REACTOME_NUCLEOTIDE_EXCISION_REPAIR	REACTOME_NUCLEOTIDE_EXCISION_REPAIR	Details ...	48	-0.545887	-4.60392	0	0	0	2308	tags=67%, list=12%, signal=76%
REACTOME_TRANSCRIPTION_COUPLED_NER_TC_NER	REACTOME_TRANSCRIPTION_COUPLED_NER_TC_NER	Details ...	43	-0.606684	-4.60273	0	0	0	3502	tags=79%, list=19%, signal=97%
REACTOME_ORC1_REMOVAL_FROM_CHROMATIN	REACTOME_ORC1_REMOVAL_FROM_CHROMATIN	Details ...	64	-0.497908	-4.598	0	0	0	3023	tags=66%, list=16%, signal=78%
REACTOME_MRNA_CAPPING	REACTOME_MRNA_CAPPING	Details ...	28	-0.713877	-4.46988	0	0	0	2052	tags=82%, list=11%, signal=92%
REACTOME_CYCLIN_E_ASSOCIATED_EVENTS_DURING_G1_S_TRANSITION_	REACTOME_CYCLIN_E_ASSOCIATED_EVENTS_DURING_G1_S_TRANSITION_	Details ...	61	-0.481172	-4.46684	0	0	0	3946	tags=69%, list=21%, signal=87%
REACTOME_RNA_POL_I_TRANSCRIPTION	REACTOME_RNA_POL_I_TRANSCRIPTION	Details ...	74	-0.431819	-4.44926	0	0	0	3362	tags=61%, list=18%, signal=74%
REACTOME_CLEAVAGE_OF_GROWING_TRANSCRIPT_IN_THE_TERMINATION_REGION_	REACTOME_CLEAVAGE_OF_GROWING_TRANSCRIPT_IN_THE_TERMINATION_REGION_	Details ...	41	-0.583005	-4.43811	0	0	0	2833	tags=73%, list=15%, signal=86%
REACTOME_RNA_POL_II_TRANSCRIPTION_PRE_INITIATION_AND_PROMOTER_OPENING	REACTOME_RNA_POL_II_TRANSCRIPTION_PRE_INITIATION_AND_PROMOTER_OPENING	Details ...	39	-0.600676	-4.4102	0	0	0	2239	tags=72%, list=12%, signal=81%
REACTOME_DESTABILIZATION_OF_MRNA_BY_AUF1_HNRNP_D0	REACTOME_DESTABILIZATION_OF_MRNA_BY_AUF1_HNRNP_D0	Details ...	49	-0.534134	-4.40545	0	0	0	2273	tags=65%, list=12%, signal=74%
REACTOME_CDT1_ASSOCIATION_WITH_THE_CDC6_ORC_ORIGIN_COMPLEX	REACTOME_CDT1_ASSOCIATION_WITH_THE_CDC6_ORC_ORIGIN_COMPLEX	Details ...	53	-0.503742	-4.39945	0	0	0	2273	tags=62%, list=12%, signal=71%
REACTOME_TELOMERE_MAINTENANCE	REACTOME_TELOMERE_MAINTENANCE	Details ...	69	-0.440798	-4.3444	0	0	0	3202	tags=61%, list=17%, signal=73%
REACTOME_SCFSKP2_MEDIATED_DEGRADATION_OF_P27_P21	REACTOME_SCFSKP2_MEDIATED_DEGRADATION_OF_P27_P21	Details ...	52	-0.504019	-4.26874	0	0	0	3946	tags=71%, list=21%, signal=90%
REACTOME_FORMATION_OF_THE_HIV1_EARLY_ELONGATION_COMPLEX	REACTOME_FORMATION_OF_THE_HIV1_EARLY_ELONGATION_COMPLEX	Details ...	28	-0.678109	-4.23542	0	0	0	2052	tags=79%, list=11%, signal=88%
REACTOME_VIF_MEDIATED_DEGRADATION_OF_APOBEC3G	REACTOME_VIF_MEDIATED_DEGRADATION_OF_APOBEC3G	Details ...	48	-0.528814	-4.21849	0	0	0	3023	tags=69%, list=16%, signal=82%
REACTOME_RNA_POL_I_TRANSCRIPTION_TERMINATION	REACTOME_RNA_POL_I_TRANSCRIPTION_TERMINATION	Details ...	20	-0.779665	-4.20942	0	0	0	2289	tags=90%, list=12%, signal=102%
REACTOME_CDK_MEDIATED_PHOSPHORYLATION_AND_REMOVAL_OF_CDC6	REACTOME_CDK_MEDIATED_PHOSPHORYLATION_AND_REMOVAL_OF_CDC6	Details ...	45	-0.530123	-4.17917	0	0	0	3023	tags=69%, list=16%, signal=82%
REACTOME_SIGNALING_BY_WNT	REACTOME_SIGNALING_BY_WNT	Details ...	61	-0.438602	-4.15329	0	0	0	3509	tags=62%, list=19%, signal=76%
REACTOME_METABOLISM_OF_NON_CODING_RNA	REACTOME_METABOLISM_OF_NON_CODING_RNA	Details ...	48	-0.501898	-4.07959	0	0	0	3530	tags=69%, list=19%, signal=84%
REACTOME_SCF_BETA_TRCP_MEDIATED_DEGRADATION_OF_EMI1	REACTOME_SCF_BETA_TRCP_MEDIATED_DEGRADATION_OF_EMI1	Details ...	48	-0.505973	-4.04321	0	0	0	2273	tags=63%, list=12%, signal=71%
REACTOME_DNA_STRAND_ELONGATION	REACTOME_DNA_STRAND_ELONGATION	Details ...	30	-0.606782	-4.03596	0	0	0	2409	tags=73%, list=13%, signal=84%
REACTOME_RNA_POL_I_TRANSCRIPTION_INITIATION	REACTOME_RNA_POL_I_TRANSCRIPTION_INITIATION	Details ...	23	-0.704036	-4.0356	0	0	0	2322	tags=83%, list=12%, signal=94%
REACTOME_CYTOSOLIC_TRNA_AMINOACYLATION	REACTOME_CYTOSOLIC_TRNA_AMINOACYLATION	Details ...	24	-0.66717	-4.01702	0	0	0	2368	tags=79%, list=13%, signal=90%
REACTOME_G2_M_CHECKPOINTS	REACTOME_G2_M_CHECKPOINTS	Details ...	41	-0.51703	-3.97511	0	0	0	3155	tags=68%, list=17%, signal=82%
REACTOME_P53_INDEPENDENT_G1_S_DNA_DAMAGE_CHECKPOINT	REACTOME_P53_INDEPENDENT_G1_S_DNA_DAMAGE_CHECKPOINT	Details ...	47	-0.497947	-3.9686	0	0	0	2273	tags=62%, list=12%, signal=70%
REACTOME_AUTODEGRADATION_OF_THE_E3_UBIQUITIN_LIGASE_COP1	REACTOME_AUTODEGRADATION_OF_THE_E3_UBIQUITIN_LIGASE_COP1	Details ...	46	-0.49056	-3.9626	0	0	0	3486	tags=67%, list=18%, signal=82%
REACTOME_DNA_REPAIR	REACTOME_DNA_REPAIR	Details ...	103	-0.333421	-3.93897	0	0	0	2356	tags=46%, list=12%, signal=52%
REACTOME_TRANSPORT_OF_MATURE_TRANSCRIPT_TO_CYTOPLASM	REACTOME_TRANSPORT_OF_MATURE_TRANSCRIPT_TO_CYTOPLASM	Details ...	51	-0.459115	-3.92638	0	0	0	2833	tags=61%, list=15%, signal=71%
REACTOME_P53_DEPENDENT_G1_DNA_DAMAGE_RESPONSE	REACTOME_P53_DEPENDENT_G1_DNA_DAMAGE_RESPONSE	Details ...	52	-0.45131	-3.90802	0	0	0	3486	tags=63%, list=18%, signal=78%
REACTOME_ACTIVATION_OF_ATR_IN_RESPONSE_TO_REPLICATION_STRESS	REACTOME_ACTIVATION_OF_ATR_IN_RESPONSE_TO_REPLICATION_STRESS	Details ...	35	-0.548282	-3.88857	0	0	0	3155	tags=71%, list=17%, signal=86%
REACTOME_PROCESSING_OF_CAPPED_INTRONLESS_PRE_MRNA	REACTOME_PROCESSING_OF_CAPPED_INTRONLESS_PRE_MRNA	Details ...	23	-0.676943	-3.87474	0	0	0	2833	tags=83%, list=15%, signal=97%
REACTOME_FORMATION_OF_TRANSCRIPTION_COUPLED_NER_TC_NER_REPAIR_COMPLEX	REACTOME_FORMATION_OF_TRANSCRIPTION_COUPLED_NER_TC_NER_REPAIR_COMPLEX	Details ...	28	-0.606575	-3.8289	0	0	0	2052	tags=71%, list=11%, signal=80%
REACTOME_RNA_POL_III_TRANSCRIPTION_INITIATION_FROM_TYPE_2_PROMOTER	REACTOME_RNA_POL_III_TRANSCRIPTION_INITIATION_FROM_TYPE_2_PROMOTER	Details ...	20	-0.717059	-3.82804	0	0	0	3470	tags=90%, list=18%, signal=110%
REACTOME_MRNA_3_END_PROCESSING	REACTOME_MRNA_3_END_PROCESSING	Details ...	32	-0.569747	-3.81997	0	0	0	2833	tags=72%, list=15%, signal=84%
REACTOME_MICRORNA_MIRNA_BIOGENESIS	REACTOME_MICRORNA_MIRNA_BIOGENESIS	Details ...	18	-0.746251	-3.81869	0	0	0	2708	tags=89%, list=14%, signal=104%
REACTOME_ELONGATION_ARREST_AND_RECOVERY	REACTOME_ELONGATION_ARREST_AND_RECOVERY	Details ...	27	-0.605438	-3.72365	0	0	0	1873	tags=70%, list=10%, signal=78%
REACTOME_CROSS_PRESENTATION_OF_SOLUBLE_EXOGENOUS_ANTIGENS_ENDOSOMES	REACTOME_CROSS_PRESENTATION_OF_SOLUBLE_EXOGENOUS_ANTIGENS_ENDOSOMES	Details ...	45	-0.458557	-3.66334	0	0	0	2273	tags=58%, list=12%, signal=66%
REACTOME_DOWNSTREAM_SIGNALING_EVENTS_OF_B_CELL_RECEPTOR_BCR	REACTOME_DOWNSTREAM_SIGNALING_EVENTS_OF_B_CELL_RECEPTOR_BCR	Details ...	91	-0.327371	-3.63922	0	0	0	3602	tags=52%, list=19%, signal=64%
REACTOME_RESPIRATORY_ELECTRON_TRANSPORT_ATP_SYNTHESIS_BY_CHEMIOSMOTIC_COUPLING_AND_HEAT_PRODUCTION_BY_UNCOUPLING_PROTEINS_	REACTOME_RESPIRATORY_ELECTRON_TRANSPORT_ATP_SYNTHESIS_BY_CHEMIOSMOTIC_COUPLING_AND_HEAT_PRODUCTION_BY_UNCOUPLING_PROTEINS_	Details ...	80	-0.345248	-3.61896	0	0	0	3187	tags=51%, list=17%, signal=61%
REACTOME_ACTIVATION_OF_NF_KAPPAB_IN_B_CELLS	REACTOME_ACTIVATION_OF_NF_KAPPAB_IN_B_CELLS	Details ...	60	-0.397616	-3.61535	0	0	0	2273	tags=52%, list=12%, signal=59%
REACTOME_ACTIVATION_OF_THE_PRE_REPLICATIVE_COMPLEX	REACTOME_ACTIVATION_OF_THE_PRE_REPLICATIVE_COMPLEX	Details ...	30	-0.545366	-3.61007	0	0	0	2308	tags=67%, list=12%, signal=76%
REACTOME_DEPOSITION_OF_NEW_CENPA_CONTAINING_NUCLEOSOMES_AT_THE_CENTROMERE	REACTOME_DEPOSITION_OF_NEW_CENPA_CONTAINING_NUCLEOSOMES_AT_THE_CENTROMERE	Details ...	55	-0.414648	-3.5991	0	0	0	3524	tags=60%, list=19%, signal=74%
REACTOME_ER_PHAGOSOME_PATHWAY	REACTOME_ER_PHAGOSOME_PATHWAY	Details ...	57	-0.400805	-3.58285	0	0	0	2394	tags=53%, list=13%, signal=60%
REACTOME_REGULATION_OF_ORNITHINE_DECARBOXYLASE_ODC	REACTOME_REGULATION_OF_ORNITHINE_DECARBOXYLASE_ODC	Details ...	47	-0.433958	-3.55641	0	0	0	2273	tags=55%, list=12%, signal=63%
REACTOME_GLOBAL_GENOMIC_NER_GG_NER	REACTOME_GLOBAL_GENOMIC_NER_GG_NER	Details ...	32	-0.521364	-3.52184	0	0	0	3155	tags=69%, list=17%, signal=82%
REACTOME_REGULATION_OF_APOPTOSIS	REACTOME_REGULATION_OF_APOPTOSIS	Details ...	55	-0.408148	-3.47964	0	0	0	2273	tags=53%, list=12%, signal=60%
REACTOME_REGULATORY_RNA_PATHWAYS	REACTOME_REGULATORY_RNA_PATHWAYS	Details ...	21	-0.619244	-3.44375	0	0	0	2708	tags=76%, list=14%, signal=89%
REACTOME_ABORTIVE_ELONGATION_OF_HIV1_TRANSCRIPT_IN_THE_ABSENCE_OF_TAT	REACTOME_ABORTIVE_ELONGATION_OF_HIV1_TRANSCRIPT_IN_THE_ABSENCE_OF_TAT	Details ...	19	-0.64015	-3.43036	0	0	0	2833	tags=79%, list=15%, signal=93%
REACTOME_MITOCHONDRIAL_TRNA_AMINOACYLATION	REACTOME_MITOCHONDRIAL_TRNA_AMINOACYLATION	Details ...	20	-0.626389	-3.39694	0	0	0	3292	tags=80%, list=17%, signal=97%
REACTOME_EXTENSION_OF_TELOMERES	REACTOME_EXTENSION_OF_TELOMERES	Details ...	27	-0.545279	-3.39158	0	0	0	2308	tags=67%, list=12%, signal=76%
REACTOME_RNA_POL_III_TRANSCRIPTION_TERMINATION	REACTOME_RNA_POL_III_TRANSCRIPTION_TERMINATION	Details ...	16	-0.691925	-3.32939	0	0	0	2289	tags=81%, list=12%, signal=92%
REACTOME_APC_C_CDC20_MEDIATED_DEGRADATION_OF_CYCLIN_B	REACTOME_APC_C_CDC20_MEDIATED_DEGRADATION_OF_CYCLIN_B	Details ...	18	-0.636412	-3.30208	0	0	0	2682	tags=78%, list=14%, signal=91%
REACTOME_ANTIGEN_PROCESSING_UBIQUITINATION_PROTEASOME_DEGRADATION	REACTOME_ANTIGEN_PROCESSING_UBIQUITINATION_PROTEASOME_DEGRADATION	Details ...	195	-0.202834	-3.27963	0	0	0	3667	tags=39%, list=19%, signal=48%
REACTOME_TRANSPORT_OF_MATURE_MRNA_DERIVED_FROM_AN_INTRONLESS_TRANSCRIPT	REACTOME_TRANSPORT_OF_MATURE_MRNA_DERIVED_FROM_AN_INTRONLESS_TRANSCRIPT	Details ...	32	-0.481998	-3.25521	0	0	0	3307	tags=66%, list=18%, signal=79%
REACTOME_MEIOSIS	REACTOME_MEIOSIS	Details ...	101	-0.27752	-3.24654	0	0	0	3202	tags=45%, list=17%, signal=53%
REACTOME_TCA_CYCLE_AND_RESPIRATORY_ELECTRON_TRANSPORT	REACTOME_TCA_CYCLE_AND_RESPIRATORY_ELECTRON_TRANSPORT	Details ...	116	-0.254244	-3.18316	0	0	0	3369	tags=43%, list=18%, signal=52%
REACTOME_RNA_POL_III_TRANSCRIPTION	REACTOME_RNA_POL_III_TRANSCRIPTION	Details ...	30	-0.483735	-3.1405	0	0	0	3470	tags=67%, list=18%, signal=82%
REACTOME_SIGNALING_BY_THE_B_CELL_RECEPTOR_BCR	REACTOME_SIGNALING_BY_THE_B_CELL_RECEPTOR_BCR		119	-0.247846	-3.1309	0	0	0	3602	tags=44%, list=19%, signal=54%
REACTOME_MEIOTIC_RECOMBINATION	REACTOME_MEIOTIC_RECOMBINATION		73	-0.311146	-3.11734	0	0	0	3202	tags=48%, list=17%, signal=58%
REACTOME_DESTABILIZATION_OF_MRNA_BY_KSRP	REACTOME_DESTABILIZATION_OF_MRNA_BY_KSRP		17	-0.633895	-3.11466	0	0	0	2482	tags=76%, list=13%, signal=88%
REACTOME_RESPIRATORY_ELECTRON_TRANSPORT	REACTOME_RESPIRATORY_ELECTRON_TRANSPORT		64	-0.319069	-3.03129	0	0	0	2848	tags=47%, list=15%, signal=55%
REACTOME_PERK_REGULATED_GENE_EXPRESSION	REACTOME_PERK_REGULATED_GENE_EXPRESSION		26	-0.500983	-3.01558	0	0	0	3627	tags=69%, list=19%, signal=86%
REACTOME_APC_CDC20_MEDIATED_DEGRADATION_OF_NEK2A	REACTOME_APC_CDC20_MEDIATED_DEGRADATION_OF_NEK2A		20	-0.55862	-3.00271	0	0	0	2682	tags=70%, list=14%, signal=82%
REACTOME_PACKAGING_OF_TELOMERE_ENDS	REACTOME_PACKAGING_OF_TELOMERE_ENDS		42	-0.38355	-2.99493	0	0	0	3565	tags=57%, list=19%, signal=70%
REACTOME_PKB_MEDIATED_EVENTS	REACTOME_PKB_MEDIATED_EVENTS		27	-0.477316	-2.98842	0	0	0	4289	tags=70%, list=23%, signal=91%
REACTOME_ANTIGEN_PROCESSING_CROSS_PRESENTATION	REACTOME_ANTIGEN_PROCESSING_CROSS_PRESENTATION		70	-0.302973	-2.94685	0	0	0	2394	tags=43%, list=13%, signal=49%
REACTOME_PHOSPHORYLATION_OF_THE_APC_C	REACTOME_PHOSPHORYLATION_OF_THE_APC_C		16	-0.608544	-2.94089	0	0	0	2682	tags=75%, list=14%, signal=87%
REACTOME_ACTIVATION_OF_GENES_BY_ATF4	REACTOME_ACTIVATION_OF_GENES_BY_ATF4		23	-0.504252	-2.92063	0	0	0	3627	tags=70%, list=19%, signal=86%
REACTOME_RNA_POL_I_PROMOTER_OPENING	REACTOME_RNA_POL_I_PROMOTER_OPENING		50	-0.342927	-2.86518	0	1.02513e-05	0.001	3362	tags=52%, list=18%, signal=63%
REACTOME_CLASS_I_MHC_MEDIATED_ANTIGEN_PROCESSING_PRESENTATION	REACTOME_CLASS_I_MHC_MEDIATED_ANTIGEN_PROCESSING_PRESENTATION		231	-0.159219	-2.85775	0	1.01606e-05	0.001	3571	tags=35%, list=19%, signal=42%
REACTOME_PROTEIN_FOLDING	REACTOME_PROTEIN_FOLDING		50	-0.336292	-2.82252	0	1.00715e-05	0.001	4620	tags=58%, list=24%, signal=77%
REACTOME_MEIOTIC_SYNAPSIS	REACTOME_MEIOTIC_SYNAPSIS		65	-0.296123	-2.82235	0	9.9839e-06	0.001	3725	tags=49%, list=20%, signal=61%
REACTOME_INHIBITION_OF_THE_PROTEOLYTIC_ACTIVITY_OF_APC_C_REQUIRED_FOR_THE_ONSET_OF_ANAPHASE_BY_MITOTIC_SPINDLE_CHECKPOINT_COMPONENTS	REACTOME_INHIBITION_OF_THE_PROTEOLYTIC_ACTIVITY_OF_APC_C_REQUIRED_FOR_THE_ONSET_OF_ANAPHASE_BY_MITOTIC_SPINDLE_CHECKPOINT_COMPONENTS		17	-0.564418	-2.80814	0	9.89783e-06	0.001	2682	tags=71%, list=14%, signal=82%
REACTOME_MITOCHONDRIAL_PROTEIN_IMPORT	REACTOME_MITOCHONDRIAL_PROTEIN_IMPORT		48	-0.338001	-2.79082	0	9.81323e-06	0.001	2683	tags=48%, list=14%, signal=56%
REACTOME_RNA_POL_III_TRANSCRIPTION_INITIATION_FROM_TYPE_3_PROMOTER	REACTOME_RNA_POL_III_TRANSCRIPTION_INITIATION_FROM_TYPE_3_PROMOTER		23	-0.488129	-2.77156	0	1.94601e-05	0.002	2289	tags=61%, list=12%, signal=69%
REACTOME_PREFOLDIN_MEDIATED_TRANSFER_OF_SUBSTRATE_TO_CCT_TRIC	REACTOME_PREFOLDIN_MEDIATED_TRANSFER_OF_SUBSTRATE_TO_CCT_TRIC		27	-0.444022	-2.74151	0	2.99294e-05	0.003	3518	tags=63%, list=19%, signal=77%
REACTOME_LAGGING_STRAND_SYNTHESIS	REACTOME_LAGGING_STRAND_SYNTHESIS		19	-0.517712	-2.73002	0	2.968e-05	0.003	3155	tags=68%, list=17%, signal=82%
REACTOME_FORMATION_OF_INCISION_COMPLEX_IN_GG_NER	REACTOME_FORMATION_OF_INCISION_COMPLEX_IN_GG_NER		20	-0.486196	-2.63887	0	8.2611e-05	0.008	3104	tags=65%, list=16%, signal=78%
REACTOME_DEADENYLATION_DEPENDENT_MRNA_DECAY	REACTOME_DEADENYLATION_DEPENDENT_MRNA_DECAY		43	-0.342936	-2.61842	0	0.000122479	0.012	2323	tags=47%, list=12%, signal=53%
REACTOME_NEP_NS2_INTERACTS_WITH_THE_CELLULAR_EXPORT_MACHINERY	REACTOME_NEP_NS2_INTERACTS_WITH_THE_CELLULAR_EXPORT_MACHINERY		27	-0.42685	-2.56834	0	0.000242076	0.023	2443	tags=56%, list=13%, signal=64%
REACTOME_CYCLIN_A_B1_ASSOCIATED_EVENTS_DURING_G2_M_TRANSITION	REACTOME_CYCLIN_A_B1_ASSOCIATED_EVENTS_DURING_G2_M_TRANSITION		15	-0.538202	-2.53891	0	0.000289173	0.027	2435	tags=67%, list=13%, signal=76%
REACTOME_G0_AND_EARLY_G1	REACTOME_G0_AND_EARLY_G1		23	-0.443807	-2.50783	0	0.000347048	0.033	3946	tags=65%, list=21%, signal=82%
REACTOME_CONVERSION_FROM_APC_C_CDC20_TO_APC_C_CDH1_IN_LATE_ANAPHASE	REACTOME_CONVERSION_FROM_APC_C_CDC20_TO_APC_C_CDH1_IN_LATE_ANAPHASE		15	-0.525112	-2.50066	0	0.000344294	0.033	2682	tags=67%, list=14%, signal=78%
REACTOME_UNFOLDED_PROTEIN_RESPONSE	REACTOME_UNFOLDED_PROTEIN_RESPONSE		75	-0.241159	-2.46743	0	0.000428231	0.042	3774	tags=44%, list=20%, signal=55%
REACTOME_MITOTIC_G2_G2_M_PHASES	REACTOME_MITOTIC_G2_G2_M_PHASES		77	-0.237154	-2.46249	0	0.000424885	0.042	2653	tags=38%, list=14%, signal=44%
REACTOME_INTERACTIONS_OF_VPR_WITH_HOST_CELLULAR_PROTEINS	REACTOME_INTERACTIONS_OF_VPR_WITH_HOST_CELLULAR_PROTEINS		32	-0.371313	-2.45874	0.00206612	0.000448788	0.045	2443	tags=50%, list=13%, signal=57%
REACTOME_REGULATION_OF_GLUCOKINASE_BY_GLUCOKINASE_REGULATORY_PROTEIN	REACTOME_REGULATION_OF_GLUCOKINASE_BY_GLUCOKINASE_REGULATORY_PROTEIN		27	-0.38976	-2.4145	0	0.000704674	0.071	2443	tags=52%, list=13%, signal=59%
REACTOME_G1_S_SPECIFIC_TRANSCRIPTION	REACTOME_G1_S_SPECIFIC_TRANSCRIPTION		17	-0.479695	-2.41005	0.00197628	0.000744239	0.075	948	tags=53%, list=5%, signal=56%
REACTOME_DESTABILIZATION_OF_MRNA_BY_TRISTETRAPROLIN_TTP	REACTOME_DESTABILIZATION_OF_MRNA_BY_TRISTETRAPROLIN_TTP		17	-0.481647	-2.38946	0	0.000886464	0.087	2022	tags=59%, list=11%, signal=66%
REACTOME_TRANSPORT_OF_RIBONUCLEOPROTEINS_INTO_THE_HOST_NUCLEUS	REACTOME_TRANSPORT_OF_RIBONUCLEOPROTEINS_INTO_THE_HOST_NUCLEUS		27	-0.38976	-2.3855	0.00205761	0.000909166	0.09	2443	tags=52%, list=13%, signal=59%
REACTOME_GLUCOSE_TRANSPORT	REACTOME_GLUCOSE_TRANSPORT		38	-0.318694	-2.37837	0	0.000920811	0.091	2443	tags=45%, list=13%, signal=51%
REACTOME_APOPTOSIS	REACTOME_APOPTOSIS		140	-0.168551	-2.37545	0	0.00091399	0.091	2372	tags=29%, list=13%, signal=33%
REACTOME_DESTABILIZATION_OF_MRNA_BY_BRF1	REACTOME_DESTABILIZATION_OF_MRNA_BY_BRF1		17	-0.481647	-2.34417	0	0.00116981	0.119	2022	tags=59%, list=11%, signal=66%
REACTOME_SIGNALING_BY_INSULIN_RECEPTOR	REACTOME_SIGNALING_BY_INSULIN_RECEPTOR		103	-0.201281	-2.34227	0	0.00118735	0.122	3371	tags=38%, list=18%, signal=46%
REACTOME_ENERGY_DEPENDENT_REGULATION_OF_MTOR_BY_LKB1_AMPK	REACTOME_ENERGY_DEPENDENT_REGULATION_OF_MTOR_BY_LKB1_AMPK		16	-0.46082	-2.24628	0	0.00236215	0.241	4289	tags=69%, list=23%, signal=89%
REACTOME_E2F_MEDIATED_REGULATION_OF_DNA_REPLICATION	REACTOME_E2F_MEDIATED_REGULATION_OF_DNA_REPLICATION		33	-0.320309	-2.23477	0	0.00258542	0.261	1402	tags=39%, list=7%, signal=42%
REACTOME_PROCESSIVE_SYNTHESIS_ON_THE_LAGGING_STRAND	REACTOME_PROCESSIVE_SYNTHESIS_ON_THE_LAGGING_STRAND		15	-0.478213	-2.20725	0	0.00299336	0.299	2308	tags=60%, list=12%, signal=68%
REACTOME_ANTIVIRAL_MECHANISM_BY_IFN_STIMULATED_GENES	REACTOME_ANTIVIRAL_MECHANISM_BY_IFN_STIMULATED_GENES		65	-0.225306	-2.16428	0.00384615	0.0039365	0.378	2443	tags=35%, list=13%, signal=41%
REACTOME_FORMATION_OF_TUBULIN_FOLDING_INTERMEDIATES_BY_CCT_TRIC	REACTOME_FORMATION_OF_TUBULIN_FOLDING_INTERMEDIATES_BY_CCT_TRIC		21	-0.394269	-2.14523	0.00193424	0.00445246	0.418	4254	tags=62%, list=23%, signal=80%
REACTOME_SYNTHESIS_AND_INTERCONVERSION_OF_NUCLEOTIDE_DI_AND_TRIPHOSPHATES	REACTOME_SYNTHESIS_AND_INTERCONVERSION_OF_NUCLEOTIDE_DI_AND_TRIPHOSPHATES		18	-0.414196	-2.1339	0	0.00486973	0.445	3727	tags=61%, list=20%, signal=76%
REACTOME_ASPARAGINE_N_LINKED_GLYCOSYLATION	REACTOME_ASPARAGINE_N_LINKED_GLYCOSYLATION		80	-0.196825	-2.08721	0	0.00640287	0.542	10935	tags=78%, list=58%, signal=183%
REACTOME_METABOLISM_OF_NUCLEOTIDES	REACTOME_METABOLISM_OF_NUCLEOTIDES		70	-0.210108	-2.08411	0	0.00644402	0.545	1983	tags=31%, list=11%, signal=35%
REACTOME_AMYLOIDS	REACTOME_AMYLOIDS		70	-0.206078	-2.0566	0.00580271	0.00789786	0.625	4217	tags=43%, list=22%, signal=55%
REACTOME_G1_PHASE	REACTOME_G1_PHASE		35	-0.289933	-2.02478	0.00606061	0.00930155	0.678	6406	tags=63%, list=34%, signal=95%
REACTOME_INSULIN_RECEPTOR_RECYCLING	REACTOME_INSULIN_RECEPTOR_RECYCLING		23	-0.347038	-2.02437	0.002079	0.00925551	0.678	2487	tags=48%, list=13%, signal=55%
REACTOME_BIOSYNTHESIS_OF_THE_N_GLYCAN_PRECURSOR_DOLICHOL_LIPID_LINKED_OLIGOSACCHARIDE_LLO_AND_TRANSFER_TO_A_NASCENT_PROTEIN	REACTOME_BIOSYNTHESIS_OF_THE_N_GLYCAN_PRECURSOR_DOLICHOL_LIPID_LINKED_OLIGOSACCHARIDE_LLO_AND_TRANSFER_TO_A_NASCENT_PROTEIN		28	-0.31836	-2.02267	0.00579151	0.00928326	0.679	3440	tags=50%, list=18%, signal=61%
REACTOME_METABOLISM_OF_VITAMINS_AND_COFACTORS	REACTOME_METABOLISM_OF_VITAMINS_AND_COFACTORS		50	-0.242296	-2.00136	0.00613497	0.0105246	0.726	6768	tags=60%, list=36%, signal=93%
REACTOME_ENDOSOMAL_SORTING_COMPLEX_REQUIRED_FOR_TRANSPORT_ESCRT	REACTOME_ENDOSOMAL_SORTING_COMPLEX_REQUIRED_FOR_TRANSPORT_ESCRT		26	-0.325962	-1.97458	0.00990099	0.0122809	0.791	3296	tags=50%, list=17%, signal=60%
REACTOME_RECRUITMENT_OF_MITOTIC_CENTROSOME_PROTEINS_AND_COMPLEXES	REACTOME_RECRUITMENT_OF_MITOTIC_CENTROSOME_PROTEINS_AND_COMPLEXES		62	-0.215109	-1.97221	0.0103734	0.0123926	0.794	2653	tags=35%, list=14%, signal=41%
REACTOME_IRON_UPTAKE_AND_TRANSPORT	REACTOME_IRON_UPTAKE_AND_TRANSPORT		36	-0.272891	-1.96301	0.00553506	0.0130658	0.82	3775	tags=47%, list=20%, signal=59%
REACTOME_MEMBRANE_TRAFFICKING	REACTOME_MEMBRANE_TRAFFICKING		122	-0.151075	-1.94977	0.0125786	0.0139754	0.848	3358	tags=33%, list=18%, signal=40%
REACTOME_CITRIC_ACID_CYCLE_TCA_CYCLE	REACTOME_CITRIC_ACID_CYCLE_TCA_CYCLE		19	-0.355682	-1.89253	0.00829876	0.0190935	0.925	3230	tags=53%, list=17%, signal=63%
REACTOME_ASSOCIATION_OF_TRIC_CCT_WITH_TARGET_PROTEINS_DURING_BIOSYNTHESIS	REACTOME_ASSOCIATION_OF_TRIC_CCT_WITH_TARGET_PROTEINS_DURING_BIOSYNTHESIS		25	-0.315819	-1.87723	0.00589391	0.0207368	0.944	4620	tags=56%, list=24%, signal=74%
REACTOME_ADP_SIGNALLING_THROUGH_P2RY1	REACTOME_ADP_SIGNALLING_THROUGH_P2RY1		25	-0.318865	-1.84748	0.00607287	0.0245157	0.96	7584	tags=72%, list=40%, signal=120%
REACTOME_DOUBLE_STRAND_BREAK_REPAIR	REACTOME_DOUBLE_STRAND_BREAK_REPAIR		22	-0.332766	-1.84351	0.011976	0.0248955	0.962	2308	tags=45%, list=12%, signal=52%
REACTOME_METABOLISM_OF_AMINO_ACIDS_AND_DERIVATIVES	REACTOME_METABOLISM_OF_AMINO_ACIDS_AND_DERIVATIVES		191	-0.115106	-1.84266	0.00410678	0.0248155	0.962	3386	tags=29%, list=18%, signal=35%
REACTOME_SIGNALING_BY_SCF_KIT	REACTOME_SIGNALING_BY_SCF_KIT		75	-0.178188	-1.83587	0.0207039	0.0256773	0.966	5462	tags=47%, list=29%, signal=65%
REACTOME_PI3K_CASCADE	REACTOME_PI3K_CASCADE		66	-0.19595	-1.83377	0.0116054	0.0258128	0.967	4325	tags=42%, list=23%, signal=55%
REACTOME_INSULIN_RECEPTOR_SIGNALLING_CASCADE	REACTOME_INSULIN_RECEPTOR_SIGNALLING_CASCADE		82	-0.174219	-1.82417	0.0134615	0.026878	0.972	4325	tags=40%, list=23%, signal=52%
REACTOME_TRANSFERRIN_ENDOCYTOSIS_AND_RECYCLING	REACTOME_TRANSFERRIN_ENDOCYTOSIS_AND_RECYCLING		25	-0.308763	-1.79663	0.0254902	0.0310977	0.985	2487	tags=44%, list=13%, signal=51%
REACTOME_CD28_DEPENDENT_PI3K_AKT_SIGNALING	REACTOME_CD28_DEPENDENT_PI3K_AKT_SIGNALING		21	-0.318287	-1.76402	0.0162602	0.0367609	0.993	4788	tags=57%, list=25%, signal=76%
REACTOME_EGFR_DOWNREGULATION	REACTOME_EGFR_DOWNREGULATION		24	-0.296156	-1.73399	0.0175439	0.0426861	0.999	6218	tags=63%, list=33%, signal=93%
REACTOME_LATENT_INFECTION_OF_HOMO_SAPIENS_WITH_MYCOBACTERIUM_TUBERCULOSIS	REACTOME_LATENT_INFECTION_OF_HOMO_SAPIENS_WITH_MYCOBACTERIUM_TUBERCULOSIS		31	-0.265745	-1.733	0.0262097	0.0427213	0.999	2910	tags=42%, list=15%, signal=49%
REACTOME_OXYGEN_DEPENDENT_PROLINE_HYDROXYLATION_OF_HYPOXIA_INDUCIBLE_FACTOR_ALPHA	REACTOME_OXYGEN_DEPENDENT_PROLINE_HYDROXYLATION_OF_HYPOXIA_INDUCIBLE_FACTOR_ALPHA		16	-0.35959	-1.71642	0.030303	0.0465297	1	1478	tags=44%, list=8%, signal=47%
REACTOME_PLATELET_SENSITIZATION_BY_LDL	REACTOME_PLATELET_SENSITIZATION_BY_LDL		16	-0.361498	-1.71373	0.0223124	0.0469276	1	6163	tags=69%, list=33%, signal=102%
REACTOME_G_BETA_GAMMA_SIGNALLING_THROUGH_PI3KGAMMA	REACTOME_G_BETA_GAMMA_SIGNALLING_THROUGH_PI3KGAMMA		25	-0.290705	-1.7054	0.0417495	0.0485442	1	5849	tags=60%, list=31%, signal=87%
REACTOME_SIGNALING_BY_CONSTITUTIVELY_ACTIVE_EGFR	REACTOME_SIGNALING_BY_CONSTITUTIVELY_ACTIVE_EGFR		17	-0.335722	-1.70234	0.026975	0.0489195	1	5886	tags=65%, list=31%, signal=94%
REACTOME_ADP_SIGNALLING_THROUGH_P2RY12	REACTOME_ADP_SIGNALLING_THROUGH_P2RY12		21	-0.309712	-1.70019	0.0295359	0.0491554	1	5849	tags=62%, list=31%, signal=90%
REACTOME_DEFENSINS	REACTOME_DEFENSINS		46	-0.213999	-1.696	0.0138889	0.0497735	1	11159	tags=80%, list=59%, signal=196%
REACTOME_GENERIC_TRANSCRIPTION_PATHWAY	REACTOME_GENERIC_TRANSCRIPTION_PATHWAY		331	-0.0805821	-1.69377	0.0222222	0.0499805	1	8547	tags=53%, list=45%, signal=95%
REACTOME_TRANSPORT_TO_THE_GOLGI_AND_SUBSEQUENT_MODIFICATION	REACTOME_TRANSPORT_TO_THE_GOLGI_AND_SUBSEQUENT_MODIFICATION		33	-0.242562	-1.68777	0.0244821	0.0513195	1	10879	tags=82%, list=58%, signal=193%
REACTOME_N_GLYCAN_ANTENNAE_ELONGATION_IN_THE_MEDIAL_TRANS_GOLGI	REACTOME_N_GLYCAN_ANTENNAE_ELONGATION_IN_THE_MEDIAL_TRANS_GOLGI		18	-0.319075	-1.6835	0.0335306	0.0521348	1	9718	tags=83%, list=51%, signal=172%
REACTOME_SIGNALING_BY_ERBB4	REACTOME_SIGNALING_BY_ERBB4		86	-0.152521	-1.67079	0.0248447	0.0554453	1	5478	tags=44%, list=29%, signal=62%
REACTOME_SIGNAL_AMPLIFICATION	REACTOME_SIGNAL_AMPLIFICATION		31	-0.251785	-1.66839	0.0289855	0.0558191	1	6219	tags=58%, list=33%, signal=86%
REACTOME_G_PROTEIN_BETA_GAMMA_SIGNALLING	REACTOME_G_PROTEIN_BETA_GAMMA_SIGNALLING		28	-0.262137	-1.66829	0.0205339	0.0555196	1	5849	tags=57%, list=31%, signal=83%
REACTOME_PPARA_ACTIVATES_GENE_EXPRESSION	REACTOME_PPARA_ACTIVATES_GENE_EXPRESSION		101	-0.142777	-1.66591	0.0275424	0.0558073	1	4985	tags=41%, list=26%, signal=55%
REACTOME_PI3K_EVENTS_IN_ERBB4_SIGNALING	REACTOME_PI3K_EVENTS_IN_ERBB4_SIGNALING		36	-0.235309	-1.64501	0.0361217	0.0617038	1	6057	tags=56%, list=32%, signal=82%
REACTOME_BETA_DEFENSINS	REACTOME_BETA_DEFENSINS		37	-0.225008	-1.62916	0.0340426	0.066271	1	11582	tags=84%, list=61%, signal=216%
REACTOME_SMAD2_SMAD3_SMAD4_HETEROTRIMER_REGULATES_TRANSCRIPTION	REACTOME_SMAD2_SMAD3_SMAD4_HETEROTRIMER_REGULATES_TRANSCRIPTION		24	-0.275946	-1.60936	0.0476191	0.0723307	1	2665	tags=42%, list=14%, signal=48%
REACTOME_THE_ROLE_OF_NEF_IN_HIV1_REPLICATION_AND_DISEASE_PATHOGENESIS	REACTOME_THE_ROLE_OF_NEF_IN_HIV1_REPLICATION_AND_DISEASE_PATHOGENESIS		27	-0.263272	-1.60866	0.0474383	0.0721735	1	6227	tags=59%, list=33%, signal=88%
REACTOME_CD28_CO_STIMULATION	REACTOME_CD28_CO_STIMULATION		31	-0.230755	-1.56886	0.0453649	0.0869451	1	4788	tags=48%, list=25%, signal=65%
REACTOME_G_BETA_GAMMA_SIGNALLING_THROUGH_PLC_BETA	REACTOME_G_BETA_GAMMA_SIGNALLING_THROUGH_PLC_BETA		20	-0.290628	-1.56129	0.0441177	0.0896682	1	5849	tags=60%, list=31%, signal=87%
REACTOME_REGULATION_OF_HYPOXIA_INDUCIBLE_FACTOR_HIF_BY_OXYGEN	REACTOME_REGULATION_OF_HYPOXIA_INDUCIBLE_FACTOR_HIF_BY_OXYGEN		23	-0.269941	-1.55671	0.0470085	0.0911411	1	1478	tags=35%, list=8%, signal=38%
REACTOME_PI3K_EVENTS_IN_ERBB2_SIGNALING	REACTOME_PI3K_EVENTS_IN_ERBB2_SIGNALING		42	-0.203568	-1.54949	0.0448343	0.0933944	1	6057	tags=52%, list=32%, signal=77%
REACTOME_SIGNALLING_TO_RAS	REACTOME_SIGNALLING_TO_RAS		27	-0.248262	-1.54645	0.056926	0.0942362	1	3013	tags=41%, list=16%, signal=48%
REACTOME_HOMOLOGOUS_RECOMBINATION_REPAIR_OF_REPLICATION_INDEPENDENT_DOUBLE_STRAND_BREAKS	REACTOME_HOMOLOGOUS_RECOMBINATION_REPAIR_OF_REPLICATION_INDEPENDENT_DOUBLE_STRAND_BREAKS		16	-0.315601	-1.54046	0.0502008	0.0962792	1	2308	tags=44%, list=12%, signal=50%
REACTOME_TRANSCRIPTIONAL_REGULATION_OF_WHITE_ADIPOCYTE_DIFFERENTIATION	REACTOME_TRANSCRIPTIONAL_REGULATION_OF_WHITE_ADIPOCYTE_DIFFERENTIATION		69	-0.154272	-1.52011	0.0693069	0.104718	1	2572	tags=29%, list=14%, signal=33%
REACTOME_POST_CHAPERONIN_TUBULIN_FOLDING_PATHWAY	REACTOME_POST_CHAPERONIN_TUBULIN_FOLDING_PATHWAY		18	-0.287543	-1.50811	0.0736196	0.109743	1	1920	tags=39%, list=10%, signal=43%
REACTOME_ACTIVATED_AMPK_STIMULATES_FATTY_ACID_OXIDATION_IN_MUSCLE	REACTOME_ACTIVATED_AMPK_STIMULATES_FATTY_ACID_OXIDATION_IN_MUSCLE		16	-0.30989	-1.47603	0.0742188	0.125703	1	3596	tags=50%, list=19%, signal=62%
REACTOME_PI3K_AKT_ACTIVATION	REACTOME_PI3K_AKT_ACTIVATION		36	-0.198654	-1.45244	0.083004	0.138782	1	7797	tags=61%, list=41%, signal=104%
REACTOME_NEF_MEDIATES_DOWN_MODULATION_OF_CELL_SURFACE_RECEPTORS_BY_RECRUITING_THEM_TO_CLATHRIN_ADAPTERS	REACTOME_NEF_MEDIATES_DOWN_MODULATION_OF_CELL_SURFACE_RECEPTORS_BY_RECRUITING_THEM_TO_CLATHRIN_ADAPTERS		20	-0.270589	-1.44942	0.0900196	0.139871	1	6227	tags=60%, list=33%, signal=89%
REACTOME_LOSS_OF_NLP_FROM_MITOTIC_CENTROSOMES	REACTOME_LOSS_OF_NLP_FROM_MITOTIC_CENTROSOMES		55	-0.161534	-1.44099	0.0880626	0.144289	1	2453	tags=29%, list=13%, signal=33%
REACTOME_PIP3_ACTIVATES_AKT_SIGNALING	REACTOME_PIP3_ACTIVATES_AKT_SIGNALING		27	-0.24016	-1.43702	0.0978887	0.146114	1	5264	tags=52%, list=28%, signal=72%
REACTOME_ACYL_CHAIN_REMODELLING_OF_PE	REACTOME_ACYL_CHAIN_REMODELLING_OF_PE		21	-0.254406	-1.40115	0.1	0.168421	1	5993	tags=57%, list=32%, signal=84%
REACTOME_PROSTACYCLIN_SIGNALLING_THROUGH_PROSTACYCLIN_RECEPTOR	REACTOME_PROSTACYCLIN_SIGNALLING_THROUGH_PROSTACYCLIN_RECEPTOR		19	-0.269538	-1.38896	0.12334	0.176478	1	5849	tags=58%, list=31%, signal=84%
REACTOME_COSTIMULATION_BY_THE_CD28_FAMILY	REACTOME_COSTIMULATION_BY_THE_CD28_FAMILY		61	-0.147255	-1.37176	0.12326	0.188656	1	6826	tags=51%, list=36%, signal=79%
REACTOME_GAB1_SIGNALOSOME	REACTOME_GAB1_SIGNALOSOME		36	-0.19389	-1.34953	0.132479	0.204694	1	5264	tags=47%, list=28%, signal=65%
REACTOME_ION_CHANNEL_TRANSPORT	REACTOME_ION_CHANNEL_TRANSPORT		53	-0.155158	-1.3458	0.146998	0.206756	1	10975	tags=74%, list=58%, signal=175%
REACTOME_CTLA4_INHIBITORY_SIGNALING	REACTOME_CTLA4_INHIBITORY_SIGNALING		21	-0.243076	-1.30205	0.149068	0.244578	1	3509	tags=43%, list=19%, signal=53%
REACTOME_ACYL_CHAIN_REMODELLING_OF_PC	REACTOME_ACYL_CHAIN_REMODELLING_OF_PC		22	-0.228415	-1.29244	0.158103	0.252189	1	5993	tags=55%, list=32%, signal=80%
REACTOME_IL_RECEPTOR_SHC_SIGNALING	REACTOME_IL_RECEPTOR_SHC_SIGNALING		27	-0.205694	-1.28397	0.175649	0.258906	1	12908	tags=89%, list=68%, signal=280%
REACTOME_CTNNB1_PHOSPHORYLATION_CASCADE	REACTOME_CTNNB1_PHOSPHORYLATION_CASCADE		15	-0.274546	-1.27303	0.177419	0.268514	1	6151	tags=60%, list=33%, signal=89%
REACTOME_DEADENYLATION_OF_MRNA	REACTOME_DEADENYLATION_OF_MRNA		18	-0.251487	-1.27197	0.178794	0.26836	1	502	tags=28%, list=3%, signal=29%
REACTOME_LIGAND_GATED_ION_CHANNEL_TRANSPORT	REACTOME_LIGAND_GATED_ION_CHANNEL_TRANSPORT		21	-0.228651	-1.26607	0.18146	0.272941	1	10975	tags=81%, list=58%, signal=193%
REACTOME_SIGNALLING_TO_ERKS	REACTOME_SIGNALLING_TO_ERKS		36	-0.174165	-1.26421	0.193347	0.273533	1	3013	tags=33%, list=16%, signal=40%
REACTOME_SIGNALING_BY_TGF_BETA_RECEPTOR_COMPLEX	REACTOME_SIGNALING_BY_TGF_BETA_RECEPTOR_COMPLEX		58	-0.140398	-1.24063	0.191057	0.296902	1	3544	tags=33%, list=19%, signal=40%
REACTOME_DIABETES_PATHWAYS	REACTOME_DIABETES_PATHWAYS		126	-0.0944824	-1.2403	0.203319	0.295825	1	3774	tags=29%, list=20%, signal=36%
REACTOME_LYSOSOME_VESICLE_BIOGENESIS	REACTOME_LYSOSOME_VESICLE_BIOGENESIS		23	-0.22039	-1.23985	0.190855	0.294866	1	10623	tags=78%, list=56%, signal=179%
REACTOME_GLYCOLYSIS	REACTOME_GLYCOLYSIS		26	-0.200609	-1.23104	0.196393	0.30305	1	3481	tags=38%, list=18%, signal=47%
REACTOME_INTERFERON_SIGNALING	REACTOME_INTERFERON_SIGNALING		151	-0.0856098	-1.2242	0.217476	0.308686	1	2024	tags=19%, list=11%, signal=21%
REACTOME_TGF_BETA_RECEPTOR_SIGNALING_ACTIVATES_SMADS	REACTOME_TGF_BETA_RECEPTOR_SIGNALING_ACTIVATES_SMADS		23	-0.210296	-1.22403	0.223124	0.307407	1	3424	tags=39%, list=18%, signal=48%
REACTOME_TRANSCRIPTIONAL_ACTIVITY_OF_SMAD2_SMAD3_SMAD4_HETEROTRIMER	REACTOME_TRANSCRIPTIONAL_ACTIVITY_OF_SMAD2_SMAD3_SMAD4_HETEROTRIMER		35	-0.173536	-1.22136	0.218367	0.308897	1	2665	tags=31%, list=14%, signal=37%
REACTOME_GPVI_MEDIATED_ACTIVATION_CASCADE	REACTOME_GPVI_MEDIATED_ACTIVATION_CASCADE		31	-0.178526	-1.20487	0.230769	0.326405	1	6991	tags=55%, list=37%, signal=87%
REACTOME_CHOLESTEROL_BIOSYNTHESIS	REACTOME_CHOLESTEROL_BIOSYNTHESIS		20	-0.228478	-1.20062	0.216061	0.329688	1	5133	tags=50%, list=27%, signal=69%
REACTOME_THROMBOXANE_SIGNALLING_THROUGH_TP_RECEPTOR	REACTOME_THROMBOXANE_SIGNALLING_THROUGH_TP_RECEPTOR		23	-0.207391	-1.19878	0.230924	0.330321	1	7584	tags=61%, list=40%, signal=102%
REACTOME_SPHINGOLIPID_DE_NOVO_BIOSYNTHESIS	REACTOME_SPHINGOLIPID_DE_NOVO_BIOSYNTHESIS		30	-0.181521	-1.18376	0.255578	0.347187	1	7909	tags=60%, list=42%, signal=103%
REACTOME_NOTCH1_INTRACELLULAR_DOMAIN_REGULATES_TRANSCRIPTION	REACTOME_NOTCH1_INTRACELLULAR_DOMAIN_REGULATES_TRANSCRIPTION		43	-0.147327	-1.17955	0.230603	0.350612	1	2056	tags=26%, list=11%, signal=29%
REACTOME_IL_2_SIGNALING	REACTOME_IL_2_SIGNALING		41	-0.15261	-1.1754	0.25102	0.354111	1	8640	tags=61%, list=46%, signal=112%
REACTOME_CHONDROITIN_SULFATE_BIOSYNTHESIS	REACTOME_CHONDROITIN_SULFATE_BIOSYNTHESIS		19	-0.227935	-1.17521	0.257545	0.35277	1	14585	tags=100%, list=77%, signal=439%
REACTOME_PURINE_METABOLISM	REACTOME_PURINE_METABOLISM		33	-0.170106	-1.17338	0.249027	0.353445	1	3089	tags=33%, list=16%, signal=40%
REACTOME_RECYCLING_PATHWAY_OF_L1	REACTOME_RECYCLING_PATHWAY_OF_L1		27	-0.189569	-1.16424	0.265306	0.362759	1	6218	tags=52%, list=33%, signal=77%
REACTOME_PHASE_II_CONJUGATION	REACTOME_PHASE_II_CONJUGATION		69	-0.11757	-1.1594	0.25636	0.367081	1	5452	tags=41%, list=29%, signal=57%
REACTOME_SIGNALING_BY_EGFR_IN_CANCER	REACTOME_SIGNALING_BY_EGFR_IN_CANCER		104	-0.0986135	-1.15833	0.259414	0.3668	1	6320	tags=43%, list=33%, signal=65%
REACTOME_PYRUVATE_METABOLISM_AND_CITRIC_ACID_TCA_CYCLE	REACTOME_PYRUVATE_METABOLISM_AND_CITRIC_ACID_TCA_CYCLE		40	-0.149034	-1.14692	0.289206	0.37941	1	3802	tags=35%, list=20%, signal=44%
REACTOME_PLATELET_HOMEOSTASIS	REACTOME_PLATELET_HOMEOSTASIS		75	-0.112251	-1.14247	0.283673	0.383346	1	6954	tags=48%, list=37%, signal=76%
REACTOME_REGULATION_OF_KIT_SIGNALING	REACTOME_REGULATION_OF_KIT_SIGNALING		16	-0.232166	-1.11722	0.315789	0.415251	1	12144	tags=88%, list=64%, signal=245%
REACTOME_TIE2_SIGNALING	REACTOME_TIE2_SIGNALING		17	-0.226705	-1.11472	0.319058	0.416448	1	6832	tags=59%, list=36%, signal=92%
REACTOME_INHIBITION_OF_VOLTAGE_GATED_CA2_CHANNELS_VIA_GBETA_GAMMA_SUBUNITS	REACTOME_INHIBITION_OF_VOLTAGE_GATED_CA2_CHANNELS_VIA_GBETA_GAMMA_SUBUNITS		24	-0.190562	-1.0952	0.319444	0.440938	1	5849	tags=50%, list=31%, signal=72%
REACTOME_TRAFFICKING_OF_GLUR2_CONTAINING_AMPA_RECEPTORS	REACTOME_TRAFFICKING_OF_GLUR2_CONTAINING_AMPA_RECEPTORS		15	-0.232296	-1.08803	0.332657	0.449107	1	10725	tags=80%, list=57%, signal=185%
REACTOME_NGF_SIGNALLING_VIA_TRKA_FROM_THE_PLASMA_MEMBRANE	REACTOME_NGF_SIGNALLING_VIA_TRKA_FROM_THE_PLASMA_MEMBRANE		133	-0.0805535	-1.07636	0.365422	0.463908	1	3602	tags=27%, list=19%, signal=33%
REACTOME_SIGNALING_BY_ERBB2	REACTOME_SIGNALING_BY_ERBB2		96	-0.0929339	-1.07344	0.350844	0.465862	1	6320	tags=43%, list=33%, signal=64%
REACTOME_HS_GAG_BIOSYNTHESIS	REACTOME_HS_GAG_BIOSYNTHESIS		29	-0.167346	-1.07204	0.353183	0.466074	1	13125	tags=86%, list=70%, signal=282%
REACTOME_PHASE1_FUNCTIONALIZATION_OF_COMPOUNDS	REACTOME_PHASE1_FUNCTIONALIZATION_OF_COMPOUNDS		69	-0.110086	-1.06811	0.373444	0.469456	1	15719	tags=94%, list=83%, signal=560%
REACTOME_SYNTHESIS_OF_PIPS_AT_THE_GOLGI_MEMBRANE	REACTOME_SYNTHESIS_OF_PIPS_AT_THE_GOLGI_MEMBRANE		17	-0.209251	-1.04839	0.358824	0.496071	1	2718	tags=35%, list=14%, signal=41%
REACTOME_PD1_SIGNALING	REACTOME_PD1_SIGNALING		17	-0.21149	-1.04328	0.380198	0.501987	1	13784	tags=94%, list=73%, signal=348%
REACTOME_NUCLEAR_SIGNALING_BY_ERBB4	REACTOME_NUCLEAR_SIGNALING_BY_ERBB4		37	-0.141558	-1.03508	0.40121	0.512184	1	8051	tags=57%, list=43%, signal=99%
REACTOME_FACTORS_INVOLVED_IN_MEGAKARYOCYTE_DEVELOPMENT_AND_PLATELET_PRODUCTION	REACTOME_FACTORS_INVOLVED_IN_MEGAKARYOCYTE_DEVELOPMENT_AND_PLATELET_PRODUCTION		122	-0.0795662	-1.03356	0.40748	0.512353	1	2997	tags=24%, list=16%, signal=28%
REACTOME_IL_3_5_AND_GM_CSF_SIGNALING	REACTOME_IL_3_5_AND_GM_CSF_SIGNALING		43	-0.130763	-1.0254	0.394737	0.523119	1	12908	tags=81%, list=68%, signal=257%
REACTOME_ACYL_CHAIN_REMODELLING_OF_PS	REACTOME_ACYL_CHAIN_REMODELLING_OF_PS		15	-0.216199	-1.01594	0.407407	0.536023	1	5993	tags=53%, list=32%, signal=78%
REACTOME_JNK_C_JUN_KINASES_PHOSPHORYLATION_AND_ACTIVATION_MEDIATED_BY_ACTIVATED_HUMAN_TAK1	REACTOME_JNK_C_JUN_KINASES_PHOSPHORYLATION_AND_ACTIVATION_MEDIATED_BY_ACTIVATED_HUMAN_TAK1		15	-0.219694	-1.01504	0.409736	0.535232	1	7186	tags=60%, list=38%, signal=97%
REACTOME_TRANS_GOLGI_NETWORK_VESICLE_BUDDING	REACTOME_TRANS_GOLGI_NETWORK_VESICLE_BUDDING		57	-0.113854	-1.01214	0.410714	0.537679	1	11772	tags=74%, list=62%, signal=195%
REACTOME_INHIBITION_OF_INSULIN_SECRETION_BY_ADRENALINE_NORADRENALINE	REACTOME_INHIBITION_OF_INSULIN_SECRETION_BY_ADRENALINE_NORADRENALINE		25	-0.170546	-1.00493	0.457023	0.54659	1	5849	tags=48%, list=31%, signal=69%
REACTOME_TRAFFICKING_OF_AMPA_RECEPTORS	REACTOME_TRAFFICKING_OF_AMPA_RECEPTORS		27	-0.162494	-0.997429	0.43949	0.556068	1	10925	tags=74%, list=58%, signal=176%
REACTOME_CYTOKINE_SIGNALING_IN_IMMUNE_SYSTEM	REACTOME_CYTOKINE_SIGNALING_IN_IMMUNE_SYSTEM		260	-0.052579	-0.992484	0.449505	0.561693	1	1927	tags=15%, list=10%, signal=17%
REACTOME_G_PROTEIN_ACTIVATION	REACTOME_G_PROTEIN_ACTIVATION		27	-0.156934	-0.992455	0.425703	0.559477	1	6134	tags=48%, list=32%, signal=71%
REACTOME_GABA_SYNTHESIS_RELEASE_REUPTAKE_AND_DEGRADATION	REACTOME_GABA_SYNTHESIS_RELEASE_REUPTAKE_AND_DEGRADATION		17	-0.200618	-0.989843	0.431493	0.561312	1	8435	tags=65%, list=45%, signal=117%
REACTOME_GOLGI_ASSOCIATED_VESICLE_BIOGENESIS	REACTOME_GOLGI_ASSOCIATED_VESICLE_BIOGENESIS		50	-0.116978	-0.980945	0.459615	0.572678	1	11772	tags=74%, list=62%, signal=196%
REACTOME_NEUROTRANSMITTER_RELEASE_CYCLE	REACTOME_NEUROTRANSMITTER_RELEASE_CYCLE		34	-0.14118	-0.972377	0.473896	0.58393	1	8448	tags=59%, list=45%, signal=106%
REACTOME_THROMBIN_SIGNALLING_THROUGH_PROTEINASE_ACTIVATED_RECEPTORS_PARS	REACTOME_THROMBIN_SIGNALLING_THROUGH_PROTEINASE_ACTIVATED_RECEPTORS_PARS		32	-0.139713	-0.945969	0.509203	0.625027	1	6219	tags=47%, list=33%, signal=70%
REACTOME_ACTIVATED_TAK1_MEDIATES_P38_MAPK_ACTIVATION	REACTOME_ACTIVATED_TAK1_MEDIATES_P38_MAPK_ACTIVATION		16	-0.195092	-0.945577	0.509317	0.623338	1	10483	tags=75%, list=56%, signal=168%
REACTOME_SULFUR_AMINO_ACID_METABOLISM	REACTOME_SULFUR_AMINO_ACID_METABOLISM		24	-0.159005	-0.940004	0.513944	0.630064	1	11952	tags=79%, list=63%, signal=215%
REACTOME_PROTEOLYTIC_CLEAVAGE_OF_SNARE_COMPLEX_PROTEINS	REACTOME_PROTEOLYTIC_CLEAVAGE_OF_SNARE_COMPLEX_PROTEINS		16	-0.193767	-0.939092	0.522088	0.629077	1	10508	tags=75%, list=56%, signal=169%
REACTOME_DOWNREGULATION_OF_SMAD2_3_SMAD4_TRANSCRIPTIONAL_ACTIVITY	REACTOME_DOWNREGULATION_OF_SMAD2_3_SMAD4_TRANSCRIPTIONAL_ACTIVITY		19	-0.174894	-0.913986	0.566288	0.668476	1	2665	tags=32%, list=14%, signal=37%
REACTOME_GLUCURONIDATION	REACTOME_GLUCURONIDATION		18	-0.179853	-0.913929	0.548507	0.66598	1	7099	tags=56%, list=38%, signal=89%
REACTOME_ACYL_CHAIN_REMODELLING_OF_PG	REACTOME_ACYL_CHAIN_REMODELLING_OF_PG		16	-0.182849	-0.90647	0.56	0.675681	1	5993	tags=50%, list=32%, signal=73%
REACTOME_IL1_SIGNALING	REACTOME_IL1_SIGNALING		38	-0.123338	-0.906146	0.561753	0.673592	1	12585	tags=79%, list=67%, signal=236%
REACTOME_DOWNREGULATION_OF_TGF_BETA_RECEPTOR_SIGNALING	REACTOME_DOWNREGULATION_OF_TGF_BETA_RECEPTOR_SIGNALING		20	-0.168914	-0.903513	0.551308	0.675379	1	3424	tags=35%, list=18%, signal=43%
REACTOME_GABA_RECEPTOR_ACTIVATION	REACTOME_GABA_RECEPTOR_ACTIVATION		51	-0.106326	-0.901733	0.560729	0.675912	1	12069	tags=75%, list=64%, signal=206%
REACTOME_ENDOGENOUS_STEROLS	REACTOME_ENDOGENOUS_STEROLS		15	-0.192386	-0.901636	0.563044	0.673504	1	12737	tags=87%, list=67%, signal=266%
REACTOME_DEGRADATION_OF_THE_EXTRACELLULAR_MATRIX	REACTOME_DEGRADATION_OF_THE_EXTRACELLULAR_MATRIX		29	-0.140625	-0.897367	0.578616	0.677818	1	14280	tags=90%, list=76%, signal=367%
REACTOME_SYNTHESIS_OF_PA	REACTOME_SYNTHESIS_OF_PA		27	-0.143314	-0.893373	0.577519	0.68204	1	4992	tags=41%, list=26%, signal=55%
REACTOME_PI_METABOLISM	REACTOME_PI_METABOLISM		46	-0.107613	-0.893084	0.574553	0.6799	1	11521	tags=72%, list=61%, signal=184%
REACTOME_METABOLISM_OF_CARBOHYDRATES	REACTOME_METABOLISM_OF_CARBOHYDRATES		231	-0.0487699	-0.849002	0.642578	0.75017	1	2443	tags=18%, list=13%, signal=20%
REACTOME_SHC1_EVENTS_IN_ERBB4_SIGNALING	REACTOME_SHC1_EVENTS_IN_ERBB4_SIGNALING		20	-0.156679	-0.848813	0.621951	0.747696	1	9320	tags=65%, list=49%, signal=128%
REACTOME_FATTY_ACYL_COA_BIOSYNTHESIS	REACTOME_FATTY_ACYL_COA_BIOSYNTHESIS		17	-0.176829	-0.84782	0.611227	0.746435	1	7773	tags=59%, list=41%, signal=100%
REACTOME_ACTIVATION_OF_KAINATE_RECEPTORS_UPON_GLUTAMATE_BINDING	REACTOME_ACTIVATION_OF_KAINATE_RECEPTORS_UPON_GLUTAMATE_BINDING		30	-0.128061	-0.842711	0.644491	0.752237	1	7658	tags=53%, list=41%, signal=90%
REACTOME_MAP_KINASE_ACTIVATION_IN_TLR_CASCADE	REACTOME_MAP_KINASE_ACTIVATION_IN_TLR_CASCADE		48	-0.103658	-0.839163	0.681132	0.755264	1	5130	tags=38%, list=27%, signal=51%
REACTOME_INCRETIN_SYNTHESIS_SECRETION_AND_INACTIVATION	REACTOME_INCRETIN_SYNTHESIS_SECRETION_AND_INACTIVATION		20	-0.153944	-0.828709	0.682692	0.77005	1	11260	tags=75%, list=60%, signal=186%
REACTOME_ION_TRANSPORT_BY_P_TYPE_ATPASES	REACTOME_ION_TRANSPORT_BY_P_TYPE_ATPASES		32	-0.124377	-0.820066	0.683128	0.781008	1	10639	tags=69%, list=56%, signal=157%
REACTOME_SHC1_EVENTS_IN_EGFR_SIGNALING	REACTOME_SHC1_EVENTS_IN_EGFR_SIGNALING		15	-0.173318	-0.814792	0.683267	0.786356	1	9320	tags=67%, list=49%, signal=132%
REACTOME_NUCLEAR_EVENTS_KINASE_AND_TRANSCRIPTION_FACTOR_ACTIVATION	REACTOME_NUCLEAR_EVENTS_KINASE_AND_TRANSCRIPTION_FACTOR_ACTIVATION		24	-0.142038	-0.811634	0.720322	0.788419	1	2830	tags=29%, list=15%, signal=34%
REACTOME_SIGNALING_BY_NOTCH1	REACTOME_SIGNALING_BY_NOTCH1		66	-0.0849235	-0.809912	0.692464	0.788344	1	10420	tags=64%, list=55%, signal=141%
REACTOME_INWARDLY_RECTIFYING_K_CHANNELS	REACTOME_INWARDLY_RECTIFYING_K_CHANNELS		30	-0.12781	-0.809363	0.684314	0.78632	1	12069	tags=77%, list=64%, signal=212%
REACTOME_REGULATION_OF_INSULIN_SECRETION	REACTOME_REGULATION_OF_INSULIN_SECRETION		89	-0.0724183	-0.80452	0.707364	0.791089	1	16463	tags=94%, list=87%, signal=733%
REACTOME_GRB2_EVENTS_IN_ERBB2_SIGNALING	REACTOME_GRB2_EVENTS_IN_ERBB2_SIGNALING		22	-0.143044	-0.797358	0.737044	0.799682	1	9320	tags=64%, list=49%, signal=126%
REACTOME_SHC_MEDIATED_SIGNALLING	REACTOME_SHC_MEDIATED_SIGNALLING		15	-0.173971	-0.795022	0.734406	0.800507	1	3013	tags=33%, list=16%, signal=40%
REACTOME_MAPK_TARGETS_NUCLEAR_EVENTS_MEDIATED_BY_MAP_KINASES	REACTOME_MAPK_TARGETS_NUCLEAR_EVENTS_MEDIATED_BY_MAP_KINASES		30	-0.117043	-0.772382	0.75	0.832599	1	2830	tags=27%, list=15%, signal=31%
REACTOME_TRANSPORT_OF_VITAMINS_NUCLEOSIDES_AND_RELATED_MOLECULES	REACTOME_TRANSPORT_OF_VITAMINS_NUCLEOSIDES_AND_RELATED_MOLECULES		31	-0.112594	-0.76086	0.791583	0.847054	1	8234	tags=55%, list=44%, signal=97%
REACTOME_SYNTHESIS_SECRETION_AND_INACTIVATION_OF_GLP1	REACTOME_SYNTHESIS_SECRETION_AND_INACTIVATION_OF_GLP1		17	-0.152806	-0.755037	0.755814	0.852595	1	16002	tags=100%, list=85%, signal=655%
REACTOME_SHC_RELATED_EVENTS	REACTOME_SHC_RELATED_EVENTS		17	-0.153711	-0.75454	0.763107	0.850359	1	9320	tags=65%, list=49%, signal=128%
REACTOME_GABA_B_RECEPTOR_ACTIVATION	REACTOME_GABA_B_RECEPTOR_ACTIVATION		37	-0.103998	-0.754396	0.75502	0.847564	1	6207	tags=43%, list=33%, signal=64%
REACTOME_SYNTHESIS_OF_GLYCOSYLPHOSPHATIDYLINOSITOL_GPI	REACTOME_SYNTHESIS_OF_GLYCOSYLPHOSPHATIDYLINOSITOL_GPI		16	-0.152785	-0.754041	0.774127	0.845157	1	14822	tags=94%, list=78%, signal=435%
REACTOME_SIGNALING_BY_ILS	REACTOME_SIGNALING_BY_ILS		105	-0.0620288	-0.737107	0.786885	0.866543	1	7289	tags=45%, list=39%, signal=72%
REACTOME_BASE_EXCISION_REPAIR	REACTOME_BASE_EXCISION_REPAIR		19	-0.138589	-0.731256	0.806773	0.871436	1	2356	tags=26%, list=12%, signal=30%
REACTOME_SYNTHESIS_OF_PIPS_AT_THE_PLASMA_MEMBRANE	REACTOME_SYNTHESIS_OF_PIPS_AT_THE_PLASMA_MEMBRANE		29	-0.114273	-0.721142	0.797189	0.882273	1	11521	tags=72%, list=61%, signal=185%
REACTOME_AMINO_ACID_TRANSPORT_ACROSS_THE_PLASMA_MEMBRANE	REACTOME_AMINO_ACID_TRANSPORT_ACROSS_THE_PLASMA_MEMBRANE		31	-0.107152	-0.714727	0.797271	0.887844	1	2245	tags=23%, list=12%, signal=26%
REACTOME_ACYL_CHAIN_REMODELLING_OF_PI	REACTOME_ACYL_CHAIN_REMODELLING_OF_PI		15	-0.151861	-0.713779	0.810309	0.886027	1	7207	tags=53%, list=38%, signal=86%
REACTOME_CHYLOMICRON_MEDIATED_LIPID_TRANSPORT	REACTOME_CHYLOMICRON_MEDIATED_LIPID_TRANSPORT		16	-0.134633	-0.658699	0.894737	0.94907	1	12804	tags=81%, list=68%, signal=252%
REACTOME_RESOLUTION_OF_AP_SITES_VIA_THE_MULTIPLE_NUCLEOTIDE_PATCH_REPLACEMENT_PATHWAY	REACTOME_RESOLUTION_OF_AP_SITES_VIA_THE_MULTIPLE_NUCLEOTIDE_PATCH_REPLACEMENT_PATHWAY		17	-0.13125	-0.652107	0.881607	0.952994	1	1968	tags=24%, list=10%, signal=26%
REACTOME_AQUAPORIN_MEDIATED_TRANSPORT	REACTOME_AQUAPORIN_MEDIATED_TRANSPORT		50	-0.0755591	-0.641845	0.922349	0.960231	1	844	tags=12%, list=4%, signal=13%
REACTOME_CGMP_EFFECTS	REACTOME_CGMP_EFFECTS		19	-0.117218	-0.630498	0.912871	0.967763	1	13692	tags=84%, list=73%, signal=306%
REACTOME_POST_TRANSLATIONAL_PROTEIN_MODIFICATION	REACTOME_POST_TRANSLATIONAL_PROTEIN_MODIFICATION		176	-0.0400509	-0.629285	0.927165	0.965653	1	2256	tags=16%, list=12%, signal=18%
REACTOME_DOWNSTREAM_TCR_SIGNALING	REACTOME_DOWNSTREAM_TCR_SIGNALING		33	-0.0913512	-0.627822	0.908142	0.963713	1	12585	tags=76%, list=67%, signal=227%
REACTOME_GROWTH_HORMONE_RECEPTOR_SIGNALING	REACTOME_GROWTH_HORMONE_RECEPTOR_SIGNALING		24	-0.106478	-0.618617	0.906883	0.968662	1	1927	tags=21%, list=10%, signal=23%
REACTOME_AMINO_ACID_AND_OLIGOPEPTIDE_SLC_TRANSPORTERS	REACTOME_AMINO_ACID_AND_OLIGOPEPTIDE_SLC_TRANSPORTERS		49	-0.0733762	-0.610301	0.936759	0.972625	1	3629	tags=27%, list=19%, signal=33%
REACTOME_PYRIMIDINE_METABOLISM	REACTOME_PYRIMIDINE_METABOLISM		23	-0.10274	-0.587229	0.930693	0.985884	1	12842	tags=78%, list=68%, signal=244%
REACTOME_INTRINSIC_PATHWAY_FOR_APOPTOSIS	REACTOME_INTRINSIC_PATHWAY_FOR_APOPTOSIS		29	-0.0921918	-0.583805	0.952941	0.984808	1	10635	tags=66%, list=56%, signal=150%
REACTOME_GLUCAGON_TYPE_LIGAND_RECEPTORS	REACTOME_GLUCAGON_TYPE_LIGAND_RECEPTORS		33	-0.0844067	-0.575487	0.963107	0.986964	1	5849	tags=39%, list=31%, signal=57%
REACTOME_BOTULINUM_NEUROTOXICITY	REACTOME_BOTULINUM_NEUROTOXICITY		18	-0.114026	-0.57431	0.95229	0.984382	1	9390	tags=61%, list=50%, signal=121%
REACTOME_GLUCAGON_SIGNALING_IN_METABOLIC_REGULATION	REACTOME_GLUCAGON_SIGNALING_IN_METABOLIC_REGULATION		33	-0.0813332	-0.555003	0.964072	0.991624	1	1329	tags=15%, list=7%, signal=16%
REACTOME_GENERATION_OF_SECOND_MESSENGER_MOLECULES	REACTOME_GENERATION_OF_SECOND_MESSENGER_MOLECULES		26	-0.0878876	-0.542953	0.980806	0.994117	1	15775	tags=92%, list=84%, signal=560%
REACTOME_REGULATION_OF_INSULIN_SECRETION_BY_GLUCAGON_LIKE_PEPTIDE1	REACTOME_REGULATION_OF_INSULIN_SECRETION_BY_GLUCAGON_LIKE_PEPTIDE1		42	-0.0702963	-0.540805	0.975701	0.991742	1	6320	tags=40%, list=33%, signal=61%
REACTOME_PROLONGED_ERK_ACTIVATION_EVENTS	REACTOME_PROLONGED_ERK_ACTIVATION_EVENTS		19	-0.103773	-0.538168	0.977688	0.989555	1	1025	tags=16%, list=5%, signal=17%
REACTOME_COMPLEMENT_CASCADE	REACTOME_COMPLEMENT_CASCADE		29	-0.0844302	-0.536684	0.96728	0.987039	1	9479	tags=59%, list=50%, signal=118%
REACTOME_INTEGRATION_OF_ENERGY_METABOLISM	REACTOME_INTEGRATION_OF_ENERGY_METABOLISM		113	-0.0433365	-0.52936	0.980276	0.98663	1	14395	tags=81%, list=76%, signal=337%
REACTOME_TRIF_MEDIATED_TLR3_SIGNALING	REACTOME_TRIF_MEDIATED_TLR3_SIGNALING		71	-0.0471243	-0.479405	0.997934	0.996288	1	3370	tags=23%, list=18%, signal=27%
REACTOME_NITRIC_OXIDE_STIMULATES_GUANYLATE_CYCLASE	REACTOME_NITRIC_OXIDE_STIMULATES_GUANYLATE_CYCLASE		25	-0.0767188	-0.457962	0.995893	0.996206	1	12906	tags=76%, list=68%, signal=240%

## Sheet: JSC1
NAME	GS<br> follow link to MSigDB	GS DETAILS	SIZE	ES	NES	NOM p-val	FDR q-val	FWER p-val	RANK AT MAX	LEADING EDGE
REACTOME_METABOLISM_OF_RNA	REACTOME_METABOLISM_OF_RNA	Details ...	251	-0.647189	-11.6459	0	0	0	2688	tags=78%, list=14%, signal=90%
REACTOME_METABOLISM_OF_MRNA	REACTOME_METABOLISM_OF_MRNA	Details ...	206	-0.625147	-10.6133	0	0	0	2625	tags=76%, list=14%, signal=87%
REACTOME_TRANSLATION	REACTOME_TRANSLATION	Details ...	144	-0.724687	-10.2154	0	0	0	3075	tags=88%, list=16%, signal=105%
REACTOME_INFLUENZA_LIFE_CYCLE	REACTOME_INFLUENZA_LIFE_CYCLE	Details ...	134	-0.717618	-9.84081	0	0	0	2893	tags=87%, list=15%, signal=102%
REACTOME_CELL_CYCLE	REACTOME_CELL_CYCLE	Details ...	385	-0.424653	-9.46533	0	0	0	2740	tags=56%, list=15%, signal=64%
REACTOME_INFLUENZA_VIRAL_RNA_TRANSCRIPTION_AND_REPLICATION	REACTOME_INFLUENZA_VIRAL_RNA_TRANSCRIPTION_AND_REPLICATION	Details ...	100	-0.768088	-9.24731	0	0	0	2380	tags=89%, list=13%, signal=101%
REACTOME_CELL_CYCLE_MITOTIC	REACTOME_CELL_CYCLE_MITOTIC	Details ...	300	-0.448752	-9.19006	0	0	0	2740	tags=59%, list=15%, signal=68%
REACTOME_3_UTR_MEDIATED_TRANSLATIONAL_REGULATION	REACTOME_3_UTR_MEDIATED_TRANSLATIONAL_REGULATION	Details ...	104	-0.774173	-9.15817	0	0	0	3075	tags=93%, list=16%, signal=111%
REACTOME_NONSENSE_MEDIATED_DECAY_ENHANCED_BY_THE_EXON_JUNCTION_COMPLEX	REACTOME_NONSENSE_MEDIATED_DECAY_ENHANCED_BY_THE_EXON_JUNCTION_COMPLEX	Details ...	104	-0.757512	-9.08011	0	0	0	2480	tags=88%, list=13%, signal=101%
REACTOME_MRNA_PROCESSING	REACTOME_MRNA_PROCESSING	Details ...	150	-0.622656	-9.04492	0	0	0	2688	tags=76%, list=14%, signal=88%
REACTOME_SRP_DEPENDENT_COTRANSLATIONAL_PROTEIN_TARGETING_TO_MEMBRANE	REACTOME_SRP_DEPENDENT_COTRANSLATIONAL_PROTEIN_TARGETING_TO_MEMBRANE	Details ...	107	-0.719217	-8.6493	0	0	0	2380	tags=84%, list=13%, signal=96%
REACTOME_PEPTIDE_CHAIN_ELONGATION	REACTOME_PEPTIDE_CHAIN_ELONGATION	Details ...	84	-0.79422	-8.51419	0	0	0	2380	tags=92%, list=13%, signal=104%
REACTOME_TRANSCRIPTION	REACTOME_TRANSCRIPTION	Details ...	183	-0.531291	-8.49055	0	0	0	3377	tags=70%, list=18%, signal=85%
REACTOME_PROCESSING_OF_CAPPED_INTRON_CONTAINING_PRE_MRNA	REACTOME_PROCESSING_OF_CAPPED_INTRON_CONTAINING_PRE_MRNA	Details ...	131	-0.627077	-8.45036	0	0	0	2945	tags=78%, list=16%, signal=92%
REACTOME_DNA_REPLICATION	REACTOME_DNA_REPLICATION	Details ...	182	-0.535946	-8.30424	0	0	0	2740	tags=68%, list=15%, signal=78%
REACTOME_HIV_INFECTION	REACTOME_HIV_INFECTION	Details ...	187	-0.504416	-8.06331	0	0	0	2688	tags=64%, list=14%, signal=74%
REACTOME_METABOLISM_OF_PROTEINS	REACTOME_METABOLISM_OF_PROTEINS	Details ...	415	-0.340882	-7.95686	0	0	0	3079	tags=50%, list=16%, signal=58%
REACTOME_MITOTIC_M_M_G1_PHASES	REACTOME_MITOTIC_M_M_G1_PHASES	Details ...	162	-0.526137	-7.63833	0	0	0	2740	tags=67%, list=15%, signal=77%
REACTOME_HIV_LIFE_CYCLE	REACTOME_HIV_LIFE_CYCLE	Details ...	109	-0.602573	-7.45413	0	0	0	2894	tags=75%, list=15%, signal=88%
REACTOME_MRNA_SPLICING	REACTOME_MRNA_SPLICING	Details ...	102	-0.622807	-7.35318	0	0	0	2559	tags=75%, list=14%, signal=87%
REACTOME_SYNTHESIS_OF_DNA	REACTOME_SYNTHESIS_OF_DNA	Details ...	89	-0.66619	-7.31933	0	0	0	1696	tags=75%, list=9%, signal=82%
REACTOME_LATE_PHASE_OF_HIV_LIFE_CYCLE	REACTOME_LATE_PHASE_OF_HIV_LIFE_CYCLE	Details ...	96	-0.631755	-7.28263	0	0	0	2688	tags=77%, list=14%, signal=89%
REACTOME_S_PHASE	REACTOME_S_PHASE	Details ...	105	-0.610119	-7.27724	0	0	0	2212	tags=72%, list=12%, signal=82%
REACTOME_ACTIVATION_OF_THE_MRNA_UPON_BINDING_OF_THE_CAP_BINDING_COMPLEX_AND_EIFS_AND_SUBSEQUENT_BINDING_TO_43S	REACTOME_ACTIVATION_OF_THE_MRNA_UPON_BINDING_OF_THE_CAP_BINDING_COMPLEX_AND_EIFS_AND_SUBSEQUENT_BINDING_TO_43S	Details ...	56	-0.785976	-7.10015	0	0	0	3075	tags=95%, list=16%, signal=113%
REACTOME_RNA_POL_II_TRANSCRIPTION	REACTOME_RNA_POL_II_TRANSCRIPTION	Details ...	95	-0.61016	-7.06201	0	0	0	2650	tags=75%, list=14%, signal=86%
REACTOME_CELL_CYCLE_CHECKPOINTS	REACTOME_CELL_CYCLE_CHECKPOINTS	Details ...	109	-0.565104	-7.02402	0	0	0	1865	tags=66%, list=10%, signal=73%
REACTOME_FORMATION_OF_THE_TERNARY_COMPLEX_AND_SUBSEQUENTLY_THE_43S_COMPLEX	REACTOME_FORMATION_OF_THE_TERNARY_COMPLEX_AND_SUBSEQUENTLY_THE_43S_COMPLEX	Details ...	48	-0.829781	-6.68983	0	0	0	2075	tags=94%, list=11%, signal=105%
REACTOME_MITOTIC_G1_G1_S_PHASES	REACTOME_MITOTIC_G1_G1_S_PHASES	Details ...	129	-0.495196	-6.53833	0	0	0	2571	tags=63%, list=14%, signal=72%
REACTOME_RESPIRATORY_ELECTRON_TRANSPORT_ATP_SYNTHESIS_BY_CHEMIOSMOTIC_COUPLING_AND_HEAT_PRODUCTION_BY_UNCOUPLING_PROTEINS_	REACTOME_RESPIRATORY_ELECTRON_TRANSPORT_ATP_SYNTHESIS_BY_CHEMIOSMOTIC_COUPLING_AND_HEAT_PRODUCTION_BY_UNCOUPLING_PROTEINS_	Details ...	80	-0.619185	-6.49517	0	0	0	3229	tags=79%, list=17%, signal=95%
REACTOME_M_G1_TRANSITION	REACTOME_M_G1_TRANSITION	Details ...	77	-0.614044	-6.47608	0	0	0	1696	tags=70%, list=9%, signal=77%
REACTOME_G1_S_TRANSITION	REACTOME_G1_S_TRANSITION	Details ...	105	-0.549752	-6.46171	0	0	0	1727	tags=64%, list=9%, signal=70%
REACTOME_MRNA_SPLICING_MINOR_PATHWAY	REACTOME_MRNA_SPLICING_MINOR_PATHWAY	Details ...	39	-0.835054	-6.24966	0	0	0	2180	tags=95%, list=12%, signal=107%
REACTOME_RESPIRATORY_ELECTRON_TRANSPORT	REACTOME_RESPIRATORY_ELECTRON_TRANSPORT	Details ...	64	-0.643743	-6.14948	0	0	0	3229	tags=81%, list=17%, signal=98%
REACTOME_TCA_CYCLE_AND_RESPIRATORY_ELECTRON_TRANSPORT	REACTOME_TCA_CYCLE_AND_RESPIRATORY_ELECTRON_TRANSPORT	Details ...	116	-0.485469	-6.13057	0	0	0	3262	tags=66%, list=17%, signal=79%
REACTOME_REGULATION_OF_MITOTIC_CELL_CYCLE	REACTOME_REGULATION_OF_MITOTIC_CELL_CYCLE	Details ...	75	-0.60398	-6.12072	0	0	0	2489	tags=73%, list=13%, signal=84%
REACTOME_HOST_INTERACTIONS_OF_HIV_FACTORS	REACTOME_HOST_INTERACTIONS_OF_HIV_FACTORS	Details ...	119	-0.471622	-6.08175	0	0	0	2894	tags=62%, list=15%, signal=73%
REACTOME_RNA_POL_I_RNA_POL_III_AND_MITOCHONDRIAL_TRANSCRIPTION	REACTOME_RNA_POL_I_RNA_POL_III_AND_MITOCHONDRIAL_TRANSCRIPTION	Details ...	103	-0.513345	-6.07653	0	0	0	3377	tags=69%, list=18%, signal=83%
REACTOME_APC_C_CDC20_MEDIATED_DEGRADATION_OF_MITOTIC_PROTEINS	REACTOME_APC_C_CDC20_MEDIATED_DEGRADATION_OF_MITOTIC_PROTEINS	Details ...	63	-0.648188	-6.07323	0	0	0	2489	tags=78%, list=13%, signal=89%
REACTOME_METABOLISM_OF_NON_CODING_RNA	REACTOME_METABOLISM_OF_NON_CODING_RNA	Details ...	48	-0.74458	-6.05132	0	0	0	2893	tags=90%, list=15%, signal=106%
REACTOME_APC_C_CDH1_MEDIATED_DEGRADATION_OF_CDC20_AND_OTHER_APC_C_CDH1_TARGETED_PROTEINS_IN_LATE_MITOSIS_EARLY_G1	REACTOME_APC_C_CDH1_MEDIATED_DEGRADATION_OF_CDC20_AND_OTHER_APC_C_CDH1_TARGETED_PROTEINS_IN_LATE_MITOSIS_EARLY_G1	Details ...	62	-0.644558	-5.94907	0	0	0	2489	tags=77%, list=13%, signal=89%
REACTOME_TRNA_AMINOACYLATION	REACTOME_TRNA_AMINOACYLATION	Details ...	41	-0.746541	-5.69101	0	0	0	2515	tags=88%, list=13%, signal=101%
REACTOME_REGULATION_OF_MRNA_STABILITY_BY_PROTEINS_THAT_BIND_AU_RICH_ELEMENTS	REACTOME_REGULATION_OF_MRNA_STABILITY_BY_PROTEINS_THAT_BIND_AU_RICH_ELEMENTS	Details ...	80	-0.532525	-5.63321	0	0	0	2262	tags=65%, list=12%, signal=74%
REACTOME_ASSEMBLY_OF_THE_PRE_REPLICATIVE_COMPLEX	REACTOME_ASSEMBLY_OF_THE_PRE_REPLICATIVE_COMPLEX	Details ...	62	-0.605779	-5.60856	0	0	0	1696	tags=69%, list=9%, signal=76%
REACTOME_AUTODEGRADATION_OF_CDH1_BY_CDH1_APC_C	REACTOME_AUTODEGRADATION_OF_CDH1_BY_CDH1_APC_C	Details ...	54	-0.647879	-5.47332	0	0	0	2489	tags=78%, list=13%, signal=89%
REACTOME_ORC1_REMOVAL_FROM_CHROMATIN	REACTOME_ORC1_REMOVAL_FROM_CHROMATIN	Details ...	64	-0.584096	-5.39712	0	0	0	1696	tags=67%, list=9%, signal=74%
REACTOME_DNA_STRAND_ELONGATION	REACTOME_DNA_STRAND_ELONGATION	Details ...	30	-0.812061	-5.39257	0	0	0	1686	tags=90%, list=9%, signal=99%
REACTOME_RNA_POL_II_PRE_TRANSCRIPTION_EVENTS	REACTOME_RNA_POL_II_PRE_TRANSCRIPTION_EVENTS	Details ...	54	-0.620757	-5.37218	0	0	0	2650	tags=76%, list=14%, signal=88%
REACTOME_CHROMOSOME_MAINTENANCE	REACTOME_CHROMOSOME_MAINTENANCE	Details ...	111	-0.43216	-5.33368	0	0	0	2606	tags=57%, list=14%, signal=65%
REACTOME_CDT1_ASSOCIATION_WITH_THE_CDC6_ORC_ORIGIN_COMPLEX	REACTOME_CDT1_ASSOCIATION_WITH_THE_CDC6_ORC_ORIGIN_COMPLEX	Details ...	53	-0.628988	-5.32871	0	0	0	1696	tags=72%, list=9%, signal=79%
REACTOME_TRANSCRIPTION_COUPLED_NER_TC_NER	REACTOME_TRANSCRIPTION_COUPLED_NER_TC_NER	Details ...	43	-0.679406	-5.31229	0	0	0	2571	tags=81%, list=14%, signal=94%
REACTOME_CYCLIN_E_ASSOCIATED_EVENTS_DURING_G1_S_TRANSITION_	REACTOME_CYCLIN_E_ASSOCIATED_EVENTS_DURING_G1_S_TRANSITION_	Details ...	61	-0.5734	-5.26455	0	0	0	2210	tags=69%, list=12%, signal=78%
REACTOME_MITOTIC_PROMETAPHASE	REACTOME_MITOTIC_PROMETAPHASE	Details ...	81	-0.488003	-5.25374	0	0	0	2715	tags=63%, list=14%, signal=73%
REACTOME_TRANSPORT_OF_MATURE_TRANSCRIPT_TO_CYTOPLASM	REACTOME_TRANSPORT_OF_MATURE_TRANSCRIPT_TO_CYTOPLASM	Details ...	51	-0.613216	-5.21259	0	0	0	2893	tags=76%, list=15%, signal=90%
REACTOME_VIF_MEDIATED_DEGRADATION_OF_APOBEC3G	REACTOME_VIF_MEDIATED_DEGRADATION_OF_APOBEC3G	Details ...	48	-0.620151	-5.11822	0	0	0	1696	tags=71%, list=9%, signal=78%
REACTOME_NUCLEOTIDE_EXCISION_REPAIR	REACTOME_NUCLEOTIDE_EXCISION_REPAIR	Details ...	48	-0.618505	-5.09965	0	0	0	1727	tags=71%, list=9%, signal=78%
REACTOME_EXTENSION_OF_TELOMERES	REACTOME_EXTENSION_OF_TELOMERES	Details ...	27	-0.800805	-5.09086	0	0	0	1686	tags=89%, list=9%, signal=97%
REACTOME_SCFSKP2_MEDIATED_DEGRADATION_OF_P27_P21	REACTOME_SCFSKP2_MEDIATED_DEGRADATION_OF_P27_P21	Details ...	52	-0.596203	-5.05792	0	0	0	2210	tags=71%, list=12%, signal=80%
REACTOME_RNA_POL_III_TRANSCRIPTION	REACTOME_RNA_POL_III_TRANSCRIPTION	Details ...	30	-0.789145	-5.04248	0	0	0	3377	tags=97%, list=18%, signal=118%
REACTOME_CDK_MEDIATED_PHOSPHORYLATION_AND_REMOVAL_OF_CDC6	REACTOME_CDK_MEDIATED_PHOSPHORYLATION_AND_REMOVAL_OF_CDC6	Details ...	45	-0.645112	-5.03363	0	0	0	1696	tags=73%, list=9%, signal=80%
REACTOME_SCF_BETA_TRCP_MEDIATED_DEGRADATION_OF_EMI1	REACTOME_SCF_BETA_TRCP_MEDIATED_DEGRADATION_OF_EMI1	Details ...	48	-0.614152	-5.02931	0	0	0	1809	tags=71%, list=10%, signal=78%
REACTOME_FORMATION_OF_RNA_POL_II_ELONGATION_COMPLEX_	REACTOME_FORMATION_OF_RNA_POL_II_ELONGATION_COMPLEX_	Details ...	38	-0.677245	-4.98267	0	0	0	2643	tags=82%, list=14%, signal=95%
REACTOME_P53_INDEPENDENT_G1_S_DNA_DAMAGE_CHECKPOINT	REACTOME_P53_INDEPENDENT_G1_S_DNA_DAMAGE_CHECKPOINT	Details ...	47	-0.613897	-4.96443	0	0	0	1696	tags=70%, list=9%, signal=77%
REACTOME_AUTODEGRADATION_OF_THE_E3_UBIQUITIN_LIGASE_COP1	REACTOME_AUTODEGRADATION_OF_THE_E3_UBIQUITIN_LIGASE_COP1	Details ...	46	-0.623672	-4.9191	0	0	0	2210	tags=74%, list=12%, signal=84%
REACTOME_DESTABILIZATION_OF_MRNA_BY_AUF1_HNRNP_D0	REACTOME_DESTABILIZATION_OF_MRNA_BY_AUF1_HNRNP_D0	Details ...	49	-0.619324	-4.91301	0	0	0	2210	tags=73%, list=12%, signal=83%
REACTOME_TELOMERE_MAINTENANCE	REACTOME_TELOMERE_MAINTENANCE	Details ...	69	-0.494959	-4.87068	0	0	0	3004	tags=65%, list=16%, signal=77%
REACTOME_RNA_POL_II_TRANSCRIPTION_PRE_INITIATION_AND_PROMOTER_OPENING	REACTOME_RNA_POL_II_TRANSCRIPTION_PRE_INITIATION_AND_PROMOTER_OPENING	Details ...	39	-0.655949	-4.86589	0	0	0	2650	tags=79%, list=14%, signal=92%
REACTOME_P53_DEPENDENT_G1_DNA_DAMAGE_RESPONSE	REACTOME_P53_DEPENDENT_G1_DNA_DAMAGE_RESPONSE	Details ...	52	-0.557635	-4.85674	0	0	0	2210	tags=67%, list=12%, signal=76%
REACTOME_FORMATION_OF_THE_HIV1_EARLY_ELONGATION_COMPLEX	REACTOME_FORMATION_OF_THE_HIV1_EARLY_ELONGATION_COMPLEX	Details ...	28	-0.757887	-4.84107	0	0	0	2571	tags=89%, list=14%, signal=103%
REACTOME_CROSS_PRESENTATION_OF_SOLUBLE_EXOGENOUS_ANTIGENS_ENDOSOMES	REACTOME_CROSS_PRESENTATION_OF_SOLUBLE_EXOGENOUS_ANTIGENS_ENDOSOMES	Details ...	45	-0.600561	-4.78786	0	0	0	1696	tags=69%, list=9%, signal=76%
REACTOME_DNA_REPAIR	REACTOME_DNA_REPAIR	Details ...	103	-0.40291	-4.78304	0	0	0	3251	tags=57%, list=17%, signal=69%
REACTOME_MITOCHONDRIAL_TRNA_AMINOACYLATION	REACTOME_MITOCHONDRIAL_TRNA_AMINOACYLATION	Details ...	20	-0.888041	-4.74359	0	0	0	2133	tags=100%, list=11%, signal=113%
REACTOME_MRNA_CAPPING	REACTOME_MRNA_CAPPING	Details ...	28	-0.757887	-4.73886	0	0	0	2571	tags=89%, list=14%, signal=103%
REACTOME_TRANSPORT_OF_MATURE_MRNA_DERIVED_FROM_AN_INTRONLESS_TRANSCRIPT	REACTOME_TRANSPORT_OF_MATURE_MRNA_DERIVED_FROM_AN_INTRONLESS_TRANSCRIPT	Details ...	32	-0.691777	-4.6887	0	0	0	2893	tags=84%, list=15%, signal=99%
REACTOME_ER_PHAGOSOME_PATHWAY	REACTOME_ER_PHAGOSOME_PATHWAY	Details ...	57	-0.530198	-4.68314	0	0	0	2277	tags=65%, list=12%, signal=74%
REACTOME_LAGGING_STRAND_SYNTHESIS	REACTOME_LAGGING_STRAND_SYNTHESIS	Details ...	19	-0.859004	-4.59117	0	0	0	1686	tags=95%, list=9%, signal=104%
REACTOME_SIGNALING_BY_WNT	REACTOME_SIGNALING_BY_WNT	Details ...	61	-0.492464	-4.53511	0	0	0	1876	tags=59%, list=10%, signal=65%
REACTOME_RNA_POL_III_TRANSCRIPTION_INITIATION_FROM_TYPE_3_PROMOTER	REACTOME_RNA_POL_III_TRANSCRIPTION_INITIATION_FROM_TYPE_3_PROMOTER	Details ...	23	-0.778694	-4.51456	0	0	0	3377	tags=96%, list=18%, signal=116%
REACTOME_REGULATION_OF_ORNITHINE_DECARBOXYLASE_ODC	REACTOME_REGULATION_OF_ORNITHINE_DECARBOXYLASE_ODC	Details ...	47	-0.549908	-4.50706	0	0	0	1696	tags=64%, list=9%, signal=70%
REACTOME_NEP_NS2_INTERACTS_WITH_THE_CELLULAR_EXPORT_MACHINERY	REACTOME_NEP_NS2_INTERACTS_WITH_THE_CELLULAR_EXPORT_MACHINERY	Details ...	27	-0.699707	-4.44222	0	0	0	2893	tags=85%, list=15%, signal=100%
REACTOME_RNA_POL_III_TRANSCRIPTION_INITIATION_FROM_TYPE_2_PROMOTER	REACTOME_RNA_POL_III_TRANSCRIPTION_INITIATION_FROM_TYPE_2_PROMOTER	Details ...	20	-0.822095	-4.37921	0	0	0	3377	tags=100%, list=18%, signal=122%
REACTOME_CLEAVAGE_OF_GROWING_TRANSCRIPT_IN_THE_TERMINATION_REGION_	REACTOME_CLEAVAGE_OF_GROWING_TRANSCRIPT_IN_THE_TERMINATION_REGION_	Details ...	41	-0.573103	-4.36524	0	0	0	2559	tags=71%, list=14%, signal=82%
REACTOME_G2_M_CHECKPOINTS	REACTOME_G2_M_CHECKPOINTS	Details ...	41	-0.568424	-4.3646	0	0	0	1726	tags=66%, list=9%, signal=72%
REACTOME_REGULATION_OF_APOPTOSIS	REACTOME_REGULATION_OF_APOPTOSIS	Details ...	55	-0.493497	-4.31377	0	0	0	1696	tags=58%, list=9%, signal=64%
REACTOME_ANTIGEN_PROCESSING_CROSS_PRESENTATION	REACTOME_ANTIGEN_PROCESSING_CROSS_PRESENTATION	Details ...	70	-0.438242	-4.26133	0	0	0	2277	tags=56%, list=12%, signal=63%
REACTOME_ACTIVATION_OF_ATR_IN_RESPONSE_TO_REPLICATION_STRESS	REACTOME_ACTIVATION_OF_ATR_IN_RESPONSE_TO_REPLICATION_STRESS	Details ...	35	-0.595471	-4.21108	0	0	0	1726	tags=69%, list=9%, signal=75%
REACTOME_TRANSPORT_OF_RIBONUCLEOPROTEINS_INTO_THE_HOST_NUCLEUS	REACTOME_TRANSPORT_OF_RIBONUCLEOPROTEINS_INTO_THE_HOST_NUCLEUS	Details ...	27	-0.662617	-4.20316	0	0	0	2893	tags=81%, list=15%, signal=96%
REACTOME_ELONGATION_ARREST_AND_RECOVERY	REACTOME_ELONGATION_ARREST_AND_RECOVERY	Details ...	27	-0.675874	-4.19216	0	0	0	2643	tags=81%, list=14%, signal=95%
REACTOME_MICRORNA_MIRNA_BIOGENESIS	REACTOME_MICRORNA_MIRNA_BIOGENESIS	Details ...	18	-0.8299	-4.17237	0	0	0	2179	tags=94%, list=12%, signal=107%
REACTOME_ACTIVATION_OF_NF_KAPPAB_IN_B_CELLS	REACTOME_ACTIVATION_OF_NF_KAPPAB_IN_B_CELLS	Details ...	60	-0.461708	-4.17142	0	0	0	1696	tags=55%, list=9%, signal=60%
REACTOME_RNA_POL_I_TRANSCRIPTION_INITIATION	REACTOME_RNA_POL_I_TRANSCRIPTION_INITIATION	Details ...	23	-0.721111	-4.16594	0	0	0	2821	tags=87%, list=15%, signal=102%
REACTOME_RNA_POL_I_TRANSCRIPTION	REACTOME_RNA_POL_I_TRANSCRIPTION	Details ...	74	-0.410151	-4.15459	0	0	0	3004	tags=57%, list=16%, signal=67%
REACTOME_GLOBAL_GENOMIC_NER_GG_NER	REACTOME_GLOBAL_GENOMIC_NER_GG_NER	Details ...	32	-0.597112	-4.13732	0	0	0	1727	tags=69%, list=9%, signal=76%
REACTOME_RNA_POL_I_TRANSCRIPTION_TERMINATION	REACTOME_RNA_POL_I_TRANSCRIPTION_TERMINATION	Details ...	20	-0.778191	-4.13452	0	0	0	3261	tags=95%, list=17%, signal=115%
REACTOME_ACTIVATION_OF_THE_PRE_REPLICATIVE_COMPLEX	REACTOME_ACTIVATION_OF_THE_PRE_REPLICATIVE_COMPLEX	Details ...	30	-0.619911	-4.11763	0	0	0	1532	tags=70%, list=8%, signal=76%
REACTOME_REGULATION_OF_GLUCOKINASE_BY_GLUCOKINASE_REGULATORY_PROTEIN	REACTOME_REGULATION_OF_GLUCOKINASE_BY_GLUCOKINASE_REGULATORY_PROTEIN	Details ...	27	-0.657261	-4.08283	0	0	0	2994	tags=81%, list=16%, signal=97%
REACTOME_ABORTIVE_ELONGATION_OF_HIV1_TRANSCRIPT_IN_THE_ABSENCE_OF_TAT	REACTOME_ABORTIVE_ELONGATION_OF_HIV1_TRANSCRIPT_IN_THE_ABSENCE_OF_TAT	Details ...	19	-0.780133	-4.08087	0	0	0	2180	tags=89%, list=12%, signal=101%
REACTOME_RNA_POL_III_TRANSCRIPTION_TERMINATION	REACTOME_RNA_POL_III_TRANSCRIPTION_TERMINATION	Details ...	16	-0.821921	-4.05744	0	0	0	3377	tags=100%, list=18%, signal=122%
REACTOME_PROCESSIVE_SYNTHESIS_ON_THE_LAGGING_STRAND	REACTOME_PROCESSIVE_SYNTHESIS_ON_THE_LAGGING_STRAND	Details ...	15	-0.844775	-4.02191	0	0	0	1686	tags=93%, list=9%, signal=102%
REACTOME_INTERACTIONS_OF_VPR_WITH_HOST_CELLULAR_PROTEINS	REACTOME_INTERACTIONS_OF_VPR_WITH_HOST_CELLULAR_PROTEINS	Details ...	32	-0.597815	-3.95784	0	0	0	2894	tags=75%, list=15%, signal=88%
REACTOME_FORMATION_OF_TRANSCRIPTION_COUPLED_NER_TC_NER_REPAIR_COMPLEX	REACTOME_FORMATION_OF_TRANSCRIPTION_COUPLED_NER_TC_NER_REPAIR_COMPLEX	Details ...	28	-0.614818	-3.95473	0	0	0	2571	tags=75%, list=14%, signal=87%
REACTOME_ANTIGEN_PROCESSING_UBIQUITINATION_PROTEASOME_DEGRADATION	REACTOME_ANTIGEN_PROCESSING_UBIQUITINATION_PROTEASOME_DEGRADATION		195	-0.236628	-3.90811	0	0	0	2067	tags=34%, list=11%, signal=38%
REACTOME_CYTOSOLIC_TRNA_AMINOACYLATION	REACTOME_CYTOSOLIC_TRNA_AMINOACYLATION		24	-0.661055	-3.87557	0	0	0	4057	tags=88%, list=21%, signal=111%
REACTOME_REGULATORY_RNA_PATHWAYS	REACTOME_REGULATORY_RNA_PATHWAYS		21	-0.694961	-3.85178	0	0	0	2179	tags=81%, list=12%, signal=91%
REACTOME_DOWNSTREAM_SIGNALING_EVENTS_OF_B_CELL_RECEPTOR_BCR	REACTOME_DOWNSTREAM_SIGNALING_EVENTS_OF_B_CELL_RECEPTOR_BCR		91	-0.335187	-3.7261	0	0	0	2210	tags=45%, list=12%, signal=51%
REACTOME_MRNA_3_END_PROCESSING	REACTOME_MRNA_3_END_PROCESSING		32	-0.552978	-3.68142	0	0	0	2559	tags=69%, list=14%, signal=79%
REACTOME_CLASS_I_MHC_MEDIATED_ANTIGEN_PROCESSING_PRESENTATION	REACTOME_CLASS_I_MHC_MEDIATED_ANTIGEN_PROCESSING_PRESENTATION		231	-0.211061	-3.68107	0	0	0	2277	tags=33%, list=12%, signal=37%
REACTOME_MITOCHONDRIAL_PROTEIN_IMPORT	REACTOME_MITOCHONDRIAL_PROTEIN_IMPORT		48	-0.447649	-3.64625	0	0	0	3765	tags=65%, list=20%, signal=80%
REACTOME_PROCESSING_OF_CAPPED_INTRONLESS_PRE_MRNA	REACTOME_PROCESSING_OF_CAPPED_INTRONLESS_PRE_MRNA		23	-0.615118	-3.57047	0	0	0	2357	tags=74%, list=12%, signal=84%
REACTOME_DEPOSITION_OF_NEW_CENPA_CONTAINING_NUCLEOSOMES_AT_THE_CENTROMERE	REACTOME_DEPOSITION_OF_NEW_CENPA_CONTAINING_NUCLEOSOMES_AT_THE_CENTROMERE		55	-0.405795	-3.55828	0	0	0	3004	tags=56%, list=16%, signal=67%
REACTOME_DEADENYLATION_DEPENDENT_MRNA_DECAY	REACTOME_DEADENYLATION_DEPENDENT_MRNA_DECAY		43	-0.469945	-3.51045	0	0	0	2565	tags=60%, list=14%, signal=70%
REACTOME_APC_C_CDC20_MEDIATED_DEGRADATION_OF_CYCLIN_B	REACTOME_APC_C_CDC20_MEDIATED_DEGRADATION_OF_CYCLIN_B		18	-0.665518	-3.45059	0	0	0	3182	tags=83%, list=17%, signal=100%
REACTOME_MEIOTIC_RECOMBINATION	REACTOME_MEIOTIC_RECOMBINATION		73	-0.335424	-3.43472	0	0	0	3004	tags=49%, list=16%, signal=58%
REACTOME_ANTIVIRAL_MECHANISM_BY_IFN_STIMULATED_GENES	REACTOME_ANTIVIRAL_MECHANISM_BY_IFN_STIMULATED_GENES		65	-0.355771	-3.43317	0	0	0	2893	tags=51%, list=15%, signal=60%
REACTOME_GLUCOSE_TRANSPORT	REACTOME_GLUCOSE_TRANSPORT		38	-0.476477	-3.41618	0	0	0	3445	tags=66%, list=18%, signal=80%
REACTOME_APC_CDC20_MEDIATED_DEGRADATION_OF_NEK2A	REACTOME_APC_CDC20_MEDIATED_DEGRADATION_OF_NEK2A		20	-0.63222	-3.36959	0	0	0	3182	tags=80%, list=17%, signal=96%
REACTOME_MEIOSIS	REACTOME_MEIOSIS		101	-0.278107	-3.27862	0	0	0	3004	tags=44%, list=16%, signal=52%
REACTOME_INHIBITION_OF_THE_PROTEOLYTIC_ACTIVITY_OF_APC_C_REQUIRED_FOR_THE_ONSET_OF_ANAPHASE_BY_MITOTIC_SPINDLE_CHECKPOINT_COMPONENTS	REACTOME_INHIBITION_OF_THE_PROTEOLYTIC_ACTIVITY_OF_APC_C_REQUIRED_FOR_THE_ONSET_OF_ANAPHASE_BY_MITOTIC_SPINDLE_CHECKPOINT_COMPONENTS		17	-0.65567	-3.18987	0	0	0	3182	tags=82%, list=17%, signal=99%
REACTOME_SIGNALING_BY_THE_B_CELL_RECEPTOR_BCR	REACTOME_SIGNALING_BY_THE_B_CELL_RECEPTOR_BCR		119	-0.245917	-3.18485	0	0	0	2210	tags=36%, list=12%, signal=41%
REACTOME_PHOSPHORYLATION_OF_THE_APC_C	REACTOME_PHOSPHORYLATION_OF_THE_APC_C		16	-0.644597	-3.13924	0	0	0	3182	tags=81%, list=17%, signal=98%
REACTOME_TRANSCRIPTIONAL_REGULATION_OF_WHITE_ADIPOCYTE_DIFFERENTIATION	REACTOME_TRANSCRIPTIONAL_REGULATION_OF_WHITE_ADIPOCYTE_DIFFERENTIATION		69	-0.312614	-3.0108	0	9.75379e-06	0.001	3698	tags=51%, list=20%, signal=63%
REACTOME_CITRIC_ACID_CYCLE_TCA_CYCLE	REACTOME_CITRIC_ACID_CYCLE_TCA_CYCLE		19	-0.564724	-2.98254	0	1.98474e-05	0.002	3262	tags=74%, list=17%, signal=89%
REACTOME_E2F_MEDIATED_REGULATION_OF_DNA_REPLICATION	REACTOME_E2F_MEDIATED_REGULATION_OF_DNA_REPLICATION		33	-0.437342	-2.93714	0	4.03638e-05	0.004	4346	tags=67%, list=23%, signal=86%
REACTOME_GLYCOLYSIS	REACTOME_GLYCOLYSIS		26	-0.481061	-2.91428	0	4.93746e-05	0.005	4729	tags=73%, list=25%, signal=97%
REACTOME_CYCLIN_A_B1_ASSOCIATED_EVENTS_DURING_G2_M_TRANSITION	REACTOME_CYCLIN_A_B1_ASSOCIATED_EVENTS_DURING_G2_M_TRANSITION		15	-0.631463	-2.89479	0	4.89764e-05	0.005	5711	tags=93%, list=30%, signal=134%
REACTOME_MITOTIC_G2_G2_M_PHASES	REACTOME_MITOTIC_G2_G2_M_PHASES		77	-0.271968	-2.82651	0	5.86744e-05	0.006	2734	tags=42%, list=14%, signal=48%
REACTOME_DESTABILIZATION_OF_MRNA_BY_KSRP	REACTOME_DESTABILIZATION_OF_MRNA_BY_KSRP		17	-0.53585	-2.71151	0	9.68945e-05	0.01	3221	tags=71%, list=17%, signal=85%
REACTOME_APOPTOSIS	REACTOME_APOPTOSIS		140	-0.190223	-2.68772	0	0.000134614	0.014	1696	tags=28%, list=9%, signal=30%
REACTOME_CONVERSION_FROM_APC_C_CDC20_TO_APC_C_CDH1_IN_LATE_ANAPHASE	REACTOME_CONVERSION_FROM_APC_C_CDC20_TO_APC_C_CDH1_IN_LATE_ANAPHASE		15	-0.58038	-2.687	0	0.000133563	0.014	4157	tags=80%, list=22%, signal=103%
REACTOME_PERK_REGULATED_GENE_EXPRESSION	REACTOME_PERK_REGULATED_GENE_EXPRESSION		26	-0.435853	-2.67829	0	0.00014174	0.015	1950	tags=54%, list=10%, signal=60%
REACTOME_DOUBLE_STRAND_BREAK_REPAIR	REACTOME_DOUBLE_STRAND_BREAK_REPAIR		22	-0.466869	-2.64542	0	0.000223294	0.024	3212	tags=64%, list=17%, signal=77%
REACTOME_DESTABILIZATION_OF_MRNA_BY_TRISTETRAPROLIN_TTP	REACTOME_DESTABILIZATION_OF_MRNA_BY_TRISTETRAPROLIN_TTP		17	-0.533739	-2.62753	0	0.000230491	0.025	2150	tags=65%, list=11%, signal=73%
REACTOME_DESTABILIZATION_OF_MRNA_BY_BRF1	REACTOME_DESTABILIZATION_OF_MRNA_BY_BRF1		17	-0.533739	-2.61207	0	0.000237016	0.026	2150	tags=65%, list=11%, signal=73%
REACTOME_UNFOLDED_PROTEIN_RESPONSE	REACTOME_UNFOLDED_PROTEIN_RESPONSE		75	-0.250072	-2.59031	0	0.000262865	0.029	2851	tags=40%, list=15%, signal=47%
REACTOME_TRANSFERRIN_ENDOCYTOSIS_AND_RECYCLING	REACTOME_TRANSFERRIN_ENDOCYTOSIS_AND_RECYCLING		25	-0.431997	-2.5714	0	0.000305836	0.034	2429	tags=56%, list=13%, signal=64%
REACTOME_PROTEIN_FOLDING	REACTOME_PROTEIN_FOLDING		50	-0.308147	-2.56016	0	0.000330273	0.037	2884	tags=46%, list=15%, signal=54%
REACTOME_RNA_POL_I_PROMOTER_OPENING	REACTOME_RNA_POL_I_PROMOTER_OPENING		50	-0.301775	-2.55429	0	0.00033672	0.038	3004	tags=46%, list=16%, signal=55%
REACTOME_PREFOLDIN_MEDIATED_TRANSFER_OF_SUBSTRATE_TO_CCT_TRIC	REACTOME_PREFOLDIN_MEDIATED_TRANSFER_OF_SUBSTRATE_TO_CCT_TRIC		27	-0.405871	-2.52992	0	0.000414316	0.047	3538	tags=59%, list=19%, signal=73%
REACTOME_HOMOLOGOUS_RECOMBINATION_REPAIR_OF_REPLICATION_INDEPENDENT_DOUBLE_STRAND_BREAKS	REACTOME_HOMOLOGOUS_RECOMBINATION_REPAIR_OF_REPLICATION_INDEPENDENT_DOUBLE_STRAND_BREAKS		16	-0.517901	-2.51205	0	0.000436465	0.05	3212	tags=69%, list=17%, signal=83%
REACTOME_G1_S_SPECIFIC_TRANSCRIPTION	REACTOME_G1_S_SPECIFIC_TRANSCRIPTION		17	-0.491733	-2.48707	0	0.000504466	0.058	6275	tags=82%, list=33%, signal=123%
REACTOME_FORMATION_OF_INCISION_COMPLEX_IN_GG_NER	REACTOME_FORMATION_OF_INCISION_COMPLEX_IN_GG_NER		20	-0.464398	-2.48675	0	0.000500863	0.058	2571	tags=60%, list=14%, signal=69%
REACTOME_INSULIN_RECEPTOR_RECYCLING	REACTOME_INSULIN_RECEPTOR_RECYCLING		23	-0.437175	-2.47789	0	0.00053114	0.062	2429	tags=57%, list=13%, signal=65%
REACTOME_PPARA_ACTIVATES_GENE_EXPRESSION	REACTOME_PPARA_ACTIVATES_GENE_EXPRESSION		101	-0.205555	-2.45466	0	0.000655076	0.076	2871	tags=36%, list=15%, signal=42%
REACTOME_PACKAGING_OF_TELOMERE_ENDS	REACTOME_PACKAGING_OF_TELOMERE_ENDS		42	-0.317874	-2.45416	0	0.000650495	0.076	3004	tags=48%, list=16%, signal=57%
REACTOME_RECRUITMENT_OF_MITOTIC_CENTROSOME_PROTEINS_AND_COMPLEXES	REACTOME_RECRUITMENT_OF_MITOTIC_CENTROSOME_PROTEINS_AND_COMPLEXES		62	-0.259352	-2.44158	0	0.000654631	0.077	2734	tags=40%, list=14%, signal=47%
REACTOME_ACTIVATION_OF_GENES_BY_ATF4	REACTOME_ACTIVATION_OF_GENES_BY_ATF4		23	-0.41904	-2.40473	0	0.000826598	0.096	1950	tags=52%, list=10%, signal=58%
REACTOME_ENDOSOMAL_SORTING_COMPLEX_REQUIRED_FOR_TRANSPORT_ESCRT	REACTOME_ENDOSOMAL_SORTING_COMPLEX_REQUIRED_FOR_TRANSPORT_ESCRT		26	-0.393324	-2.34837	0	0.00111977	0.127	2752	tags=54%, list=15%, signal=63%
REACTOME_LATENT_INFECTION_OF_HOMO_SAPIENS_WITH_MYCOBACTERIUM_TUBERCULOSIS	REACTOME_LATENT_INFECTION_OF_HOMO_SAPIENS_WITH_MYCOBACTERIUM_TUBERCULOSIS		31	-0.355881	-2.32232	0	0.001286	0.146	2429	tags=48%, list=13%, signal=55%
REACTOME_MEIOTIC_SYNAPSIS	REACTOME_MEIOTIC_SYNAPSIS		65	-0.241809	-2.3192	0	0.0012855	0.146	3004	tags=40%, list=16%, signal=47%
REACTOME_IRON_UPTAKE_AND_TRANSPORT	REACTOME_IRON_UPTAKE_AND_TRANSPORT		36	-0.317729	-2.28593	0.00198413	0.0016582	0.183	3979	tags=53%, list=21%, signal=67%
REACTOME_SIGNALING_BY_INSULIN_RECEPTOR	REACTOME_SIGNALING_BY_INSULIN_RECEPTOR		103	-0.195866	-2.26719	0.0040404	0.00181587	0.2	2556	tags=33%, list=14%, signal=38%
REACTOME_FORMATION_OF_TUBULIN_FOLDING_INTERMEDIATES_BY_CCT_TRIC	REACTOME_FORMATION_OF_TUBULIN_FOLDING_INTERMEDIATES_BY_CCT_TRIC		21	-0.404104	-2.24726	0	0.00207225	0.228	2270	tags=52%, list=12%, signal=59%
REACTOME_ASSOCIATION_OF_TRIC_CCT_WITH_TARGET_PROTEINS_DURING_BIOSYNTHESIS	REACTOME_ASSOCIATION_OF_TRIC_CCT_WITH_TARGET_PROTEINS_DURING_BIOSYNTHESIS		25	-0.347736	-2.11357	0.00398406	0.00484383	0.452	1752	tags=44%, list=9%, signal=48%
REACTOME_G1_PHASE	REACTOME_G1_PHASE		35	-0.293372	-2.04504	0.00823045	0.0074291	0.597	4183	tags=51%, list=22%, signal=66%
REACTOME_MEMBRANE_TRAFFICKING	REACTOME_MEMBRANE_TRAFFICKING		122	-0.160623	-2.04447	0.00376648	0.0074209	0.598	1631	tags=25%, list=9%, signal=27%
REACTOME_METABOLISM_OF_AMINO_ACIDS_AND_DERIVATIVES	REACTOME_METABOLISM_OF_AMINO_ACIDS_AND_DERIVATIVES		191	-0.12667	-2.04308	0.00603622	0.00748372	0.603	2280	tags=25%, list=12%, signal=28%
REACTOME_BIOSYNTHESIS_OF_THE_N_GLYCAN_PRECURSOR_DOLICHOL_LIPID_LINKED_OLIGOSACCHARIDE_LLO_AND_TRANSFER_TO_A_NASCENT_PROTEIN	REACTOME_BIOSYNTHESIS_OF_THE_N_GLYCAN_PRECURSOR_DOLICHOL_LIPID_LINKED_OLIGOSACCHARIDE_LLO_AND_TRANSFER_TO_A_NASCENT_PROTEIN		28	-0.321944	-2.00489	0.00208333	0.00956931	0.7	2698	tags=46%, list=14%, signal=54%
REACTOME_GLUCONEOGENESIS	REACTOME_GLUCONEOGENESIS		31	-0.297331	-1.99786	0.00205339	0.00990277	0.713	4142	tags=52%, list=22%, signal=66%
REACTOME_PYRUVATE_METABOLISM_AND_CITRIC_ACID_TCA_CYCLE	REACTOME_PYRUVATE_METABOLISM_AND_CITRIC_ACID_TCA_CYCLE		40	-0.255402	-1.94092	0.00589391	0.013991	0.837	3686	tags=45%, list=20%, signal=56%
REACTOME_G0_AND_EARLY_G1	REACTOME_G0_AND_EARLY_G1		23	-0.344398	-1.93716	0.00798403	0.0141012	0.841	6642	tags=70%, list=35%, signal=107%
REACTOME_FANCONI_ANEMIA_PATHWAY	REACTOME_FANCONI_ANEMIA_PATHWAY		21	-0.352098	-1.93475	0.00998004	0.0141662	0.846	3251	tags=52%, list=17%, signal=63%
REACTOME_METABOLISM_OF_VITAMINS_AND_COFACTORS	REACTOME_METABOLISM_OF_VITAMINS_AND_COFACTORS		50	-0.232571	-1.92789	0.00397614	0.0146775	0.86	2419	tags=36%, list=13%, signal=41%
REACTOME_METABOLISM_OF_CARBOHYDRATES	REACTOME_METABOLISM_OF_CARBOHYDRATES		231	-0.108142	-1.91509	0.0121457	0.0156848	0.883	4442	tags=34%, list=24%, signal=44%
REACTOME_FATTY_ACID_TRIACYLGLYCEROL_AND_KETONE_BODY_METABOLISM	REACTOME_FATTY_ACID_TRIACYLGLYCEROL_AND_KETONE_BODY_METABOLISM		162	-0.126886	-1.87022	0.012474	0.0202838	0.946	2871	tags=28%, list=15%, signal=32%
REACTOME_METABOLISM_OF_NUCLEOTIDES	REACTOME_METABOLISM_OF_NUCLEOTIDES		70	-0.186864	-1.85749	0.0116505	0.0215172	0.952	1611	tags=27%, list=9%, signal=30%
REACTOME_SYNTHESIS_AND_INTERCONVERSION_OF_NUCLEOTIDE_DI_AND_TRIPHOSPHATES	REACTOME_SYNTHESIS_AND_INTERCONVERSION_OF_NUCLEOTIDE_DI_AND_TRIPHOSPHATES		18	-0.350389	-1.82088	0.0118343	0.0262148	0.973	7029	tags=72%, list=37%, signal=115%
REACTOME_DEADENYLATION_OF_MRNA	REACTOME_DEADENYLATION_OF_MRNA		18	-0.346025	-1.79809	0.00595238	0.0295193	0.98	3964	tags=56%, list=21%, signal=70%
REACTOME_LOSS_OF_NLP_FROM_MITOTIC_CENTROSOMES	REACTOME_LOSS_OF_NLP_FROM_MITOTIC_CENTROSOMES		55	-0.201315	-1.79244	0.0132075	0.0303112	0.984	2734	tags=35%, list=14%, signal=40%
REACTOME_INTERFERON_SIGNALING	REACTOME_INTERFERON_SIGNALING		151	-0.124513	-1.78931	0.0222222	0.0306417	0.985	2921	tags=28%, list=15%, signal=33%
REACTOME_OXYGEN_DEPENDENT_PROLINE_HYDROXYLATION_OF_HYPOXIA_INDUCIBLE_FACTOR_ALPHA	REACTOME_OXYGEN_DEPENDENT_PROLINE_HYDROXYLATION_OF_HYPOXIA_INDUCIBLE_FACTOR_ALPHA		16	-0.360399	-1.78317	0.0174081	0.0315415	0.988	2643	tags=50%, list=14%, signal=58%
REACTOME_GLUCOSE_METABOLISM	REACTOME_GLUCOSE_METABOLISM		62	-0.183243	-1.72693	0.0267176	0.0427363	0.998	5994	tags=50%, list=32%, signal=73%
REACTOME_REGULATION_OF_HYPOXIA_INDUCIBLE_FACTOR_HIF_BY_OXYGEN	REACTOME_REGULATION_OF_HYPOXIA_INDUCIBLE_FACTOR_HIF_BY_OXYGEN		23	-0.295235	-1.67709	0.0341556	0.0546633	1	2643	tags=43%, list=14%, signal=50%
REACTOME_BASE_EXCISION_REPAIR	REACTOME_BASE_EXCISION_REPAIR		19	-0.31264	-1.63598	0.036	0.06653	1	4042	tags=53%, list=21%, signal=67%
REACTOME_RESOLUTION_OF_AP_SITES_VIA_THE_MULTIPLE_NUCLEOTIDE_PATCH_REPLACEMENT_PATHWAY	REACTOME_RESOLUTION_OF_AP_SITES_VIA_THE_MULTIPLE_NUCLEOTIDE_PATCH_REPLACEMENT_PATHWAY		17	-0.315705	-1.58025	0.0447154	0.0861437	1	4042	tags=53%, list=21%, signal=67%
REACTOME_CYTOKINE_SIGNALING_IN_IMMUNE_SYSTEM	REACTOME_CYTOKINE_SIGNALING_IN_IMMUNE_SYSTEM		260	-0.0836828	-1.57916	0.0599613	0.086129	1	9555	tags=59%, list=51%, signal=117%
REACTOME_SYNTHESIS_OF_PIPS_AT_THE_GOLGI_MEMBRANE	REACTOME_SYNTHESIS_OF_PIPS_AT_THE_GOLGI_MEMBRANE		17	-0.321218	-1.57335	0.05	0.0877799	1	3938	tags=53%, list=21%, signal=67%
REACTOME_ASPARAGINE_N_LINKED_GLYCOSYLATION	REACTOME_ASPARAGINE_N_LINKED_GLYCOSYLATION		80	-0.149083	-1.55088	0.063655	0.0967264	1	3571	tags=34%, list=19%, signal=41%
REACTOME_PKB_MEDIATED_EVENTS	REACTOME_PKB_MEDIATED_EVENTS		27	-0.246862	-1.53748	0.0665236	0.102241	1	2340	tags=37%, list=12%, signal=42%
REACTOME_DIABETES_PATHWAYS	REACTOME_DIABETES_PATHWAYS		126	-0.118586	-1.49106	0.0763359	0.125593	1	1973	tags=22%, list=10%, signal=25%
REACTOME_SEMA4D_INDUCED_CELL_MIGRATION_AND_GROWTH_CONE_COLLAPSE	REACTOME_SEMA4D_INDUCED_CELL_MIGRATION_AND_GROWTH_CONE_COLLAPSE		24	-0.254427	-1.49031	0.0854871	0.125261	1	2284	tags=38%, list=12%, signal=43%
REACTOME_CHOLESTEROL_BIOSYNTHESIS	REACTOME_CHOLESTEROL_BIOSYNTHESIS		20	-0.268003	-1.45739	0.088	0.143628	1	7220	tags=65%, list=38%, signal=105%
REACTOME_NOTCH1_INTRACELLULAR_DOMAIN_REGULATES_TRANSCRIPTION	REACTOME_NOTCH1_INTRACELLULAR_DOMAIN_REGULATES_TRANSCRIPTION		43	-0.18294	-1.40636	0.0970297	0.177796	1	4020	tags=40%, list=21%, signal=50%
REACTOME_POST_CHAPERONIN_TUBULIN_FOLDING_PATHWAY	REACTOME_POST_CHAPERONIN_TUBULIN_FOLDING_PATHWAY		18	-0.268991	-1.38124	0.0972763	0.196533	1	2270	tags=39%, list=12%, signal=44%
REACTOME_PI3K_CASCADE	REACTOME_PI3K_CASCADE		66	-0.13791	-1.34276	0.149805	0.228732	1	2556	tags=27%, list=14%, signal=31%
REACTOME_EGFR_DOWNREGULATION	REACTOME_EGFR_DOWNREGULATION		24	-0.232644	-1.3331	0.134269	0.236645	1	1908	tags=33%, list=10%, signal=37%
REACTOME_SIGNALLING_BY_NGF	REACTOME_SIGNALLING_BY_NGF		209	-0.07998	-1.32676	0.124016	0.241336	1	15765	tags=91%, list=83%, signal=547%
REACTOME_GROWTH_HORMONE_RECEPTOR_SIGNALING	REACTOME_GROWTH_HORMONE_RECEPTOR_SIGNALING		24	-0.22591	-1.32519	0.138277	0.241486	1	11477	tags=83%, list=61%, signal=212%
REACTOME_ACTIVATION_OF_CHAPERONE_GENES_BY_XBP1S	REACTOME_ACTIVATION_OF_CHAPERONE_GENES_BY_XBP1S		44	-0.167651	-1.32258	0.134241	0.242641	1	2851	tags=32%, list=15%, signal=37%
REACTOME_SIGNALLING_TO_RAS	REACTOME_SIGNALLING_TO_RAS		27	-0.215957	-1.31559	0.133475	0.248197	1	5021	tags=48%, list=27%, signal=65%
REACTOME_MHC_CLASS_II_ANTIGEN_PRESENTATION	REACTOME_MHC_CLASS_II_ANTIGEN_PRESENTATION		88	-0.116865	-1.30759	0.136735	0.254583	1	2740	tags=26%, list=15%, signal=30%
REACTOME_REGULATION_OF_GENE_EXPRESSION_IN_BETA_CELLS	REACTOME_REGULATION_OF_GENE_EXPRESSION_IN_BETA_CELLS		20	-0.239557	-1.29905	0.161554	0.261191	1	9645	tags=75%, list=51%, signal=153%
REACTOME_IL_2_SIGNALING	REACTOME_IL_2_SIGNALING		41	-0.167558	-1.29216	0.176842	0.266859	1	6516	tags=51%, list=35%, signal=78%
REACTOME_ABCA_TRANSPORTERS_IN_LIPID_HOMEOSTASIS	REACTOME_ABCA_TRANSPORTERS_IN_LIPID_HOMEOSTASIS		17	-0.255694	-1.28479	0.172414	0.273189	1	12950	tags=94%, list=69%, signal=299%
REACTOME_GENERIC_TRANSCRIPTION_PATHWAY	REACTOME_GENERIC_TRANSCRIPTION_PATHWAY		331	-0.0608481	-1.28424	0.173996	0.272269	1	12108	tags=70%, list=64%, signal=192%
REACTOME_PURINE_METABOLISM	REACTOME_PURINE_METABOLISM		33	-0.193408	-1.27927	0.175676	0.27584	1	933	tags=24%, list=5%, signal=25%
REACTOME_INSULIN_RECEPTOR_SIGNALLING_CASCADE	REACTOME_INSULIN_RECEPTOR_SIGNALLING_CASCADE		82	-0.121325	-1.27199	0.160083	0.28191	1	2556	tags=26%, list=14%, signal=29%
REACTOME_INTEGRATION_OF_ENERGY_METABOLISM	REACTOME_INTEGRATION_OF_ENERGY_METABOLISM		113	-0.103659	-1.27105	0.174699	0.281378	1	7915	tags=52%, list=42%, signal=89%
REACTOME_SMAD2_SMAD3_SMAD4_HETEROTRIMER_REGULATES_TRANSCRIPTION	REACTOME_SMAD2_SMAD3_SMAD4_HETEROTRIMER_REGULATES_TRANSCRIPTION		24	-0.213662	-1.265	0.18591	0.286582	1	2266	tags=33%, list=12%, signal=38%
REACTOME_IL_3_5_AND_GM_CSF_SIGNALING	REACTOME_IL_3_5_AND_GM_CSF_SIGNALING		43	-0.166104	-1.26371	0.173077	0.286363	1	9168	tags=65%, list=49%, signal=126%
REACTOME_SIGNALING_BY_TGF_BETA_RECEPTOR_COMPLEX	REACTOME_SIGNALING_BY_TGF_BETA_RECEPTOR_COMPLEX		58	-0.139942	-1.26237	0.179842	0.286398	1	3227	tags=31%, list=17%, signal=37%
REACTOME_THROMBIN_SIGNALLING_THROUGH_PROTEINASE_ACTIVATED_RECEPTORS_PARS	REACTOME_THROMBIN_SIGNALLING_THROUGH_PROTEINASE_ACTIVATED_RECEPTORS_PARS		32	-0.183906	-1.25828	0.180361	0.289315	1	10697	tags=75%, list=57%, signal=173%
REACTOME_SIGNALING_BY_CONSTITUTIVELY_ACTIVE_EGFR	REACTOME_SIGNALING_BY_CONSTITUTIVELY_ACTIVE_EGFR		17	-0.250537	-1.24329	0.207031	0.304261	1	8604	tags=71%, list=46%, signal=130%
REACTOME_SEMA4D_IN_SEMAPHORIN_SIGNALING	REACTOME_SEMA4D_IN_SEMAPHORIN_SIGNALING		29	-0.196697	-1.24288	0.214583	0.303249	1	2804	tags=34%, list=15%, signal=40%
REACTOME_SIGNALING_BY_ILS	REACTOME_SIGNALING_BY_ILS		105	-0.100859	-1.23522	0.193416	0.310446	1	11056	tags=69%, list=59%, signal=164%
REACTOME_PIP3_ACTIVATES_AKT_SIGNALING	REACTOME_PIP3_ACTIVATES_AKT_SIGNALING		27	-0.194468	-1.20637	0.238193	0.342233	1	3328	tags=37%, list=18%, signal=45%
REACTOME_CD28_CO_STIMULATION	REACTOME_CD28_CO_STIMULATION		31	-0.181549	-1.20357	0.243028	0.343904	1	6934	tags=55%, list=37%, signal=87%
REACTOME_CTNNB1_PHOSPHORYLATION_CASCADE	REACTOME_CTNNB1_PHOSPHORYLATION_CASCADE		15	-0.254491	-1.19852	0.238095	0.348438	1	14083	tags=100%, list=75%, signal=393%
REACTOME_REGULATION_OF_INSULIN_SECRETION	REACTOME_REGULATION_OF_INSULIN_SECRETION		89	-0.109521	-1.19579	0.215726	0.350319	1	7915	tags=53%, list=42%, signal=90%
REACTOME_DOWNREGULATION_OF_TGF_BETA_RECEPTOR_SIGNALING	REACTOME_DOWNREGULATION_OF_TGF_BETA_RECEPTOR_SIGNALING		20	-0.2243	-1.19348	0.220183	0.351423	1	1435	tags=30%, list=8%, signal=32%
REACTOME_TRANSCRIPTIONAL_ACTIVITY_OF_SMAD2_SMAD3_SMAD4_HETEROTRIMER	REACTOME_TRANSCRIPTIONAL_ACTIVITY_OF_SMAD2_SMAD3_SMAD4_HETEROTRIMER		35	-0.172344	-1.19207	0.228571	0.351579	1	3227	tags=34%, list=17%, signal=41%
REACTOME_SYNTHESIS_OF_GLYCOSYLPHOSPHATIDYLINOSITOL_GPI	REACTOME_SYNTHESIS_OF_GLYCOSYLPHOSPHATIDYLINOSITOL_GPI		16	-0.243481	-1.16538	0.252918	0.384076	1	14291	tags=100%, list=76%, signal=411%
REACTOME_INCRETIN_SYNTHESIS_SECRETION_AND_INACTIVATION	REACTOME_INCRETIN_SYNTHESIS_SECRETION_AND_INACTIVATION		20	-0.211281	-1.1492	0.260304	0.403822	1	13011	tags=90%, list=69%, signal=289%
REACTOME_NETRIN1_SIGNALING	REACTOME_NETRIN1_SIGNALING		37	-0.157192	-1.13993	0.272912	0.414834	1	11329	tags=76%, list=60%, signal=189%
REACTOME_YAP1_AND_WWTR1_TAZ_STIMULATED_GENE_EXPRESSION	REACTOME_YAP1_AND_WWTR1_TAZ_STIMULATED_GENE_EXPRESSION		23	-0.195478	-1.13674	0.268293	0.417624	1	13556	tags=91%, list=72%, signal=323%
REACTOME_P75_NTR_RECEPTOR_MEDIATED_SIGNALLING	REACTOME_P75_NTR_RECEPTOR_MEDIATED_SIGNALLING		77	-0.111689	-1.13211	0.287449	0.422104	1	14332	tags=87%, list=76%, signal=360%
REACTOME_SHC1_EVENTS_IN_ERBB4_SIGNALING	REACTOME_SHC1_EVENTS_IN_ERBB4_SIGNALING		20	-0.210263	-1.12567	0.281184	0.429247	1	7365	tags=60%, list=39%, signal=98%
REACTOME_PI_METABOLISM	REACTOME_PI_METABOLISM		46	-0.140304	-1.1131	0.305051	0.444997	1	7621	tags=54%, list=40%, signal=91%
REACTOME_P130CAS_LINKAGE_TO_MAPK_SIGNALING_FOR_INTEGRINS	REACTOME_P130CAS_LINKAGE_TO_MAPK_SIGNALING_FOR_INTEGRINS		15	-0.23378	-1.10988	0.279441	0.447324	1	10697	tags=80%, list=57%, signal=184%
REACTOME_PI3K_AKT_ACTIVATION	REACTOME_PI3K_AKT_ACTIVATION		36	-0.157453	-1.1095	0.307385	0.445845	1	3328	tags=33%, list=18%, signal=40%
REACTOME_GAB1_SIGNALOSOME	REACTOME_GAB1_SIGNALOSOME		36	-0.157453	-1.09418	0.336557	0.466461	1	3328	tags=33%, list=18%, signal=40%
REACTOME_SIGNALING_BY_EGFR_IN_CANCER	REACTOME_SIGNALING_BY_EGFR_IN_CANCER		104	-0.0919124	-1.08694	0.341414	0.475195	1	2088	tags=20%, list=11%, signal=23%
REACTOME_ACTIVATED_TAK1_MEDIATES_P38_MAPK_ACTIVATION	REACTOME_ACTIVATED_TAK1_MEDIATES_P38_MAPK_ACTIVATION		16	-0.223871	-1.08541	0.332649	0.475265	1	14661	tags=100%, list=78%, signal=447%
REACTOME_FACTORS_INVOLVED_IN_MEGAKARYOCYTE_DEVELOPMENT_AND_PLATELET_PRODUCTION	REACTOME_FACTORS_INVOLVED_IN_MEGAKARYOCYTE_DEVELOPMENT_AND_PLATELET_PRODUCTION		122	-0.0838223	-1.07622	0.359596	0.486899	1	2298	tags=20%, list=12%, signal=23%
REACTOME_PLATELET_SENSITIZATION_BY_LDL	REACTOME_PLATELET_SENSITIZATION_BY_LDL		16	-0.216239	-1.05718	0.366397	0.513451	1	14805	tags=100%, list=78%, signal=463%
REACTOME_TGF_BETA_RECEPTOR_SIGNALING_ACTIVATES_SMADS	REACTOME_TGF_BETA_RECEPTOR_SIGNALING_ACTIVATES_SMADS		23	-0.185158	-1.05647	0.366667	0.512238	1	1435	tags=26%, list=8%, signal=28%
REACTOME_NOD1_2_SIGNALING_PATHWAY	REACTOME_NOD1_2_SIGNALING_PATHWAY		29	-0.162022	-1.04879	0.351562	0.522214	1	8016	tags=59%, list=42%, signal=102%
REACTOME_NFKB_AND_MAP_KINASES_ACTIVATION_MEDIATED_BY_TLR4_SIGNALING_REPERTOIRE	REACTOME_NFKB_AND_MAP_KINASES_ACTIVATION_MEDIATED_BY_TLR4_SIGNALING_REPERTOIRE		69	-0.10619	-1.04302	0.376754	0.529016	1	16066	tags=96%, list=85%, signal=639%
REACTOME_ARMS_MEDIATED_ACTIVATION	REACTOME_ARMS_MEDIATED_ACTIVATION		17	-0.205263	-1.04036	0.411067	0.531066	1	10569	tags=76%, list=56%, signal=174%
REACTOME_IL_RECEPTOR_SHC_SIGNALING	REACTOME_IL_RECEPTOR_SHC_SIGNALING		27	-0.166365	-1.03973	0.378882	0.529753	1	10852	tags=74%, list=57%, signal=174%
REACTOME_ACTIVATED_NOTCH1_TRANSMITS_SIGNAL_TO_THE_NUCLEUS	REACTOME_ACTIVATED_NOTCH1_TRANSMITS_SIGNAL_TO_THE_NUCLEUS		25	-0.172471	-1.03518	0.416667	0.534358	1	14877	tags=96%, list=79%, signal=452%
REACTOME_SHC_RELATED_EVENTS	REACTOME_SHC_RELATED_EVENTS		17	-0.204939	-1.03229	0.398039	0.536422	1	5021	tags=47%, list=27%, signal=64%
REACTOME_MAP_KINASE_ACTIVATION_IN_TLR_CASCADE	REACTOME_MAP_KINASE_ACTIVATION_IN_TLR_CASCADE		48	-0.128774	-1.03126	0.405242	0.535624	1	16066	tags=98%, list=85%, signal=654%
REACTOME_ACTIVATED_AMPK_STIMULATES_FATTY_ACID_OXIDATION_IN_MUSCLE	REACTOME_ACTIVATED_AMPK_STIMULATES_FATTY_ACID_OXIDATION_IN_MUSCLE		16	-0.212251	-1.02763	0.421471	0.539285	1	13700	tags=94%, list=73%, signal=341%
REACTOME_APOPTOTIC_EXECUTION_PHASE	REACTOME_APOPTOTIC_EXECUTION_PHASE		50	-0.12332	-1.02096	0.414538	0.54767	1	5232	tags=40%, list=28%, signal=55%
REACTOME_G_BETA_GAMMA_SIGNALLING_THROUGH_PLC_BETA	REACTOME_G_BETA_GAMMA_SIGNALLING_THROUGH_PLC_BETA		20	-0.193119	-1.02082	0.410609	0.545557	1	5800	tags=50%, list=31%, signal=72%
REACTOME_BASIGIN_INTERACTIONS	REACTOME_BASIGIN_INTERACTIONS		24	-0.171571	-1.01908	0.427435	0.546137	1	2273	tags=29%, list=12%, signal=33%
REACTOME_POST_TRANSLATIONAL_PROTEIN_MODIFICATION	REACTOME_POST_TRANSLATIONAL_PROTEIN_MODIFICATION		176	-0.0666402	-1.0181	0.414773	0.545375	1	12810	tags=74%, list=68%, signal=229%
REACTOME_SIGNAL_TRANSDUCTION_BY_L1	REACTOME_SIGNAL_TRANSDUCTION_BY_L1		34	-0.144921	-1.00426	0.432099	0.564934	1	14487	tags=91%, list=77%, signal=391%
REACTOME_CD28_DEPENDENT_PI3K_AKT_SIGNALING	REACTOME_CD28_DEPENDENT_PI3K_AKT_SIGNALING		21	-0.182082	-1.00103	0.433198	0.567792	1	6458	tags=52%, list=34%, signal=80%
REACTOME_NGF_SIGNALLING_VIA_TRKA_FROM_THE_PLASMA_MEMBRANE	REACTOME_NGF_SIGNALLING_VIA_TRKA_FROM_THE_PLASMA_MEMBRANE		133	-0.0755256	-0.994115	0.453988	0.576534	1	15765	tags=91%, list=83%, signal=547%
REACTOME_GRB2_EVENTS_IN_ERBB2_SIGNALING	REACTOME_GRB2_EVENTS_IN_ERBB2_SIGNALING		22	-0.17844	-0.993254	0.454732	0.575423	1	7794	tags=59%, list=41%, signal=101%
REACTOME_DEVELOPMENTAL_BIOLOGY	REACTOME_DEVELOPMENTAL_BIOLOGY		381	-0.0429362	-0.992581	0.458418	0.574038	1	14968	tags=83%, list=79%, signal=394%
REACTOME_G_PROTEIN_BETA_GAMMA_SIGNALLING	REACTOME_G_PROTEIN_BETA_GAMMA_SIGNALLING		28	-0.15785	-0.992216	0.476096	0.572231	1	7141	tags=54%, list=38%, signal=86%
REACTOME_SYNTHESIS_SECRETION_AND_INACTIVATION_OF_GLP1	REACTOME_SYNTHESIS_SECRETION_AND_INACTIVATION_OF_GLP1		17	-0.196546	-0.990243	0.434968	0.572998	1	7401	tags=59%, list=39%, signal=97%
REACTOME_NUCLEAR_EVENTS_KINASE_AND_TRANSCRIPTION_FACTOR_ACTIVATION	REACTOME_NUCLEAR_EVENTS_KINASE_AND_TRANSCRIPTION_FACTOR_ACTIVATION		24	-0.167506	-0.984497	0.417323	0.579993	1	14939	tags=96%, list=79%, signal=458%
REACTOME_PI3K_EVENTS_IN_ERBB4_SIGNALING	REACTOME_PI3K_EVENTS_IN_ERBB4_SIGNALING		36	-0.138081	-0.982336	0.457906	0.581477	1	7365	tags=53%, list=39%, signal=86%
REACTOME_SULFUR_AMINO_ACID_METABOLISM	REACTOME_SULFUR_AMINO_ACID_METABOLISM		24	-0.167409	-0.972702	0.488593	0.594712	1	9433	tags=67%, list=50%, signal=133%
REACTOME_MAPK_TARGETS_NUCLEAR_EVENTS_MEDIATED_BY_MAP_KINASES	REACTOME_MAPK_TARGETS_NUCLEAR_EVENTS_MEDIATED_BY_MAP_KINASES		30	-0.149517	-0.966374	0.485981	0.602636	1	16066	tags=100%, list=85%, signal=669%
REACTOME_TRAF6_MEDIATED_INDUCTION_OF_NFKB_AND_MAP_KINASES_UPON_TLR7_8_OR_9_ACTIVATION	REACTOME_TRAF6_MEDIATED_INDUCTION_OF_NFKB_AND_MAP_KINASES_UPON_TLR7_8_OR_9_ACTIVATION		74	-0.0956004	-0.958741	0.473282	0.612932	1	16066	tags=95%, list=85%, signal=631%
REACTOME_PROLONGED_ERK_ACTIVATION_EVENTS	REACTOME_PROLONGED_ERK_ACTIVATION_EVENTS		19	-0.177393	-0.958444	0.484	0.611019	1	10569	tags=74%, list=56%, signal=167%
REACTOME_METAL_ION_SLC_TRANSPORTERS	REACTOME_METAL_ION_SLC_TRANSPORTERS		21	-0.172878	-0.942574	0.525391	0.634623	1	15624	tags=100%, list=83%, signal=579%
REACTOME_SHC_MEDIATED_SIGNALLING	REACTOME_SHC_MEDIATED_SIGNALLING		15	-0.200993	-0.940245	0.513513	0.635873	1	5021	tags=47%, list=27%, signal=64%
REACTOME_ACTIVATED_TLR4_SIGNALLING	REACTOME_ACTIVATED_TLR4_SIGNALLING		90	-0.0830088	-0.937478	0.515151	0.637899	1	16066	tags=93%, list=85%, signal=622%
REACTOME_CTLA4_INHIBITORY_SIGNALING	REACTOME_CTLA4_INHIBITORY_SIGNALING		21	-0.17149	-0.935879	0.516393	0.638009	1	11154	tags=76%, list=59%, signal=186%
REACTOME_TRAF6_MEDIATED_IRF7_ACTIVATION	REACTOME_TRAF6_MEDIATED_IRF7_ACTIVATION		30	-0.141233	-0.933423	0.504836	0.639373	1	10557	tags=70%, list=56%, signal=158%
REACTOME_RESPONSE_TO_ELEVATED_PLATELET_CYTOSOLIC_CA2_	REACTOME_RESPONSE_TO_ELEVATED_PLATELET_CYTOSOLIC_CA2_		78	-0.0899699	-0.926685	0.525097	0.64789	1	14772	tags=87%, list=78%, signal=399%
REACTOME_SIGNALLING_TO_ERKS	REACTOME_SIGNALLING_TO_ERKS		36	-0.128284	-0.910177	0.561966	0.673219	1	10697	tags=69%, list=57%, signal=160%
REACTOME_MYD88_MAL_CASCADE_INITIATED_ON_PLASMA_MEMBRANE	REACTOME_MYD88_MAL_CASCADE_INITIATED_ON_PLASMA_MEMBRANE		80	-0.087149	-0.909117	0.572289	0.672322	1	16066	tags=94%, list=85%, signal=626%
REACTOME_PRE_NOTCH_PROCESSING_IN_GOLGI	REACTOME_PRE_NOTCH_PROCESSING_IN_GOLGI		15	-0.197749	-0.90832	0.544898	0.67101	1	8859	tags=67%, list=47%, signal=125%
REACTOME_PI3K_EVENTS_IN_ERBB2_SIGNALING	REACTOME_PI3K_EVENTS_IN_ERBB2_SIGNALING		42	-0.114589	-0.905496	0.537285	0.673129	1	9532	tags=62%, list=50%, signal=125%
REACTOME_METABOLISM_OF_LIPIDS_AND_LIPOPROTEINS	REACTOME_METABOLISM_OF_LIPIDS_AND_LIPOPROTEINS		458	-0.0366031	-0.903927	0.564482	0.673189	1	3326	tags=21%, list=18%, signal=25%
REACTOME_TRIF_MEDIATED_TLR3_SIGNALING	REACTOME_TRIF_MEDIATED_TLR3_SIGNALING		71	-0.0932926	-0.902974	0.582441	0.672212	1	16066	tags=94%, list=85%, signal=630%
REACTOME_THROMBOXANE_SIGNALLING_THROUGH_TP_RECEPTOR	REACTOME_THROMBOXANE_SIGNALLING_THROUGH_TP_RECEPTOR		23	-0.156961	-0.90112	0.566802	0.672502	1	5251	tags=43%, list=28%, signal=60%
REACTOME_INTEGRIN_ALPHAIIB_BETA3_SIGNALING	REACTOME_INTEGRIN_ALPHAIIB_BETA3_SIGNALING		27	-0.143244	-0.891185	0.590291	0.686959	1	11288	tags=74%, list=60%, signal=184%
REACTOME_SPHINGOLIPID_DE_NOVO_BIOSYNTHESIS	REACTOME_SPHINGOLIPID_DE_NOVO_BIOSYNTHESIS		30	-0.13199	-0.881877	0.586408	0.700032	1	15767	tags=97%, list=83%, signal=585%
REACTOME_PYRIMIDINE_METABOLISM	REACTOME_PYRIMIDINE_METABOLISM		23	-0.152719	-0.881563	0.592975	0.697894	1	5331	tags=43%, list=28%, signal=61%
REACTOME_G_ALPHA1213_SIGNALLING_EVENTS	REACTOME_G_ALPHA1213_SIGNALLING_EVENTS		73	-0.0879957	-0.879075	0.609244	0.699169	1	7141	tags=47%, list=38%, signal=75%
REACTOME_SEMAPHORIN_INTERACTIONS	REACTOME_SEMAPHORIN_INTERACTIONS		64	-0.0943145	-0.876621	0.609504	0.700709	1	2947	tags=25%, list=16%, signal=30%
REACTOME_AMINO_ACID_TRANSPORT_ACROSS_THE_PLASMA_MEMBRANE	REACTOME_AMINO_ACID_TRANSPORT_ACROSS_THE_PLASMA_MEMBRANE		31	-0.130328	-0.872006	0.608782	0.705545	1	9118	tags=61%, list=48%, signal=118%
REACTOME_KINESINS	REACTOME_KINESINS		24	-0.148727	-0.857142	0.637427	0.727362	1	1917	tags=25%, list=10%, signal=28%
REACTOME_RECYCLING_PATHWAY_OF_L1	REACTOME_RECYCLING_PATHWAY_OF_L1		27	-0.138314	-0.854584	0.606061	0.728748	1	14878	tags=93%, list=79%, signal=436%
REACTOME_SHC1_EVENTS_IN_EGFR_SIGNALING	REACTOME_SHC1_EVENTS_IN_EGFR_SIGNALING		15	-0.180995	-0.851314	0.651992	0.73116	1	11693	tags=80%, list=62%, signal=210%
REACTOME_CIRCADIAN_REPRESSION_OF_EXPRESSION_BY_REV_ERBA	REACTOME_CIRCADIAN_REPRESSION_OF_EXPRESSION_BY_REV_ERBA		22	-0.153743	-0.851025	0.660714	0.728907	1	3968	tags=36%, list=21%, signal=46%
REACTOME_SIGNALING_BY_NOTCH1	REACTOME_SIGNALING_BY_NOTCH1		66	-0.0874131	-0.850101	0.644444	0.727717	1	12376	tags=74%, list=66%, signal=215%
REACTOME_DARPP_32_EVENTS	REACTOME_DARPP_32_EVENTS		23	-0.150979	-0.849181	0.662055	0.726671	1	8648	tags=61%, list=46%, signal=112%
REACTOME_TRAFFICKING_OF_GLUR2_CONTAINING_AMPA_RECEPTORS	REACTOME_TRAFFICKING_OF_GLUR2_CONTAINING_AMPA_RECEPTORS		15	-0.182617	-0.848071	0.6917	0.725856	1	332	tags=20%, list=2%, signal=20%
REACTOME_PKA_MEDIATED_PHOSPHORYLATION_OF_CREB	REACTOME_PKA_MEDIATED_PHOSPHORYLATION_OF_CREB		17	-0.171791	-0.84285	0.665992	0.731427	1	14533	tags=94%, list=77%, signal=408%
REACTOME_TOLL_RECEPTOR_CASCADES	REACTOME_TOLL_RECEPTOR_CASCADES		111	-0.068602	-0.841871	0.676892	0.730408	1	16066	tags=92%, list=85%, signal=612%
REACTOME_ADP_SIGNALLING_THROUGH_P2RY12	REACTOME_ADP_SIGNALLING_THROUGH_P2RY12		21	-0.152513	-0.835776	0.643923	0.737189	1	7915	tags=57%, list=42%, signal=98%
REACTOME_SIGNALLING_TO_P38_VIA_RIT_AND_RIN	REACTOME_SIGNALLING_TO_P38_VIA_RIT_AND_RIN		15	-0.176268	-0.832566	0.662136	0.73967	1	15559	tags=100%, list=82%, signal=567%
REACTOME_ZINC_TRANSPORTERS	REACTOME_ZINC_TRANSPORTERS		15	-0.172823	-0.805363	0.674134	0.779851	1	15624	tags=100%, list=83%, signal=579%
REACTOME_SIGNALING_BY_ERBB2	REACTOME_SIGNALING_BY_ERBB2		96	-0.0696145	-0.799916	0.72561	0.785672	1	15610	tags=90%, list=83%, signal=514%
REACTOME_RORA_ACTIVATES_CIRCADIAN_EXPRESSION	REACTOME_RORA_ACTIVATES_CIRCADIAN_EXPRESSION		23	-0.137922	-0.796692	0.733202	0.788195	1	3968	tags=35%, list=21%, signal=44%
REACTOME_COSTIMULATION_BY_THE_CD28_FAMILY	REACTOME_COSTIMULATION_BY_THE_CD28_FAMILY		61	-0.0864839	-0.793238	0.703422	0.790707	1	2088	tags=20%, list=11%, signal=22%
REACTOME_CGMP_EFFECTS	REACTOME_CGMP_EFFECTS		19	-0.148616	-0.787832	0.725869	0.795951	1	10118	tags=68%, list=54%, signal=147%
REACTOME_CELL_DEATH_SIGNALLING_VIA_NRAGE_NRIF_AND_NADE	REACTOME_CELL_DEATH_SIGNALLING_VIA_NRAGE_NRIF_AND_NADE		57	-0.0898877	-0.786288	0.733333	0.795392	1	14211	tags=84%, list=75%, signal=339%
REACTOME_GRB2_SOS_PROVIDES_LINKAGE_TO_MAPK_SIGNALING_FOR_INTERGRINS_	REACTOME_GRB2_SOS_PROVIDES_LINKAGE_TO_MAPK_SIGNALING_FOR_INTERGRINS_		15	-0.167061	-0.781128	0.71619	0.800057	1	10697	tags=73%, list=57%, signal=169%
REACTOME_TRANSPORT_TO_THE_GOLGI_AND_SUBSEQUENT_MODIFICATION	REACTOME_TRANSPORT_TO_THE_GOLGI_AND_SUBSEQUENT_MODIFICATION		33	-0.115195	-0.777523	0.766234	0.802848	1	13280	tags=82%, list=70%, signal=275%
REACTOME_DOWNREGULATION_OF_SMAD2_3_SMAD4_TRANSCRIPTIONAL_ACTIVITY	REACTOME_DOWNREGULATION_OF_SMAD2_3_SMAD4_TRANSCRIPTIONAL_ACTIVITY		19	-0.145103	-0.776635	0.763916	0.801326	1	3227	tags=32%, list=17%, signal=38%
REACTOME_GLYCEROPHOSPHOLIPID_BIOSYNTHESIS	REACTOME_GLYCEROPHOSPHOLIPID_BIOSYNTHESIS		82	-0.070767	-0.760492	0.746589	0.821879	1	3046	tags=23%, list=16%, signal=28%
REACTOME_NITRIC_OXIDE_STIMULATES_GUANYLATE_CYCLASE	REACTOME_NITRIC_OXIDE_STIMULATES_GUANYLATE_CYCLASE		25	-0.12634	-0.754324	0.770751	0.827815	1	15747	tags=96%, list=83%, signal=577%
REACTOME_SIGNALING_BY_ERBB4	REACTOME_SIGNALING_BY_ERBB4		86	-0.0683163	-0.753144	0.757282	0.826747	1	3328	tags=24%, list=18%, signal=30%
REACTOME_PROSTACYCLIN_SIGNALLING_THROUGH_PROSTACYCLIN_RECEPTOR	REACTOME_PROSTACYCLIN_SIGNALLING_THROUGH_PROSTACYCLIN_RECEPTOR		19	-0.143237	-0.739499	0.796646	0.843071	1	5250	tags=42%, list=28%, signal=58%
REACTOME_SYNTHESIS_SECRETION_AND_DEACYLATION_OF_GHRELIN	REACTOME_SYNTHESIS_SECRETION_AND_DEACYLATION_OF_GHRELIN		15	-0.158595	-0.733572	0.779381	0.848294	1	5821	tags=47%, list=31%, signal=67%
REACTOME_SIGNAL_AMPLIFICATION	REACTOME_SIGNAL_AMPLIFICATION		31	-0.111031	-0.73046	0.787815	0.849567	1	6436	tags=45%, list=34%, signal=68%
REACTOME_G_BETA_GAMMA_SIGNALLING_THROUGH_PI3KGAMMA	REACTOME_G_BETA_GAMMA_SIGNALLING_THROUGH_PI3KGAMMA		25	-0.122202	-0.728514	0.795367	0.849197	1	5250	tags=40%, list=28%, signal=55%
REACTOME_REGULATION_OF_INSULIN_SECRETION_BY_GLUCAGON_LIKE_PEPTIDE1	REACTOME_REGULATION_OF_INSULIN_SECRETION_BY_GLUCAGON_LIKE_PEPTIDE1		42	-0.0899182	-0.687937	0.846	0.897996	1	8648	tags=55%, list=46%, signal=101%
REACTOME_LIPOPROTEIN_METABOLISM	REACTOME_LIPOPROTEIN_METABOLISM		28	-0.112666	-0.682083	0.87234	0.90147	1	12714	tags=79%, list=67%, signal=240%
REACTOME_GAP_JUNCTION_TRAFFICKING	REACTOME_GAP_JUNCTION_TRAFFICKING		25	-0.110156	-0.659273	0.869565	0.923356	1	945	tags=16%, list=5%, signal=17%
REACTOME_TRIGLYCERIDE_BIOSYNTHESIS	REACTOME_TRIGLYCERIDE_BIOSYNTHESIS		37	-0.0892378	-0.642586	0.89858	0.937381	1	15672	tags=92%, list=83%, signal=539%
REACTOME_GLUCAGON_SIGNALING_IN_METABOLIC_REGULATION	REACTOME_GLUCAGON_SIGNALING_IN_METABOLIC_REGULATION		33	-0.0971317	-0.641749	0.903846	0.935007	1	14765	tags=88%, list=78%, signal=402%
REACTOME_SIGNALING_BY_NOTCH	REACTOME_SIGNALING_BY_NOTCH		93	-0.0578812	-0.63393	0.905405	0.939279	1	1350	tags=13%, list=7%, signal=14%
REACTOME_XENOBIOTICS	REACTOME_XENOBIOTICS		15	-0.135845	-0.629774	0.889558	0.939856	1	11286	tags=73%, list=60%, signal=182%
REACTOME_PHOSPHOLIPID_METABOLISM	REACTOME_PHOSPHOLIPID_METABOLISM		193	-0.0387521	-0.623339	0.91875	0.942292	1	3484	tags=22%, list=18%, signal=27%
REACTOME_FATTY_ACYL_COA_BIOSYNTHESIS	REACTOME_FATTY_ACYL_COA_BIOSYNTHESIS		17	-0.126152	-0.615874	0.943715	0.945339	1	3175	tags=29%, list=17%, signal=35%
REACTOME_N_GLYCAN_ANTENNAE_ELONGATION_IN_THE_MEDIAL_TRANS_GOLGI	REACTOME_N_GLYCAN_ANTENNAE_ELONGATION_IN_THE_MEDIAL_TRANS_GOLGI		18	-0.11852	-0.608724	0.956967	0.94797	1	7207	tags=50%, list=38%, signal=81%
REACTOME_OTHER_SEMAPHORIN_INTERACTIONS	REACTOME_OTHER_SEMAPHORIN_INTERACTIONS		15	-0.129641	-0.607503	0.928016	0.945731	1	12662	tags=80%, list=67%, signal=243%
REACTOME_ACTIVATION_OF_KAINATE_RECEPTORS_UPON_GLUTAMATE_BINDING	REACTOME_ACTIVATION_OF_KAINATE_RECEPTORS_UPON_GLUTAMATE_BINDING		30	-0.0908419	-0.585953	0.96381	0.957734	1	12766	tags=77%, list=68%, signal=236%
REACTOME_BMAL1_CLOCK_NPAS2_ACTIVATES_CIRCADIAN_EXPRESSION	REACTOME_BMAL1_CLOCK_NPAS2_ACTIVATES_CIRCADIAN_EXPRESSION		34	-0.0814261	-0.55705	0.962598	0.971142	1	2354	tags=21%, list=12%, signal=23%
REACTOME_CHYLOMICRON_MEDIATED_LIPID_TRANSPORT	REACTOME_CHYLOMICRON_MEDIATED_LIPID_TRANSPORT		16	-0.109975	-0.538919	0.98374	0.976313	1	7368	tags=50%, list=39%, signal=82%

## Sheet: BC3
NAME	GS<br> follow link to MSigDB	GS DETAILS	SIZE	ES	NES	NOM p-val	FDR q-val	FWER p-val	RANK AT MAX	LEADING EDGE
REACTOME_METABOLISM_OF_RNA	REACTOME_METABOLISM_OF_RNA	Details ...	251	-0.643745	-12.0977	0	0	0	3655	tags=83%, list=19%, signal=101%
REACTOME_CELL_CYCLE	REACTOME_CELL_CYCLE	Details ...	385	-0.473795	-10.5927	0	0	0	3891	tags=67%, list=21%, signal=83%
REACTOME_METABOLISM_OF_MRNA	REACTOME_METABOLISM_OF_MRNA	Details ...	206	-0.628897	-10.4323	0	0	0	3655	tags=82%, list=19%, signal=100%
REACTOME_TRANSLATION	REACTOME_TRANSLATION	Details ...	144	-0.723925	-10.2601	0	0	0	2827	tags=87%, list=15%, signal=101%
REACTOME_CELL_CYCLE_MITOTIC	REACTOME_CELL_CYCLE_MITOTIC	Details ...	300	-0.498593	-10.1381	0	0	0	3891	tags=70%, list=21%, signal=86%
REACTOME_MRNA_PROCESSING	REACTOME_MRNA_PROCESSING	Details ...	150	-0.659905	-9.56187	0	0	0	3375	tags=83%, list=18%, signal=101%
REACTOME_NONSENSE_MEDIATED_DECAY_ENHANCED_BY_THE_EXON_JUNCTION_COMPLEX	REACTOME_NONSENSE_MEDIATED_DECAY_ENHANCED_BY_THE_EXON_JUNCTION_COMPLEX	Details ...	104	-0.793448	-9.4385	0	0	0	2713	tags=93%, list=14%, signal=108%
REACTOME_INFLUENZA_LIFE_CYCLE	REACTOME_INFLUENZA_LIFE_CYCLE	Details ...	134	-0.701397	-9.32112	0	0	0	3479	tags=88%, list=18%, signal=107%
REACTOME_3_UTR_MEDIATED_TRANSLATIONAL_REGULATION	REACTOME_3_UTR_MEDIATED_TRANSLATIONAL_REGULATION	Details ...	104	-0.795167	-9.18591	0	0	0	2136	tags=90%, list=11%, signal=101%
REACTOME_TRANSCRIPTION	REACTOME_TRANSCRIPTION	Details ...	183	-0.573657	-9.03339	0	0	0	3823	tags=77%, list=20%, signal=96%
REACTOME_INFLUENZA_VIRAL_RNA_TRANSCRIPTION_AND_REPLICATION	REACTOME_INFLUENZA_VIRAL_RNA_TRANSCRIPTION_AND_REPLICATION	Details ...	100	-0.76783	-9.0328	0	0	0	2196	tags=88%, list=12%, signal=99%
REACTOME_DNA_REPLICATION	REACTOME_DNA_REPLICATION	Details ...	182	-0.588142	-9.02368	0	0	0	3839	tags=79%, list=20%, signal=98%
REACTOME_PROCESSING_OF_CAPPED_INTRON_CONTAINING_PRE_MRNA	REACTOME_PROCESSING_OF_CAPPED_INTRON_CONTAINING_PRE_MRNA	Details ...	131	-0.681283	-9.00807	0	0	0	3370	tags=85%, list=18%, signal=103%
REACTOME_SRP_DEPENDENT_COTRANSLATIONAL_PROTEIN_TARGETING_TO_MEMBRANE	REACTOME_SRP_DEPENDENT_COTRANSLATIONAL_PROTEIN_TARGETING_TO_MEMBRANE	Details ...	107	-0.733008	-8.89977	0	0	0	2827	tags=88%, list=15%, signal=103%
REACTOME_PEPTIDE_CHAIN_ELONGATION	REACTOME_PEPTIDE_CHAIN_ELONGATION	Details ...	84	-0.807199	-8.82781	0	0	0	2136	tags=92%, list=11%, signal=103%
REACTOME_MITOTIC_M_M_G1_PHASES	REACTOME_MITOTIC_M_M_G1_PHASES	Details ...	162	-0.585735	-8.73854	0	0	0	3839	tags=78%, list=20%, signal=98%
REACTOME_HIV_INFECTION	REACTOME_HIV_INFECTION	Details ...	187	-0.534674	-8.54878	0	0	0	3839	tags=73%, list=20%, signal=91%
REACTOME_METABOLISM_OF_PROTEINS	REACTOME_METABOLISM_OF_PROTEINS	Details ...	415	-0.363353	-8.53606	0	0	0	2937	tags=51%, list=16%, signal=59%
REACTOME_MRNA_SPLICING	REACTOME_MRNA_SPLICING	Details ...	102	-0.708928	-8.35438	0	0	0	2978	tags=86%, list=16%, signal=102%
REACTOME_S_PHASE	REACTOME_S_PHASE	Details ...	105	-0.626726	-7.54134	0	0	0	4418	tags=86%, list=23%, signal=111%
REACTOME_CELL_CYCLE_CHECKPOINTS	REACTOME_CELL_CYCLE_CHECKPOINTS	Details ...	109	-0.616353	-7.41334	0	0	0	4541	tags=85%, list=24%, signal=112%
REACTOME_SYNTHESIS_OF_DNA	REACTOME_SYNTHESIS_OF_DNA	Details ...	89	-0.656834	-7.31436	0	0	0	4418	tags=89%, list=23%, signal=115%
REACTOME_MITOTIC_G1_G1_S_PHASES	REACTOME_MITOTIC_G1_G1_S_PHASES	Details ...	129	-0.545015	-7.30209	0	0	0	4418	tags=78%, list=23%, signal=101%
REACTOME_G1_S_TRANSITION	REACTOME_G1_S_TRANSITION	Details ...	105	-0.590519	-7.14741	0	0	0	3839	tags=79%, list=20%, signal=99%
REACTOME_RNA_POL_II_TRANSCRIPTION	REACTOME_RNA_POL_II_TRANSCRIPTION	Details ...	95	-0.622787	-7.05065	0	0	0	4003	tags=83%, list=21%, signal=105%
REACTOME_ACTIVATION_OF_THE_MRNA_UPON_BINDING_OF_THE_CAP_BINDING_COMPLEX_AND_EIFS_AND_SUBSEQUENT_BINDING_TO_43S	REACTOME_ACTIVATION_OF_THE_MRNA_UPON_BINDING_OF_THE_CAP_BINDING_COMPLEX_AND_EIFS_AND_SUBSEQUENT_BINDING_TO_43S	Details ...	56	-0.805605	-7.0456	0	0	0	2031	tags=91%, list=11%, signal=102%
REACTOME_HIV_LIFE_CYCLE	REACTOME_HIV_LIFE_CYCLE	Details ...	109	-0.595409	-7.00083	0	0	0	3375	tags=77%, list=18%, signal=93%
REACTOME_LATE_PHASE_OF_HIV_LIFE_CYCLE	REACTOME_LATE_PHASE_OF_HIV_LIFE_CYCLE	Details ...	96	-0.607438	-6.93864	0	0	0	3735	tags=80%, list=20%, signal=99%
REACTOME_M_G1_TRANSITION	REACTOME_M_G1_TRANSITION	Details ...	77	-0.656579	-6.72019	0	0	0	3839	tags=86%, list=20%, signal=107%
REACTOME_FORMATION_OF_THE_TERNARY_COMPLEX_AND_SUBSEQUENTLY_THE_43S_COMPLEX	REACTOME_FORMATION_OF_THE_TERNARY_COMPLEX_AND_SUBSEQUENTLY_THE_43S_COMPLEX	Details ...	48	-0.832117	-6.64791	0	0	0	2031	tags=94%, list=11%, signal=105%
REACTOME_RNA_POL_I_RNA_POL_III_AND_MITOCHONDRIAL_TRANSCRIPTION	REACTOME_RNA_POL_I_RNA_POL_III_AND_MITOCHONDRIAL_TRANSCRIPTION	Details ...	103	-0.549287	-6.47131	0	0	0	3802	tags=75%, list=20%, signal=93%
REACTOME_REGULATION_OF_MITOTIC_CELL_CYCLE	REACTOME_REGULATION_OF_MITOTIC_CELL_CYCLE	Details ...	75	-0.625912	-6.47118	0	0	0	3839	tags=83%, list=20%, signal=103%
REACTOME_HOST_INTERACTIONS_OF_HIV_FACTORS	REACTOME_HOST_INTERACTIONS_OF_HIV_FACTORS	Details ...	119	-0.505829	-6.43163	0	0	0	3839	tags=71%, list=20%, signal=88%
REACTOME_MRNA_SPLICING_MINOR_PATHWAY	REACTOME_MRNA_SPLICING_MINOR_PATHWAY	Details ...	39	-0.851526	-6.18047	0	0	0	2838	tags=100%, list=15%, signal=117%
REACTOME_CHROMOSOME_MAINTENANCE	REACTOME_CHROMOSOME_MAINTENANCE	Details ...	111	-0.482959	-6.14337	0	0	0	3864	tags=68%, list=20%, signal=86%
REACTOME_APC_C_CDC20_MEDIATED_DEGRADATION_OF_MITOTIC_PROTEINS	REACTOME_APC_C_CDC20_MEDIATED_DEGRADATION_OF_MITOTIC_PROTEINS	Details ...	63	-0.641254	-6.05712	0	0	0	4418	tags=87%, list=23%, signal=114%
REACTOME_RESPIRATORY_ELECTRON_TRANSPORT_ATP_SYNTHESIS_BY_CHEMIOSMOTIC_COUPLING_AND_HEAT_PRODUCTION_BY_UNCOUPLING_PROTEINS_	REACTOME_RESPIRATORY_ELECTRON_TRANSPORT_ATP_SYNTHESIS_BY_CHEMIOSMOTIC_COUPLING_AND_HEAT_PRODUCTION_BY_UNCOUPLING_PROTEINS_	Details ...	80	-0.589771	-6.03272	0	0	0	3310	tags=76%, list=18%, signal=92%
REACTOME_APC_C_CDH1_MEDIATED_DEGRADATION_OF_CDC20_AND_OTHER_APC_C_CDH1_TARGETED_PROTEINS_IN_LATE_MITOSIS_EARLY_G1	REACTOME_APC_C_CDH1_MEDIATED_DEGRADATION_OF_CDC20_AND_OTHER_APC_C_CDH1_TARGETED_PROTEINS_IN_LATE_MITOSIS_EARLY_G1	Details ...	62	-0.639165	-6.01382	0	0	0	4418	tags=87%, list=23%, signal=113%
REACTOME_ASSEMBLY_OF_THE_PRE_REPLICATIVE_COMPLEX	REACTOME_ASSEMBLY_OF_THE_PRE_REPLICATIVE_COMPLEX	Details ...	62	-0.639165	-5.9483	0	0	0	4418	tags=87%, list=23%, signal=113%
REACTOME_TRNA_AMINOACYLATION	REACTOME_TRNA_AMINOACYLATION	Details ...	41	-0.777968	-5.93423	0	0	0	2844	tags=93%, list=15%, signal=109%
REACTOME_DNA_REPAIR	REACTOME_DNA_REPAIR	Details ...	103	-0.482285	-5.82165	0	0	0	3777	tags=68%, list=20%, signal=84%
REACTOME_METABOLISM_OF_NON_CODING_RNA	REACTOME_METABOLISM_OF_NON_CODING_RNA	Details ...	48	-0.721752	-5.81153	0	0	0	3323	tags=90%, list=18%, signal=108%
REACTOME_ORC1_REMOVAL_FROM_CHROMATIN	REACTOME_ORC1_REMOVAL_FROM_CHROMATIN	Details ...	64	-0.611922	-5.75094	0	0	0	4418	tags=84%, list=23%, signal=110%
REACTOME_MITOTIC_PROMETAPHASE	REACTOME_MITOTIC_PROMETAPHASE	Details ...	81	-0.531512	-5.62722	0	0	0	3762	tags=73%, list=20%, signal=91%
REACTOME_AUTODEGRADATION_OF_CDH1_BY_CDH1_APC_C	REACTOME_AUTODEGRADATION_OF_CDH1_BY_CDH1_APC_C	Details ...	54	-0.650471	-5.61297	0	0	0	3839	tags=85%, list=20%, signal=107%
REACTOME_REGULATION_OF_MRNA_STABILITY_BY_PROTEINS_THAT_BIND_AU_RICH_ELEMENTS	REACTOME_REGULATION_OF_MRNA_STABILITY_BY_PROTEINS_THAT_BIND_AU_RICH_ELEMENTS	Details ...	80	-0.532544	-5.61042	0	0	0	3914	tags=74%, list=21%, signal=93%
REACTOME_RESPIRATORY_ELECTRON_TRANSPORT	REACTOME_RESPIRATORY_ELECTRON_TRANSPORT	Details ...	64	-0.592405	-5.5719	0	0	0	3310	tags=77%, list=18%, signal=93%
REACTOME_RNA_POL_II_PRE_TRANSCRIPTION_EVENTS	REACTOME_RNA_POL_II_PRE_TRANSCRIPTION_EVENTS	Details ...	54	-0.62319	-5.50993	0	0	0	4003	tags=83%, list=21%, signal=105%
REACTOME_TRANSCRIPTION_COUPLED_NER_TC_NER	REACTOME_TRANSCRIPTION_COUPLED_NER_TC_NER	Details ...	43	-0.710862	-5.50735	0	0	0	3735	tags=91%, list=20%, signal=113%
REACTOME_TELOMERE_MAINTENANCE	REACTOME_TELOMERE_MAINTENANCE	Details ...	69	-0.555696	-5.42125	0	0	0	3777	tags=75%, list=20%, signal=94%
REACTOME_TCA_CYCLE_AND_RESPIRATORY_ELECTRON_TRANSPORT	REACTOME_TCA_CYCLE_AND_RESPIRATORY_ELECTRON_TRANSPORT	Details ...	116	-0.433179	-5.40761	0	0	0	3755	tags=63%, list=20%, signal=78%
REACTOME_DNA_STRAND_ELONGATION	REACTOME_DNA_STRAND_ELONGATION	Details ...	30	-0.81797	-5.37928	0	0	0	3463	tags=100%, list=18%, signal=122%
REACTOME_NUCLEOTIDE_EXCISION_REPAIR	REACTOME_NUCLEOTIDE_EXCISION_REPAIR	Details ...	48	-0.63722	-5.34668	0	0	0	3735	tags=83%, list=20%, signal=104%
REACTOME_CYCLIN_E_ASSOCIATED_EVENTS_DURING_G1_S_TRANSITION_	REACTOME_CYCLIN_E_ASSOCIATED_EVENTS_DURING_G1_S_TRANSITION_	Details ...	61	-0.571222	-5.3224	0	0	0	4418	tags=80%, list=23%, signal=105%
REACTOME_CDT1_ASSOCIATION_WITH_THE_CDC6_ORC_ORIGIN_COMPLEX	REACTOME_CDT1_ASSOCIATION_WITH_THE_CDC6_ORC_ORIGIN_COMPLEX	Details ...	53	-0.616886	-5.30022	0	0	0	4418	tags=85%, list=23%, signal=111%
REACTOME_FORMATION_OF_RNA_POL_II_ELONGATION_COMPLEX_	REACTOME_FORMATION_OF_RNA_POL_II_ELONGATION_COMPLEX_	Details ...	38	-0.724777	-5.24448	0	0	0	3735	tags=92%, list=20%, signal=115%
REACTOME_TRANSPORT_OF_MATURE_TRANSCRIPT_TO_CYTOPLASM	REACTOME_TRANSPORT_OF_MATURE_TRANSCRIPT_TO_CYTOPLASM	Details ...	51	-0.629706	-5.23012	0	0	0	3323	tags=80%, list=18%, signal=97%
REACTOME_EXTENSION_OF_TELOMERES	REACTOME_EXTENSION_OF_TELOMERES	Details ...	27	-0.822294	-5.16432	0	0	0	3379	tags=100%, list=18%, signal=122%
REACTOME_ACTIVATION_OF_ATR_IN_RESPONSE_TO_REPLICATION_STRESS	REACTOME_ACTIVATION_OF_ATR_IN_RESPONSE_TO_REPLICATION_STRESS	Details ...	35	-0.725575	-5.13695	0	0	0	3590	tags=91%, list=19%, signal=113%
REACTOME_RNA_POL_III_TRANSCRIPTION	REACTOME_RNA_POL_III_TRANSCRIPTION	Details ...	30	-0.774799	-5.03165	0	0	0	3018	tags=93%, list=16%, signal=111%
REACTOME_SCFSKP2_MEDIATED_DEGRADATION_OF_P27_P21	REACTOME_SCFSKP2_MEDIATED_DEGRADATION_OF_P27_P21	Details ...	52	-0.580415	-4.99712	0	0	0	1781	tags=67%, list=9%, signal=74%
REACTOME_FORMATION_OF_THE_HIV1_EARLY_ELONGATION_COMPLEX	REACTOME_FORMATION_OF_THE_HIV1_EARLY_ELONGATION_COMPLEX	Details ...	28	-0.786783	-4.996	0	0	0	3375	tags=96%, list=18%, signal=117%
REACTOME_MRNA_CAPPING	REACTOME_MRNA_CAPPING	Details ...	28	-0.786783	-4.99194	0	0	0	3375	tags=96%, list=18%, signal=117%
REACTOME_DESTABILIZATION_OF_MRNA_BY_AUF1_HNRNP_D0	REACTOME_DESTABILIZATION_OF_MRNA_BY_AUF1_HNRNP_D0	Details ...	49	-0.604401	-4.98721	0	0	0	4418	tags=84%, list=23%, signal=109%
REACTOME_G2_M_CHECKPOINTS	REACTOME_G2_M_CHECKPOINTS	Details ...	41	-0.664919	-4.97077	0	0	0	4053	tags=88%, list=21%, signal=112%
REACTOME_RNA_POL_I_TRANSCRIPTION	REACTOME_RNA_POL_I_TRANSCRIPTION	Details ...	74	-0.47626	-4.92037	0	0	0	3802	tags=68%, list=20%, signal=84%
REACTOME_SCF_BETA_TRCP_MEDIATED_DEGRADATION_OF_EMI1	REACTOME_SCF_BETA_TRCP_MEDIATED_DEGRADATION_OF_EMI1	Details ...	48	-0.600959	-4.89365	0	0	0	4418	tags=83%, list=23%, signal=109%
REACTOME_CDK_MEDIATED_PHOSPHORYLATION_AND_REMOVAL_OF_CDC6	REACTOME_CDK_MEDIATED_PHOSPHORYLATION_AND_REMOVAL_OF_CDC6	Details ...	45	-0.612001	-4.88735	0	0	0	4418	tags=84%, list=23%, signal=110%
REACTOME_ACTIVATION_OF_THE_PRE_REPLICATIVE_COMPLEX	REACTOME_ACTIVATION_OF_THE_PRE_REPLICATIVE_COMPLEX	Details ...	30	-0.744461	-4.81013	0	0	0	3590	tags=93%, list=19%, signal=115%
REACTOME_CLEAVAGE_OF_GROWING_TRANSCRIPT_IN_THE_TERMINATION_REGION_	REACTOME_CLEAVAGE_OF_GROWING_TRANSCRIPT_IN_THE_TERMINATION_REGION_	Details ...	41	-0.628239	-4.77194	0	0	0	3823	tags=83%, list=20%, signal=104%
REACTOME_VIF_MEDIATED_DEGRADATION_OF_APOBEC3G	REACTOME_VIF_MEDIATED_DEGRADATION_OF_APOBEC3G	Details ...	48	-0.600959	-4.75184	0	0	0	4418	tags=83%, list=23%, signal=109%
REACTOME_MITOCHONDRIAL_TRNA_AMINOACYLATION	REACTOME_MITOCHONDRIAL_TRNA_AMINOACYLATION	Details ...	20	-0.88698	-4.74791	0	0	0	2153	tags=100%, list=11%, signal=113%
REACTOME_AUTODEGRADATION_OF_THE_E3_UBIQUITIN_LIGASE_COP1	REACTOME_AUTODEGRADATION_OF_THE_E3_UBIQUITIN_LIGASE_COP1	Details ...	46	-0.587102	-4.68458	0	0	0	4541	tags=83%, list=24%, signal=108%
REACTOME_P53_DEPENDENT_G1_DNA_DAMAGE_RESPONSE	REACTOME_P53_DEPENDENT_G1_DNA_DAMAGE_RESPONSE	Details ...	52	-0.54956	-4.67594	0	0	0	4541	tags=79%, list=24%, signal=104%
REACTOME_P53_INDEPENDENT_G1_S_DNA_DAMAGE_CHECKPOINT	REACTOME_P53_INDEPENDENT_G1_S_DNA_DAMAGE_CHECKPOINT	Details ...	47	-0.590843	-4.64414	0	0	0	4541	tags=83%, list=24%, signal=109%
REACTOME_RNA_POL_III_TRANSCRIPTION_INITIATION_FROM_TYPE_3_PROMOTER	REACTOME_RNA_POL_III_TRANSCRIPTION_INITIATION_FROM_TYPE_3_PROMOTER	Details ...	23	-0.797728	-4.62911	0	0	0	3018	tags=96%, list=16%, signal=114%
REACTOME_REGULATION_OF_ORNITHINE_DECARBOXYLASE_ODC	REACTOME_REGULATION_OF_ORNITHINE_DECARBOXYLASE_ODC	Details ...	47	-0.566725	-4.58636	0	0	0	1781	tags=66%, list=9%, signal=73%
REACTOME_ELONGATION_ARREST_AND_RECOVERY	REACTOME_ELONGATION_ARREST_AND_RECOVERY	Details ...	27	-0.729235	-4.54847	0	0	0	3735	tags=93%, list=20%, signal=115%
REACTOME_ABORTIVE_ELONGATION_OF_HIV1_TRANSCRIPT_IN_THE_ABSENCE_OF_TAT	REACTOME_ABORTIVE_ELONGATION_OF_HIV1_TRANSCRIPT_IN_THE_ABSENCE_OF_TAT	Details ...	19	-0.850623	-4.50261	0	0	0	2838	tags=100%, list=15%, signal=118%
REACTOME_RNA_POL_II_TRANSCRIPTION_PRE_INITIATION_AND_PROMOTER_OPENING	REACTOME_RNA_POL_II_TRANSCRIPTION_PRE_INITIATION_AND_PROMOTER_OPENING	Details ...	39	-0.609847	-4.48463	0	0	0	4003	tags=82%, list=21%, signal=104%
REACTOME_MICRORNA_MIRNA_BIOGENESIS	REACTOME_MICRORNA_MIRNA_BIOGENESIS	Details ...	18	-0.869501	-4.48177	0	0	0	2481	tags=100%, list=13%, signal=115%
REACTOME_ACTIVATION_OF_NF_KAPPAB_IN_B_CELLS	REACTOME_ACTIVATION_OF_NF_KAPPAB_IN_B_CELLS	Details ...	60	-0.484151	-4.4648	0	0	0	1903	tags=58%, list=10%, signal=65%
REACTOME_TRANSPORT_OF_MATURE_MRNA_DERIVED_FROM_AN_INTRONLESS_TRANSCRIPT	REACTOME_TRANSPORT_OF_MATURE_MRNA_DERIVED_FROM_AN_INTRONLESS_TRANSCRIPT	Details ...	32	-0.668968	-4.45013	0	0	0	3323	tags=84%, list=18%, signal=102%
REACTOME_SIGNALING_BY_WNT	REACTOME_SIGNALING_BY_WNT	Details ...	61	-0.476748	-4.39208	0	0	0	4958	tags=74%, list=26%, signal=100%
REACTOME_MITOCHONDRIAL_PROTEIN_IMPORT	REACTOME_MITOCHONDRIAL_PROTEIN_IMPORT	Details ...	48	-0.52681	-4.3711	0	0	0	4241	tags=75%, list=22%, signal=96%
REACTOME_GLOBAL_GENOMIC_NER_GG_NER	REACTOME_GLOBAL_GENOMIC_NER_GG_NER	Details ...	32	-0.634694	-4.35591	0	0	0	3379	tags=81%, list=18%, signal=99%
REACTOME_DOWNSTREAM_SIGNALING_EVENTS_OF_B_CELL_RECEPTOR_BCR	REACTOME_DOWNSTREAM_SIGNALING_EVENTS_OF_B_CELL_RECEPTOR_BCR	Details ...	91	-0.38333	-4.32436	0	0	0	4418	tags=62%, list=23%, signal=80%
REACTOME_MRNA_3_END_PROCESSING	REACTOME_MRNA_3_END_PROCESSING	Details ...	32	-0.653067	-4.31579	0	0	0	4803	tags=91%, list=25%, signal=121%
REACTOME_CROSS_PRESENTATION_OF_SOLUBLE_EXOGENOUS_ANTIGENS_ENDOSOMES	REACTOME_CROSS_PRESENTATION_OF_SOLUBLE_EXOGENOUS_ANTIGENS_ENDOSOMES	Details ...	45	-0.542468	-4.30354	0	0	0	4469	tags=78%, list=24%, signal=102%
REACTOME_ANTIGEN_PROCESSING_UBIQUITINATION_PROTEASOME_DEGRADATION	REACTOME_ANTIGEN_PROCESSING_UBIQUITINATION_PROTEASOME_DEGRADATION	Details ...	195	-0.269867	-4.29406	0	0	0	1930	tags=37%, list=10%, signal=41%
REACTOME_RNA_POL_III_TRANSCRIPTION_INITIATION_FROM_TYPE_2_PROMOTER	REACTOME_RNA_POL_III_TRANSCRIPTION_INITIATION_FROM_TYPE_2_PROMOTER	Details ...	20	-0.794042	-4.26403	0	0	0	2962	tags=95%, list=16%, signal=113%
REACTOME_CYTOSOLIC_TRNA_AMINOACYLATION	REACTOME_CYTOSOLIC_TRNA_AMINOACYLATION	Details ...	24	-0.731831	-4.25624	0	0	0	3509	tags=92%, list=19%, signal=112%
REACTOME_LAGGING_STRAND_SYNTHESIS	REACTOME_LAGGING_STRAND_SYNTHESIS	Details ...	19	-0.821951	-4.24447	0	0	0	2385	tags=95%, list=13%, signal=108%
REACTOME_ER_PHAGOSOME_PATHWAY	REACTOME_ER_PHAGOSOME_PATHWAY	Details ...	57	-0.479377	-4.22843	0	0	0	4559	tags=72%, list=24%, signal=95%
REACTOME_REGULATION_OF_APOPTOSIS	REACTOME_REGULATION_OF_APOPTOSIS	Details ...	55	-0.484403	-4.17591	0	0	0	4614	tags=73%, list=24%, signal=96%
REACTOME_FORMATION_OF_TRANSCRIPTION_COUPLED_NER_TC_NER_REPAIR_COMPLEX	REACTOME_FORMATION_OF_TRANSCRIPTION_COUPLED_NER_TC_NER_REPAIR_COMPLEX	Details ...	28	-0.660388	-4.13338	0	0	0	3735	tags=86%, list=20%, signal=107%
REACTOME_CLASS_I_MHC_MEDIATED_ANTIGEN_PROCESSING_PRESENTATION	REACTOME_CLASS_I_MHC_MEDIATED_ANTIGEN_PROCESSING_PRESENTATION	Details ...	231	-0.229664	-4.09265	0	0	0	1930	tags=33%, list=10%, signal=36%
REACTOME_APC_CDC20_MEDIATED_DEGRADATION_OF_NEK2A	REACTOME_APC_CDC20_MEDIATED_DEGRADATION_OF_NEK2A	Details ...	20	-0.758524	-4.06885	0	0	0	3632	tags=95%, list=19%, signal=117%
REACTOME_DEADENYLATION_DEPENDENT_MRNA_DECAY	REACTOME_DEADENYLATION_DEPENDENT_MRNA_DECAY	Details ...	43	-0.51489	-4.03189	0	0	0	3914	tags=72%, list=21%, signal=91%
REACTOME_MEIOSIS	REACTOME_MEIOSIS	Details ...	101	-0.341818	-4.02696	0	0	0	3864	tags=54%, list=20%, signal=68%
REACTOME_RNA_POL_I_TRANSCRIPTION_TERMINATION	REACTOME_RNA_POL_I_TRANSCRIPTION_TERMINATION		20	-0.772148	-4.01391	0	0	0	3375	tags=95%, list=18%, signal=116%
REACTOME_RNA_POL_I_TRANSCRIPTION_INITIATION	REACTOME_RNA_POL_I_TRANSCRIPTION_INITIATION		23	-0.691738	-3.98137	0	0	0	3375	tags=87%, list=18%, signal=106%
REACTOME_REGULATORY_RNA_PATHWAYS	REACTOME_REGULATORY_RNA_PATHWAYS		21	-0.726623	-3.97862	0	0	0	2481	tags=86%, list=13%, signal=99%
REACTOME_NEP_NS2_INTERACTS_WITH_THE_CELLULAR_EXPORT_MACHINERY	REACTOME_NEP_NS2_INTERACTS_WITH_THE_CELLULAR_EXPORT_MACHINERY		27	-0.639814	-3.9456	0	0	0	3323	tags=81%, list=18%, signal=99%
REACTOME_ANTIGEN_PROCESSING_CROSS_PRESENTATION	REACTOME_ANTIGEN_PROCESSING_CROSS_PRESENTATION		70	-0.388644	-3.83805	0	0	0	4559	tags=63%, list=24%, signal=83%
REACTOME_APC_C_CDC20_MEDIATED_DEGRADATION_OF_CYCLIN_B	REACTOME_APC_C_CDC20_MEDIATED_DEGRADATION_OF_CYCLIN_B		18	-0.745462	-3.78918	0	0	0	3772	tags=94%, list=20%, signal=118%
REACTOME_PROCESSIVE_SYNTHESIS_ON_THE_LAGGING_STRAND	REACTOME_PROCESSIVE_SYNTHESIS_ON_THE_LAGGING_STRAND		15	-0.821771	-3.76337	0	0	0	3379	tags=100%, list=18%, signal=122%
REACTOME_INHIBITION_OF_THE_PROTEOLYTIC_ACTIVITY_OF_APC_C_REQUIRED_FOR_THE_ONSET_OF_ANAPHASE_BY_MITOTIC_SPINDLE_CHECKPOINT_COMPONENTS	REACTOME_INHIBITION_OF_THE_PROTEOLYTIC_ACTIVITY_OF_APC_C_REQUIRED_FOR_THE_ONSET_OF_ANAPHASE_BY_MITOTIC_SPINDLE_CHECKPOINT_COMPONENTS		17	-0.749572	-3.75364	0	0	0	3632	tags=94%, list=19%, signal=116%
REACTOME_TRANSPORT_OF_RIBONUCLEOPROTEINS_INTO_THE_HOST_NUCLEUS	REACTOME_TRANSPORT_OF_RIBONUCLEOPROTEINS_INTO_THE_HOST_NUCLEUS		27	-0.602723	-3.72038	0	0	0	3323	tags=78%, list=18%, signal=94%
REACTOME_BIOSYNTHESIS_OF_THE_N_GLYCAN_PRECURSOR_DOLICHOL_LIPID_LINKED_OLIGOSACCHARIDE_LLO_AND_TRANSFER_TO_A_NASCENT_PROTEIN	REACTOME_BIOSYNTHESIS_OF_THE_N_GLYCAN_PRECURSOR_DOLICHOL_LIPID_LINKED_OLIGOSACCHARIDE_LLO_AND_TRANSFER_TO_A_NASCENT_PROTEIN		28	-0.602302	-3.71599	0	0	0	2807	tags=75%, list=15%, signal=88%
REACTOME_PROCESSING_OF_CAPPED_INTRONLESS_PRE_MRNA	REACTOME_PROCESSING_OF_CAPPED_INTRONLESS_PRE_MRNA		23	-0.648472	-3.7022	0	0	0	3370	tags=83%, list=18%, signal=100%
REACTOME_DEPOSITION_OF_NEW_CENPA_CONTAINING_NUCLEOSOMES_AT_THE_CENTROMERE	REACTOME_DEPOSITION_OF_NEW_CENPA_CONTAINING_NUCLEOSOMES_AT_THE_CENTROMERE		55	-0.419446	-3.66665	0	0	0	3777	tags=62%, list=20%, signal=77%
REACTOME_MITOTIC_G2_G2_M_PHASES	REACTOME_MITOTIC_G2_G2_M_PHASES		77	-0.35389	-3.65914	0	0	0	3891	tags=56%, list=21%, signal=70%
REACTOME_RNA_POL_III_TRANSCRIPTION_TERMINATION	REACTOME_RNA_POL_III_TRANSCRIPTION_TERMINATION		16	-0.765688	-3.62677	0	0	0	4438	tags=100%, list=24%, signal=131%
REACTOME_MEIOTIC_RECOMBINATION	REACTOME_MEIOTIC_RECOMBINATION		73	-0.361761	-3.57966	0	0	0	3802	tags=56%, list=20%, signal=70%
REACTOME_REGULATION_OF_GLUCOKINASE_BY_GLUCOKINASE_REGULATORY_PROTEIN	REACTOME_REGULATION_OF_GLUCOKINASE_BY_GLUCOKINASE_REGULATORY_PROTEIN		27	-0.565633	-3.53604	0	0	0	3323	tags=74%, list=18%, signal=90%
REACTOME_PHOSPHORYLATION_OF_THE_APC_C	REACTOME_PHOSPHORYLATION_OF_THE_APC_C		16	-0.738433	-3.52567	0	0	0	3772	tags=94%, list=20%, signal=117%
REACTOME_INTERACTIONS_OF_VPR_WITH_HOST_CELLULAR_PROTEINS	REACTOME_INTERACTIONS_OF_VPR_WITH_HOST_CELLULAR_PROTEINS		32	-0.526675	-3.50366	0	0	0	3645	tags=72%, list=19%, signal=89%
REACTOME_E2F_MEDIATED_REGULATION_OF_DNA_REPLICATION	REACTOME_E2F_MEDIATED_REGULATION_OF_DNA_REPLICATION		33	-0.498147	-3.42625	0	0	0	3772	tags=70%, list=20%, signal=87%
REACTOME_ANTIVIRAL_MECHANISM_BY_IFN_STIMULATED_GENES	REACTOME_ANTIVIRAL_MECHANISM_BY_IFN_STIMULATED_GENES		65	-0.347403	-3.31935	0	0	0	3341	tags=52%, list=18%, signal=63%
REACTOME_CONVERSION_FROM_APC_C_CDC20_TO_APC_C_CDH1_IN_LATE_ANAPHASE	REACTOME_CONVERSION_FROM_APC_C_CDC20_TO_APC_C_CDH1_IN_LATE_ANAPHASE		15	-0.706616	-3.29231	0	0	0	3034	tags=87%, list=16%, signal=103%
REACTOME_SIGNALING_BY_THE_B_CELL_RECEPTOR_BCR	REACTOME_SIGNALING_BY_THE_B_CELL_RECEPTOR_BCR		119	-0.255101	-3.23584	0	0	0	4418	tags=49%, list=23%, signal=63%
REACTOME_PREFOLDIN_MEDIATED_TRANSFER_OF_SUBSTRATE_TO_CCT_TRIC	REACTOME_PREFOLDIN_MEDIATED_TRANSFER_OF_SUBSTRATE_TO_CCT_TRIC		27	-0.501869	-3.16897	0	0	0	3826	tags=70%, list=20%, signal=88%
REACTOME_DESTABILIZATION_OF_MRNA_BY_KSRP	REACTOME_DESTABILIZATION_OF_MRNA_BY_KSRP		17	-0.637606	-3.15666	0	0	0	2412	tags=76%, list=13%, signal=88%
REACTOME_MEIOTIC_SYNAPSIS	REACTOME_MEIOTIC_SYNAPSIS		65	-0.33505	-3.12988	0	0	0	3864	tags=54%, list=20%, signal=67%
REACTOME_RNA_POL_I_PROMOTER_OPENING	REACTOME_RNA_POL_I_PROMOTER_OPENING		50	-0.379724	-3.12833	0	0	0	3802	tags=58%, list=20%, signal=72%
REACTOME_APOPTOSIS	REACTOME_APOPTOSIS		140	-0.224884	-3.10975	0	0	0	4958	tags=49%, list=26%, signal=65%
REACTOME_DOUBLE_STRAND_BREAK_REPAIR	REACTOME_DOUBLE_STRAND_BREAK_REPAIR		22	-0.533743	-3.09633	0	0	0	2809	tags=68%, list=15%, signal=80%
REACTOME_PACKAGING_OF_TELOMERE_ENDS	REACTOME_PACKAGING_OF_TELOMERE_ENDS		42	-0.396162	-3.0933	0	0	0	3777	tags=60%, list=20%, signal=74%
REACTOME_TRANSCRIPTIONAL_REGULATION_OF_WHITE_ADIPOCYTE_DIFFERENTIATION	REACTOME_TRANSCRIPTIONAL_REGULATION_OF_WHITE_ADIPOCYTE_DIFFERENTIATION		69	-0.312153	-3.02802	0	0	0	3433	tags=49%, list=18%, signal=60%
REACTOME_GLUCOSE_TRANSPORT	REACTOME_GLUCOSE_TRANSPORT		38	-0.403844	-2.98169	0	0	0	3323	tags=58%, list=18%, signal=70%
REACTOME_RECRUITMENT_OF_MITOTIC_CENTROSOME_PROTEINS_AND_COMPLEXES	REACTOME_RECRUITMENT_OF_MITOTIC_CENTROSOME_PROTEINS_AND_COMPLEXES		62	-0.311156	-2.91486	0	1.8912e-05	0.002	3891	tags=52%, list=21%, signal=65%
REACTOME_UNFOLDED_PROTEIN_RESPONSE	REACTOME_UNFOLDED_PROTEIN_RESPONSE		75	-0.287262	-2.88943	0	2.85975e-05	0.003	3914	tags=49%, list=21%, signal=62%
REACTOME_ENDOSOMAL_SORTING_COMPLEX_REQUIRED_FOR_TRANSPORT_ESCRT	REACTOME_ENDOSOMAL_SORTING_COMPLEX_REQUIRED_FOR_TRANSPORT_ESCRT		26	-0.457537	-2.84819	0	5.74604e-05	0.006	3720	tags=65%, list=20%, signal=81%
REACTOME_G1_PHASE	REACTOME_G1_PHASE		35	-0.398798	-2.78604	0	6.66039e-05	0.007	4354	tags=63%, list=23%, signal=82%
REACTOME_FORMATION_OF_INCISION_COMPLEX_IN_GG_NER	REACTOME_FORMATION_OF_INCISION_COMPLEX_IN_GG_NER		20	-0.521883	-2.75833	0	6.61142e-05	0.007	3375	tags=70%, list=18%, signal=85%
REACTOME_PROTEIN_FOLDING	REACTOME_PROTEIN_FOLDING		50	-0.334024	-2.74194	0	7.52101e-05	0.008	3152	tags=50%, list=17%, signal=60%
REACTOME_DESTABILIZATION_OF_MRNA_BY_BRF1	REACTOME_DESTABILIZATION_OF_MRNA_BY_BRF1		17	-0.539666	-2.69517	0.002	8.41367e-05	0.009	3149	tags=71%, list=17%, signal=85%
REACTOME_PKB_MEDIATED_EVENTS	REACTOME_PKB_MEDIATED_EVENTS		27	-0.425312	-2.66579	0	9.31624e-05	0.01	2472	tags=56%, list=13%, signal=64%
REACTOME_FANCONI_ANEMIA_PATHWAY	REACTOME_FANCONI_ANEMIA_PATHWAY		21	-0.478998	-2.60868	0	0.000177223	0.019	3555	tags=67%, list=19%, signal=82%
REACTOME_INSULIN_RECEPTOR_RECYCLING	REACTOME_INSULIN_RECEPTOR_RECYCLING		23	-0.462572	-2.60805	0	0.000175966	0.019	1950	tags=57%, list=10%, signal=63%
REACTOME_DESTABILIZATION_OF_MRNA_BY_TRISTETRAPROLIN_TTP	REACTOME_DESTABILIZATION_OF_MRNA_BY_TRISTETRAPROLIN_TTP		17	-0.52403	-2.59294	0	0.000193165	0.021	3444	tags=71%, list=18%, signal=86%
REACTOME_PPARA_ACTIVATES_GENE_EXPRESSION	REACTOME_PPARA_ACTIVATES_GENE_EXPRESSION		101	-0.225405	-2.58975	0	0.000191814	0.021	3433	tags=41%, list=18%, signal=49%
REACTOME_CITRIC_ACID_CYCLE_TCA_CYCLE	REACTOME_CITRIC_ACID_CYCLE_TCA_CYCLE		19	-0.489511	-2.58091	0	0.00021747	0.024	3687	tags=68%, list=20%, signal=85%
REACTOME_G1_S_SPECIFIC_TRANSCRIPTION	REACTOME_G1_S_SPECIFIC_TRANSCRIPTION		17	-0.512529	-2.56051	0	0.000259645	0.029	3661	tags=71%, list=19%, signal=87%
REACTOME_FORMATION_OF_TUBULIN_FOLDING_INTERMEDIATES_BY_CCT_TRIC	REACTOME_FORMATION_OF_TUBULIN_FOLDING_INTERMEDIATES_BY_CCT_TRIC		21	-0.464631	-2.54308	0	0.000301976	0.033	3826	tags=67%, list=20%, signal=84%
REACTOME_TRANSFERRIN_ENDOCYTOSIS_AND_RECYCLING	REACTOME_TRANSFERRIN_ENDOCYTOSIS_AND_RECYCLING		25	-0.425813	-2.54211	0	0.000299922	0.033	3301	tags=60%, list=17%, signal=73%
REACTOME_SIGNALING_BY_INSULIN_RECEPTOR	REACTOME_SIGNALING_BY_INSULIN_RECEPTOR		103	-0.211611	-2.49893	0	0.00046602	0.051	3727	tags=41%, list=20%, signal=51%
REACTOME_CYCLIN_A_B1_ASSOCIATED_EVENTS_DURING_G2_M_TRANSITION	REACTOME_CYCLIN_A_B1_ASSOCIATED_EVENTS_DURING_G2_M_TRANSITION		15	-0.534065	-2.47994	0	0.00049752	0.055	3772	tags=73%, list=20%, signal=92%
REACTOME_ASPARAGINE_N_LINKED_GLYCOSYLATION	REACTOME_ASPARAGINE_N_LINKED_GLYCOSYLATION		80	-0.230236	-2.46163	0	0.000609031	0.067	2045	tags=34%, list=11%, signal=38%
REACTOME_HOMOLOGOUS_RECOMBINATION_REPAIR_OF_REPLICATION_INDEPENDENT_DOUBLE_STRAND_BREAKS	REACTOME_HOMOLOGOUS_RECOMBINATION_REPAIR_OF_REPLICATION_INDEPENDENT_DOUBLE_STRAND_BREAKS		16	-0.510017	-2.44497	0	0.000698753	0.077	4541	tags=75%, list=24%, signal=99%
REACTOME_PERK_REGULATED_GENE_EXPRESSION	REACTOME_PERK_REGULATED_GENE_EXPRESSION		26	-0.408735	-2.443	0	0.000702858	0.078	3914	tags=62%, list=21%, signal=78%
REACTOME_MEMBRANE_TRAFFICKING	REACTOME_MEMBRANE_TRAFFICKING		122	-0.186067	-2.43695	0	0.000714904	0.08	3785	tags=39%, list=20%, signal=48%
REACTOME_LOSS_OF_NLP_FROM_MITOTIC_CENTROSOMES	REACTOME_LOSS_OF_NLP_FROM_MITOTIC_CENTROSOMES		55	-0.282742	-2.38706	0	0.000988249	0.108	6351	tags=62%, list=34%, signal=93%
REACTOME_ACTIVATION_OF_GENES_BY_ATF4	REACTOME_ACTIVATION_OF_GENES_BY_ATF4		23	-0.401973	-2.27649	0.00204918	0.00192979	0.203	3914	tags=61%, list=21%, signal=77%
REACTOME_FATTY_ACID_TRIACYLGLYCEROL_AND_KETONE_BODY_METABOLISM	REACTOME_FATTY_ACID_TRIACYLGLYCEROL_AND_KETONE_BODY_METABOLISM		162	-0.153588	-2.25438	0	0.00217612	0.231	4819	tags=41%, list=26%, signal=54%
REACTOME_DEADENYLATION_OF_MRNA	REACTOME_DEADENYLATION_OF_MRNA		18	-0.446865	-2.24014	0	0.00241552	0.254	6258	tags=78%, list=33%, signal=116%
REACTOME_TRAF6_MEDIATED_INDUCTION_OF_NFKB_AND_MAP_KINASES_UPON_TLR7_8_OR_9_ACTIVATION	REACTOME_TRAF6_MEDIATED_INDUCTION_OF_NFKB_AND_MAP_KINASES_UPON_TLR7_8_OR_9_ACTIVATION		74	-0.219073	-2.18062	0.00204918	0.0034153	0.35	6343	tags=55%, list=34%, signal=83%
REACTOME_CD28_CO_STIMULATION	REACTOME_CD28_CO_STIMULATION		31	-0.322268	-2.15797	0	0.00403083	0.395	7936	tags=74%, list=42%, signal=128%
REACTOME_PI3K_AKT_ACTIVATION	REACTOME_PI3K_AKT_ACTIVATION		36	-0.302408	-2.15473	0.00375235	0.00409623	0.403	11087	tags=89%, list=59%, signal=215%
REACTOME_METABOLISM_OF_AMINO_ACIDS_AND_DERIVATIVES	REACTOME_METABOLISM_OF_AMINO_ACIDS_AND_DERIVATIVES		191	-0.130917	-2.1275	0	0.00482946	0.452	1904	tags=23%, list=10%, signal=25%
REACTOME_PIP3_ACTIVATES_AKT_SIGNALING	REACTOME_PIP3_ACTIVATES_AKT_SIGNALING		27	-0.341854	-2.12324	0.00204082	0.00494727	0.467	6144	tags=67%, list=33%, signal=99%
REACTOME_NFKB_AND_MAP_KINASES_ACTIVATION_MEDIATED_BY_TLR4_SIGNALING_REPERTOIRE	REACTOME_NFKB_AND_MAP_KINASES_ACTIVATION_MEDIATED_BY_TLR4_SIGNALING_REPERTOIRE		69	-0.216948	-2.12049	0.00204082	0.0050199	0.474	6319	tags=55%, list=33%, signal=82%
REACTOME_MAP_KINASE_ACTIVATION_IN_TLR_CASCADE	REACTOME_MAP_KINASE_ACTIVATION_IN_TLR_CASCADE		48	-0.25353	-2.08741	0.0040568	0.00607243	0.553	7028	tags=63%, list=37%, signal=99%
REACTOME_ASSOCIATION_OF_TRIC_CCT_WITH_TARGET_PROTEINS_DURING_BIOSYNTHESIS	REACTOME_ASSOCIATION_OF_TRIC_CCT_WITH_TARGET_PROTEINS_DURING_BIOSYNTHESIS		25	-0.34321	-2.05708	0.00194932	0.00723267	0.609	1082	tags=40%, list=6%, signal=42%
REACTOME_METABOLISM_OF_NUCLEOTIDES	REACTOME_METABOLISM_OF_NUCLEOTIDES		70	-0.202691	-2.01804	0.00205339	0.00924145	0.705	1583	tags=29%, list=8%, signal=31%
REACTOME_SYNTHESIS_OF_PIPS_AT_THE_GOLGI_MEMBRANE	REACTOME_SYNTHESIS_OF_PIPS_AT_THE_GOLGI_MEMBRANE		17	-0.402823	-2.00164	0.00819672	0.0102441	0.749	4620	tags=65%, list=24%, signal=86%
REACTOME_PI3K_EVENTS_IN_ERBB4_SIGNALING	REACTOME_PI3K_EVENTS_IN_ERBB4_SIGNALING		36	-0.271694	-1.9794	0.00210084	0.0117197	0.793	7994	tags=69%, list=42%, signal=120%
REACTOME_LATENT_INFECTION_OF_HOMO_SAPIENS_WITH_MYCOBACTERIUM_TUBERCULOSIS	REACTOME_LATENT_INFECTION_OF_HOMO_SAPIENS_WITH_MYCOBACTERIUM_TUBERCULOSIS		31	-0.295042	-1.96938	0.00192308	0.0124652	0.811	3576	tags=48%, list=19%, signal=60%
REACTOME_AMYLOIDS	REACTOME_AMYLOIDS		70	-0.200371	-1.95775	0.00764818	0.0132248	0.832	5943	tags=51%, list=31%, signal=75%
REACTOME_SIGNALING_BY_EGFR_IN_CANCER	REACTOME_SIGNALING_BY_EGFR_IN_CANCER		104	-0.162012	-1.95452	0.00210526	0.0134477	0.84	6582	tags=51%, list=35%, signal=78%
REACTOME_FACTORS_INVOLVED_IN_MEGAKARYOCYTE_DEVELOPMENT_AND_PLATELET_PRODUCTION	REACTOME_FACTORS_INVOLVED_IN_MEGAKARYOCYTE_DEVELOPMENT_AND_PLATELET_PRODUCTION		122	-0.150068	-1.95	0.00990099	0.013742	0.848	6937	tags=52%, list=37%, signal=81%
REACTOME_G0_AND_EARLY_G1	REACTOME_G0_AND_EARLY_G1		23	-0.345712	-1.94313	0.00888889	0.0141502	0.857	2512	tags=48%, list=13%, signal=55%
REACTOME_OXYGEN_DEPENDENT_PROLINE_HYDROXYLATION_OF_HYPOXIA_INDUCIBLE_FACTOR_ALPHA	REACTOME_OXYGEN_DEPENDENT_PROLINE_HYDROXYLATION_OF_HYPOXIA_INDUCIBLE_FACTOR_ALPHA		16	-0.404653	-1.93879	0.00831601	0.0144978	0.863	1808	tags=50%, list=10%, signal=55%
REACTOME_GAB1_SIGNALOSOME	REACTOME_GAB1_SIGNALOSOME		36	-0.274789	-1.93755	0.0141988	0.0145267	0.866	6362	tags=61%, list=34%, signal=92%
REACTOME_DIABETES_PATHWAYS	REACTOME_DIABETES_PATHWAYS		126	-0.144141	-1.90528	0.00377358	0.0173142	0.908	3442	tags=33%, list=18%, signal=40%
REACTOME_IRON_UPTAKE_AND_TRANSPORT	REACTOME_IRON_UPTAKE_AND_TRANSPORT		36	-0.262309	-1.88721	0.0040404	0.018982	0.925	4499	tags=50%, list=24%, signal=66%
REACTOME_MHC_CLASS_II_ANTIGEN_PRESENTATION	REACTOME_MHC_CLASS_II_ANTIGEN_PRESENTATION		88	-0.17147	-1.87923	0.0147059	0.0196852	0.937	7293	tags=56%, list=39%, signal=90%
REACTOME_MYD88_MAL_CASCADE_INITIATED_ON_PLASMA_MEMBRANE	REACTOME_MYD88_MAL_CASCADE_INITIATED_ON_PLASMA_MEMBRANE		80	-0.177412	-1.86458	0.0116959	0.0210914	0.948	6343	tags=51%, list=34%, signal=77%
REACTOME_METABOLISM_OF_VITAMINS_AND_COFACTORS	REACTOME_METABOLISM_OF_VITAMINS_AND_COFACTORS		50	-0.219669	-1.85528	0.00948767	0.0219987	0.952	2662	tags=36%, list=14%, signal=42%
REACTOME_CD28_DEPENDENT_PI3K_AKT_SIGNALING	REACTOME_CD28_DEPENDENT_PI3K_AKT_SIGNALING		21	-0.342088	-1.83608	0.022541	0.0241578	0.963	7936	tags=76%, list=42%, signal=131%
REACTOME_TRIF_MEDIATED_TLR3_SIGNALING	REACTOME_TRIF_MEDIATED_TLR3_SIGNALING		71	-0.187262	-1.83076	0.016129	0.0247532	0.969	6319	tags=52%, list=33%, signal=78%
REACTOME_SYNTHESIS_AND_INTERCONVERSION_OF_NUCLEOTIDE_DI_AND_TRIPHOSPHATES	REACTOME_SYNTHESIS_AND_INTERCONVERSION_OF_NUCLEOTIDE_DI_AND_TRIPHOSPHATES		18	-0.361014	-1.83021	0.0208729	0.0247593	0.97	1583	tags=44%, list=8%, signal=48%
REACTOME_PYRUVATE_METABOLISM_AND_CITRIC_ACID_TCA_CYCLE	REACTOME_PYRUVATE_METABOLISM_AND_CITRIC_ACID_TCA_CYCLE		40	-0.241881	-1.81892	0.012	0.0262015	0.975	4885	tags=50%, list=26%, signal=67%
REACTOME_POST_CHAPERONIN_TUBULIN_FOLDING_PATHWAY	REACTOME_POST_CHAPERONIN_TUBULIN_FOLDING_PATHWAY		18	-0.35334	-1.80911	0.0136986	0.0274852	0.981	3826	tags=56%, list=20%, signal=70%
REACTOME_THE_ROLE_OF_NEF_IN_HIV1_REPLICATION_AND_DISEASE_PATHOGENESIS	REACTOME_THE_ROLE_OF_NEF_IN_HIV1_REPLICATION_AND_DISEASE_PATHOGENESIS		27	-0.293996	-1.80013	0.0142566	0.0284817	0.984	2850	tags=44%, list=15%, signal=52%
REACTOME_G_BETA_GAMMA_SIGNALLING_THROUGH_PI3KGAMMA	REACTOME_G_BETA_GAMMA_SIGNALLING_THROUGH_PI3KGAMMA		25	-0.301662	-1.78786	0.0271967	0.0302283	0.986	4887	tags=56%, list=26%, signal=75%
REACTOME_BASE_EXCISION_REPAIR	REACTOME_BASE_EXCISION_REPAIR		19	-0.336758	-1.77677	0.0176471	0.0318863	0.99	3587	tags=53%, list=19%, signal=65%
REACTOME_ENERGY_DEPENDENT_REGULATION_OF_MTOR_BY_LKB1_AMPK	REACTOME_ENERGY_DEPENDENT_REGULATION_OF_MTOR_BY_LKB1_AMPK		16	-0.370787	-1.77304	0.0269231	0.0324085	0.99	2447	tags=50%, list=13%, signal=57%
REACTOME_GLYCOLYSIS	REACTOME_GLYCOLYSIS		26	-0.292135	-1.77284	0.0176471	0.0322716	0.99	1755	tags=38%, list=9%, signal=42%
REACTOME_SIGNAL_AMPLIFICATION	REACTOME_SIGNAL_AMPLIFICATION		31	-0.26292	-1.76329	0.00984252	0.0338869	0.995	13319	tags=97%, list=71%, signal=328%
REACTOME_G_PROTEIN_BETA_GAMMA_SIGNALLING	REACTOME_G_PROTEIN_BETA_GAMMA_SIGNALLING		28	-0.277388	-1.74199	0.0253906	0.0376697	0.996	4887	tags=54%, list=26%, signal=72%
REACTOME_SIGNALING_BY_ERBB2	REACTOME_SIGNALING_BY_ERBB2		96	-0.150377	-1.73609	0.0220441	0.0387778	0.998	6421	tags=49%, list=34%, signal=74%
REACTOME_ACTIVATION_OF_CHAPERONE_GENES_BY_XBP1S	REACTOME_ACTIVATION_OF_CHAPERONE_GENES_BY_XBP1S		44	-0.219938	-1.72803	0.0160643	0.0401895	0.998	4441	tags=45%, list=24%, signal=59%
REACTOME_GLUCAGON_SIGNALING_IN_METABOLIC_REGULATION	REACTOME_GLUCAGON_SIGNALING_IN_METABOLIC_REGULATION		33	-0.254352	-1.70822	0.0289575	0.044318	0.999	11229	tags=85%, list=59%, signal=209%
REACTOME_REGULATION_OF_HYPOXIA_INDUCIBLE_FACTOR_HIF_BY_OXYGEN	REACTOME_REGULATION_OF_HYPOXIA_INDUCIBLE_FACTOR_HIF_BY_OXYGEN		23	-0.295975	-1.70469	0.0230326	0.0448545	0.999	1808	tags=39%, list=10%, signal=43%
REACTOME_PI3K_EVENTS_IN_ERBB2_SIGNALING	REACTOME_PI3K_EVENTS_IN_ERBB2_SIGNALING		42	-0.220078	-1.7014	0.0226804	0.045489	0.999	7994	tags=64%, list=42%, signal=111%
REACTOME_PI3K_CASCADE	REACTOME_PI3K_CASCADE		66	-0.172783	-1.67583	0.0264228	0.0518233	1	2472	tags=30%, list=13%, signal=35%
REACTOME_INTERFERON_SIGNALING	REACTOME_INTERFERON_SIGNALING		151	-0.119423	-1.66872	0.0340265	0.0531897	1	4392	tags=35%, list=23%, signal=45%
REACTOME_JNK_C_JUN_KINASES_PHOSPHORYLATION_AND_ACTIVATION_MEDIATED_BY_ACTIVATED_HUMAN_TAK1	REACTOME_JNK_C_JUN_KINASES_PHOSPHORYLATION_AND_ACTIVATION_MEDIATED_BY_ACTIVATED_HUMAN_TAK1		15	-0.361507	-1.66357	0.0321285	0.0541257	1	7028	tags=73%, list=37%, signal=117%
REACTOME_NUCLEOTIDE_BINDING_DOMAIN_LEUCINE_RICH_REPEAT_CONTAINING_RECEPTOR_NLR_SIGNALING_PATHWAYS	REACTOME_NUCLEOTIDE_BINDING_DOMAIN_LEUCINE_RICH_REPEAT_CONTAINING_RECEPTOR_NLR_SIGNALING_PATHWAYS		43	-0.21343	-1.66151	0.0322581	0.0544961	1	7398	tags=60%, list=39%, signal=99%
REACTOME_INSULIN_RECEPTOR_SIGNALLING_CASCADE	REACTOME_INSULIN_RECEPTOR_SIGNALLING_CASCADE		82	-0.157031	-1.66119	0.025	0.0543232	1	3727	tags=35%, list=20%, signal=44%
REACTOME_DEFENSINS	REACTOME_DEFENSINS		46	-0.2003	-1.62043	0.026694	0.0658943	1	10596	tags=76%, list=56%, signal=173%
REACTOME_BETA_DEFENSINS	REACTOME_BETA_DEFENSINS		37	-0.223164	-1.6168	0.0386847	0.0666457	1	10596	tags=78%, list=56%, signal=178%
REACTOME_ACTIVATED_TLR4_SIGNALLING	REACTOME_ACTIVATED_TLR4_SIGNALLING		90	-0.142618	-1.61042	0.0364372	0.0684039	1	6343	tags=48%, list=34%, signal=72%
REACTOME_TRAFFICKING_OF_GLUR2_CONTAINING_AMPA_RECEPTORS	REACTOME_TRAFFICKING_OF_GLUR2_CONTAINING_AMPA_RECEPTORS		15	-0.332613	-1.58505	0.0490196	0.0767489	1	11350	tags=93%, list=60%, signal=234%
REACTOME_EGFR_DOWNREGULATION	REACTOME_EGFR_DOWNREGULATION		24	-0.275309	-1.57573	0.055666	0.0795955	1	2677	tags=42%, list=14%, signal=48%
REACTOME_SIGNALING_BY_TGF_BETA_RECEPTOR_COMPLEX	REACTOME_SIGNALING_BY_TGF_BETA_RECEPTOR_COMPLEX		58	-0.171762	-1.56227	0.0504032	0.0844494	1	6535	tags=52%, list=35%, signal=79%
REACTOME_DOWNREGULATION_OF_TGF_BETA_RECEPTOR_SIGNALING	REACTOME_DOWNREGULATION_OF_TGF_BETA_RECEPTOR_SIGNALING		20	-0.282178	-1.56059	0.0579439	0.0846611	1	4120	tags=50%, list=22%, signal=64%
REACTOME_TGF_BETA_RECEPTOR_SIGNALING_ACTIVATES_SMADS	REACTOME_TGF_BETA_RECEPTOR_SIGNALING_ACTIVATES_SMADS		23	-0.260457	-1.53933	0.0617284	0.0929002	1	4120	tags=48%, list=22%, signal=61%
REACTOME_REGULATION_OF_WATER_BALANCE_BY_RENAL_AQUAPORINS	REACTOME_REGULATION_OF_WATER_BALANCE_BY_RENAL_AQUAPORINS		43	-0.196568	-1.53048	0.0467836	0.096305	1	11229	tags=79%, list=59%, signal=195%
REACTOME_THROMBOXANE_SIGNALLING_THROUGH_TP_RECEPTOR	REACTOME_THROMBOXANE_SIGNALLING_THROUGH_TP_RECEPTOR		23	-0.254597	-1.52066	0.0554415	0.100238	1	13262	tags=96%, list=70%, signal=321%
REACTOME_NGF_SIGNALLING_VIA_TRKA_FROM_THE_PLASMA_MEMBRANE	REACTOME_NGF_SIGNALLING_VIA_TRKA_FROM_THE_PLASMA_MEMBRANE		133	-0.112591	-1.50455	0.0910973	0.107277	1	5557	tags=41%, list=29%, signal=57%
REACTOME_ADP_SIGNALLING_THROUGH_P2RY1	REACTOME_ADP_SIGNALLING_THROUGH_P2RY1		25	-0.255085	-1.49542	0.06639	0.110822	1	13319	tags=96%, list=71%, signal=325%
REACTOME_METABOLISM_OF_LIPIDS_AND_LIPOPROTEINS	REACTOME_METABOLISM_OF_LIPIDS_AND_LIPOPROTEINS		458	-0.0612648	-1.49252	0.0718816	0.111894	1	4727	tags=31%, list=25%, signal=40%
REACTOME_SPHINGOLIPID_DE_NOVO_BIOSYNTHESIS	REACTOME_SPHINGOLIPID_DE_NOVO_BIOSYNTHESIS		30	-0.225926	-1.49117	0.0635246	0.112004	1	12737	tags=90%, list=67%, signal=276%
REACTOME_TRANS_GOLGI_NETWORK_VESICLE_BUDDING	REACTOME_TRANS_GOLGI_NETWORK_VESICLE_BUDDING		57	-0.168549	-1.48001	0.0674847	0.117054	1	3785	tags=37%, list=20%, signal=46%
REACTOME_NUCLEAR_EVENTS_KINASE_AND_TRANSCRIPTION_FACTOR_ACTIVATION	REACTOME_NUCLEAR_EVENTS_KINASE_AND_TRANSCRIPTION_FACTOR_ACTIVATION		24	-0.251317	-1.47207	0.0849421	0.120743	1	5490	tags=54%, list=29%, signal=76%
REACTOME_SHC_RELATED_EVENTS	REACTOME_SHC_RELATED_EVENTS		17	-0.300375	-1.44435	0.0976562	0.135584	1	12107	tags=94%, list=64%, signal=262%
REACTOME_GLYCEROPHOSPHOLIPID_BIOSYNTHESIS	REACTOME_GLYCEROPHOSPHOLIPID_BIOSYNTHESIS		82	-0.132837	-1.43388	0.0853659	0.141136	1	3491	tags=32%, list=18%, signal=39%
REACTOME_TRANSCRIPTIONAL_ACTIVITY_OF_SMAD2_SMAD3_SMAD4_HETEROTRIMER	REACTOME_TRANSCRIPTIONAL_ACTIVITY_OF_SMAD2_SMAD3_SMAD4_HETEROTRIMER		35	-0.201831	-1.42053	0.101761	0.148298	1	6448	tags=54%, list=34%, signal=82%
REACTOME_SHC1_EVENTS_IN_ERBB4_SIGNALING	REACTOME_SHC1_EVENTS_IN_ERBB4_SIGNALING		20	-0.259203	-1.41106	0.109474	0.153869	1	12107	tags=90%, list=64%, signal=251%
REACTOME_G_PROTEIN_ACTIVATION	REACTOME_G_PROTEIN_ACTIVATION		27	-0.222368	-1.39999	0.104082	0.160305	1	13293	tags=93%, list=70%, signal=312%
REACTOME_COSTIMULATION_BY_THE_CD28_FAMILY	REACTOME_COSTIMULATION_BY_THE_CD28_FAMILY		61	-0.154071	-1.39968	0.11412	0.159816	1	7936	tags=57%, list=42%, signal=99%
REACTOME_RESOLUTION_OF_AP_SITES_VIA_THE_MULTIPLE_NUCLEOTIDE_PATCH_REPLACEMENT_PATHWAY	REACTOME_RESOLUTION_OF_AP_SITES_VIA_THE_MULTIPLE_NUCLEOTIDE_PATCH_REPLACEMENT_PATHWAY		17	-0.280945	-1.38541	0.109312	0.168993	1	3587	tags=47%, list=19%, signal=58%
REACTOME_MAPK_TARGETS_NUCLEAR_EVENTS_MEDIATED_BY_MAP_KINASES	REACTOME_MAPK_TARGETS_NUCLEAR_EVENTS_MEDIATED_BY_MAP_KINASES		30	-0.209664	-1.3853	0.115226	0.168344	1	5490	tags=50%, list=29%, signal=70%
REACTOME_TRAFFICKING_OF_AMPA_RECEPTORS	REACTOME_TRAFFICKING_OF_AMPA_RECEPTORS		27	-0.22136	-1.37493	0.118	0.174878	1	13312	tags=93%, list=70%, signal=313%
REACTOME_GLUCONEOGENESIS	REACTOME_GLUCONEOGENESIS		31	-0.206816	-1.37085	0.128571	0.17684	1	4021	tags=42%, list=21%, signal=53%
REACTOME_NEF_MEDIATES_DOWN_MODULATION_OF_CELL_SURFACE_RECEPTORS_BY_RECRUITING_THEM_TO_CLATHRIN_ADAPTERS	REACTOME_NEF_MEDIATES_DOWN_MODULATION_OF_CELL_SURFACE_RECEPTORS_BY_RECRUITING_THEM_TO_CLATHRIN_ADAPTERS		20	-0.258047	-1.37018	0.128205	0.17659	1	3631	tags=45%, list=19%, signal=56%
REACTOME_SHC_MEDIATED_SIGNALLING	REACTOME_SHC_MEDIATED_SIGNALLING		15	-0.292494	-1.35411	0.123314	0.187399	1	12107	tags=93%, list=64%, signal=260%
REACTOME_ADP_SIGNALLING_THROUGH_P2RY12	REACTOME_ADP_SIGNALLING_THROUGH_P2RY12		21	-0.250771	-1.34681	0.139721	0.191943	1	11457	tags=86%, list=61%, signal=218%
REACTOME_INNATE_IMMUNE_SYSTEM	REACTOME_INNATE_IMMUNE_SYSTEM		261	-0.0722509	-1.34178	0.144033	0.194983	1	8206	tags=51%, list=43%, signal=88%
REACTOME_DOWNSTREAM_SIGNAL_TRANSDUCTION	REACTOME_DOWNSTREAM_SIGNAL_TRANSDUCTION		90	-0.11984	-1.33595	0.146771	0.198531	1	11597	tags=73%, list=61%, signal=189%
REACTOME_PROSTACYCLIN_SIGNALLING_THROUGH_PROSTACYCLIN_RECEPTOR	REACTOME_PROSTACYCLIN_SIGNALLING_THROUGH_PROSTACYCLIN_RECEPTOR		19	-0.25329	-1.33293	0.15121	0.2	1	11125	tags=84%, list=59%, signal=205%
REACTOME_TOLL_RECEPTOR_CASCADES	REACTOME_TOLL_RECEPTOR_CASCADES		111	-0.106226	-1.32509	0.129098	0.205277	1	6343	tags=44%, list=34%, signal=66%
REACTOME_SIGNALLING_TO_RAS	REACTOME_SIGNALLING_TO_RAS		27	-0.208124	-1.32095	0.138402	0.207812	1	14261	tags=96%, list=76%, signal=393%
REACTOME_SIGNALING_BY_SCF_KIT	REACTOME_SIGNALING_BY_SCF_KIT		75	-0.127016	-1.31477	0.149813	0.212058	1	8187	tags=56%, list=43%, signal=98%
REACTOME_PURINE_METABOLISM	REACTOME_PURINE_METABOLISM		33	-0.194788	-1.3131	0.166667	0.21252	1	907	tags=24%, list=5%, signal=25%
REACTOME_G_ALPHA1213_SIGNALLING_EVENTS	REACTOME_G_ALPHA1213_SIGNALLING_EVENTS		73	-0.130394	-1.3116	0.170213	0.212988	1	14104	tags=88%, list=75%, signal=345%
REACTOME_DARPP_32_EVENTS	REACTOME_DARPP_32_EVENTS		23	-0.227751	-1.30434	0.147929	0.217631	1	7200	tags=61%, list=38%, signal=98%
REACTOME_NOD1_2_SIGNALING_PATHWAY	REACTOME_NOD1_2_SIGNALING_PATHWAY		29	-0.195647	-1.29015	0.136555	0.228705	1	7382	tags=59%, list=39%, signal=96%
REACTOME_KINESINS	REACTOME_KINESINS		24	-0.216313	-1.27087	0.168016	0.245532	1	6937	tags=58%, list=37%, signal=92%
REACTOME_CTLA4_INHIBITORY_SIGNALING	REACTOME_CTLA4_INHIBITORY_SIGNALING		21	-0.22648	-1.25883	0.179435	0.255911	1	7419	tags=62%, list=39%, signal=102%
REACTOME_PHOSPHOLIPID_METABOLISM	REACTOME_PHOSPHOLIPID_METABOLISM		193	-0.077723	-1.24619	0.198758	0.267002	1	6278	tags=41%, list=33%, signal=61%
REACTOME_SIGNALLING_BY_NGF	REACTOME_SIGNALLING_BY_NGF		209	-0.0750342	-1.24593	0.2	0.266169	1	5557	tags=37%, list=29%, signal=52%
REACTOME_TIE2_SIGNALING	REACTOME_TIE2_SIGNALING		17	-0.252055	-1.24327	0.195312	0.267688	1	10797	tags=82%, list=57%, signal=192%
REACTOME_DOWNREGULATION_OF_SMAD2_3_SMAD4_TRANSCRIPTIONAL_ACTIVITY	REACTOME_DOWNREGULATION_OF_SMAD2_3_SMAD4_TRANSCRIPTIONAL_ACTIVITY		19	-0.237787	-1.24201	0.19057	0.267812	1	6448	tags=58%, list=34%, signal=88%
REACTOME_INHIBITION_OF_INSULIN_SECRETION_BY_ADRENALINE_NORADRENALINE	REACTOME_INHIBITION_OF_INSULIN_SECRETION_BY_ADRENALINE_NORADRENALINE		25	-0.211209	-1.23955	0.205179	0.269256	1	11125	tags=80%, list=59%, signal=194%
REACTOME_PKA_MEDIATED_PHOSPHORYLATION_OF_CREB	REACTOME_PKA_MEDIATED_PHOSPHORYLATION_OF_CREB		17	-0.24794	-1.23752	0.227184	0.270133	1	8653	tags=71%, list=46%, signal=130%
REACTOME_TRANSPORT_TO_THE_GOLGI_AND_SUBSEQUENT_MODIFICATION	REACTOME_TRANSPORT_TO_THE_GOLGI_AND_SUBSEQUENT_MODIFICATION		33	-0.177568	-1.23206	0.222458	0.274631	1	9243	tags=67%, list=49%, signal=130%
REACTOME_DOWNSTREAM_TCR_SIGNALING	REACTOME_DOWNSTREAM_TCR_SIGNALING		33	-0.179807	-1.22654	0.231183	0.278928	1	12062	tags=82%, list=64%, signal=226%
REACTOME_SMAD2_SMAD3_SMAD4_HETEROTRIMER_REGULATES_TRANSCRIPTION	REACTOME_SMAD2_SMAD3_SMAD4_HETEROTRIMER_REGULATES_TRANSCRIPTION		24	-0.206513	-1.21934	0.226453	0.285105	1	6335	tags=54%, list=34%, signal=81%
REACTOME_AQUAPORIN_MEDIATED_TRANSPORT	REACTOME_AQUAPORIN_MEDIATED_TRANSPORT		50	-0.145809	-1.20963	0.228916	0.294262	1	11229	tags=74%, list=59%, signal=182%
REACTOME_REGULATION_OF_INSULIN_SECRETION_BY_GLUCAGON_LIKE_PEPTIDE1	REACTOME_REGULATION_OF_INSULIN_SECRETION_BY_GLUCAGON_LIKE_PEPTIDE1		42	-0.155253	-1.19641	0.237721	0.307049	1	13262	tags=86%, list=70%, signal=287%
REACTOME_ACTIVATED_TAK1_MEDIATES_P38_MAPK_ACTIVATION	REACTOME_ACTIVATED_TAK1_MEDIATES_P38_MAPK_ACTIVATION		16	-0.2531	-1.19617	0.230928	0.306164	1	7028	tags=63%, list=37%, signal=99%
REACTOME_PLATELET_ACTIVATION_SIGNALING_AND_AGGREGATION	REACTOME_PLATELET_ACTIVATION_SIGNALING_AND_AGGREGATION		195	-0.0716171	-1.18428	0.256785	0.318051	1	14835	tags=86%, list=79%, signal=395%
REACTOME_POST_TRANSLATIONAL_MODIFICATION_SYNTHESIS_OF_GPI_ANCHORED_PROTEINS	REACTOME_POST_TRANSLATIONAL_MODIFICATION_SYNTHESIS_OF_GPI_ANCHORED_PROTEINS		25	-0.197673	-1.17466	0.24187	0.327532	1	12891	tags=88%, list=68%, signal=277%
REACTOME_SIGNALLING_TO_ERKS	REACTOME_SIGNALLING_TO_ERKS		36	-0.161839	-1.16593	0.252632	0.336198	1	14261	tags=92%, list=76%, signal=374%
REACTOME_GOLGI_ASSOCIATED_VESICLE_BIOGENESIS	REACTOME_GOLGI_ASSOCIATED_VESICLE_BIOGENESIS		50	-0.139989	-1.16252	0.278	0.338757	1	3785	tags=34%, list=20%, signal=42%
REACTOME_CHOLESTEROL_BIOSYNTHESIS	REACTOME_CHOLESTEROL_BIOSYNTHESIS		20	-0.212839	-1.16101	0.264591	0.339117	1	707	tags=25%, list=4%, signal=26%
REACTOME_PI_METABOLISM	REACTOME_PI_METABOLISM		46	-0.142076	-1.16026	0.264069	0.338771	1	5535	tags=43%, list=29%, signal=61%
REACTOME_POST_TRANSLATIONAL_PROTEIN_MODIFICATION	REACTOME_POST_TRANSLATIONAL_PROTEIN_MODIFICATION		176	-0.0756774	-1.15397	0.301741	0.344772	1	8671	tags=53%, list=46%, signal=98%
REACTOME_DOWNSTREAM_SIGNALING_OF_ACTIVATED_FGFR	REACTOME_DOWNSTREAM_SIGNALING_OF_ACTIVATED_FGFR		95	-0.101654	-1.15309	0.26975	0.344515	1	11608	tags=72%, list=61%, signal=185%
REACTOME_OPIOID_SIGNALLING	REACTOME_OPIOID_SIGNALLING		76	-0.111887	-1.15071	0.278846	0.346019	1	13302	tags=82%, list=70%, signal=275%
REACTOME_ENOS_ACTIVATION_AND_REGULATION	REACTOME_ENOS_ACTIVATION_AND_REGULATION		18	-0.22426	-1.14432	0.279026	0.352133	1	4163	tags=44%, list=22%, signal=57%
REACTOME_THROMBIN_SIGNALLING_THROUGH_PROTEINASE_ACTIVATED_RECEPTORS_PARS	REACTOME_THROMBIN_SIGNALLING_THROUGH_PROTEINASE_ACTIVATED_RECEPTORS_PARS		32	-0.170035	-1.14285	0.279762	0.352525	1	13319	tags=88%, list=71%, signal=296%
REACTOME_CYTOKINE_SIGNALING_IN_IMMUNE_SYSTEM	REACTOME_CYTOKINE_SIGNALING_IN_IMMUNE_SYSTEM		260	-0.0611742	-1.1322	0.282565	0.363824	1	4309	tags=29%, list=23%, signal=37%
REACTOME_SIGNALING_BY_ERBB4	REACTOME_SIGNALING_BY_ERBB4		86	-0.103586	-1.13002	0.302789	0.364917	1	12107	tags=74%, list=64%, signal=206%
REACTOME_INTRINSIC_PATHWAY_FOR_APOPTOSIS	REACTOME_INTRINSIC_PATHWAY_FOR_APOPTOSIS		29	-0.181812	-1.12763	0.305785	0.366275	1	4387	tags=41%, list=23%, signal=54%
REACTOME_IL1_SIGNALING	REACTOME_IL1_SIGNALING		38	-0.15186	-1.1212	0.294363	0.372741	1	7078	tags=53%, list=37%, signal=84%
REACTOME_SIGNAL_TRANSDUCTION_BY_L1	REACTOME_SIGNAL_TRANSDUCTION_BY_L1		34	-0.159491	-1.11214	0.305221	0.38224	1	6992	tags=53%, list=37%, signal=84%
REACTOME_SIGNALING_BY_PDGF	REACTOME_SIGNALING_BY_PDGF		116	-0.0869914	-1.11154	0.294695	0.381454	1	11229	tags=68%, list=59%, signal=167%
REACTOME_PYRUVATE_METABOLISM	REACTOME_PYRUVATE_METABOLISM		18	-0.218659	-1.10555	0.323045	0.387424	1	7416	tags=61%, list=39%, signal=101%
REACTOME_PROLONGED_ERK_ACTIVATION_EVENTS	REACTOME_PROLONGED_ERK_ACTIVATION_EVENTS		19	-0.205647	-1.08541	0.315041	0.41094	1	10036	tags=74%, list=53%, signal=157%
REACTOME_TCR_SIGNALING	REACTOME_TCR_SIGNALING		50	-0.13049	-1.08458	0.330677	0.410587	1	15672	tags=96%, list=83%, signal=563%
REACTOME_GPVI_MEDIATED_ACTIVATION_CASCADE	REACTOME_GPVI_MEDIATED_ACTIVATION_CASCADE		31	-0.165611	-1.08385	0.354651	0.410053	1	5407	tags=45%, list=29%, signal=63%
REACTOME_SIGNALING_BY_BMP	REACTOME_SIGNALING_BY_BMP		22	-0.18992	-1.07917	0.32874	0.414546	1	13586	tags=91%, list=72%, signal=324%
REACTOME_G_BETA_GAMMA_SIGNALLING_THROUGH_PLC_BETA	REACTOME_G_BETA_GAMMA_SIGNALLING_THROUGH_PLC_BETA		20	-0.197975	-1.07414	0.365805	0.419499	1	13262	tags=90%, list=70%, signal=302%
REACTOME_SHC1_EVENTS_IN_EGFR_SIGNALING	REACTOME_SHC1_EVENTS_IN_EGFR_SIGNALING		15	-0.232155	-1.07047	0.370093	0.423046	1	4433	tags=47%, list=23%, signal=61%
REACTOME_G_ALPHA_Z_SIGNALLING_EVENTS	REACTOME_G_ALPHA_Z_SIGNALLING_EVENTS		44	-0.136875	-1.06991	0.365201	0.422433	1	13302	tags=84%, list=70%, signal=284%
REACTOME_SIGNALLING_TO_P38_VIA_RIT_AND_RIN	REACTOME_SIGNALLING_TO_P38_VIA_RIT_AND_RIN		15	-0.225774	-1.06143	0.362345	0.431643	1	12107	tags=87%, list=64%, signal=241%
REACTOME_ACTIVATION_OF_BH3_ONLY_PROTEINS	REACTOME_ACTIVATION_OF_BH3_ONLY_PROTEINS		16	-0.216358	-1.05239	0.350598	0.441941	1	6541	tags=56%, list=35%, signal=86%
REACTOME_SIGNALING_BY_FGFR_IN_DISEASE	REACTOME_SIGNALING_BY_FGFR_IN_DISEASE		120	-0.0798817	-1.03133	0.396624	0.469562	1	7472	tags=48%, list=40%, signal=78%
REACTOME_RIP_MEDIATED_NFKB_ACTIVATION_VIA_DAI	REACTOME_RIP_MEDIATED_NFKB_ACTIVATION_VIA_DAI		18	-0.20787	-1.02935	0.398	0.470328	1	2374	tags=33%, list=13%, signal=38%
REACTOME_SIGNALING_BY_FGFR	REACTOME_SIGNALING_BY_FGFR		106	-0.0856552	-1.01771	0.412731	0.484601	1	4806	tags=34%, list=25%, signal=45%
REACTOME_P75_NTR_RECEPTOR_MEDIATED_SIGNALLING	REACTOME_P75_NTR_RECEPTOR_MEDIATED_SIGNALLING		77	-0.0972786	-1.01639	0.405738	0.484828	1	15584	tags=92%, list=83%, signal=526%
REACTOME_INFLAMMASOMES	REACTOME_INFLAMMASOMES		15	-0.222234	-1.01586	0.413088	0.483993	1	8397	tags=67%, list=44%, signal=120%
REACTOME_ERK_MAPK_TARGETS	REACTOME_ERK_MAPK_TARGETS		21	-0.185728	-1.01267	0.442656	0.486722	1	5490	tags=48%, list=29%, signal=67%
REACTOME_NOTCH1_INTRACELLULAR_DOMAIN_REGULATES_TRANSCRIPTION	REACTOME_NOTCH1_INTRACELLULAR_DOMAIN_REGULATES_TRANSCRIPTION		43	-0.129529	-0.994323	0.431535	0.510973	1	1513	tags=21%, list=8%, signal=23%
REACTOME_GRB2_EVENTS_IN_ERBB2_SIGNALING	REACTOME_GRB2_EVENTS_IN_ERBB2_SIGNALING		22	-0.177317	-0.986679	0.443763	0.520362	1	12107	tags=82%, list=64%, signal=228%
REACTOME_NRAGE_SIGNALS_DEATH_THROUGH_JNK	REACTOME_NRAGE_SIGNALS_DEATH_THROUGH_JNK		42	-0.127469	-0.983011	0.456566	0.52392	1	15584	tags=95%, list=83%, signal=544%
REACTOME_SIGNALING_BY_FGFR1_FUSION_MUTANTS	REACTOME_SIGNALING_BY_FGFR1_FUSION_MUTANTS		18	-0.191096	-0.977648	0.459627	0.529906	1	7936	tags=61%, list=42%, signal=105%
REACTOME_SIGNALING_BY_ROBO_RECEPTOR	REACTOME_SIGNALING_BY_ROBO_RECEPTOR		29	-0.152849	-0.972674	0.473896	0.535574	1	12096	tags=79%, list=64%, signal=220%
REACTOME_RIG_I_MDA5_MEDIATED_INDUCTION_OF_IFN_ALPHA_BETA_PATHWAYS	REACTOME_RIG_I_MDA5_MEDIATED_INDUCTION_OF_IFN_ALPHA_BETA_PATHWAYS		71	-0.0977186	-0.97182	0.460446	0.534967	1	4014	tags=31%, list=21%, signal=39%
REACTOME_ARMS_MEDIATED_ACTIVATION	REACTOME_ARMS_MEDIATED_ACTIVATION		17	-0.194248	-0.964555	0.492901	0.543647	1	9666	tags=71%, list=51%, signal=144%
REACTOME_SULFUR_AMINO_ACID_METABOLISM	REACTOME_SULFUR_AMINO_ACID_METABOLISM		24	-0.165845	-0.959326	0.491561	0.549537	1	11823	tags=79%, list=63%, signal=211%
REACTOME_PI_3K_CASCADE	REACTOME_PI_3K_CASCADE		53	-0.109434	-0.951964	0.517021	0.558634	1	8273	tags=55%, list=44%, signal=97%
REACTOME_RECYCLING_PATHWAY_OF_L1	REACTOME_RECYCLING_PATHWAY_OF_L1		27	-0.152783	-0.946871	0.520661	0.564866	1	617	tags=19%, list=3%, signal=19%
REACTOME_CELL_DEATH_SIGNALLING_VIA_NRAGE_NRIF_AND_NADE	REACTOME_CELL_DEATH_SIGNALLING_VIA_NRAGE_NRIF_AND_NADE		57	-0.104945	-0.932937	0.544747	0.583884	1	15584	tags=93%, list=83%, signal=530%
REACTOME_ACYL_CHAIN_REMODELLING_OF_PC	REACTOME_ACYL_CHAIN_REMODELLING_OF_PC		22	-0.164033	-0.913755	0.549098	0.610438	1	15791	tags=100%, list=84%, signal=610%
REACTOME_ACYL_CHAIN_REMODELLING_OF_PE	REACTOME_ACYL_CHAIN_REMODELLING_OF_PE		21	-0.164025	-0.902463	0.588469	0.625695	1	15791	tags=100%, list=84%, signal=610%
REACTOME_REGULATION_OF_INSULIN_SECRETION	REACTOME_REGULATION_OF_INSULIN_SECRETION		89	-0.0802801	-0.889237	0.604743	0.644153	1	12496	tags=74%, list=66%, signal=218%
REACTOME_ACYL_CHAIN_REMODELLING_OF_PG	REACTOME_ACYL_CHAIN_REMODELLING_OF_PG		16	-0.180252	-0.875473	0.6	0.663256	1	15484	tags=100%, list=82%, signal=555%
REACTOME_ACTIVATED_AMPK_STIMULATES_FATTY_ACID_OXIDATION_IN_MUSCLE	REACTOME_ACTIVATED_AMPK_STIMULATES_FATTY_ACID_OXIDATION_IN_MUSCLE		16	-0.183128	-0.866504	0.596838	0.675152	1	2447	tags=31%, list=13%, signal=36%
REACTOME_GLUCAGON_TYPE_LIGAND_RECEPTORS	REACTOME_GLUCAGON_TYPE_LIGAND_RECEPTORS		33	-0.125658	-0.866019	0.637475	0.673771	1	13655	tags=85%, list=72%, signal=306%
REACTOME_MYOGENESIS	REACTOME_MYOGENESIS		28	-0.133417	-0.855478	0.624	0.687829	1	9625	tags=64%, list=51%, signal=131%
REACTOME_ACYL_CHAIN_REMODELLING_OF_PS	REACTOME_ACYL_CHAIN_REMODELLING_OF_PS		15	-0.180243	-0.846529	0.689189	0.699385	1	15484	tags=100%, list=82%, signal=555%
REACTOME_AMINO_ACID_SYNTHESIS_AND_INTERCONVERSION_TRANSAMINATION	REACTOME_AMINO_ACID_SYNTHESIS_AND_INTERCONVERSION_TRANSAMINATION		15	-0.177201	-0.824395	0.684318	0.731089	1	4211	tags=40%, list=22%, signal=51%
REACTOME_RESPONSE_TO_ELEVATED_PLATELET_CYTOSOLIC_CA2_	REACTOME_RESPONSE_TO_ELEVATED_PLATELET_CYTOSOLIC_CA2_		78	-0.077658	-0.807229	0.700397	0.754899	1	11372	tags=68%, list=60%, signal=170%
REACTOME_ACTIVATION_OF_NMDA_RECEPTOR_UPON_GLUTAMATE_BINDING_AND_POSTSYNAPTIC_EVENTS	REACTOME_ACTIVATION_OF_NMDA_RECEPTOR_UPON_GLUTAMATE_BINDING_AND_POSTSYNAPTIC_EVENTS		36	-0.112744	-0.806752	0.713992	0.753161	1	16760	tags=100%, list=89%, signal=887%
REACTOME_TRAF6_MEDIATED_NFKB_ACTIVATION	REACTOME_TRAF6_MEDIATED_NFKB_ACTIVATION		21	-0.145414	-0.795036	0.723992	0.76801	1	855	tags=19%, list=5%, signal=20%
REACTOME_SIGNALING_BY_CONSTITUTIVELY_ACTIVE_EGFR	REACTOME_SIGNALING_BY_CONSTITUTIVELY_ACTIVE_EGFR		17	-0.157729	-0.792477	0.727463	0.769445	1	10355	tags=71%, list=55%, signal=156%
REACTOME_TAK1_ACTIVATES_NFKB_BY_PHOSPHORYLATION_AND_ACTIVATION_OF_IKKS_COMPLEX	REACTOME_TAK1_ACTIVATES_NFKB_BY_PHOSPHORYLATION_AND_ACTIVATION_OF_IKKS_COMPLEX		22	-0.139747	-0.792214	0.742056	0.767366	1	4232	tags=36%, list=22%, signal=47%
REACTOME_PLC_BETA_MEDIATED_EVENTS	REACTOME_PLC_BETA_MEDIATED_EVENTS		41	-0.103034	-0.778702	0.760563	0.784767	1	8653	tags=56%, list=46%, signal=103%
REACTOME_PTM_GAMMA_CARBOXYLATION_HYPUSINE_FORMATION_AND_ARYLSULFATASE_ACTIVATION	REACTOME_PTM_GAMMA_CARBOXYLATION_HYPUSINE_FORMATION_AND_ARYLSULFATASE_ACTIVATION		26	-0.124085	-0.764107	0.797665	0.804065	1	16545	tags=100%, list=88%, signal=806%
REACTOME_INWARDLY_RECTIFYING_K_CHANNELS	REACTOME_INWARDLY_RECTIFYING_K_CHANNELS		30	-0.117273	-0.763427	0.782258	0.802481	1	15415	tags=93%, list=82%, signal=507%
REACTOME_NEGATIVE_REGULATORS_OF_RIG_I_MDA5_SIGNALING	REACTOME_NEGATIVE_REGULATORS_OF_RIG_I_MDA5_SIGNALING		30	-0.117255	-0.763366	0.759219	0.800056	1	12268	tags=77%, list=65%, signal=218%
REACTOME_GABA_B_RECEPTOR_ACTIVATION	REACTOME_GABA_B_RECEPTOR_ACTIVATION		37	-0.102874	-0.753016	0.771654	0.811967	1	15415	tags=92%, list=82%, signal=499%
REACTOME_CIRCADIAN_CLOCK	REACTOME_CIRCADIAN_CLOCK		50	-0.0872656	-0.743928	0.804167	0.821925	1	4778	tags=34%, list=25%, signal=45%
REACTOME_FATTY_ACYL_COA_BIOSYNTHESIS	REACTOME_FATTY_ACYL_COA_BIOSYNTHESIS		17	-0.146518	-0.732675	0.8	0.834514	1	13899	tags=88%, list=74%, signal=334%
REACTOME_CA_DEPENDENT_EVENTS	REACTOME_CA_DEPENDENT_EVENTS		28	-0.113431	-0.722221	0.848544	0.845775	1	8653	tags=57%, list=46%, signal=105%
REACTOME_DAG_AND_IP3_SIGNALING	REACTOME_DAG_AND_IP3_SIGNALING		30	-0.108674	-0.717781	0.82582	0.848774	1	8653	tags=57%, list=46%, signal=104%
REACTOME_RAP1_SIGNALLING	REACTOME_RAP1_SIGNALLING		16	-0.143841	-0.708759	0.833648	0.857488	1	16171	tags=100%, list=86%, signal=695%
REACTOME_CTNNB1_PHOSPHORYLATION_CASCADE	REACTOME_CTNNB1_PHOSPHORYLATION_CASCADE		15	-0.147515	-0.678136	0.845992	0.891284	1	7289	tags=53%, list=39%, signal=87%
REACTOME_SIGNALING_BY_ILS	REACTOME_SIGNALING_BY_ILS		105	-0.0556787	-0.667048	0.899384	0.900926	1	14782	tags=84%, list=78%, signal=384%
REACTOME_TRAF6_MEDIATED_IRF7_ACTIVATION	REACTOME_TRAF6_MEDIATED_IRF7_ACTIVATION		30	-0.0991655	-0.649135	0.899371	0.916889	1	13868	tags=83%, list=73%, signal=313%
REACTOME_INTEGRATION_OF_ENERGY_METABOLISM	REACTOME_INTEGRATION_OF_ENERGY_METABOLISM		113	-0.0517499	-0.64139	0.909263	0.92159	1	11229	tags=65%, list=59%, signal=158%
REACTOME_TRIGLYCERIDE_BIOSYNTHESIS	REACTOME_TRIGLYCERIDE_BIOSYNTHESIS		37	-0.0790018	-0.590469	0.936992	0.960997	1	9230	tags=57%, list=49%, signal=111%
REACTOME_ZINC_TRANSPORTERS	REACTOME_ZINC_TRANSPORTERS		15	-0.127225	-0.589657	0.956088	0.958668	1	5154	tags=40%, list=27%, signal=55%
REACTOME_INHIBITION_OF_VOLTAGE_GATED_CA2_CHANNELS_VIA_GBETA_GAMMA_SUBUNITS	REACTOME_INHIBITION_OF_VOLTAGE_GATED_CA2_CHANNELS_VIA_GBETA_GAMMA_SUBUNITS		24	-0.100548	-0.586996	0.949612	0.957485	1	15415	tags=92%, list=82%, signal=498%
REACTOME_SEMA4D_INDUCED_CELL_MIGRATION_AND_GROWTH_CONE_COLLAPSE	REACTOME_SEMA4D_INDUCED_CELL_MIGRATION_AND_GROWTH_CONE_COLLAPSE		24	-0.0909067	-0.525482	0.982524	0.984468	1	14810	tags=88%, list=78%, signal=405%
REACTOME_PLATELET_SENSITIZATION_BY_LDL	REACTOME_PLATELET_SENSITIZATION_BY_LDL		16	-0.106516	-0.521616	0.971774	0.982788	1	1532	tags=19%, list=8%, signal=20%

## Sheet: GECKO-BC3
NAME	GS<br> follow link to MSigDB	GS DETAILS	SIZE	ES	NES	NOM p-val	FDR q-val	FWER p-val	RANK AT MAX	LEADING EDGE
REACTOME_METABOLISM_OF_RNA	REACTOME_METABOLISM_OF_RNA	Details ...	253	-0.596207	-11.0549	0	0	0	3284	tags=74%, list=15%, signal=86%
REACTOME_METABOLISM_OF_MRNA	REACTOME_METABOLISM_OF_MRNA	Details ...	208	-0.598797	-10.1763	0	0	0	2807	tags=72%, list=13%, signal=82%
REACTOME_TRANSLATION	REACTOME_TRANSLATION	Details ...	145	-0.694939	-9.8139	0	0	0	3311	tags=84%, list=15%, signal=98%
REACTOME_3_UTR_MEDIATED_TRANSLATIONAL_REGULATION	REACTOME_3_UTR_MEDIATED_TRANSLATIONAL_REGULATION	Details ...	105	-0.792323	-9.6135	0	0	0	2757	tags=91%, list=13%, signal=104%
REACTOME_NONSENSE_MEDIATED_DECAY_ENHANCED_BY_THE_EXON_JUNCTION_COMPLEX	REACTOME_NONSENSE_MEDIATED_DECAY_ENHANCED_BY_THE_EXON_JUNCTION_COMPLEX	Details ...	106	-0.752605	-8.98471	0	0	0	2608	tags=87%, list=12%, signal=98%
REACTOME_INFLUENZA_LIFE_CYCLE	REACTOME_INFLUENZA_LIFE_CYCLE	Details ...	135	-0.669131	-8.8469	0	0	0	3284	tags=81%, list=15%, signal=95%
REACTOME_CELL_CYCLE	REACTOME_CELL_CYCLE	Details ...	395	-0.380393	-8.82255	0	0	0	3355	tags=53%, list=15%, signal=61%
REACTOME_PEPTIDE_CHAIN_ELONGATION	REACTOME_PEPTIDE_CHAIN_ELONGATION	Details ...	85	-0.814777	-8.8044	0	0	0	1809	tags=89%, list=8%, signal=97%
REACTOME_INFLUENZA_VIRAL_RNA_TRANSCRIPTION_AND_REPLICATION	REACTOME_INFLUENZA_VIRAL_RNA_TRANSCRIPTION_AND_REPLICATION	Details ...	101	-0.747608	-8.70079	0	0	0	2136	tags=84%, list=10%, signal=93%
REACTOME_SRP_DEPENDENT_COTRANSLATIONAL_PROTEIN_TARGETING_TO_MEMBRANE	REACTOME_SRP_DEPENDENT_COTRANSLATIONAL_PROTEIN_TARGETING_TO_MEMBRANE	Details ...	108	-0.706811	-8.59361	0	0	0	3053	tags=84%, list=14%, signal=97%
REACTOME_MRNA_PROCESSING	REACTOME_MRNA_PROCESSING	Details ...	154	-0.585152	-8.54248	0	0	0	3348	tags=73%, list=15%, signal=86%
REACTOME_TRANSCRIPTION	REACTOME_TRANSCRIPTION	Details ...	197	-0.511772	-8.54013	0	0	0	3348	tags=66%, list=15%, signal=77%
REACTOME_CELL_CYCLE_MITOTIC	REACTOME_CELL_CYCLE_MITOTIC	Details ...	305	-0.40594	-8.23665	0	0	0	3228	tags=55%, list=15%, signal=63%
REACTOME_PROCESSING_OF_CAPPED_INTRON_CONTAINING_PRE_MRNA	REACTOME_PROCESSING_OF_CAPPED_INTRON_CONTAINING_PRE_MRNA	Details ...	135	-0.606566	-8.15109	0	0	0	3348	tags=76%, list=15%, signal=89%
REACTOME_DNA_REPLICATION	REACTOME_DNA_REPLICATION	Details ...	186	-0.49675	-7.93898	0	0	0	3228	tags=64%, list=15%, signal=74%
REACTOME_MRNA_SPLICING	REACTOME_MRNA_SPLICING	Details ...	106	-0.642836	-7.71382	0	0	0	3348	tags=79%, list=15%, signal=93%
REACTOME_METABOLISM_OF_PROTEINS	REACTOME_METABOLISM_OF_PROTEINS	Details ...	416	-0.314058	-7.5031	0	0	0	3311	tags=46%, list=15%, signal=53%
REACTOME_HIV_INFECTION	REACTOME_HIV_INFECTION	Details ...	187	-0.463814	-7.49456	0	0	0	3166	tags=60%, list=14%, signal=70%
REACTOME_MITOTIC_M_M_G1_PHASES	REACTOME_MITOTIC_M_M_G1_PHASES	Details ...	167	-0.491223	-7.19671	0	0	0	3228	tags=63%, list=15%, signal=74%
REACTOME_ACTIVATION_OF_THE_MRNA_UPON_BINDING_OF_THE_CAP_BINDING_COMPLEX_AND_EIFS_AND_SUBSEQUENT_BINDING_TO_43S	REACTOME_ACTIVATION_OF_THE_MRNA_UPON_BINDING_OF_THE_CAP_BINDING_COMPLEX_AND_EIFS_AND_SUBSEQUENT_BINDING_TO_43S	Details ...	56	-0.779525	-6.90007	0	0	0	3311	tags=93%, list=15%, signal=109%
REACTOME_RNA_POL_II_TRANSCRIPTION	REACTOME_RNA_POL_II_TRANSCRIPTION	Details ...	96	-0.620826	-6.8975	0	0	0	3348	tags=77%, list=15%, signal=91%
REACTOME_S_PHASE	REACTOME_S_PHASE	Details ...	105	-0.550789	-6.50572	0	0	0	2807	tags=68%, list=13%, signal=77%
REACTOME_FORMATION_OF_THE_TERNARY_COMPLEX_AND_SUBSEQUENTLY_THE_43S_COMPLEX	REACTOME_FORMATION_OF_THE_TERNARY_COMPLEX_AND_SUBSEQUENTLY_THE_43S_COMPLEX	Details ...	48	-0.802908	-6.44947	0	0	0	2076	tags=90%, list=9%, signal=99%
REACTOME_G1_S_TRANSITION	REACTOME_G1_S_TRANSITION	Details ...	105	-0.54122	-6.43876	0	0	0	2807	tags=67%, list=13%, signal=76%
REACTOME_LATE_PHASE_OF_HIV_LIFE_CYCLE	REACTOME_LATE_PHASE_OF_HIV_LIFE_CYCLE	Details ...	96	-0.550522	-6.36248	0	0	0	3284	tags=70%, list=15%, signal=82%
REACTOME_HIV_LIFE_CYCLE	REACTOME_HIV_LIFE_CYCLE	Details ...	109	-0.531738	-6.34261	0	0	0	3284	tags=68%, list=15%, signal=79%
REACTOME_SYNTHESIS_OF_DNA	REACTOME_SYNTHESIS_OF_DNA	Details ...	89	-0.570908	-6.27388	0	0	0	2807	tags=70%, list=13%, signal=80%
REACTOME_CELL_CYCLE_CHECKPOINTS	REACTOME_CELL_CYCLE_CHECKPOINTS	Details ...	111	-0.514276	-6.24514	0	0	0	2608	tags=63%, list=12%, signal=71%
REACTOME_MITOTIC_G1_G1_S_PHASES	REACTOME_MITOTIC_G1_G1_S_PHASES	Details ...	129	-0.457376	-6.13549	0	0	0	2608	tags=57%, list=12%, signal=65%
REACTOME_REGULATION_OF_MITOTIC_CELL_CYCLE	REACTOME_REGULATION_OF_MITOTIC_CELL_CYCLE	Details ...	77	-0.588313	-6.1092	0	0	0	2807	tags=71%, list=13%, signal=82%
REACTOME_M_G1_TRANSITION	REACTOME_M_G1_TRANSITION	Details ...	78	-0.572736	-6.0558	0	0	0	3228	tags=72%, list=15%, signal=84%
REACTOME_MRNA_SPLICING_MINOR_PATHWAY	REACTOME_MRNA_SPLICING_MINOR_PATHWAY	Details ...	42	-0.750152	-5.87398	0	0	0	2899	tags=88%, list=13%, signal=101%
REACTOME_APC_C_CDH1_MEDIATED_DEGRADATION_OF_CDC20_AND_OTHER_APC_C_CDH1_TARGETED_PROTEINS_IN_LATE_MITOSIS_EARLY_G1	REACTOME_APC_C_CDH1_MEDIATED_DEGRADATION_OF_CDC20_AND_OTHER_APC_C_CDH1_TARGETED_PROTEINS_IN_LATE_MITOSIS_EARLY_G1	Details ...	64	-0.608111	-5.67946	0	0	0	2807	tags=73%, list=13%, signal=84%
REACTOME_APC_C_CDC20_MEDIATED_DEGRADATION_OF_MITOTIC_PROTEINS	REACTOME_APC_C_CDC20_MEDIATED_DEGRADATION_OF_MITOTIC_PROTEINS	Details ...	65	-0.596807	-5.67258	0	0	0	2807	tags=72%, list=13%, signal=83%
REACTOME_RNA_POL_I_RNA_POL_III_AND_MITOCHONDRIAL_TRANSCRIPTION	REACTOME_RNA_POL_I_RNA_POL_III_AND_MITOCHONDRIAL_TRANSCRIPTION	Details ...	116	-0.445463	-5.51718	0	0	0	3326	tags=59%, list=15%, signal=70%
REACTOME_AUTODEGRADATION_OF_CDH1_BY_CDH1_APC_C	REACTOME_AUTODEGRADATION_OF_CDH1_BY_CDH1_APC_C	Details ...	56	-0.60565	-5.43501	0	0	0	2807	tags=73%, list=13%, signal=84%
REACTOME_HOST_INTERACTIONS_OF_HIV_FACTORS	REACTOME_HOST_INTERACTIONS_OF_HIV_FACTORS	Details ...	119	-0.432374	-5.40469	0	0	0	3284	tags=58%, list=15%, signal=68%
REACTOME_RNA_POL_II_PRE_TRANSCRIPTION_EVENTS	REACTOME_RNA_POL_II_PRE_TRANSCRIPTION_EVENTS	Details ...	54	-0.597838	-5.12259	0	0	0	3165	tags=74%, list=14%, signal=86%
REACTOME_CLEAVAGE_OF_GROWING_TRANSCRIPT_IN_THE_TERMINATION_REGION_	REACTOME_CLEAVAGE_OF_GROWING_TRANSCRIPT_IN_THE_TERMINATION_REGION_	Details ...	42	-0.658058	-5.10596	0	0	0	3348	tags=81%, list=15%, signal=95%
REACTOME_REGULATION_OF_MRNA_STABILITY_BY_PROTEINS_THAT_BIND_AU_RICH_ELEMENTS	REACTOME_REGULATION_OF_MRNA_STABILITY_BY_PROTEINS_THAT_BIND_AU_RICH_ELEMENTS	Details ...	80	-0.486235	-5.08842	0	0	0	2807	tags=61%, list=13%, signal=70%
REACTOME_ASSEMBLY_OF_THE_PRE_REPLICATIVE_COMPLEX	REACTOME_ASSEMBLY_OF_THE_PRE_REPLICATIVE_COMPLEX	Details ...	63	-0.552751	-5.0591	0	0	0	3228	tags=70%, list=15%, signal=82%
REACTOME_METABOLISM_OF_NON_CODING_RNA	REACTOME_METABOLISM_OF_NON_CODING_RNA	Details ...	48	-0.580632	-4.99527	0	0	0	3284	tags=73%, list=15%, signal=86%
REACTOME_ORC1_REMOVAL_FROM_CHROMATIN	REACTOME_ORC1_REMOVAL_FROM_CHROMATIN	Details ...	65	-0.535085	-4.99077	0	0	0	2807	tags=66%, list=13%, signal=76%
REACTOME_SCFSKP2_MEDIATED_DEGRADATION_OF_P27_P21	REACTOME_SCFSKP2_MEDIATED_DEGRADATION_OF_P27_P21	Details ...	53	-0.571455	-4.97898	0	0	0	2807	tags=70%, list=13%, signal=80%
REACTOME_TRNA_AMINOACYLATION	REACTOME_TRNA_AMINOACYLATION	Details ...	42	-0.658881	-4.97009	0	0	0	3330	tags=81%, list=15%, signal=95%
REACTOME_CYCLIN_E_ASSOCIATED_EVENTS_DURING_G1_S_TRANSITION_	REACTOME_CYCLIN_E_ASSOCIATED_EVENTS_DURING_G1_S_TRANSITION_	Details ...	62	-0.534763	-4.94176	0	0	0	2807	tags=66%, list=13%, signal=76%
REACTOME_CHROMOSOME_MAINTENANCE	REACTOME_CHROMOSOME_MAINTENANCE	Details ...	116	-0.384797	-4.93125	0	0	0	3326	tags=53%, list=15%, signal=63%
REACTOME_TRANSPORT_OF_MATURE_TRANSCRIPT_TO_CYTOPLASM	REACTOME_TRANSPORT_OF_MATURE_TRANSCRIPT_TO_CYTOPLASM	Details ...	52	-0.563068	-4.87506	0	0	0	3284	tags=71%, list=15%, signal=83%
REACTOME_DESTABILIZATION_OF_MRNA_BY_AUF1_HNRNP_D0	REACTOME_DESTABILIZATION_OF_MRNA_BY_AUF1_HNRNP_D0	Details ...	50	-0.573268	-4.76914	0	0	0	2807	tags=70%, list=13%, signal=80%
REACTOME_TRANSCRIPTION_COUPLED_NER_TC_NER	REACTOME_TRANSCRIPTION_COUPLED_NER_TC_NER	Details ...	43	-0.599663	-4.72539	0	0	0	3194	tags=74%, list=15%, signal=87%
REACTOME_CDK_MEDIATED_PHOSPHORYLATION_AND_REMOVAL_OF_CDC6	REACTOME_CDK_MEDIATED_PHOSPHORYLATION_AND_REMOVAL_OF_CDC6	Details ...	46	-0.568806	-4.70072	0	0	0	2807	tags=70%, list=13%, signal=80%
REACTOME_MITOTIC_PROMETAPHASE	REACTOME_MITOTIC_PROMETAPHASE	Details ...	85	-0.434998	-4.69877	0	0	0	3654	tags=60%, list=17%, signal=72%
REACTOME_SCF_BETA_TRCP_MEDIATED_DEGRADATION_OF_EMI1	REACTOME_SCF_BETA_TRCP_MEDIATED_DEGRADATION_OF_EMI1	Details ...	49	-0.567105	-4.63565	0	0	0	2807	tags=69%, list=13%, signal=79%
REACTOME_VIF_MEDIATED_DEGRADATION_OF_APOBEC3G	REACTOME_VIF_MEDIATED_DEGRADATION_OF_APOBEC3G	Details ...	49	-0.567105	-4.62198	0	0	0	2807	tags=69%, list=13%, signal=79%
REACTOME_DNA_STRAND_ELONGATION	REACTOME_DNA_STRAND_ELONGATION	Details ...	29	-0.717319	-4.52522	0	0	0	3194	tags=86%, list=15%, signal=101%
REACTOME_ACTIVATION_OF_NF_KAPPAB_IN_B_CELLS	REACTOME_ACTIVATION_OF_NF_KAPPAB_IN_B_CELLS	Details ...	61	-0.479853	-4.50553	0	0	0	2807	tags=61%, list=13%, signal=69%
REACTOME_FORMATION_OF_RNA_POL_II_ELONGATION_COMPLEX_	REACTOME_FORMATION_OF_RNA_POL_II_ELONGATION_COMPLEX_	Details ...	38	-0.619857	-4.49634	0	0	0	3165	tags=76%, list=14%, signal=89%
REACTOME_RESPIRATORY_ELECTRON_TRANSPORT_ATP_SYNTHESIS_BY_CHEMIOSMOTIC_COUPLING_AND_HEAT_PRODUCTION_BY_UNCOUPLING_PROTEINS_	REACTOME_RESPIRATORY_ELECTRON_TRANSPORT_ATP_SYNTHESIS_BY_CHEMIOSMOTIC_COUPLING_AND_HEAT_PRODUCTION_BY_UNCOUPLING_PROTEINS_	Details ...	80	-0.424594	-4.44607	0	0	0	3879	tags=60%, list=18%, signal=73%
REACTOME_SIGNALING_BY_WNT	REACTOME_SIGNALING_BY_WNT	Details ...	62	-0.470064	-4.42303	0	0	0	2807	tags=60%, list=13%, signal=68%
REACTOME_CDT1_ASSOCIATION_WITH_THE_CDC6_ORC_ORIGIN_COMPLEX	REACTOME_CDT1_ASSOCIATION_WITH_THE_CDC6_ORC_ORIGIN_COMPLEX	Details ...	54	-0.521393	-4.42111	0	0	0	2807	tags=65%, list=13%, signal=74%
REACTOME_RNA_POL_II_TRANSCRIPTION_PRE_INITIATION_AND_PROMOTER_OPENING	REACTOME_RNA_POL_II_TRANSCRIPTION_PRE_INITIATION_AND_PROMOTER_OPENING	Details ...	39	-0.600282	-4.38884	0	0	0	3165	tags=74%, list=14%, signal=87%
REACTOME_TELOMERE_MAINTENANCE	REACTOME_TELOMERE_MAINTENANCE	Details ...	73	-0.425036	-4.38547	0	0	0	3326	tags=58%, list=15%, signal=68%
REACTOME_CROSS_PRESENTATION_OF_SOLUBLE_EXOGENOUS_ANTIGENS_ENDOSOMES	REACTOME_CROSS_PRESENTATION_OF_SOLUBLE_EXOGENOUS_ANTIGENS_ENDOSOMES	Details ...	47	-0.535774	-4.38392	0	0	0	2273	tags=64%, list=10%, signal=71%
REACTOME_MRNA_3_END_PROCESSING	REACTOME_MRNA_3_END_PROCESSING	Details ...	33	-0.63611	-4.35647	0	0	0	3348	tags=79%, list=15%, signal=93%
REACTOME_P53_INDEPENDENT_G1_S_DNA_DAMAGE_CHECKPOINT	REACTOME_P53_INDEPENDENT_G1_S_DNA_DAMAGE_CHECKPOINT	Details ...	48	-0.539809	-4.33896	0	0	0	2807	tags=67%, list=13%, signal=76%
REACTOME_NUCLEOTIDE_EXCISION_REPAIR	REACTOME_NUCLEOTIDE_EXCISION_REPAIR	Details ...	48	-0.54299	-4.29968	0	0	0	3194	tags=69%, list=15%, signal=80%
REACTOME_P53_DEPENDENT_G1_DNA_DAMAGE_RESPONSE	REACTOME_P53_DEPENDENT_G1_DNA_DAMAGE_RESPONSE	Details ...	53	-0.4958	-4.29615	0	0	0	2807	tags=62%, list=13%, signal=71%
REACTOME_AUTODEGRADATION_OF_THE_E3_UBIQUITIN_LIGASE_COP1	REACTOME_AUTODEGRADATION_OF_THE_E3_UBIQUITIN_LIGASE_COP1	Details ...	47	-0.532677	-4.26728	0	0	0	2807	tags=66%, list=13%, signal=75%
REACTOME_DNA_REPAIR	REACTOME_DNA_REPAIR	Details ...	104	-0.357811	-4.25089	0	0	0	3365	tags=51%, list=15%, signal=60%
REACTOME_TCA_CYCLE_AND_RESPIRATORY_ELECTRON_TRANSPORT	REACTOME_TCA_CYCLE_AND_RESPIRATORY_ELECTRON_TRANSPORT	Details ...	116	-0.342096	-4.22936	0	0	0	3879	tags=52%, list=18%, signal=63%
REACTOME_RNA_POL_I_TRANSCRIPTION	REACTOME_RNA_POL_I_TRANSCRIPTION	Details ...	83	-0.391931	-4.19273	0	0	0	3326	tags=54%, list=15%, signal=64%
REACTOME_ER_PHAGOSOME_PATHWAY	REACTOME_ER_PHAGOSOME_PATHWAY	Details ...	58	-0.459383	-4.1884	0	0	0	2807	tags=59%, list=13%, signal=67%
REACTOME_DOWNSTREAM_SIGNALING_EVENTS_OF_B_CELL_RECEPTOR_BCR	REACTOME_DOWNSTREAM_SIGNALING_EVENTS_OF_B_CELL_RECEPTOR_BCR	Details ...	92	-0.362613	-4.15148	0	0	0	2807	tags=49%, list=13%, signal=56%
REACTOME_ANTIGEN_PROCESSING_UBIQUITINATION_PROTEASOME_DEGRADATION	REACTOME_ANTIGEN_PROCESSING_UBIQUITINATION_PROTEASOME_DEGRADATION	Details ...	199	-0.251125	-4.11506	0	0	0	2807	tags=38%, list=13%, signal=43%
REACTOME_REGULATION_OF_ORNITHINE_DECARBOXYLASE_ODC	REACTOME_REGULATION_OF_ORNITHINE_DECARBOXYLASE_ODC	Details ...	48	-0.501592	-4.07829	0	0	0	2273	tags=60%, list=10%, signal=67%
REACTOME_ACTIVATION_OF_THE_PRE_REPLICATIVE_COMPLEX	REACTOME_ACTIVATION_OF_THE_PRE_REPLICATIVE_COMPLEX	Details ...	30	-0.615764	-4.05611	0	0	0	2596	tags=73%, list=12%, signal=83%
REACTOME_ACTIVATION_OF_ATR_IN_RESPONSE_TO_REPLICATION_STRESS	REACTOME_ACTIVATION_OF_ATR_IN_RESPONSE_TO_REPLICATION_STRESS	Details ...	35	-0.565703	-4.00275	0	0	0	3277	tags=71%, list=15%, signal=84%
REACTOME_RNA_POL_III_TRANSCRIPTION	REACTOME_RNA_POL_III_TRANSCRIPTION	Details ...	33	-0.59191	-4.00259	0	0	0	2987	tags=73%, list=14%, signal=84%
REACTOME_FORMATION_OF_THE_HIV1_EARLY_ELONGATION_COMPLEX	REACTOME_FORMATION_OF_THE_HIV1_EARLY_ELONGATION_COMPLEX	Details ...	28	-0.642159	-3.99165	0	0	0	3165	tags=79%, list=14%, signal=92%
REACTOME_MICRORNA_MIRNA_BIOGENESIS	REACTOME_MICRORNA_MIRNA_BIOGENESIS	Details ...	18	-0.757273	-3.94409	0	0	0	2899	tags=89%, list=13%, signal=102%
REACTOME_ELONGATION_ARREST_AND_RECOVERY	REACTOME_ELONGATION_ARREST_AND_RECOVERY	Details ...	27	-0.646336	-3.93332	0	0	0	2899	tags=78%, list=13%, signal=90%
REACTOME_G2_M_CHECKPOINTS	REACTOME_G2_M_CHECKPOINTS	Details ...	41	-0.510004	-3.91875	0	0	0	3277	tags=66%, list=15%, signal=77%
REACTOME_CLASS_I_MHC_MEDIATED_ANTIGEN_PROCESSING_PRESENTATION	REACTOME_CLASS_I_MHC_MEDIATED_ANTIGEN_PROCESSING_PRESENTATION	Details ...	236	-0.221806	-3.90618	0	0	0	2807	tags=35%, list=13%, signal=39%
REACTOME_MITOCHONDRIAL_TRNA_AMINOACYLATION	REACTOME_MITOCHONDRIAL_TRNA_AMINOACYLATION	Details ...	21	-0.705914	-3.85499	0	0	0	3330	tags=86%, list=15%, signal=101%
REACTOME_DEADENYLATION_DEPENDENT_MRNA_DECAY	REACTOME_DEADENYLATION_DEPENDENT_MRNA_DECAY	Details ...	42	-0.494775	-3.83192	0	0	0	3267	tags=64%, list=15%, signal=75%
REACTOME_REGULATION_OF_APOPTOSIS	REACTOME_REGULATION_OF_APOPTOSIS	Details ...	56	-0.444524	-3.81836	0	0	0	2807	tags=57%, list=13%, signal=65%
REACTOME_MRNA_CAPPING	REACTOME_MRNA_CAPPING	Details ...	28	-0.606399	-3.81078	0	0	0	3165	tags=75%, list=14%, signal=88%
REACTOME_RESPIRATORY_ELECTRON_TRANSPORT	REACTOME_RESPIRATORY_ELECTRON_TRANSPORT	Details ...	64	-0.402344	-3.7938	0	0	0	3879	tags=58%, list=18%, signal=70%
REACTOME_EXTENSION_OF_TELOMERES	REACTOME_EXTENSION_OF_TELOMERES	Details ...	26	-0.624272	-3.75068	0	0	0	3194	tags=77%, list=15%, signal=90%
REACTOME_CYTOSOLIC_TRNA_AMINOACYLATION	REACTOME_CYTOSOLIC_TRNA_AMINOACYLATION	Details ...	24	-0.640463	-3.70288	0	0	0	3330	tags=79%, list=15%, signal=93%
REACTOME_ANTIGEN_PROCESSING_CROSS_PRESENTATION	REACTOME_ANTIGEN_PROCESSING_CROSS_PRESENTATION	Details ...	72	-0.373186	-3.69897	0	0	0	2807	tags=50%, list=13%, signal=57%
REACTOME_RNA_POL_III_TRANSCRIPTION_INITIATION_FROM_TYPE_2_PROMOTER	REACTOME_RNA_POL_III_TRANSCRIPTION_INITIATION_FROM_TYPE_2_PROMOTER	Details ...	23	-0.647034	-3.69532	0	0	0	2987	tags=78%, list=14%, signal=91%
REACTOME_MITOCHONDRIAL_PROTEIN_IMPORT	REACTOME_MITOCHONDRIAL_PROTEIN_IMPORT	Details ...	47	-0.445845	-3.66463	0	0	0	3307	tags=60%, list=15%, signal=70%
REACTOME_RNA_POL_III_TRANSCRIPTION_INITIATION_FROM_TYPE_3_PROMOTER	REACTOME_RNA_POL_III_TRANSCRIPTION_INITIATION_FROM_TYPE_3_PROMOTER	Details ...	26	-0.595222	-3.64742	0	0	0	2987	tags=73%, list=14%, signal=85%
REACTOME_PROCESSING_OF_CAPPED_INTRONLESS_PRE_MRNA	REACTOME_PROCESSING_OF_CAPPED_INTRONLESS_PRE_MRNA	Details ...	23	-0.630544	-3.63637	0	0	0	3348	tags=78%, list=15%, signal=92%
REACTOME_FORMATION_OF_TRANSCRIPTION_COUPLED_NER_TC_NER_REPAIR_COMPLEX	REACTOME_FORMATION_OF_TRANSCRIPTION_COUPLED_NER_TC_NER_REPAIR_COMPLEX	Details ...	28	-0.570639	-3.57144	0	0	0	3165	tags=71%, list=14%, signal=83%
REACTOME_DEPOSITION_OF_NEW_CENPA_CONTAINING_NUCLEOSOMES_AT_THE_CENTROMERE	REACTOME_DEPOSITION_OF_NEW_CENPA_CONTAINING_NUCLEOSOMES_AT_THE_CENTROMERE	Details ...	62	-0.381615	-3.53909	0	0	0	3326	tags=53%, list=15%, signal=63%
REACTOME_ABORTIVE_ELONGATION_OF_HIV1_TRANSCRIPT_IN_THE_ABSENCE_OF_TAT	REACTOME_ABORTIVE_ELONGATION_OF_HIV1_TRANSCRIPT_IN_THE_ABSENCE_OF_TAT	Details ...	19	-0.657806	-3.5326	0	0	0	2899	tags=79%, list=13%, signal=91%
REACTOME_REGULATORY_RNA_PATHWAYS	REACTOME_REGULATORY_RNA_PATHWAYS	Details ...	21	-0.63027	-3.52415	0	0	0	2899	tags=76%, list=13%, signal=88%
REACTOME_APC_CDC20_MEDIATED_DEGRADATION_OF_NEK2A	REACTOME_APC_CDC20_MEDIATED_DEGRADATION_OF_NEK2A	Details ...	21	-0.643562	-3.48645	0	0	0	2608	tags=76%, list=12%, signal=86%
REACTOME_RNA_POL_I_TRANSCRIPTION_TERMINATION	REACTOME_RNA_POL_I_TRANSCRIPTION_TERMINATION		20	-0.656223	-3.46322	0	0	0	3165	tags=80%, list=14%, signal=93%
REACTOME_LAGGING_STRAND_SYNTHESIS	REACTOME_LAGGING_STRAND_SYNTHESIS		18	-0.688199	-3.4563	0	0	0	3194	tags=83%, list=15%, signal=97%
REACTOME_RNA_POL_I_TRANSCRIPTION_INITIATION	REACTOME_RNA_POL_I_TRANSCRIPTION_INITIATION		23	-0.595379	-3.41513	0	0	0	3165	tags=74%, list=14%, signal=86%
REACTOME_GLOBAL_GENOMIC_NER_GG_NER	REACTOME_GLOBAL_GENOMIC_NER_GG_NER		32	-0.511297	-3.41256	0	0	0	3194	tags=66%, list=15%, signal=77%
REACTOME_INHIBITION_OF_THE_PROTEOLYTIC_ACTIVITY_OF_APC_C_REQUIRED_FOR_THE_ONSET_OF_ANAPHASE_BY_MITOTIC_SPINDLE_CHECKPOINT_COMPONENTS	REACTOME_INHIBITION_OF_THE_PROTEOLYTIC_ACTIVITY_OF_APC_C_REQUIRED_FOR_THE_ONSET_OF_ANAPHASE_BY_MITOTIC_SPINDLE_CHECKPOINT_COMPONENTS		18	-0.665342	-3.38275	0	0	0	2477	tags=78%, list=11%, signal=88%
REACTOME_MEIOSIS	REACTOME_MEIOSIS		109	-0.271647	-3.27733	0	0	0	3326	tags=42%, list=15%, signal=50%
REACTOME_APC_C_CDC20_MEDIATED_DEGRADATION_OF_CYCLIN_B	REACTOME_APC_C_CDC20_MEDIATED_DEGRADATION_OF_CYCLIN_B		19	-0.618419	-3.25655	0	0	0	2608	tags=74%, list=12%, signal=84%
REACTOME_TRANSPORT_OF_MATURE_MRNA_DERIVED_FROM_AN_INTRONLESS_TRANSCRIPT	REACTOME_TRANSPORT_OF_MATURE_MRNA_DERIVED_FROM_AN_INTRONLESS_TRANSCRIPT		32	-0.475889	-3.23791	0	0	0	3284	tags=63%, list=15%, signal=73%
REACTOME_MEIOTIC_RECOMBINATION	REACTOME_MEIOTIC_RECOMBINATION		82	-0.300622	-3.22638	0	0	0	3326	tags=45%, list=15%, signal=53%
REACTOME_NEP_NS2_INTERACTS_WITH_THE_CELLULAR_EXPORT_MACHINERY	REACTOME_NEP_NS2_INTERACTS_WITH_THE_CELLULAR_EXPORT_MACHINERY		27	-0.517498	-3.20356	0	0	0	3284	tags=67%, list=15%, signal=78%
REACTOME_SIGNALING_BY_THE_B_CELL_RECEPTOR_BCR	REACTOME_SIGNALING_BY_THE_B_CELL_RECEPTOR_BCR		121	-0.246035	-3.1995	0	0	0	2608	tags=36%, list=12%, signal=41%
REACTOME_RNA_POL_III_TRANSCRIPTION_TERMINATION	REACTOME_RNA_POL_III_TRANSCRIPTION_TERMINATION		19	-0.60111	-3.10423	0	0	0	2987	tags=74%, list=14%, signal=85%
REACTOME_RNA_POL_III_CHAIN_ELONGATION	REACTOME_RNA_POL_III_CHAIN_ELONGATION		17	-0.62894	-3.07043	0	0	0	2987	tags=76%, list=14%, signal=88%
REACTOME_PHOSPHORYLATION_OF_THE_APC_C	REACTOME_PHOSPHORYLATION_OF_THE_APC_C		17	-0.612586	-3.05062	0	0	0	2056	tags=71%, list=9%, signal=78%
REACTOME_TRANSPORT_OF_RIBONUCLEOPROTEINS_INTO_THE_HOST_NUCLEUS	REACTOME_TRANSPORT_OF_RIBONUCLEOPROTEINS_INTO_THE_HOST_NUCLEUS		27	-0.480415	-3.02097	0	0	0	3284	tags=63%, list=15%, signal=74%
REACTOME_RNA_POL_I_PROMOTER_OPENING	REACTOME_RNA_POL_I_PROMOTER_OPENING		59	-0.323725	-2.94962	0	1.01231e-05	0.001	3326	tags=47%, list=15%, signal=56%
REACTOME_UNFOLDED_PROTEIN_RESPONSE	REACTOME_UNFOLDED_PROTEIN_RESPONSE		77	-0.286564	-2.92229	0	1.00365e-05	0.001	3989	tags=47%, list=18%, signal=57%
REACTOME_DESTABILIZATION_OF_MRNA_BY_KSRP	REACTOME_DESTABILIZATION_OF_MRNA_BY_KSRP		17	-0.579615	-2.90171	0	9.95147e-06	0.001	2778	tags=71%, list=13%, signal=81%
REACTOME_INTERACTIONS_OF_VPR_WITH_HOST_CELLULAR_PROTEINS	REACTOME_INTERACTIONS_OF_VPR_WITH_HOST_CELLULAR_PROTEINS		31	-0.431449	-2.8486	0	1.86111e-05	0.002	3284	tags=58%, list=15%, signal=68%
REACTOME_CONVERSION_FROM_APC_C_CDC20_TO_APC_C_CDH1_IN_LATE_ANAPHASE	REACTOME_CONVERSION_FROM_APC_C_CDC20_TO_APC_C_CDH1_IN_LATE_ANAPHASE		16	-0.594162	-2.82251	0	1.8456e-05	0.002	2056	tags=69%, list=9%, signal=76%
REACTOME_DESTABILIZATION_OF_MRNA_BY_BRF1	REACTOME_DESTABILIZATION_OF_MRNA_BY_BRF1		16	-0.561193	-2.74328	0	3.69858e-05	0.004	2778	tags=69%, list=13%, signal=79%
REACTOME_TRANSCRIPTIONAL_REGULATION_OF_WHITE_ADIPOCYTE_DIFFERENTIATION	REACTOME_TRANSCRIPTIONAL_REGULATION_OF_WHITE_ADIPOCYTE_DIFFERENTIATION		71	-0.277477	-2.74187	0	3.66827e-05	0.004	2891	tags=41%, list=13%, signal=47%
REACTOME_REGULATION_OF_GLUCOKINASE_BY_GLUCOKINASE_REGULATORY_PROTEIN	REACTOME_REGULATION_OF_GLUCOKINASE_BY_GLUCOKINASE_REGULATORY_PROTEIN		27	-0.443333	-2.72388	0	6.37806e-05	0.007	3284	tags=59%, list=15%, signal=70%
REACTOME_MEIOTIC_SYNAPSIS	REACTOME_MEIOTIC_SYNAPSIS		70	-0.277736	-2.69036	0	7.20441e-05	0.008	3326	tags=43%, list=15%, signal=50%
REACTOME_ANTIVIRAL_MECHANISM_BY_IFN_STIMULATED_GENES	REACTOME_ANTIVIRAL_MECHANISM_BY_IFN_STIMULATED_GENES		65	-0.275758	-2.67225	0	8.84275e-05	0.01	3416	tags=43%, list=16%, signal=51%
REACTOME_G1_S_SPECIFIC_TRANSCRIPTION	REACTOME_G1_S_SPECIFIC_TRANSCRIPTION		17	-0.509695	-2.58716	0	0.000157714	0.018	3020	tags=65%, list=14%, signal=75%
REACTOME_PACKAGING_OF_TELOMERE_ENDS	REACTOME_PACKAGING_OF_TELOMERE_ENDS		47	-0.317043	-2.58224	0	0.000156472	0.018	3326	tags=47%, list=15%, signal=55%
REACTOME_E2F_MEDIATED_REGULATION_OF_DNA_REPLICATION	REACTOME_E2F_MEDIATED_REGULATION_OF_DNA_REPLICATION		32	-0.394066	-2.58135	0	0.000164059	0.019	3020	tags=53%, list=14%, signal=62%
REACTOME_APOPTOSIS	REACTOME_APOPTOSIS		142	-0.185056	-2.55366	0	0.000179728	0.021	2608	tags=30%, list=12%, signal=34%
REACTOME_MITOTIC_G2_G2_M_PHASES	REACTOME_MITOTIC_G2_G2_M_PHASES		78	-0.245263	-2.53358	0	0.000212844	0.025	3355	tags=40%, list=15%, signal=47%
REACTOME_DOUBLE_STRAND_BREAK_REPAIR	REACTOME_DOUBLE_STRAND_BREAK_REPAIR		22	-0.454381	-2.52638	0	0.000220531	0.026	3003	tags=59%, list=14%, signal=68%
REACTOME_ENDOSOMAL_SORTING_COMPLEX_REQUIRED_FOR_TRANSPORT_ESCRT	REACTOME_ENDOSOMAL_SORTING_COMPLEX_REQUIRED_FOR_TRANSPORT_ESCRT		26	-0.42	-2.52027	0	0.000227505	0.027	2608	tags=54%, list=12%, signal=61%
REACTOME_FORMATION_OF_INCISION_COMPLEX_IN_GG_NER	REACTOME_FORMATION_OF_INCISION_COMPLEX_IN_GG_NER		20	-0.45604	-2.4912	0	0.000332279	0.039	3165	tags=60%, list=14%, signal=70%
REACTOME_DESTABILIZATION_OF_MRNA_BY_TRISTETRAPROLIN_TTP	REACTOME_DESTABILIZATION_OF_MRNA_BY_TRISTETRAPROLIN_TTP		16	-0.498647	-2.44269	0	0.000497239	0.059	2778	tags=63%, list=13%, signal=72%
REACTOME_PREFOLDIN_MEDIATED_TRANSFER_OF_SUBSTRATE_TO_CCT_TRIC	REACTOME_PREFOLDIN_MEDIATED_TRANSFER_OF_SUBSTRATE_TO_CCT_TRIC		27	-0.391067	-2.43668	0	0.000519227	0.061	1993	tags=48%, list=9%, signal=53%
REACTOME_PPARA_ACTIVATES_GENE_EXPRESSION	REACTOME_PPARA_ACTIVATES_GENE_EXPRESSION		103	-0.206343	-2.43068	0	0.000539155	0.063	4862	tags=43%, list=22%, signal=55%
REACTOME_OXYGEN_DEPENDENT_PROLINE_HYDROXYLATION_OF_HYPOXIA_INDUCIBLE_FACTOR_ALPHA	REACTOME_OXYGEN_DEPENDENT_PROLINE_HYDROXYLATION_OF_HYPOXIA_INDUCIBLE_FACTOR_ALPHA		16	-0.50641	-2.39518	0	0.00069862	0.079	2608	tags=63%, list=12%, signal=71%
REACTOME_CITRIC_ACID_CYCLE_TCA_CYCLE	REACTOME_CITRIC_ACID_CYCLE_TCA_CYCLE		19	-0.437891	-2.36455	0	0.000911444	0.104	4254	tags=63%, list=19%, signal=78%
REACTOME_HOMOLOGOUS_RECOMBINATION_REPAIR_OF_REPLICATION_INDEPENDENT_DOUBLE_STRAND_BREAKS	REACTOME_HOMOLOGOUS_RECOMBINATION_REPAIR_OF_REPLICATION_INDEPENDENT_DOUBLE_STRAND_BREAKS		16	-0.488373	-2.33991	0	0.00111246	0.128	3003	tags=63%, list=14%, signal=72%
REACTOME_ACTIVATION_OF_CHAPERONE_GENES_BY_XBP1S	REACTOME_ACTIVATION_OF_CHAPERONE_GENES_BY_XBP1S		45	-0.285277	-2.23744	0.00399202	0.00208961	0.229	3989	tags=47%, list=18%, signal=57%
REACTOME_BIOSYNTHESIS_OF_THE_N_GLYCAN_PRECURSOR_DOLICHOL_LIPID_LINKED_OLIGOSACCHARIDE_LLO_AND_TRANSFER_TO_A_NASCENT_PROTEIN	REACTOME_BIOSYNTHESIS_OF_THE_N_GLYCAN_PRECURSOR_DOLICHOL_LIPID_LINKED_OLIGOSACCHARIDE_LLO_AND_TRANSFER_TO_A_NASCENT_PROTEIN		28	-0.35384	-2.23002	0	0.00224698	0.247	3214	tags=50%, list=15%, signal=59%
REACTOME_DEADENYLATION_OF_MRNA	REACTOME_DEADENYLATION_OF_MRNA		18	-0.42942	-2.20632	0	0.00269702	0.294	2773	tags=56%, list=13%, signal=64%
REACTOME_GLUCOSE_TRANSPORT	REACTOME_GLUCOSE_TRANSPORT		38	-0.298079	-2.18109	0.00404858	0.00304003	0.321	3284	tags=45%, list=15%, signal=53%
REACTOME_CYCLIN_A_B1_ASSOCIATED_EVENTS_DURING_G2_M_TRANSITION	REACTOME_CYCLIN_A_B1_ASSOCIATED_EVENTS_DURING_G2_M_TRANSITION		15	-0.429132	-2.03878	0.00402414	0.00783242	0.623	2291	tags=53%, list=10%, signal=60%
REACTOME_PERK_REGULATED_GENE_EXPRESSION	REACTOME_PERK_REGULATED_GENE_EXPRESSION		27	-0.331856	-2.032	0.00608519	0.00812515	0.639	3289	tags=48%, list=15%, signal=57%
REACTOME_DIABETES_PATHWAYS	REACTOME_DIABETES_PATHWAYS		128	-0.154055	-1.99645	0.00400802	0.00997464	0.721	9143	tags=57%, list=42%, signal=97%
REACTOME_AMYLOIDS	REACTOME_AMYLOIDS		79	-0.178033	-1.9057	0.00817996	0.0171204	0.89	3326	tags=33%, list=15%, signal=39%
REACTOME_FORMATION_OF_TUBULIN_FOLDING_INTERMEDIATES_BY_CCT_TRIC	REACTOME_FORMATION_OF_TUBULIN_FOLDING_INTERMEDIATES_BY_CCT_TRIC		21	-0.337999	-1.89027	0.00986193	0.018747	0.916	1993	tags=43%, list=9%, signal=47%
REACTOME_RECRUITMENT_OF_MITOTIC_CENTROSOME_PROTEINS_AND_COMPLEXES	REACTOME_RECRUITMENT_OF_MITOTIC_CENTROSOME_PROTEINS_AND_COMPLEXES		63	-0.196726	-1.87835	0.0102041	0.0200136	0.93	3355	tags=35%, list=15%, signal=41%
REACTOME_MEMBRANE_TRAFFICKING	REACTOME_MEMBRANE_TRAFFICKING		123	-0.14421	-1.86796	0.00775194	0.0211606	0.94	2738	tags=27%, list=12%, signal=30%
REACTOME_PROTEIN_FOLDING	REACTOME_PROTEIN_FOLDING		51	-0.223349	-1.86666	0.0212314	0.0211428	0.941	1993	tags=31%, list=9%, signal=34%
REACTOME_IL1_SIGNALING	REACTOME_IL1_SIGNALING		39	-0.244933	-1.8332	0.0144628	0.0252475	0.968	8129	tags=62%, list=37%, signal=98%
REACTOME_G_PROTEIN_BETA_GAMMA_SIGNALLING	REACTOME_G_PROTEIN_BETA_GAMMA_SIGNALLING		28	-0.285899	-1.82163	0.0117878	0.0267108	0.975	2353	tags=39%, list=11%, signal=44%
REACTOME_REGULATION_OF_HYPOXIA_INDUCIBLE_FACTOR_HIF_BY_OXYGEN	REACTOME_REGULATION_OF_HYPOXIA_INDUCIBLE_FACTOR_HIF_BY_OXYGEN		23	-0.316155	-1.81662	0.00417537	0.0273091	0.978	2608	tags=43%, list=12%, signal=49%
REACTOME_G1_PHASE	REACTOME_G1_PHASE		34	-0.264925	-1.81564	0.0104384	0.0272763	0.978	3228	tags=41%, list=15%, signal=48%
REACTOME_METABOLISM_OF_AMINO_ACIDS_AND_DERIVATIVES	REACTOME_METABOLISM_OF_AMINO_ACIDS_AND_DERIVATIVES		195	-0.112736	-1.81466	0.0221774	0.0272447	0.979	1823	tags=19%, list=8%, signal=21%
REACTOME_ACTIVATION_OF_GENES_BY_ATF4	REACTOME_ACTIVATION_OF_GENES_BY_ATF4		24	-0.308637	-1.81363	0.027668	0.0271714	0.979	3289	tags=46%, list=15%, signal=54%
REACTOME_TRANSFERRIN_ENDOCYTOSIS_AND_RECYCLING	REACTOME_TRANSFERRIN_ENDOCYTOSIS_AND_RECYCLING		25	-0.301763	-1.81197	0.0140845	0.027234	0.982	3038	tags=44%, list=14%, signal=51%
REACTOME_METABOLISM_OF_NUCLEOTIDES	REACTOME_METABOLISM_OF_NUCLEOTIDES		70	-0.181392	-1.78189	0.0156863	0.0315202	0.993	2613	tags=30%, list=12%, signal=34%
REACTOME_PKB_MEDIATED_EVENTS	REACTOME_PKB_MEDIATED_EVENTS		28	-0.277888	-1.76917	0.0208768	0.0334686	0.995	3311	tags=43%, list=15%, signal=50%
REACTOME_G_BETA_GAMMA_SIGNALLING_THROUGH_PI3KGAMMA	REACTOME_G_BETA_GAMMA_SIGNALLING_THROUGH_PI3KGAMMA		25	-0.29301	-1.76877	0.0237154	0.0333722	0.995	2353	tags=40%, list=11%, signal=45%
REACTOME_INSULIN_RECEPTOR_RECYCLING	REACTOME_INSULIN_RECEPTOR_RECYCLING		23	-0.296513	-1.73835	0.022869	0.039176	0.999	3038	tags=43%, list=14%, signal=50%
REACTOME_GPVI_MEDIATED_ACTIVATION_CASCADE	REACTOME_GPVI_MEDIATED_ACTIVATION_CASCADE		31	-0.252061	-1.66753	0.0372549	0.055267	1	4382	tags=45%, list=20%, signal=56%
REACTOME_ASSOCIATION_OF_TRIC_CCT_WITH_TARGET_PROTEINS_DURING_BIOSYNTHESIS	REACTOME_ASSOCIATION_OF_TRIC_CCT_WITH_TARGET_PROTEINS_DURING_BIOSYNTHESIS		26	-0.269401	-1.66283	0.0340681	0.0562567	1	9276	tags=69%, list=42%, signal=120%
REACTOME_SYNTHESIS_OF_GLYCOSYLPHOSPHATIDYLINOSITOL_GPI	REACTOME_SYNTHESIS_OF_GLYCOSYLPHOSPHATIDYLINOSITOL_GPI		17	-0.33829	-1.62937	0.0410448	0.0663077	1	13219	tags=94%, list=60%, signal=237%
REACTOME_G0_AND_EARLY_G1	REACTOME_G0_AND_EARLY_G1		23	-0.283145	-1.60433	0.0416667	0.0740901	1	1425	tags=35%, list=7%, signal=37%
REACTOME_SIGNALING_BY_TGF_BETA_RECEPTOR_COMPLEX	REACTOME_SIGNALING_BY_TGF_BETA_RECEPTOR_COMPLEX		60	-0.171254	-1.56613	0.046748	0.0880925	1	3198	tags=32%, list=15%, signal=37%
REACTOME_METABOLISM_OF_VITAMINS_AND_COFACTORS	REACTOME_METABOLISM_OF_VITAMINS_AND_COFACTORS		50	-0.18397	-1.55788	0.0602911	0.0908422	1	2553	tags=30%, list=12%, signal=34%
REACTOME_FATTY_ACID_TRIACYLGLYCEROL_AND_KETONE_BODY_METABOLISM	REACTOME_FATTY_ACID_TRIACYLGLYCEROL_AND_KETONE_BODY_METABOLISM		167	-0.100758	-1.53701	0.0591837	0.0997807	1	4896	tags=32%, list=22%, signal=41%
REACTOME_CD28_DEPENDENT_PI3K_AKT_SIGNALING	REACTOME_CD28_DEPENDENT_PI3K_AKT_SIGNALING		21	-0.27701	-1.51367	0.0576923	0.110153	1	13764	tags=90%, list=63%, signal=243%
REACTOME_BMAL1_CLOCK_NPAS2_ACTIVATES_CIRCADIAN_EXPRESSION	REACTOME_BMAL1_CLOCK_NPAS2_ACTIVATES_CIRCADIAN_EXPRESSION		35	-0.213907	-1.50888	0.0793037	0.111862	1	14105	tags=86%, list=64%, signal=240%
REACTOME_CIRCADIAN_CLOCK	REACTOME_CIRCADIAN_CLOCK		51	-0.177945	-1.50429	0.0811359	0.113515	1	9861	tags=63%, list=45%, signal=114%
REACTOME_FANCONI_ANEMIA_PATHWAY	REACTOME_FANCONI_ANEMIA_PATHWAY		21	-0.275333	-1.49451	0.0683112	0.118046	1	3365	tags=43%, list=15%, signal=51%
REACTOME_INTRINSIC_PATHWAY_FOR_APOPTOSIS	REACTOME_INTRINSIC_PATHWAY_FOR_APOPTOSIS		29	-0.231048	-1.48905	0.0970297	0.120382	1	7791	tags=59%, list=36%, signal=91%
REACTOME_SYNTHESIS_AND_INTERCONVERSION_OF_NUCLEOTIDE_DI_AND_TRIPHOSPHATES	REACTOME_SYNTHESIS_AND_INTERCONVERSION_OF_NUCLEOTIDE_DI_AND_TRIPHOSPHATES		18	-0.294903	-1.4766	0.0907258	0.126344	1	4501	tags=50%, list=21%, signal=63%
REACTOME_SIGNALING_BY_INSULIN_RECEPTOR	REACTOME_SIGNALING_BY_INSULIN_RECEPTOR		105	-0.123875	-1.4754	0.0854871	0.126128	1	3352	tags=28%, list=15%, signal=32%
REACTOME_EGFR_DOWNREGULATION	REACTOME_EGFR_DOWNREGULATION		24	-0.259844	-1.47485	0.0764706	0.125724	1	3444	tags=42%, list=16%, signal=49%
REACTOME_SMAD2_SMAD3_SMAD4_HETEROTRIMER_REGULATES_TRANSCRIPTION	REACTOME_SMAD2_SMAD3_SMAD4_HETEROTRIMER_REGULATES_TRANSCRIPTION		25	-0.241316	-1.46297	0.089613	0.131601	1	2608	tags=36%, list=12%, signal=41%
REACTOME_GLYCOLYSIS	REACTOME_GLYCOLYSIS		26	-0.240114	-1.46295	0.0693069	0.130872	1	3174	tags=38%, list=14%, signal=45%
REACTOME_CHOLESTEROL_BIOSYNTHESIS	REACTOME_CHOLESTEROL_BIOSYNTHESIS		21	-0.266674	-1.46111	0.0811881	0.13127	1	2511	tags=38%, list=11%, signal=43%
REACTOME_GLYCOGEN_BREAKDOWN_GLYCOGENOLYSIS	REACTOME_GLYCOGEN_BREAKDOWN_GLYCOGENOLYSIS		16	-0.302916	-1.45918	0.0787879	0.131566	1	8434	tags=69%, list=38%, signal=112%
REACTOME_GLUCOSE_METABOLISM	REACTOME_GLUCOSE_METABOLISM		63	-0.151611	-1.45172	0.0764463	0.135014	1	6428	tags=44%, list=29%, signal=63%
REACTOME_GLUCURONIDATION	REACTOME_GLUCURONIDATION		18	-0.281454	-1.43633	0.104082	0.143078	1	10883	tags=78%, list=50%, signal=154%
REACTOME_IRON_UPTAKE_AND_TRANSPORT	REACTOME_IRON_UPTAKE_AND_TRANSPORT		36	-0.195073	-1.40819	0.1	0.160138	1	3038	tags=33%, list=14%, signal=39%
REACTOME_NETRIN1_SIGNALING	REACTOME_NETRIN1_SIGNALING		38	-0.190755	-1.37997	0.121272	0.178715	1	15436	tags=89%, list=70%, signal=302%
REACTOME_PYRUVATE_METABOLISM_AND_CITRIC_ACID_TCA_CYCLE	REACTOME_PYRUVATE_METABOLISM_AND_CITRIC_ACID_TCA_CYCLE		40	-0.181263	-1.36736	0.122841	0.186845	1	4254	tags=38%, list=19%, signal=46%
REACTOME_ASPARAGINE_N_LINKED_GLYCOSYLATION	REACTOME_ASPARAGINE_N_LINKED_GLYCOSYLATION		80	-0.131197	-1.36364	0.129666	0.188793	1	2889	tags=26%, list=13%, signal=30%
REACTOME_NOD1_2_SIGNALING_PATHWAY	REACTOME_NOD1_2_SIGNALING_PATHWAY		30	-0.212269	-1.3559	0.129344	0.194023	1	7774	tags=57%, list=35%, signal=88%
REACTOME_FACTORS_INVOLVED_IN_MEGAKARYOCYTE_DEVELOPMENT_AND_PLATELET_PRODUCTION	REACTOME_FACTORS_INVOLVED_IN_MEGAKARYOCYTE_DEVELOPMENT_AND_PLATELET_PRODUCTION		127	-0.102619	-1.35119	0.125249	0.196572	1	7601	tags=45%, list=35%, signal=68%
REACTOME_PIP3_ACTIVATES_AKT_SIGNALING	REACTOME_PIP3_ACTIVATES_AKT_SIGNALING		27	-0.217699	-1.34197	0.130769	0.202594	1	2541	tags=33%, list=12%, signal=38%
REACTOME_PURINE_METABOLISM	REACTOME_PURINE_METABOLISM		33	-0.191826	-1.31875	0.149338	0.220549	1	7093	tags=52%, list=32%, signal=76%
REACTOME_GABA_SYNTHESIS_RELEASE_REUPTAKE_AND_DEGRADATION	REACTOME_GABA_SYNTHESIS_RELEASE_REUPTAKE_AND_DEGRADATION		17	-0.261139	-1.31542	0.145383	0.222495	1	9752	tags=71%, list=44%, signal=127%
REACTOME_INTERFERON_SIGNALING	REACTOME_INTERFERON_SIGNALING		153	-0.0902464	-1.3014	0.166337	0.233776	1	3480	tags=25%, list=16%, signal=29%
REACTOME_DOWNREGULATION_OF_TGF_BETA_RECEPTOR_SIGNALING	REACTOME_DOWNREGULATION_OF_TGF_BETA_RECEPTOR_SIGNALING		21	-0.235296	-1.29876	0.168378	0.234892	1	3198	tags=38%, list=15%, signal=45%
REACTOME_LATENT_INFECTION_OF_HOMO_SAPIENS_WITH_MYCOBACTERIUM_TUBERCULOSIS	REACTOME_LATENT_INFECTION_OF_HOMO_SAPIENS_WITH_MYCOBACTERIUM_TUBERCULOSIS		31	-0.195457	-1.28647	0.160752	0.245086	1	13397	tags=81%, list=61%, signal=207%
REACTOME_PRE_NOTCH_EXPRESSION_AND_PROCESSING	REACTOME_PRE_NOTCH_EXPRESSION_AND_PROCESSING		38	-0.172779	-1.27096	0.188571	0.258598	1	12369	tags=74%, list=56%, signal=169%
REACTOME_TRANSCRIPTIONAL_ACTIVITY_OF_SMAD2_SMAD3_SMAD4_HETEROTRIMER	REACTOME_TRANSCRIPTIONAL_ACTIVITY_OF_SMAD2_SMAD3_SMAD4_HETEROTRIMER		36	-0.173968	-1.25598	0.215933	0.27154	1	2891	tags=31%, list=13%, signal=35%
REACTOME_CTNNB1_PHOSPHORYLATION_CASCADE	REACTOME_CTNNB1_PHOSPHORYLATION_CASCADE		15	-0.268585	-1.25494	0.201597	0.27127	1	13112	tags=87%, list=60%, signal=216%
REACTOME_CD28_CO_STIMULATION	REACTOME_CD28_CO_STIMULATION		31	-0.187453	-1.24172	0.199593	0.283079	1	4382	tags=39%, list=20%, signal=48%
REACTOME_NOTCH1_INTRACELLULAR_DOMAIN_REGULATES_TRANSCRIPTION	REACTOME_NOTCH1_INTRACELLULAR_DOMAIN_REGULATES_TRANSCRIPTION		44	-0.157006	-1.24067	0.208333	0.282766	1	3042	tags=30%, list=14%, signal=34%
REACTOME_CTLA4_INHIBITORY_SIGNALING	REACTOME_CTLA4_INHIBITORY_SIGNALING		21	-0.226226	-1.23003	0.204365	0.292309	1	2353	tags=33%, list=11%, signal=37%
REACTOME_PHASE_II_CONJUGATION	REACTOME_PHASE_II_CONJUGATION		69	-0.124154	-1.23	0.193548	0.290885	1	6817	tags=43%, list=31%, signal=63%
REACTOME_TAK1_ACTIVATES_NFKB_BY_PHOSPHORYLATION_AND_ACTIVATION_OF_IKKS_COMPLEX	REACTOME_TAK1_ACTIVATES_NFKB_BY_PHOSPHORYLATION_AND_ACTIVATION_OF_IKKS_COMPLEX		23	-0.21075	-1.22148	0.200811	0.298068	1	7774	tags=57%, list=35%, signal=88%
REACTOME_LOSS_OF_NLP_FROM_MITOTIC_CENTROSOMES	REACTOME_LOSS_OF_NLP_FROM_MITOTIC_CENTROSOMES		56	-0.13461	-1.19835	0.242798	0.32241	1	4494	tags=34%, list=21%, signal=43%
REACTOME_REGULATION_OF_INSULIN_LIKE_GROWTH_FACTOR_IGF_ACTIVITY_BY_INSULIN_LIKE_GROWTH_FACTOR_BINDING_PROTEINS_IGFBPS	REACTOME_REGULATION_OF_INSULIN_LIKE_GROWTH_FACTOR_IGF_ACTIVITY_BY_INSULIN_LIKE_GROWTH_FACTOR_BINDING_PROTEINS_IGFBPS		16	-0.251438	-1.19396	0.225933	0.32576	1	10931	tags=75%, list=50%, signal=150%
REACTOME_GLUCONEOGENESIS	REACTOME_GLUCONEOGENESIS		31	-0.178046	-1.17537	0.257545	0.345712	1	3174	tags=32%, list=14%, signal=38%
REACTOME_RORA_ACTIVATES_CIRCADIAN_EXPRESSION	REACTOME_RORA_ACTIVATES_CIRCADIAN_EXPRESSION		23	-0.206851	-1.17434	0.255624	0.345201	1	9765	tags=65%, list=45%, signal=118%
REACTOME_PROTEOLYTIC_CLEAVAGE_OF_SNARE_COMPLEX_PROTEINS	REACTOME_PROTEOLYTIC_CLEAVAGE_OF_SNARE_COMPLEX_PROTEINS		16	-0.240722	-1.16977	0.273453	0.349045	1	9796	tags=69%, list=45%, signal=124%
REACTOME_PI3K_AKT_ACTIVATION	REACTOME_PI3K_AKT_ACTIVATION		36	-0.162142	-1.13772	0.307847	0.387608	1	2541	tags=28%, list=12%, signal=31%
REACTOME_SIGNALING_BY_NOTCH	REACTOME_SIGNALING_BY_NOTCH		96	-0.0983847	-1.1344	0.305556	0.390334	1	15432	tags=80%, list=70%, signal=270%
REACTOME_TRAF6_MEDIATED_INDUCTION_OF_NFKB_AND_MAP_KINASES_UPON_TLR7_8_OR_9_ACTIVATION	REACTOME_TRAF6_MEDIATED_INDUCTION_OF_NFKB_AND_MAP_KINASES_UPON_TLR7_8_OR_9_ACTIVATION		75	-0.112363	-1.11917	0.293139	0.408458	1	7774	tags=47%, list=35%, signal=72%
REACTOME_PI3K_CASCADE	REACTOME_PI3K_CASCADE		68	-0.112145	-1.10386	0.320166	0.427245	1	3352	tags=26%, list=15%, signal=31%
REACTOME_ACTIVATION_OF_BH3_ONLY_PROTEINS	REACTOME_ACTIVATION_OF_BH3_ONLY_PROTEINS		16	-0.23055	-1.10034	0.338583	0.43025	1	4540	tags=44%, list=21%, signal=55%
REACTOME_TGF_BETA_RECEPTOR_SIGNALING_ACTIVATES_SMADS	REACTOME_TGF_BETA_RECEPTOR_SIGNALING_ACTIVATES_SMADS		24	-0.187657	-1.09152	0.321495	0.440256	1	3198	tags=33%, list=15%, signal=39%
REACTOME_CIRCADIAN_REPRESSION_OF_EXPRESSION_BY_REV_ERBA	REACTOME_CIRCADIAN_REPRESSION_OF_EXPRESSION_BY_REV_ERBA		22	-0.191016	-1.09138	0.294239	0.43845	1	9765	tags=64%, list=45%, signal=115%
REACTOME_LYSOSOME_VESICLE_BIOGENESIS	REACTOME_LYSOSOME_VESICLE_BIOGENESIS		22	-0.195592	-1.09045	0.324435	0.437718	1	3688	tags=36%, list=17%, signal=44%
REACTOME_NUCLEOTIDE_BINDING_DOMAIN_LEUCINE_RICH_REPEAT_CONTAINING_RECEPTOR_NLR_SIGNALING_PATHWAYS	REACTOME_NUCLEOTIDE_BINDING_DOMAIN_LEUCINE_RICH_REPEAT_CONTAINING_RECEPTOR_NLR_SIGNALING_PATHWAYS		45	-0.134476	-1.06965	0.35534	0.464505	1	7774	tags=49%, list=35%, signal=76%
REACTOME_BETA_DEFENSINS	REACTOME_BETA_DEFENSINS		40	-0.139349	-1.03657	0.39798	0.511809	1	17772	tags=95%, list=81%, signal=502%
REACTOME_AMINE_COMPOUND_SLC_TRANSPORTERS	REACTOME_AMINE_COMPOUND_SLC_TRANSPORTERS		27	-0.169667	-1.03352	0.396078	0.514057	1	11709	tags=70%, list=53%, signal=151%
REACTOME_RIP_MEDIATED_NFKB_ACTIVATION_VIA_DAI	REACTOME_RIP_MEDIATED_NFKB_ACTIVATION_VIA_DAI		18	-0.199685	-1.03052	0.388412	0.516365	1	1716	tags=28%, list=8%, signal=30%
REACTOME_PRE_NOTCH_TRANSCRIPTION_AND_TRANSLATION	REACTOME_PRE_NOTCH_TRANSCRIPTION_AND_TRANSLATION		23	-0.176163	-1.01793	0.454545	0.533715	1	9484	tags=61%, list=43%, signal=107%
REACTOME_SYNTHESIS_OF_BILE_ACIDS_AND_BILE_SALTS_VIA_7ALPHA_HYDROXYCHOLESTEROL	REACTOME_SYNTHESIS_OF_BILE_ACIDS_AND_BILE_SALTS_VIA_7ALPHA_HYDROXYCHOLESTEROL		15	-0.217991	-1.01305	0.425662	0.538823	1	9837	tags=67%, list=45%, signal=121%
REACTOME_JNK_C_JUN_KINASES_PHOSPHORYLATION_AND_ACTIVATION_MEDIATED_BY_ACTIVATED_HUMAN_TAK1	REACTOME_JNK_C_JUN_KINASES_PHOSPHORYLATION_AND_ACTIVATION_MEDIATED_BY_ACTIVATED_HUMAN_TAK1		16	-0.209365	-1.01165	0.410405	0.538461	1	9113	tags=63%, list=42%, signal=107%
REACTOME_RESOLUTION_OF_AP_SITES_VIA_THE_MULTIPLE_NUCLEOTIDE_PATCH_REPLACEMENT_PATHWAY	REACTOME_RESOLUTION_OF_AP_SITES_VIA_THE_MULTIPLE_NUCLEOTIDE_PATCH_REPLACEMENT_PATHWAY		17	-0.202237	-1.01053	0.411417	0.537893	1	2018	tags=29%, list=9%, signal=32%
REACTOME_NUCLEAR_SIGNALING_BY_ERBB4	REACTOME_NUCLEAR_SIGNALING_BY_ERBB4		38	-0.136858	-1.01033	0.428858	0.535759	1	10848	tags=63%, list=50%, signal=125%
REACTOME_P75_NTR_RECEPTOR_MEDIATED_SIGNALLING	REACTOME_P75_NTR_RECEPTOR_MEDIATED_SIGNALLING		79	-0.0973042	-1.0102	0.414343	0.533533	1	16185	tags=84%, list=74%, signal=318%
REACTOME_DOWNSTREAM_TCR_SIGNALING	REACTOME_DOWNSTREAM_TCR_SIGNALING		34	-0.141091	-0.988491	0.461378	0.564042	1	15606	tags=85%, list=71%, signal=296%
REACTOME_SIGNALING_BY_ERBB4	REACTOME_SIGNALING_BY_ERBB4		87	-0.0894059	-0.984328	0.467078	0.568194	1	1576	tags=16%, list=7%, signal=17%
REACTOME_MYOGENESIS	REACTOME_MYOGENESIS		28	-0.153114	-0.969964	0.493952	0.588859	1	10738	tags=64%, list=49%, signal=126%
REACTOME_PI3K_EVENTS_IN_ERBB4_SIGNALING	REACTOME_PI3K_EVENTS_IN_ERBB4_SIGNALING		36	-0.134318	-0.954918	0.483301	0.610119	1	2541	tags=25%, list=12%, signal=28%
REACTOME_NCAM1_INTERACTIONS	REACTOME_NCAM1_INTERACTIONS		39	-0.131335	-0.946663	0.512658	0.621006	1	3871	tags=31%, list=18%, signal=37%
REACTOME_NA_CL_DEPENDENT_NEUROTRANSMITTER_TRANSPORTERS	REACTOME_NA_CL_DEPENDENT_NEUROTRANSMITTER_TRANSPORTERS		17	-0.187707	-0.939147	0.504082	0.63067	1	11360	tags=71%, list=52%, signal=146%
REACTOME_PLATELET_SENSITIZATION_BY_LDL	REACTOME_PLATELET_SENSITIZATION_BY_LDL		16	-0.194247	-0.933804	0.523517	0.636981	1	5335	tags=44%, list=24%, signal=58%
REACTOME_NRAGE_SIGNALS_DEATH_THROUGH_JNK	REACTOME_NRAGE_SIGNALS_DEATH_THROUGH_JNK		43	-0.119968	-0.921771	0.530938	0.654288	1	10628	tags=60%, list=48%, signal=117%
REACTOME_METABOLISM_OF_CARBOHYDRATES	REACTOME_METABOLISM_OF_CARBOHYDRATES		235	-0.0519687	-0.919858	0.5666	0.654685	1	6428	tags=34%, list=29%, signal=48%
REACTOME_TIGHT_JUNCTION_INTERACTIONS	REACTOME_TIGHT_JUNCTION_INTERACTIONS		29	-0.14202	-0.917032	0.551867	0.656443	1	15785	tags=86%, list=72%, signal=308%
REACTOME_BRANCHED_CHAIN_AMINO_ACID_CATABOLISM	REACTOME_BRANCHED_CHAIN_AMINO_ACID_CATABOLISM		17	-0.182163	-0.914718	0.539078	0.657582	1	17927	tags=100%, list=82%, signal=549%
REACTOME_KINESINS	REACTOME_KINESINS		24	-0.156343	-0.909073	0.555773	0.664385	1	7536	tags=50%, list=34%, signal=76%
REACTOME_PRE_NOTCH_PROCESSING_IN_GOLGI	REACTOME_PRE_NOTCH_PROCESSING_IN_GOLGI		16	-0.185773	-0.90827	0.587302	0.662855	1	12369	tags=75%, list=56%, signal=172%
REACTOME_POST_TRANSLATIONAL_MODIFICATION_SYNTHESIS_OF_GPI_ANCHORED_PROTEINS	REACTOME_POST_TRANSLATIONAL_MODIFICATION_SYNTHESIS_OF_GPI_ANCHORED_PROTEINS		26	-0.150655	-0.907485	0.555118	0.66139	1	13561	tags=77%, list=62%, signal=202%
REACTOME_TOLL_RECEPTOR_CASCADES	REACTOME_TOLL_RECEPTOR_CASCADES		114	-0.0716976	-0.906164	0.549801	0.6608	1	8242	tags=45%, list=38%, signal=71%
REACTOME_DEFENSINS	REACTOME_DEFENSINS		49	-0.107702	-0.904985	0.571429	0.659928	1	17772	tags=92%, list=81%, signal=485%
REACTOME_BASE_EXCISION_REPAIR	REACTOME_BASE_EXCISION_REPAIR		19	-0.171269	-0.901436	0.560241	0.662893	1	2018	tags=26%, list=9%, signal=29%
REACTOME_TRAF6_MEDIATED_NFKB_ACTIVATION	REACTOME_TRAF6_MEDIATED_NFKB_ACTIVATION		21	-0.159992	-0.895529	0.571429	0.6697	1	1716	tags=24%, list=8%, signal=26%
REACTOME_INSULIN_RECEPTOR_SIGNALLING_CASCADE	REACTOME_INSULIN_RECEPTOR_SIGNALLING_CASCADE		84	-0.0821587	-0.891205	0.560886	0.67434	1	1599	tags=15%, list=7%, signal=17%
REACTOME_INSULIN_SYNTHESIS_AND_PROCESSING	REACTOME_INSULIN_SYNTHESIS_AND_PROCESSING		20	-0.164752	-0.887455	0.575816	0.677666	1	8447	tags=55%, list=39%, signal=89%
REACTOME_ACTIVATED_TAK1_MEDIATES_P38_MAPK_ACTIVATION	REACTOME_ACTIVATED_TAK1_MEDIATES_P38_MAPK_ACTIVATION		17	-0.174859	-0.885392	0.598739	0.678318	1	7774	tags=53%, list=35%, signal=82%
REACTOME_DEVELOPMENTAL_BIOLOGY	REACTOME_DEVELOPMENTAL_BIOLOGY		385	-0.03854	-0.885048	0.594433	0.676092	1	8108	tags=41%, list=37%, signal=64%
REACTOME_COSTIMULATION_BY_THE_CD28_FAMILY	REACTOME_COSTIMULATION_BY_THE_CD28_FAMILY		61	-0.0964336	-0.881026	0.60757	0.679598	1	4001	tags=28%, list=18%, signal=34%
REACTOME_PYRIMIDINE_METABOLISM	REACTOME_PYRIMIDINE_METABOLISM		23	-0.151248	-0.879573	0.564103	0.679098	1	1454	tags=22%, list=7%, signal=23%
REACTOME_RIG_I_MDA5_MEDIATED_INDUCTION_OF_IFN_ALPHA_BETA_PATHWAYS	REACTOME_RIG_I_MDA5_MEDIATED_INDUCTION_OF_IFN_ALPHA_BETA_PATHWAYS		72	-0.0893707	-0.874188	0.581633	0.685144	1	6267	tags=38%, list=29%, signal=52%
REACTOME_NEGATIVE_REGULATION_OF_FGFR_SIGNALING	REACTOME_NEGATIVE_REGULATION_OF_FGFR_SIGNALING		36	-0.124651	-0.870784	0.605214	0.688082	1	18580	tags=97%, list=85%, signal=638%
REACTOME_ACTIVATED_POINT_MUTANTS_OF_FGFR2	REACTOME_ACTIVATED_POINT_MUTANTS_OF_FGFR2		16	-0.182731	-0.866755	0.587891	0.691788	1	15175	tags=88%, list=69%, signal=284%
REACTOME_FATTY_ACYL_COA_BIOSYNTHESIS	REACTOME_FATTY_ACYL_COA_BIOSYNTHESIS		18	-0.171713	-0.864809	0.589494	0.692299	1	5981	tags=44%, list=27%, signal=61%
REACTOME_ENOS_ACTIVATION_AND_REGULATION	REACTOME_ENOS_ACTIVATION_AND_REGULATION		19	-0.16095	-0.854997	0.633803	0.70506	1	16085	tags=89%, list=73%, signal=336%
REACTOME_FGFR_LIGAND_BINDING_AND_ACTIVATION	REACTOME_FGFR_LIGAND_BINDING_AND_ACTIVATION		22	-0.152377	-0.838338	0.650854	0.728596	1	18580	tags=100%, list=85%, signal=656%
REACTOME_CHONDROITIN_SULFATE_BIOSYNTHESIS	REACTOME_CHONDROITIN_SULFATE_BIOSYNTHESIS		19	-0.156513	-0.833313	0.681342	0.734044	1	18489	tags=100%, list=84%, signal=639%
REACTOME_BOTULINUM_NEUROTOXICITY	REACTOME_BOTULINUM_NEUROTOXICITY		18	-0.164292	-0.828236	0.658869	0.739215	1	9796	tags=61%, list=45%, signal=110%
REACTOME_INTERACTION_BETWEEN_L1_AND_ANKYRINS	REACTOME_INTERACTION_BETWEEN_L1_AND_ANKYRINS		21	-0.145147	-0.799819	0.736634	0.780282	1	16651	tags=90%, list=76%, signal=376%
REACTOME_RECYCLING_PATHWAY_OF_L1	REACTOME_RECYCLING_PATHWAY_OF_L1		27	-0.128609	-0.789086	0.711656	0.79342	1	9361	tags=56%, list=43%, signal=97%
REACTOME_SIGNALING_BY_NOTCH1	REACTOME_SIGNALING_BY_NOTCH1		68	-0.0814387	-0.783062	0.722222	0.799767	1	3056	tags=22%, list=14%, signal=26%
REACTOME_NEUROTRANSMITTER_RELEASE_CYCLE	REACTOME_NEUROTRANSMITTER_RELEASE_CYCLE		34	-0.114054	-0.779776	0.742204	0.801808	1	9752	tags=56%, list=44%, signal=101%
REACTOME_NEGATIVE_REGULATORS_OF_RIG_I_MDA5_SIGNALING	REACTOME_NEGATIVE_REGULATORS_OF_RIG_I_MDA5_SIGNALING		30	-0.118209	-0.772824	0.75534	0.808976	1	9102	tags=53%, list=42%, signal=91%
REACTOME_PI_3K_CASCADE	REACTOME_PI_3K_CASCADE		54	-0.0880182	-0.767426	0.749027	0.813762	1	2541	tags=20%, list=12%, signal=23%
REACTOME_PI3K_EVENTS_IN_ERBB2_SIGNALING	REACTOME_PI3K_EVENTS_IN_ERBB2_SIGNALING		42	-0.0985723	-0.767299	0.755814	0.810865	1	2541	tags=21%, list=12%, signal=24%
REACTOME_TRIF_MEDIATED_TLR3_SIGNALING	REACTOME_TRIF_MEDIATED_TLR3_SIGNALING		72	-0.0761171	-0.753883	0.77381	0.826374	1	7774	tags=43%, list=35%, signal=67%
REACTOME_DOWNREGULATION_OF_SMAD2_3_SMAD4_TRANSCRIPTIONAL_ACTIVITY	REACTOME_DOWNREGULATION_OF_SMAD2_3_SMAD4_TRANSCRIPTIONAL_ACTIVITY		19	-0.144165	-0.747086	0.793173	0.833058	1	9532	tags=58%, list=43%, signal=102%
REACTOME_REGULATION_OF_BETA_CELL_DEVELOPMENT	REACTOME_REGULATION_OF_BETA_CELL_DEVELOPMENT		30	-0.114256	-0.740827	0.8	0.83865	1	6997	tags=43%, list=32%, signal=64%
REACTOME_MYD88_MAL_CASCADE_INITIATED_ON_PLASMA_MEMBRANE	REACTOME_MYD88_MAL_CASCADE_INITIATED_ON_PLASMA_MEMBRANE		81	-0.070008	-0.732702	0.806841	0.846547	1	6048	tags=35%, list=28%, signal=48%
REACTOME_ACTIVATED_TLR4_SIGNALLING	REACTOME_ACTIVATED_TLR4_SIGNALLING		91	-0.0649995	-0.726003	0.820513	0.852154	1	6048	tags=34%, list=28%, signal=47%
REACTOME_SMOOTH_MUSCLE_CONTRACTION	REACTOME_SMOOTH_MUSCLE_CONTRACTION		23	-0.125017	-0.714527	0.814815	0.864086	1	14415	tags=78%, list=66%, signal=228%
REACTOME_INHIBITION_OF_VOLTAGE_GATED_CA2_CHANNELS_VIA_GBETA_GAMMA_SUBUNITS	REACTOME_INHIBITION_OF_VOLTAGE_GATED_CA2_CHANNELS_VIA_GBETA_GAMMA_SUBUNITS		25	-0.115039	-0.695968	0.855731	0.883936	1	12385	tags=68%, list=57%, signal=156%
REACTOME_ACYL_CHAIN_REMODELLING_OF_PG	REACTOME_ACYL_CHAIN_REMODELLING_OF_PG		16	-0.145175	-0.684691	0.862475	0.894499	1	9149	tags=56%, list=42%, signal=96%
REACTOME_NFKB_AND_MAP_KINASES_ACTIVATION_MEDIATED_BY_TLR4_SIGNALING_REPERTOIRE	REACTOME_NFKB_AND_MAP_KINASES_ACTIVATION_MEDIATED_BY_TLR4_SIGNALING_REPERTOIRE		70	-0.0684269	-0.683987	0.89391	0.892041	1	19482	tags=96%, list=89%, signal=859%
REACTOME_CELL_DEATH_SIGNALLING_VIA_NRAGE_NRIF_AND_NADE	REACTOME_CELL_DEATH_SIGNALLING_VIA_NRAGE_NRIF_AND_NADE		58	-0.0746995	-0.680132	0.885892	0.893181	1	16127	tags=81%, list=74%, signal=306%
REACTOME_RESPONSE_TO_ELEVATED_PLATELET_CYTOSOLIC_CA2_	REACTOME_RESPONSE_TO_ELEVATED_PLATELET_CYTOSOLIC_CA2_		81	-0.0647563	-0.671538	0.887755	0.899743	1	481	tags=9%, list=2%, signal=9%
REACTOME_AMINO_ACID_TRANSPORT_ACROSS_THE_PLASMA_MEMBRANE	REACTOME_AMINO_ACID_TRANSPORT_ACROSS_THE_PLASMA_MEMBRANE		31	-0.101904	-0.662442	0.869048	0.906084	1	18979	tags=97%, list=87%, signal=721%
REACTOME_PLATELET_HOMEOSTASIS	REACTOME_PLATELET_HOMEOSTASIS		76	-0.0650092	-0.657645	0.891837	0.907774	1	17036	tags=84%, list=78%, signal=377%
REACTOME_SPHINGOLIPID_DE_NOVO_BIOSYNTHESIS	REACTOME_SPHINGOLIPID_DE_NOVO_BIOSYNTHESIS		30	-0.0908384	-0.597169	0.950593	0.957549	1	8240	tags=47%, list=38%, signal=75%
REACTOME_NUCLEAR_RECEPTOR_TRANSCRIPTION_PATHWAY	REACTOME_NUCLEAR_RECEPTOR_TRANSCRIPTION_PATHWAY		47	-0.0750811	-0.595135	0.945098	0.955721	1	4887	tags=30%, list=22%, signal=38%
REACTOME_ENERGY_DEPENDENT_REGULATION_OF_MTOR_BY_LKB1_AMPK	REACTOME_ENERGY_DEPENDENT_REGULATION_OF_MTOR_BY_LKB1_AMPK		17	-0.113274	-0.56448	0.96109	0.971608	1	2677	tags=24%, list=12%, signal=27%
REACTOME_POST_TRANSLATIONAL_PROTEIN_MODIFICATION	REACTOME_POST_TRANSLATIONAL_PROTEIN_MODIFICATION		176	-0.0335271	-0.519291	0.978887	0.987518	1	9109	tags=45%, list=42%, signal=76%
REACTOME_GAP_JUNCTION_TRAFFICKING	REACTOME_GAP_JUNCTION_TRAFFICKING		27	-0.0730537	-0.454541	0.99591	0.996608	1	10577	tags=56%, list=48%, signal=107%

## Sheet: BCBL1clone
NAME	GS<br> follow link to MSigDB	GS DETAILS	SIZE	ES	NES	NOM p-val	FDR q-val	FWER p-val	RANK AT MAX	LEADING EDGE
REACTOME_METABOLISM_OF_RNA	REACTOME_METABOLISM_OF_RNA	Details ...	251	-0.655381	-11.969	0	0	0	3062	tags=81%, list=16%, signal=95%
REACTOME_METABOLISM_OF_MRNA	REACTOME_METABOLISM_OF_MRNA	Details ...	206	-0.636695	-10.5799	0	0	0	3051	tags=79%, list=16%, signal=93%
REACTOME_CELL_CYCLE	REACTOME_CELL_CYCLE	Details ...	385	-0.468401	-10.4412	0	0	0	3206	tags=63%, list=17%, signal=74%
REACTOME_CELL_CYCLE_MITOTIC	REACTOME_CELL_CYCLE_MITOTIC	Details ...	300	-0.506189	-10.0239	0	0	0	3561	tags=69%, list=19%, signal=83%
REACTOME_TRANSLATION	REACTOME_TRANSLATION	Details ...	144	-0.704213	-9.89603	0	0	0	2803	tags=85%, list=15%, signal=99%
REACTOME_INFLUENZA_LIFE_CYCLE	REACTOME_INFLUENZA_LIFE_CYCLE	Details ...	134	-0.726422	-9.6382	0	0	0	2587	tags=86%, list=14%, signal=99%
REACTOME_DNA_REPLICATION	REACTOME_DNA_REPLICATION	Details ...	182	-0.607496	-9.57067	0	0	0	3062	tags=76%, list=16%, signal=90%
REACTOME_MRNA_PROCESSING	REACTOME_MRNA_PROCESSING	Details ...	150	-0.666595	-9.501	0	0	0	2872	tags=81%, list=15%, signal=95%
REACTOME_INFLUENZA_VIRAL_RNA_TRANSCRIPTION_AND_REPLICATION	REACTOME_INFLUENZA_VIRAL_RNA_TRANSCRIPTION_AND_REPLICATION	Details ...	100	-0.767121	-9.21959	0	0	0	2587	tags=90%, list=14%, signal=104%
REACTOME_NONSENSE_MEDIATED_DECAY_ENHANCED_BY_THE_EXON_JUNCTION_COMPLEX	REACTOME_NONSENSE_MEDIATED_DECAY_ENHANCED_BY_THE_EXON_JUNCTION_COMPLEX	Details ...	104	-0.764154	-9.10972	0	0	0	2900	tags=91%, list=15%, signal=107%
REACTOME_3_UTR_MEDIATED_TRANSLATIONAL_REGULATION	REACTOME_3_UTR_MEDIATED_TRANSLATIONAL_REGULATION	Details ...	104	-0.750301	-8.99526	0	0	0	2797	tags=89%, list=15%, signal=104%
REACTOME_MITOTIC_M_M_G1_PHASES	REACTOME_MITOTIC_M_M_G1_PHASES	Details ...	162	-0.608642	-8.99451	0	0	0	3177	tags=77%, list=17%, signal=92%
REACTOME_PROCESSING_OF_CAPPED_INTRON_CONTAINING_PRE_MRNA	REACTOME_PROCESSING_OF_CAPPED_INTRON_CONTAINING_PRE_MRNA	Details ...	131	-0.677091	-8.92334	0	0	0	2872	tags=82%, list=15%, signal=97%
REACTOME_HIV_INFECTION	REACTOME_HIV_INFECTION	Details ...	187	-0.554627	-8.89443	0	0	0	3062	tags=71%, list=16%, signal=84%
REACTOME_TRANSCRIPTION	REACTOME_TRANSCRIPTION	Details ...	183	-0.546648	-8.68071	0	0	0	3193	tags=71%, list=17%, signal=85%
REACTOME_SRP_DEPENDENT_COTRANSLATIONAL_PROTEIN_TARGETING_TO_MEMBRANE	REACTOME_SRP_DEPENDENT_COTRANSLATIONAL_PROTEIN_TARGETING_TO_MEMBRANE	Details ...	107	-0.696689	-8.48137	0	0	0	2803	tags=84%, list=15%, signal=98%
REACTOME_METABOLISM_OF_PROTEINS	REACTOME_METABOLISM_OF_PROTEINS	Details ...	415	-0.349872	-8.33782	0	0	0	3550	tags=53%, list=19%, signal=64%
REACTOME_MRNA_SPLICING	REACTOME_MRNA_SPLICING	Details ...	102	-0.685	-8.2402	0	0	0	2872	tags=83%, list=15%, signal=98%
REACTOME_PEPTIDE_CHAIN_ELONGATION	REACTOME_PEPTIDE_CHAIN_ELONGATION	Details ...	84	-0.783209	-8.18833	0	0	0	2587	tags=92%, list=14%, signal=106%
REACTOME_LATE_PHASE_OF_HIV_LIFE_CYCLE	REACTOME_LATE_PHASE_OF_HIV_LIFE_CYCLE	Details ...	96	-0.666236	-7.70851	0	0	0	2827	tags=81%, list=15%, signal=95%
REACTOME_HIV_LIFE_CYCLE	REACTOME_HIV_LIFE_CYCLE	Details ...	109	-0.621308	-7.64755	0	0	0	3062	tags=78%, list=16%, signal=93%
REACTOME_RNA_POL_II_TRANSCRIPTION	REACTOME_RNA_POL_II_TRANSCRIPTION	Details ...	95	-0.674797	-7.59469	0	0	0	2827	tags=82%, list=15%, signal=96%
REACTOME_S_PHASE	REACTOME_S_PHASE	Details ...	105	-0.634054	-7.59374	0	0	0	3561	tags=82%, list=19%, signal=100%
REACTOME_CELL_CYCLE_CHECKPOINTS	REACTOME_CELL_CYCLE_CHECKPOINTS	Details ...	109	-0.607021	-7.58285	0	0	0	2464	tags=73%, list=13%, signal=84%
REACTOME_SYNTHESIS_OF_DNA	REACTOME_SYNTHESIS_OF_DNA	Details ...	89	-0.670964	-7.56114	0	0	0	2455	tags=80%, list=13%, signal=91%
REACTOME_G1_S_TRANSITION	REACTOME_G1_S_TRANSITION	Details ...	105	-0.605323	-7.26086	0	0	0	3561	tags=79%, list=19%, signal=97%
REACTOME_MITOTIC_G1_G1_S_PHASES	REACTOME_MITOTIC_G1_G1_S_PHASES	Details ...	129	-0.536073	-7.17182	0	0	0	3561	tags=72%, list=19%, signal=88%
REACTOME_RESPIRATORY_ELECTRON_TRANSPORT_ATP_SYNTHESIS_BY_CHEMIOSMOTIC_COUPLING_AND_HEAT_PRODUCTION_BY_UNCOUPLING_PROTEINS_	REACTOME_RESPIRATORY_ELECTRON_TRANSPORT_ATP_SYNTHESIS_BY_CHEMIOSMOTIC_COUPLING_AND_HEAT_PRODUCTION_BY_UNCOUPLING_PROTEINS_	Details ...	80	-0.643539	-6.80777	0	0	0	2535	tags=78%, list=13%, signal=89%
REACTOME_FORMATION_OF_THE_TERNARY_COMPLEX_AND_SUBSEQUENTLY_THE_43S_COMPLEX	REACTOME_FORMATION_OF_THE_TERNARY_COMPLEX_AND_SUBSEQUENTLY_THE_43S_COMPLEX	Details ...	48	-0.825905	-6.71174	0	0	0	2148	tags=94%, list=11%, signal=106%
REACTOME_ACTIVATION_OF_THE_MRNA_UPON_BINDING_OF_THE_CAP_BINDING_COMPLEX_AND_EIFS_AND_SUBSEQUENT_BINDING_TO_43S	REACTOME_ACTIVATION_OF_THE_MRNA_UPON_BINDING_OF_THE_CAP_BINDING_COMPLEX_AND_EIFS_AND_SUBSEQUENT_BINDING_TO_43S	Details ...	56	-0.764921	-6.68628	0	0	0	2797	tags=91%, list=15%, signal=107%
REACTOME_HOST_INTERACTIONS_OF_HIV_FACTORS	REACTOME_HOST_INTERACTIONS_OF_HIV_FACTORS	Details ...	119	-0.523235	-6.55869	0	0	0	3195	tags=69%, list=17%, signal=82%
REACTOME_M_G1_TRANSITION	REACTOME_M_G1_TRANSITION	Details ...	77	-0.639618	-6.52072	0	0	0	3177	tags=81%, list=17%, signal=96%
REACTOME_REGULATION_OF_MITOTIC_CELL_CYCLE	REACTOME_REGULATION_OF_MITOTIC_CELL_CYCLE	Details ...	75	-0.619406	-6.38224	0	0	0	3206	tags=79%, list=17%, signal=94%
REACTOME_MRNA_SPLICING_MINOR_PATHWAY	REACTOME_MRNA_SPLICING_MINOR_PATHWAY	Details ...	39	-0.884638	-6.36202	0	0	0	2214	tags=100%, list=12%, signal=113%
REACTOME_TCA_CYCLE_AND_RESPIRATORY_ELECTRON_TRANSPORT	REACTOME_TCA_CYCLE_AND_RESPIRATORY_ELECTRON_TRANSPORT	Details ...	116	-0.49878	-6.36014	0	0	0	2361	tags=62%, list=13%, signal=71%
REACTOME_RESPIRATORY_ELECTRON_TRANSPORT	REACTOME_RESPIRATORY_ELECTRON_TRANSPORT	Details ...	64	-0.664941	-6.29076	0	0	0	2535	tags=80%, list=13%, signal=92%
REACTOME_APC_C_CDC20_MEDIATED_DEGRADATION_OF_MITOTIC_PROTEINS	REACTOME_APC_C_CDC20_MEDIATED_DEGRADATION_OF_MITOTIC_PROTEINS	Details ...	63	-0.650181	-6.21526	0	0	0	3051	tags=81%, list=16%, signal=96%
REACTOME_TRNA_AMINOACYLATION	REACTOME_TRNA_AMINOACYLATION	Details ...	41	-0.809513	-6.16329	0	0	0	1789	tags=90%, list=9%, signal=99%
REACTOME_MITOTIC_PROMETAPHASE	REACTOME_MITOTIC_PROMETAPHASE	Details ...	81	-0.593537	-6.14357	0	0	0	3062	tags=75%, list=16%, signal=89%
REACTOME_METABOLISM_OF_NON_CODING_RNA	REACTOME_METABOLISM_OF_NON_CODING_RNA	Details ...	48	-0.746461	-6.07722	0	0	0	3251	tags=92%, list=17%, signal=110%
REACTOME_APC_C_CDH1_MEDIATED_DEGRADATION_OF_CDC20_AND_OTHER_APC_C_CDH1_TARGETED_PROTEINS_IN_LATE_MITOSIS_EARLY_G1	REACTOME_APC_C_CDH1_MEDIATED_DEGRADATION_OF_CDC20_AND_OTHER_APC_C_CDH1_TARGETED_PROTEINS_IN_LATE_MITOSIS_EARLY_G1	Details ...	62	-0.64729	-5.90472	0	0	0	2133	tags=76%, list=11%, signal=85%
REACTOME_ORC1_REMOVAL_FROM_CHROMATIN	REACTOME_ORC1_REMOVAL_FROM_CHROMATIN	Details ...	64	-0.61253	-5.85748	0	0	0	1751	tags=70%, list=9%, signal=77%
REACTOME_REGULATION_OF_MRNA_STABILITY_BY_PROTEINS_THAT_BIND_AU_RICH_ELEMENTS	REACTOME_REGULATION_OF_MRNA_STABILITY_BY_PROTEINS_THAT_BIND_AU_RICH_ELEMENTS	Details ...	80	-0.553018	-5.8221	0	0	0	3529	tags=74%, list=19%, signal=90%
REACTOME_RNA_POL_II_PRE_TRANSCRIPTION_EVENTS	REACTOME_RNA_POL_II_PRE_TRANSCRIPTION_EVENTS	Details ...	54	-0.685643	-5.81683	0	0	0	2827	tags=83%, list=15%, signal=98%
REACTOME_TRANSPORT_OF_MATURE_TRANSCRIPT_TO_CYTOPLASM	REACTOME_TRANSPORT_OF_MATURE_TRANSCRIPT_TO_CYTOPLASM	Details ...	51	-0.682887	-5.80857	0	0	0	3062	tags=84%, list=16%, signal=100%
REACTOME_CHROMOSOME_MAINTENANCE	REACTOME_CHROMOSOME_MAINTENANCE	Details ...	111	-0.460659	-5.74127	0	0	0	3432	tags=64%, list=18%, signal=78%
REACTOME_ASSEMBLY_OF_THE_PRE_REPLICATIVE_COMPLEX	REACTOME_ASSEMBLY_OF_THE_PRE_REPLICATIVE_COMPLEX	Details ...	62	-0.614699	-5.68311	0	0	0	3051	tags=77%, list=16%, signal=92%
REACTOME_AUTODEGRADATION_OF_CDH1_BY_CDH1_APC_C	REACTOME_AUTODEGRADATION_OF_CDH1_BY_CDH1_APC_C	Details ...	54	-0.666785	-5.68249	0	0	0	2133	tags=78%, list=11%, signal=87%
REACTOME_CDT1_ASSOCIATION_WITH_THE_CDC6_ORC_ORIGIN_COMPLEX	REACTOME_CDT1_ASSOCIATION_WITH_THE_CDC6_ORC_ORIGIN_COMPLEX	Details ...	53	-0.651637	-5.67823	0	0	0	3051	tags=81%, list=16%, signal=96%
REACTOME_CYCLIN_E_ASSOCIATED_EVENTS_DURING_G1_S_TRANSITION_	REACTOME_CYCLIN_E_ASSOCIATED_EVENTS_DURING_G1_S_TRANSITION_	Details ...	61	-0.616752	-5.63959	0	0	0	3561	tags=80%, list=19%, signal=99%
REACTOME_DNA_REPAIR	REACTOME_DNA_REPAIR	Details ...	103	-0.467481	-5.58823	0	0	0	3505	tags=65%, list=19%, signal=79%
REACTOME_SCFSKP2_MEDIATED_DEGRADATION_OF_P27_P21	REACTOME_SCFSKP2_MEDIATED_DEGRADATION_OF_P27_P21	Details ...	52	-0.63986	-5.58644	0	0	0	1751	tags=73%, list=9%, signal=80%
REACTOME_RNA_POL_I_RNA_POL_III_AND_MITOCHONDRIAL_TRANSCRIPTION	REACTOME_RNA_POL_I_RNA_POL_III_AND_MITOCHONDRIAL_TRANSCRIPTION	Details ...	103	-0.479267	-5.51347	0	0	0	3467	tags=66%, list=18%, signal=80%
REACTOME_VIF_MEDIATED_DEGRADATION_OF_APOBEC3G	REACTOME_VIF_MEDIATED_DEGRADATION_OF_APOBEC3G	Details ...	48	-0.659323	-5.43489	0	0	0	1745	tags=75%, list=9%, signal=82%
REACTOME_CDK_MEDIATED_PHOSPHORYLATION_AND_REMOVAL_OF_CDC6	REACTOME_CDK_MEDIATED_PHOSPHORYLATION_AND_REMOVAL_OF_CDC6	Details ...	45	-0.687062	-5.39999	0	0	0	1745	tags=78%, list=9%, signal=85%
REACTOME_FORMATION_OF_RNA_POL_II_ELONGATION_COMPLEX_	REACTOME_FORMATION_OF_RNA_POL_II_ELONGATION_COMPLEX_	Details ...	38	-0.731522	-5.36742	0	0	0	2614	tags=87%, list=14%, signal=101%
REACTOME_TRANSCRIPTION_COUPLED_NER_TC_NER	REACTOME_TRANSCRIPTION_COUPLED_NER_TC_NER	Details ...	43	-0.677124	-5.30416	0	0	0	2614	tags=81%, list=14%, signal=94%
REACTOME_RNA_POL_II_TRANSCRIPTION_PRE_INITIATION_AND_PROMOTER_OPENING	REACTOME_RNA_POL_II_TRANSCRIPTION_PRE_INITIATION_AND_PROMOTER_OPENING	Details ...	39	-0.723639	-5.30113	0	0	0	2827	tags=87%, list=15%, signal=102%
REACTOME_AUTODEGRADATION_OF_THE_E3_UBIQUITIN_LIGASE_COP1	REACTOME_AUTODEGRADATION_OF_THE_E3_UBIQUITIN_LIGASE_COP1	Details ...	46	-0.648356	-5.24449	0	0	0	1745	tags=74%, list=9%, signal=81%
REACTOME_DESTABILIZATION_OF_MRNA_BY_AUF1_HNRNP_D0	REACTOME_DESTABILIZATION_OF_MRNA_BY_AUF1_HNRNP_D0	Details ...	49	-0.636056	-5.21598	0	0	0	3051	tags=80%, list=16%, signal=95%
REACTOME_MRNA_CAPPING	REACTOME_MRNA_CAPPING	Details ...	28	-0.827141	-5.20811	0	0	0	2614	tags=96%, list=14%, signal=112%
REACTOME_FORMATION_OF_THE_HIV1_EARLY_ELONGATION_COMPLEX	REACTOME_FORMATION_OF_THE_HIV1_EARLY_ELONGATION_COMPLEX	Details ...	28	-0.827141	-5.18381	0	0	0	2614	tags=96%, list=14%, signal=112%
REACTOME_P53_DEPENDENT_G1_DNA_DAMAGE_RESPONSE	REACTOME_P53_DEPENDENT_G1_DNA_DAMAGE_RESPONSE	Details ...	52	-0.601611	-5.13074	0	0	0	1745	tags=69%, list=9%, signal=76%
REACTOME_DNA_STRAND_ELONGATION	REACTOME_DNA_STRAND_ELONGATION	Details ...	30	-0.790421	-5.11577	0	0	0	2094	tags=90%, list=11%, signal=101%
REACTOME_P53_INDEPENDENT_G1_S_DNA_DAMAGE_CHECKPOINT	REACTOME_P53_INDEPENDENT_G1_S_DNA_DAMAGE_CHECKPOINT	Details ...	47	-0.632625	-5.1136	0	0	0	1745	tags=72%, list=9%, signal=80%
REACTOME_SCF_BETA_TRCP_MEDIATED_DEGRADATION_OF_EMI1	REACTOME_SCF_BETA_TRCP_MEDIATED_DEGRADATION_OF_EMI1	Details ...	48	-0.623531	-5.05061	0	0	0	3206	tags=79%, list=17%, signal=95%
REACTOME_NUCLEOTIDE_EXCISION_REPAIR	REACTOME_NUCLEOTIDE_EXCISION_REPAIR	Details ...	48	-0.613537	-5.0206	0	0	0	2214	tags=73%, list=12%, signal=82%
REACTOME_CLEAVAGE_OF_GROWING_TRANSCRIPT_IN_THE_TERMINATION_REGION_	REACTOME_CLEAVAGE_OF_GROWING_TRANSCRIPT_IN_THE_TERMINATION_REGION_	Details ...	41	-0.656972	-4.97701	0	0	0	2821	tags=80%, list=15%, signal=94%
REACTOME_G2_M_CHECKPOINTS	REACTOME_G2_M_CHECKPOINTS	Details ...	41	-0.655835	-4.93191	0	0	0	3303	tags=83%, list=17%, signal=100%
REACTOME_ACTIVATION_OF_ATR_IN_RESPONSE_TO_REPLICATION_STRESS	REACTOME_ACTIVATION_OF_ATR_IN_RESPONSE_TO_REPLICATION_STRESS	Details ...	35	-0.699917	-4.88913	0	0	0	2455	tags=83%, list=13%, signal=95%
REACTOME_ER_PHAGOSOME_PATHWAY	REACTOME_ER_PHAGOSOME_PATHWAY	Details ...	57	-0.540858	-4.88464	0	0	0	1745	tags=63%, list=9%, signal=69%
REACTOME_SIGNALING_BY_WNT	REACTOME_SIGNALING_BY_WNT	Details ...	61	-0.520486	-4.86533	0	0	0	3206	tags=69%, list=17%, signal=83%
REACTOME_RNA_POL_III_TRANSCRIPTION	REACTOME_RNA_POL_III_TRANSCRIPTION	Details ...	30	-0.74624	-4.84264	0	0	0	2927	tags=90%, list=15%, signal=106%
REACTOME_EXTENSION_OF_TELOMERES	REACTOME_EXTENSION_OF_TELOMERES	Details ...	27	-0.779168	-4.7916	0	0	0	2094	tags=89%, list=11%, signal=100%
REACTOME_MITOCHONDRIAL_TRNA_AMINOACYLATION	REACTOME_MITOCHONDRIAL_TRNA_AMINOACYLATION	Details ...	20	-0.906277	-4.78908	0	0	0	1789	tags=100%, list=9%, signal=110%
REACTOME_TRANSPORT_OF_MATURE_MRNA_DERIVED_FROM_AN_INTRONLESS_TRANSCRIPT	REACTOME_TRANSPORT_OF_MATURE_MRNA_DERIVED_FROM_AN_INTRONLESS_TRANSCRIPT	Details ...	32	-0.714115	-4.71591	0	0	0	3062	tags=88%, list=16%, signal=104%
REACTOME_ELONGATION_ARREST_AND_RECOVERY	REACTOME_ELONGATION_ARREST_AND_RECOVERY	Details ...	27	-0.735715	-4.67548	0	0	0	2214	tags=85%, list=12%, signal=96%
REACTOME_CROSS_PRESENTATION_OF_SOLUBLE_EXOGENOUS_ANTIGENS_ENDOSOMES	REACTOME_CROSS_PRESENTATION_OF_SOLUBLE_EXOGENOUS_ANTIGENS_ENDOSOMES	Details ...	45	-0.597961	-4.67431	0	0	0	1745	tags=69%, list=9%, signal=76%
REACTOME_REGULATION_OF_ORNITHINE_DECARBOXYLASE_ODC	REACTOME_REGULATION_OF_ORNITHINE_DECARBOXYLASE_ODC	Details ...	47	-0.568636	-4.62053	0	0	0	1745	tags=66%, list=9%, signal=72%
REACTOME_ABORTIVE_ELONGATION_OF_HIV1_TRANSCRIPT_IN_THE_ABSENCE_OF_TAT	REACTOME_ABORTIVE_ELONGATION_OF_HIV1_TRANSCRIPT_IN_THE_ABSENCE_OF_TAT	Details ...	19	-0.8837	-4.61831	0	0	0	2214	tags=100%, list=12%, signal=113%
REACTOME_ACTIVATION_OF_THE_PRE_REPLICATIVE_COMPLEX	REACTOME_ACTIVATION_OF_THE_PRE_REPLICATIVE_COMPLEX	Details ...	30	-0.704501	-4.60465	0	0	0	2455	tags=83%, list=13%, signal=96%
REACTOME_TELOMERE_MAINTENANCE	REACTOME_TELOMERE_MAINTENANCE	Details ...	69	-0.472211	-4.51391	0	0	0	3432	tags=65%, list=18%, signal=79%
REACTOME_MRNA_3_END_PROCESSING	REACTOME_MRNA_3_END_PROCESSING	Details ...	32	-0.664293	-4.49002	0	0	0	2821	tags=81%, list=15%, signal=95%
REACTOME_DEADENYLATION_DEPENDENT_MRNA_DECAY	REACTOME_DEADENYLATION_DEPENDENT_MRNA_DECAY	Details ...	43	-0.5828	-4.44557	0	0	0	3952	tags=79%, list=21%, signal=100%
REACTOME_REGULATION_OF_APOPTOSIS	REACTOME_REGULATION_OF_APOPTOSIS	Details ...	55	-0.512708	-4.43875	0	0	0	3051	tags=67%, list=16%, signal=80%
REACTOME_RNA_POL_III_TRANSCRIPTION_INITIATION_FROM_TYPE_2_PROMOTER	REACTOME_RNA_POL_III_TRANSCRIPTION_INITIATION_FROM_TYPE_2_PROMOTER	Details ...	20	-0.815299	-4.38821	0	0	0	2561	tags=95%, list=14%, signal=110%
REACTOME_CYTOSOLIC_TRNA_AMINOACYLATION	REACTOME_CYTOSOLIC_TRNA_AMINOACYLATION	Details ...	24	-0.750194	-4.3731	0	0	0	1589	tags=83%, list=8%, signal=91%
REACTOME_LAGGING_STRAND_SYNTHESIS	REACTOME_LAGGING_STRAND_SYNTHESIS	Details ...	19	-0.837376	-4.37052	0	0	0	2094	tags=95%, list=11%, signal=106%
REACTOME_ACTIVATION_OF_NF_KAPPAB_IN_B_CELLS	REACTOME_ACTIVATION_OF_NF_KAPPAB_IN_B_CELLS	Details ...	60	-0.475825	-4.35458	0	0	0	1745	tags=57%, list=9%, signal=62%
REACTOME_RNA_POL_III_TRANSCRIPTION_INITIATION_FROM_TYPE_3_PROMOTER	REACTOME_RNA_POL_III_TRANSCRIPTION_INITIATION_FROM_TYPE_3_PROMOTER	Details ...	23	-0.759022	-4.29878	0	0	0	2927	tags=91%, list=15%, signal=108%
REACTOME_MICRORNA_MIRNA_BIOGENESIS	REACTOME_MICRORNA_MIRNA_BIOGENESIS	Details ...	18	-0.828581	-4.25318	0	0	0	3253	tags=100%, list=17%, signal=121%
REACTOME_RNA_POL_I_TRANSCRIPTION_INITIATION	REACTOME_RNA_POL_I_TRANSCRIPTION_INITIATION	Details ...	23	-0.732086	-4.24439	0	0	0	2614	tags=87%, list=14%, signal=101%
REACTOME_ANTIGEN_PROCESSING_CROSS_PRESENTATION	REACTOME_ANTIGEN_PROCESSING_CROSS_PRESENTATION	Details ...	70	-0.423502	-4.21216	0	0	0	1745	tags=51%, list=9%, signal=56%
REACTOME_NEP_NS2_INTERACTS_WITH_THE_CELLULAR_EXPORT_MACHINERY	REACTOME_NEP_NS2_INTERACTS_WITH_THE_CELLULAR_EXPORT_MACHINERY	Details ...	27	-0.690745	-4.20291	0	0	0	3062	tags=85%, list=16%, signal=102%
REACTOME_TRANSPORT_OF_RIBONUCLEOPROTEINS_INTO_THE_HOST_NUCLEUS	REACTOME_TRANSPORT_OF_RIBONUCLEOPROTEINS_INTO_THE_HOST_NUCLEUS	Details ...	27	-0.653655	-4.09452	0	0	0	3062	tags=81%, list=16%, signal=97%
REACTOME_MITOCHONDRIAL_PROTEIN_IMPORT	REACTOME_MITOCHONDRIAL_PROTEIN_IMPORT	Details ...	48	-0.505433	-4.05163	0	0	0	3070	tags=67%, list=16%, signal=79%
REACTOME_RNA_POL_I_TRANSCRIPTION_TERMINATION	REACTOME_RNA_POL_I_TRANSCRIPTION_TERMINATION	Details ...	20	-0.767271	-4.01548	0	0	0	3467	tags=95%, list=18%, signal=116%
REACTOME_RNA_POL_I_TRANSCRIPTION	REACTOME_RNA_POL_I_TRANSCRIPTION	Details ...	74	-0.385537	-3.96962	0	0	0	3467	tags=57%, list=18%, signal=69%
REACTOME_FORMATION_OF_TRANSCRIPTION_COUPLED_NER_TC_NER_REPAIR_COMPLEX	REACTOME_FORMATION_OF_TRANSCRIPTION_COUPLED_NER_TC_NER_REPAIR_COMPLEX	Details ...	28	-0.612537	-3.92309	0	0	0	2614	tags=75%, list=14%, signal=87%
REACTOME_GLOBAL_GENOMIC_NER_GG_NER	REACTOME_GLOBAL_GENOMIC_NER_GG_NER	Details ...	32	-0.581994	-3.90115	0	0	0	2012	tags=69%, list=11%, signal=77%
REACTOME_REGULATION_OF_GLUCOKINASE_BY_GLUCOKINASE_REGULATORY_PROTEIN	REACTOME_REGULATION_OF_GLUCOKINASE_BY_GLUCOKINASE_REGULATORY_PROTEIN		27	-0.616564	-3.86203	0	0	0	3062	tags=78%, list=16%, signal=93%
REACTOME_PROCESSING_OF_CAPPED_INTRONLESS_PRE_MRNA	REACTOME_PROCESSING_OF_CAPPED_INTRONLESS_PRE_MRNA		23	-0.682243	-3.85669	0	0	0	1912	tags=78%, list=10%, signal=87%
REACTOME_PROCESSIVE_SYNTHESIS_ON_THE_LAGGING_STRAND	REACTOME_PROCESSIVE_SYNTHESIS_ON_THE_LAGGING_STRAND		15	-0.824739	-3.84246	0	0	0	3323	tags=100%, list=18%, signal=121%
REACTOME_INTERACTIONS_OF_VPR_WITH_HOST_CELLULAR_PROTEINS	REACTOME_INTERACTIONS_OF_VPR_WITH_HOST_CELLULAR_PROTEINS		32	-0.5576	-3.83483	0	0	0	3062	tags=72%, list=16%, signal=86%
REACTOME_REGULATORY_RNA_PATHWAYS	REACTOME_REGULATORY_RNA_PATHWAYS		21	-0.693105	-3.83049	0	0	0	2214	tags=81%, list=12%, signal=92%
REACTOME_ANTIGEN_PROCESSING_UBIQUITINATION_PROTEASOME_DEGRADATION	REACTOME_ANTIGEN_PROCESSING_UBIQUITINATION_PROTEASOME_DEGRADATION		195	-0.231035	-3.70194	0	0	0	3721	tags=43%, list=20%, signal=52%
REACTOME_DEPOSITION_OF_NEW_CENPA_CONTAINING_NUCLEOSOMES_AT_THE_CENTROMERE	REACTOME_DEPOSITION_OF_NEW_CENPA_CONTAINING_NUCLEOSOMES_AT_THE_CENTROMERE		55	-0.419534	-3.67297	0	0	0	3432	tags=60%, list=18%, signal=73%
REACTOME_APC_CDC20_MEDIATED_DEGRADATION_OF_NEK2A	REACTOME_APC_CDC20_MEDIATED_DEGRADATION_OF_NEK2A		20	-0.670282	-3.63863	0	0	0	2464	tags=80%, list=13%, signal=92%
REACTOME_RNA_POL_III_TRANSCRIPTION_TERMINATION	REACTOME_RNA_POL_III_TRANSCRIPTION_TERMINATION		16	-0.758454	-3.57233	0	0	0	2214	tags=88%, list=12%, signal=99%
REACTOME_CLASS_I_MHC_MEDIATED_ANTIGEN_PROCESSING_PRESENTATION	REACTOME_CLASS_I_MHC_MEDIATED_ANTIGEN_PROCESSING_PRESENTATION		231	-0.201062	-3.53425	0	0	0	3281	tags=37%, list=17%, signal=45%
REACTOME_ANTIVIRAL_MECHANISM_BY_IFN_STIMULATED_GENES	REACTOME_ANTIVIRAL_MECHANISM_BY_IFN_STIMULATED_GENES		65	-0.373094	-3.48766	0	0	0	2567	tags=51%, list=14%, signal=59%
REACTOME_GLUCOSE_TRANSPORT	REACTOME_GLUCOSE_TRANSPORT		38	-0.470431	-3.48678	0	0	0	3062	tags=63%, list=16%, signal=75%
REACTOME_DOWNSTREAM_SIGNALING_EVENTS_OF_B_CELL_RECEPTOR_BCR	REACTOME_DOWNSTREAM_SIGNALING_EVENTS_OF_B_CELL_RECEPTOR_BCR		91	-0.315762	-3.48471	0	0	0	1745	tags=41%, list=9%, signal=45%
REACTOME_MITOTIC_G2_G2_M_PHASES	REACTOME_MITOTIC_G2_G2_M_PHASES		77	-0.33976	-3.45395	0	0	0	3421	tags=52%, list=18%, signal=63%
REACTOME_APC_C_CDC20_MEDIATED_DEGRADATION_OF_CYCLIN_B	REACTOME_APC_C_CDC20_MEDIATED_DEGRADATION_OF_CYCLIN_B		18	-0.665512	-3.41702	0	0	0	2133	tags=78%, list=11%, signal=88%
REACTOME_E2F_MEDIATED_REGULATION_OF_DNA_REPLICATION	REACTOME_E2F_MEDIATED_REGULATION_OF_DNA_REPLICATION		33	-0.478984	-3.32076	0	0	0	3561	tags=67%, list=19%, signal=82%
REACTOME_MEIOSIS	REACTOME_MEIOSIS		101	-0.275016	-3.27251	0	0	0	3436	tags=46%, list=18%, signal=55%
REACTOME_INHIBITION_OF_THE_PROTEOLYTIC_ACTIVITY_OF_APC_C_REQUIRED_FOR_THE_ONSET_OF_ANAPHASE_BY_MITOTIC_SPINDLE_CHECKPOINT_COMPONENTS	REACTOME_INHIBITION_OF_THE_PROTEOLYTIC_ACTIVITY_OF_APC_C_REQUIRED_FOR_THE_ONSET_OF_ANAPHASE_BY_MITOTIC_SPINDLE_CHECKPOINT_COMPONENTS		17	-0.63485	-3.19506	0	0	0	2464	tags=76%, list=13%, signal=88%
REACTOME_CITRIC_ACID_CYCLE_TCA_CYCLE	REACTOME_CITRIC_ACID_CYCLE_TCA_CYCLE		19	-0.614393	-3.18741	0	0	0	2325	tags=74%, list=12%, signal=84%
REACTOME_DESTABILIZATION_OF_MRNA_BY_KSRP	REACTOME_DESTABILIZATION_OF_MRNA_BY_KSRP		17	-0.637278	-3.16798	0	0	0	3529	tags=82%, list=19%, signal=101%
REACTOME_DESTABILIZATION_OF_MRNA_BY_TRISTETRAPROLIN_TTP	REACTOME_DESTABILIZATION_OF_MRNA_BY_TRISTETRAPROLIN_TTP		17	-0.637278	-3.16735	0	0	0	3529	tags=82%, list=19%, signal=101%
REACTOME_UNFOLDED_PROTEIN_RESPONSE	REACTOME_UNFOLDED_PROTEIN_RESPONSE		75	-0.300181	-3.11119	0	0	0	3671	tags=49%, list=19%, signal=61%
REACTOME_PHOSPHORYLATION_OF_THE_APC_C	REACTOME_PHOSPHORYLATION_OF_THE_APC_C		16	-0.637641	-3.02805	0	0	0	2133	tags=75%, list=11%, signal=84%
REACTOME_BIOSYNTHESIS_OF_THE_N_GLYCAN_PRECURSOR_DOLICHOL_LIPID_LINKED_OLIGOSACCHARIDE_LLO_AND_TRANSFER_TO_A_NASCENT_PROTEIN	REACTOME_BIOSYNTHESIS_OF_THE_N_GLYCAN_PRECURSOR_DOLICHOL_LIPID_LINKED_OLIGOSACCHARIDE_LLO_AND_TRANSFER_TO_A_NASCENT_PROTEIN		28	-0.467665	-3.00218	0	0	0	2648	tags=61%, list=14%, signal=71%
REACTOME_RECRUITMENT_OF_MITOTIC_CENTROSOME_PROTEINS_AND_COMPLEXES	REACTOME_RECRUITMENT_OF_MITOTIC_CENTROSOME_PROTEINS_AND_COMPLEXES		62	-0.320219	-2.95793	0	0	0	4025	tags=53%, list=21%, signal=67%
REACTOME_FANCONI_ANEMIA_PATHWAY	REACTOME_FANCONI_ANEMIA_PATHWAY		21	-0.539764	-2.94075	0	0	0	3308	tags=71%, list=18%, signal=87%
REACTOME_PERK_REGULATED_GENE_EXPRESSION	REACTOME_PERK_REGULATED_GENE_EXPRESSION		26	-0.485148	-2.92216	0	0	0	2473	tags=62%, list=13%, signal=71%
REACTOME_SIGNALING_BY_THE_B_CELL_RECEPTOR_BCR	REACTOME_SIGNALING_BY_THE_B_CELL_RECEPTOR_BCR		119	-0.228414	-2.89287	0	8.91544e-06	0.001	1745	tags=32%, list=9%, signal=35%
REACTOME_ENDOSOMAL_SORTING_COMPLEX_REQUIRED_FOR_TRANSPORT_ESCRT	REACTOME_ENDOSOMAL_SORTING_COMPLEX_REQUIRED_FOR_TRANSPORT_ESCRT		26	-0.472703	-2.84093	0	2.62607e-05	0.003	3434	tags=65%, list=18%, signal=80%
REACTOME_DESTABILIZATION_OF_MRNA_BY_BRF1	REACTOME_DESTABILIZATION_OF_MRNA_BY_BRF1		17	-0.578402	-2.83207	0	2.60587e-05	0.003	3529	tags=76%, list=19%, signal=94%
REACTOME_DOUBLE_STRAND_BREAK_REPAIR	REACTOME_DOUBLE_STRAND_BREAK_REPAIR		22	-0.498169	-2.80897	0	3.4571e-05	0.004	3480	tags=68%, list=18%, signal=83%
REACTOME_TRANSCRIPTIONAL_REGULATION_OF_WHITE_ADIPOCYTE_DIFFERENTIATION	REACTOME_TRANSCRIPTIONAL_REGULATION_OF_WHITE_ADIPOCYTE_DIFFERENTIATION		69	-0.288055	-2.7984	0	3.43091e-05	0.004	2518	tags=42%, list=13%, signal=48%
REACTOME_PREFOLDIN_MEDIATED_TRANSFER_OF_SUBSTRATE_TO_CCT_TRIC	REACTOME_PREFOLDIN_MEDIATED_TRANSFER_OF_SUBSTRATE_TO_CCT_TRIC		27	-0.4459	-2.79513	0	4.21548e-05	0.005	4182	tags=67%, list=22%, signal=86%
REACTOME_ACTIVATION_OF_GENES_BY_ATF4	REACTOME_ACTIVATION_OF_GENES_BY_ATF4		23	-0.478374	-2.78371	0	5.0777e-05	0.006	2473	tags=61%, list=13%, signal=70%
REACTOME_HOMOLOGOUS_RECOMBINATION_REPAIR_OF_REPLICATION_INDEPENDENT_DOUBLE_STRAND_BREAKS	REACTOME_HOMOLOGOUS_RECOMBINATION_REPAIR_OF_REPLICATION_INDEPENDENT_DOUBLE_STRAND_BREAKS		16	-0.56625	-2.74681	0	5.82392e-05	0.007	3480	tags=75%, list=18%, signal=92%
REACTOME_APOPTOSIS	REACTOME_APOPTOSIS		140	-0.197092	-2.73221	0	5.7811e-05	0.007	3051	tags=36%, list=16%, signal=42%
REACTOME_MEIOTIC_RECOMBINATION	REACTOME_MEIOTIC_RECOMBINATION		73	-0.271203	-2.67745	0	7.46933e-05	0.009	3436	tags=45%, list=18%, signal=55%
REACTOME_PPARA_ACTIVATES_GENE_EXPRESSION	REACTOME_PPARA_ACTIVATES_GENE_EXPRESSION		101	-0.224348	-2.62413	0	0.000131154	0.016	2518	tags=36%, list=13%, signal=41%
REACTOME_MEIOTIC_SYNAPSIS	REACTOME_MEIOTIC_SYNAPSIS		65	-0.280817	-2.62359	0	0.00013021	0.016	3432	tags=46%, list=18%, signal=56%
REACTOME_PROTEIN_FOLDING	REACTOME_PROTEIN_FOLDING		50	-0.319441	-2.6109	0	0.000136922	0.017	4182	tags=54%, list=22%, signal=69%
REACTOME_MEMBRANE_TRAFFICKING	REACTOME_MEMBRANE_TRAFFICKING		122	-0.197509	-2.58599	0	0.000186406	0.023	7440	tags=59%, list=39%, signal=97%
REACTOME_CYCLIN_A_B1_ASSOCIATED_EVENTS_DURING_G2_M_TRANSITION	REACTOME_CYCLIN_A_B1_ASSOCIATED_EVENTS_DURING_G2_M_TRANSITION		15	-0.55892	-2.57033	0	0.000200983	0.025	3303	tags=73%, list=17%, signal=89%
REACTOME_INSULIN_RECEPTOR_RECYCLING	REACTOME_INSULIN_RECEPTOR_RECYCLING		23	-0.447941	-2.56644	0	0.000207228	0.026	3047	tags=61%, list=16%, signal=72%
REACTOME_G1_PHASE	REACTOME_G1_PHASE		35	-0.360436	-2.56227	0.00196464	0.000214575	0.027	3998	tags=57%, list=21%, signal=72%
REACTOME_CONVERSION_FROM_APC_C_CDC20_TO_APC_C_CDH1_IN_LATE_ANAPHASE	REACTOME_CONVERSION_FROM_APC_C_CDC20_TO_APC_C_CDH1_IN_LATE_ANAPHASE		15	-0.554207	-2.54809	0	0.000236774	0.029	2133	tags=67%, list=11%, signal=75%
REACTOME_FORMATION_OF_TUBULIN_FOLDING_INTERMEDIATES_BY_CCT_TRIC	REACTOME_FORMATION_OF_TUBULIN_FOLDING_INTERMEDIATES_BY_CCT_TRIC		21	-0.458322	-2.52278	0	0.000282761	0.035	3945	tags=67%, list=21%, signal=84%
REACTOME_FORMATION_OF_INCISION_COMPLEX_IN_GG_NER	REACTOME_FORMATION_OF_INCISION_COMPLEX_IN_GG_NER		20	-0.462118	-2.48564	0	0.000375843	0.047	2614	tags=60%, list=14%, signal=70%
REACTOME_TRANSFERRIN_ENDOCYTOSIS_AND_RECYCLING	REACTOME_TRANSFERRIN_ENDOCYTOSIS_AND_RECYCLING		25	-0.417715	-2.47318	0	0.00041209	0.051	1943	tags=52%, list=10%, signal=58%
REACTOME_DIABETES_PATHWAYS	REACTOME_DIABETES_PATHWAYS		126	-0.177544	-2.33886	0	0.00111159	0.136	6862	tags=54%, list=36%, signal=84%
REACTOME_PKB_MEDIATED_EVENTS	REACTOME_PKB_MEDIATED_EVENTS		27	-0.379441	-2.31737	0	0.00124912	0.153	3337	tags=56%, list=18%, signal=67%
REACTOME_G1_S_SPECIFIC_TRANSCRIPTION	REACTOME_G1_S_SPECIFIC_TRANSCRIPTION		17	-0.464393	-2.31709	0.00203252	0.00124085	0.153	5680	tags=76%, list=30%, signal=109%
REACTOME_SIGNALING_BY_INSULIN_RECEPTOR	REACTOME_SIGNALING_BY_INSULIN_RECEPTOR		103	-0.196772	-2.3167	0	0.00123268	0.153	3089	tags=36%, list=16%, signal=43%
REACTOME_LOSS_OF_NLP_FROM_MITOTIC_CENTROSOMES	REACTOME_LOSS_OF_NLP_FROM_MITOTIC_CENTROSOMES		55	-0.260395	-2.31392	0.00387597	0.00123203	0.154	4025	tags=47%, list=21%, signal=60%
REACTOME_G0_AND_EARLY_G1	REACTOME_G0_AND_EARLY_G1		23	-0.397519	-2.29676	0	0.00144384	0.177	3998	tags=61%, list=21%, signal=77%
REACTOME_PACKAGING_OF_TELOMERE_ENDS	REACTOME_PACKAGING_OF_TELOMERE_ENDS		42	-0.295159	-2.27099	0	0.00166516	0.203	3432	tags=48%, list=18%, signal=58%
REACTOME_SMAD2_SMAD3_SMAD4_HETEROTRIMER_REGULATES_TRANSCRIPTION	REACTOME_SMAD2_SMAD3_SMAD4_HETEROTRIMER_REGULATES_TRANSCRIPTION		24	-0.369274	-2.18633	0	0.00307598	0.36	4839	tags=63%, list=26%, signal=84%
REACTOME_METABOLISM_OF_AMINO_ACIDS_AND_DERIVATIVES	REACTOME_METABOLISM_OF_AMINO_ACIDS_AND_DERIVATIVES		191	-0.133546	-2.15375	0.00194932	0.00367767	0.415	1756	tags=23%, list=9%, signal=25%
REACTOME_DEADENYLATION_OF_MRNA	REACTOME_DEADENYLATION_OF_MRNA		18	-0.422147	-2.12418	0.00392157	0.00435644	0.466	3577	tags=61%, list=19%, signal=75%
REACTOME_RNA_POL_I_PROMOTER_OPENING	REACTOME_RNA_POL_I_PROMOTER_OPENING		50	-0.258998	-2.10246	0	0.00496547	0.508	3432	tags=44%, list=18%, signal=54%
REACTOME_ASPARAGINE_N_LINKED_GLYCOSYLATION	REACTOME_ASPARAGINE_N_LINKED_GLYCOSYLATION		80	-0.200412	-2.10179	0.00202429	0.00494964	0.509	3550	tags=39%, list=19%, signal=48%
REACTOME_IRON_UPTAKE_AND_TRANSPORT	REACTOME_IRON_UPTAKE_AND_TRANSPORT		36	-0.283685	-2.05856	0.00767754	0.00644389	0.594	3047	tags=44%, list=16%, signal=53%
REACTOME_POST_CHAPERONIN_TUBULIN_FOLDING_PATHWAY	REACTOME_POST_CHAPERONIN_TUBULIN_FOLDING_PATHWAY		18	-0.402641	-2.05067	0.00212314	0.00678554	0.612	3945	tags=61%, list=21%, signal=77%
REACTOME_METABOLISM_OF_NUCLEOTIDES	REACTOME_METABOLISM_OF_NUCLEOTIDES		70	-0.207157	-2.03713	0.00590551	0.00735258	0.638	5006	tags=47%, list=27%, signal=64%
REACTOME_ASSOCIATION_OF_TRIC_CCT_WITH_TARGET_PROTEINS_DURING_BIOSYNTHESIS	REACTOME_ASSOCIATION_OF_TRIC_CCT_WITH_TARGET_PROTEINS_DURING_BIOSYNTHESIS		25	-0.324704	-1.96269	0.0060241	0.0115036	0.805	1431	tags=40%, list=8%, signal=43%
REACTOME_REGULATION_OF_HYPOXIA_INDUCIBLE_FACTOR_HIF_BY_OXYGEN	REACTOME_REGULATION_OF_HYPOXIA_INDUCIBLE_FACTOR_HIF_BY_OXYGEN		23	-0.338928	-1.96018	0.00398406	0.0116124	0.813	3461	tags=52%, list=18%, signal=64%
REACTOME_THE_ROLE_OF_NEF_IN_HIV1_REPLICATION_AND_DISEASE_PATHOGENESIS	REACTOME_THE_ROLE_OF_NEF_IN_HIV1_REPLICATION_AND_DISEASE_PATHOGENESIS		27	-0.298154	-1.88491	0.0059761	0.0179666	0.923	3471	tags=48%, list=18%, signal=59%
REACTOME_PYRUVATE_METABOLISM_AND_CITRIC_ACID_TCA_CYCLE	REACTOME_PYRUVATE_METABOLISM_AND_CITRIC_ACID_TCA_CYCLE		40	-0.255392	-1.87341	0.0156556	0.0190383	0.939	2742	tags=40%, list=15%, signal=47%
REACTOME_LATENT_INFECTION_OF_HOMO_SAPIENS_WITH_MYCOBACTERIUM_TUBERCULOSIS	REACTOME_LATENT_INFECTION_OF_HOMO_SAPIENS_WITH_MYCOBACTERIUM_TUBERCULOSIS		31	-0.284726	-1.86608	0.0144628	0.0196959	0.945	1943	tags=39%, list=10%, signal=43%
REACTOME_INTERFERON_SIGNALING	REACTOME_INTERFERON_SIGNALING		151	-0.128404	-1.81579	0.0161616	0.0252989	0.973	2598	tags=26%, list=14%, signal=30%
REACTOME_SYNTHESIS_OF_PIPS_AT_THE_GOLGI_MEMBRANE	REACTOME_SYNTHESIS_OF_PIPS_AT_THE_GOLGI_MEMBRANE		17	-0.365219	-1.79915	0.0205761	0.0276605	0.981	1997	tags=47%, list=11%, signal=53%
REACTOME_OXYGEN_DEPENDENT_PROLINE_HYDROXYLATION_OF_HYPOXIA_INDUCIBLE_FACTOR_ALPHA	REACTOME_OXYGEN_DEPENDENT_PROLINE_HYDROXYLATION_OF_HYPOXIA_INDUCIBLE_FACTOR_ALPHA		16	-0.379598	-1.78805	0.026694	0.0292856	0.985	3461	tags=56%, list=18%, signal=69%
REACTOME_SYNTHESIS_AND_INTERCONVERSION_OF_NUCLEOTIDE_DI_AND_TRIPHOSPHATES	REACTOME_SYNTHESIS_AND_INTERCONVERSION_OF_NUCLEOTIDE_DI_AND_TRIPHOSPHATES		18	-0.346402	-1.75518	0.0217822	0.0343199	0.993	5006	tags=61%, list=27%, signal=83%
REACTOME_ACTIVATION_OF_CHAPERONE_GENES_BY_XBP1S	REACTOME_ACTIVATION_OF_CHAPERONE_GENES_BY_XBP1S		44	-0.220416	-1.75165	0.0308642	0.0347339	0.994	4432	tags=45%, list=23%, signal=59%
REACTOME_FATTY_ACID_TRIACYLGLYCEROL_AND_KETONE_BODY_METABOLISM	REACTOME_FATTY_ACID_TRIACYLGLYCEROL_AND_KETONE_BODY_METABOLISM		162	-0.114609	-1.7242	0.0269231	0.0396785	0.998	2518	tags=25%, list=13%, signal=28%
REACTOME_NEGATIVE_REGULATORS_OF_RIG_I_MDA5_SIGNALING	REACTOME_NEGATIVE_REGULATORS_OF_RIG_I_MDA5_SIGNALING		30	-0.263109	-1.69963	0.0254237	0.0449408	0.999	10777	tags=83%, list=57%, signal=194%
REACTOME_MHC_CLASS_II_ANTIGEN_PRESENTATION	REACTOME_MHC_CLASS_II_ANTIGEN_PRESENTATION		88	-0.155908	-1.69856	0.020202	0.0449089	0.999	9946	tags=68%, list=53%, signal=143%
REACTOME_RIG_I_MDA5_MEDIATED_INDUCTION_OF_IFN_ALPHA_BETA_PATHWAYS	REACTOME_RIG_I_MDA5_MEDIATED_INDUCTION_OF_IFN_ALPHA_BETA_PATHWAYS		71	-0.171079	-1.67288	0.0283554	0.0507534	1	10879	tags=75%, list=58%, signal=175%
REACTOME_METABOLISM_OF_VITAMINS_AND_COFACTORS	REACTOME_METABOLISM_OF_VITAMINS_AND_COFACTORS		50	-0.200499	-1.66993	0.031068	0.0511684	1	1890	tags=30%, list=10%, signal=33%
REACTOME_NEF_MEDIATES_DOWN_MODULATION_OF_CELL_SURFACE_RECEPTORS_BY_RECRUITING_THEM_TO_CLATHRIN_ADAPTERS	REACTOME_NEF_MEDIATES_DOWN_MODULATION_OF_CELL_SURFACE_RECEPTORS_BY_RECRUITING_THEM_TO_CLATHRIN_ADAPTERS		20	-0.316582	-1.66957	0.0280561	0.0510043	1	3471	tags=50%, list=18%, signal=61%
REACTOME_TRANSCRIPTIONAL_ACTIVITY_OF_SMAD2_SMAD3_SMAD4_HETEROTRIMER	REACTOME_TRANSCRIPTIONAL_ACTIVITY_OF_SMAD2_SMAD3_SMAD4_HETEROTRIMER		35	-0.230871	-1.65579	0.0348162	0.0544137	1	4282	tags=46%, list=23%, signal=59%
REACTOME_SPHINGOLIPID_DE_NOVO_BIOSYNTHESIS	REACTOME_SPHINGOLIPID_DE_NOVO_BIOSYNTHESIS		30	-0.25747	-1.65456	0.0243902	0.0544535	1	7736	tags=67%, list=41%, signal=113%
REACTOME_BASE_EXCISION_REPAIR	REACTOME_BASE_EXCISION_REPAIR		19	-0.298068	-1.57517	0.029703	0.0800234	1	3323	tags=47%, list=18%, signal=57%
REACTOME_GENERIC_TRANSCRIPTION_PATHWAY	REACTOME_GENERIC_TRANSCRIPTION_PATHWAY		331	-0.0740951	-1.56589	0.0469043	0.0831962	1	12718	tags=75%, list=67%, signal=225%
REACTOME_GLYCOLYSIS	REACTOME_GLYCOLYSIS		26	-0.259804	-1.5388	0.0682261	0.0934187	1	3091	tags=42%, list=16%, signal=51%
REACTOME_SIGNALING_BY_TGF_BETA_RECEPTOR_COMPLEX	REACTOME_SIGNALING_BY_TGF_BETA_RECEPTOR_COMPLEX		58	-0.170388	-1.53869	0.0513308	0.0929756	1	3305	tags=34%, list=18%, signal=42%
REACTOME_BRANCHED_CHAIN_AMINO_ACID_CATABOLISM	REACTOME_BRANCHED_CHAIN_AMINO_ACID_CATABOLISM		17	-0.310994	-1.5332	0.0702479	0.0946924	1	9685	tags=82%, list=51%, signal=169%
REACTOME_RESOLUTION_OF_AP_SITES_VIA_THE_MULTIPLE_NUCLEOTIDE_PATCH_REPLACEMENT_PATHWAY	REACTOME_RESOLUTION_OF_AP_SITES_VIA_THE_MULTIPLE_NUCLEOTIDE_PATCH_REPLACEMENT_PATHWAY		17	-0.294938	-1.48548	0.0941884	0.116769	1	3323	tags=47%, list=18%, signal=57%
REACTOME_TRAF6_MEDIATED_NFKB_ACTIVATION	REACTOME_TRAF6_MEDIATED_NFKB_ACTIVATION		21	-0.267445	-1.44458	0.0742268	0.138196	1	9344	tags=76%, list=49%, signal=151%
REACTOME_TRANS_GOLGI_NETWORK_VESICLE_BUDDING	REACTOME_TRANS_GOLGI_NETWORK_VESICLE_BUDDING		57	-0.156285	-1.42091	0.100402	0.152057	1	3022	tags=32%, list=16%, signal=37%
REACTOME_PI3K_CASCADE	REACTOME_PI3K_CASCADE		66	-0.142021	-1.38802	0.0927152	0.172864	1	3337	tags=32%, list=18%, signal=39%
REACTOME_INSULIN_RECEPTOR_SIGNALLING_CASCADE	REACTOME_INSULIN_RECEPTOR_SIGNALLING_CASCADE		82	-0.129797	-1.35962	0.121043	0.192677	1	2627	tags=27%, list=14%, signal=31%
REACTOME_GOLGI_ASSOCIATED_VESICLE_BIOGENESIS	REACTOME_GOLGI_ASSOCIATED_VESICLE_BIOGENESIS		50	-0.161954	-1.34906	0.117308	0.199933	1	13191	tags=86%, list=70%, signal=285%
REACTOME_POST_TRANSLATIONAL_PROTEIN_MODIFICATION	REACTOME_POST_TRANSLATIONAL_PROTEIN_MODIFICATION		176	-0.0859404	-1.33772	0.134766	0.208283	1	8479	tags=53%, list=45%, signal=96%
REACTOME_RIP_MEDIATED_NFKB_ACTIVATION_VIA_DAI	REACTOME_RIP_MEDIATED_NFKB_ACTIVATION_VIA_DAI		18	-0.261688	-1.33146	0.156069	0.212285	1	13948	tags=100%, list=74%, signal=382%
REACTOME_EGFR_DOWNREGULATION	REACTOME_EGFR_DOWNREGULATION		24	-0.230408	-1.33139	0.159836	0.211237	1	2737	tags=38%, list=14%, signal=44%
REACTOME_PURINE_METABOLISM	REACTOME_PURINE_METABOLISM		33	-0.193129	-1.30738	0.15272	0.230965	1	2655	tags=33%, list=14%, signal=39%
REACTOME_GLUCURONIDATION	REACTOME_GLUCURONIDATION		18	-0.256075	-1.30416	0.164969	0.232612	1	5661	tags=56%, list=30%, signal=79%
REACTOME_ENERGY_DEPENDENT_REGULATION_OF_MTOR_BY_LKB1_AMPK	REACTOME_ENERGY_DEPENDENT_REGULATION_OF_MTOR_BY_LKB1_AMPK		16	-0.261064	-1.27828	0.195021	0.25532	1	3337	tags=44%, list=18%, signal=53%
REACTOME_METABOLISM_OF_CARBOHYDRATES	REACTOME_METABOLISM_OF_CARBOHYDRATES		231	-0.069316	-1.23385	0.2	0.300046	1	2305	tags=19%, list=12%, signal=21%
REACTOME_BETA_DEFENSINS	REACTOME_BETA_DEFENSINS		37	-0.167657	-1.2296	0.212766	0.30333	1	10111	tags=70%, list=54%, signal=151%
REACTOME_PYRIMIDINE_METABOLISM	REACTOME_PYRIMIDINE_METABOLISM		23	-0.216144	-1.21049	0.223913	0.32231	1	9061	tags=70%, list=48%, signal=134%
REACTOME_TRAF6_MEDIATED_IRF7_ACTIVATION	REACTOME_TRAF6_MEDIATED_IRF7_ACTIVATION		30	-0.188756	-1.20973	0.225743	0.321547	1	9661	tags=70%, list=51%, signal=143%
REACTOME_GLUTAMATE_NEUROTRANSMITTER_RELEASE_CYCLE	REACTOME_GLUTAMATE_NEUROTRANSMITTER_RELEASE_CYCLE		15	-0.254389	-1.19824	0.216769	0.333197	1	12826	tags=93%, list=68%, signal=291%
REACTOME_NOTCH1_INTRACELLULAR_DOMAIN_REGULATES_TRANSCRIPTION	REACTOME_NOTCH1_INTRACELLULAR_DOMAIN_REGULATES_TRANSCRIPTION		43	-0.148168	-1.1897	0.236686	0.341414	1	1601	tags=23%, list=8%, signal=25%
REACTOME_ABCA_TRANSPORTERS_IN_LIPID_HOMEOSTASIS	REACTOME_ABCA_TRANSPORTERS_IN_LIPID_HOMEOSTASIS		17	-0.23559	-1.18259	0.267347	0.348276	1	8886	tags=71%, list=47%, signal=133%
REACTOME_SHC_RELATED_EVENTS	REACTOME_SHC_RELATED_EVENTS		17	-0.227696	-1.14801	0.262136	0.39116	1	2370	tags=35%, list=13%, signal=40%
REACTOME_GAB1_SIGNALOSOME	REACTOME_GAB1_SIGNALOSOME		36	-0.161526	-1.14251	0.273267	0.396342	1	5874	tags=47%, list=31%, signal=68%
REACTOME_PD1_SIGNALING	REACTOME_PD1_SIGNALING		17	-0.225386	-1.13092	0.304348	0.410209	1	12411	tags=88%, list=66%, signal=257%
REACTOME_CYTOKINE_SIGNALING_IN_IMMUNE_SYSTEM	REACTOME_CYTOKINE_SIGNALING_IN_IMMUNE_SYSTEM		260	-0.0603514	-1.11883	0.3	0.424524	1	9699	tags=57%, list=51%, signal=116%
REACTOME_APOPTOTIC_CLEAVAGE_OF_CELLULAR_PROTEINS	REACTOME_APOPTOTIC_CLEAVAGE_OF_CELLULAR_PROTEINS		36	-0.158968	-1.11217	0.314	0.431446	1	13266	tags=86%, list=70%, signal=289%
REACTOME_SYNTHESIS_OF_PC	REACTOME_SYNTHESIS_OF_PC		18	-0.214154	-1.0956	0.331373	0.452618	1	7501	tags=61%, list=40%, signal=101%
REACTOME_DOWNSTREAM_TCR_SIGNALING	REACTOME_DOWNSTREAM_TCR_SIGNALING		33	-0.158601	-1.09202	0.341317	0.455736	1	13034	tags=85%, list=69%, signal=273%
REACTOME_AMYLOIDS	REACTOME_AMYLOIDS		70	-0.108122	-1.07639	0.354962	0.47563	1	3632	tags=30%, list=19%, signal=37%
REACTOME_DOWNREGULATION_OF_SMAD2_3_SMAD4_TRANSCRIPTIONAL_ACTIVITY	REACTOME_DOWNREGULATION_OF_SMAD2_3_SMAD4_TRANSCRIPTIONAL_ACTIVITY		19	-0.204715	-1.07236	0.352823	0.479409	1	6078	tags=53%, list=32%, signal=78%
REACTOME_NETRIN1_SIGNALING	REACTOME_NETRIN1_SIGNALING		37	-0.152178	-1.06079	0.356855	0.494656	1	13465	tags=86%, list=71%, signal=301%
REACTOME_IL_2_SIGNALING	REACTOME_IL_2_SIGNALING		41	-0.138419	-1.05133	0.361789	0.506935	1	9368	tags=63%, list=50%, signal=126%
REACTOME_TERMINATION_OF_O_GLYCAN_BIOSYNTHESIS	REACTOME_TERMINATION_OF_O_GLYCAN_BIOSYNTHESIS		19	-0.197961	-1.04523	0.400794	0.514193	1	10181	tags=74%, list=54%, signal=160%
REACTOME_SIGNALING_BY_NODAL	REACTOME_SIGNALING_BY_NODAL		18	-0.208682	-1.04408	0.394366	0.513578	1	14948	tags=100%, list=79%, signal=479%
REACTOME_GLUCONEOGENESIS	REACTOME_GLUCONEOGENESIS		31	-0.15808	-1.03889	0.376278	0.519349	1	1894	tags=26%, list=10%, signal=29%
REACTOME_PIP3_ACTIVATES_AKT_SIGNALING	REACTOME_PIP3_ACTIVATES_AKT_SIGNALING		27	-0.170722	-1.03257	0.415254	0.526386	1	5874	tags=48%, list=31%, signal=70%
REACTOME_PROTEOLYTIC_CLEAVAGE_OF_SNARE_COMPLEX_PROTEINS	REACTOME_PROTEOLYTIC_CLEAVAGE_OF_SNARE_COMPLEX_PROTEINS		16	-0.208952	-1.02775	0.401887	0.531613	1	12582	tags=88%, list=67%, signal=262%
REACTOME_COSTIMULATION_BY_THE_CD28_FAMILY	REACTOME_COSTIMULATION_BY_THE_CD28_FAMILY		61	-0.109749	-1.02081	0.421589	0.540176	1	9699	tags=62%, list=51%, signal=128%
REACTOME_PTM_GAMMA_CARBOXYLATION_HYPUSINE_FORMATION_AND_ARYLSULFATASE_ACTIVATION	REACTOME_PTM_GAMMA_CARBOXYLATION_HYPUSINE_FORMATION_AND_ARYLSULFATASE_ACTIVATION		26	-0.165826	-1.01449	0.423228	0.547752	1	11400	tags=77%, list=60%, signal=194%
REACTOME_P75_NTR_RECEPTOR_MEDIATED_SIGNALLING	REACTOME_P75_NTR_RECEPTOR_MEDIATED_SIGNALLING		77	-0.096961	-0.998526	0.442424	0.570583	1	13628	tags=82%, list=72%, signal=293%
REACTOME_SIGNAL_TRANSDUCTION_BY_L1	REACTOME_SIGNAL_TRANSDUCTION_BY_L1		34	-0.143997	-0.991758	0.459839	0.57918	1	4507	tags=38%, list=24%, signal=50%
REACTOME_SHC1_EVENTS_IN_EGFR_SIGNALING	REACTOME_SHC1_EVENTS_IN_EGFR_SIGNALING		15	-0.208048	-0.988032	0.438878	0.582752	1	2370	tags=33%, list=13%, signal=38%
REACTOME_ACYL_CHAIN_REMODELLING_OF_PI	REACTOME_ACYL_CHAIN_REMODELLING_OF_PI		15	-0.207649	-0.982971	0.478682	0.588426	1	12449	tags=87%, list=66%, signal=254%
REACTOME_GLUCOSE_METABOLISM	REACTOME_GLUCOSE_METABOLISM		62	-0.104641	-0.981482	0.462151	0.588363	1	1991	tags=21%, list=11%, signal=23%
REACTOME_MAPK_TARGETS_NUCLEAR_EVENTS_MEDIATED_BY_MAP_KINASES	REACTOME_MAPK_TARGETS_NUCLEAR_EVENTS_MEDIATED_BY_MAP_KINASES		30	-0.146102	-0.975013	0.456842	0.596484	1	4800	tags=40%, list=25%, signal=54%
REACTOME_ERK_MAPK_TARGETS	REACTOME_ERK_MAPK_TARGETS		21	-0.174635	-0.974842	0.479424	0.594165	1	4800	tags=43%, list=25%, signal=57%
REACTOME_NOD1_2_SIGNALING_PATHWAY	REACTOME_NOD1_2_SIGNALING_PATHWAY		29	-0.150782	-0.973536	0.460227	0.593771	1	16042	tags=100%, list=85%, signal=663%
REACTOME_PHOSPHORYLATION_OF_CD3_AND_TCR_ZETA_CHAINS	REACTOME_PHOSPHORYLATION_OF_CD3_AND_TCR_ZETA_CHAINS		15	-0.209663	-0.97253	0.482353	0.592907	1	12411	tags=87%, list=66%, signal=253%
REACTOME_DOWNREGULATION_OF_TGF_BETA_RECEPTOR_SIGNALING	REACTOME_DOWNREGULATION_OF_TGF_BETA_RECEPTOR_SIGNALING		20	-0.180025	-0.972026	0.478261	0.59111	1	1326	tags=25%, list=7%, signal=27%
REACTOME_TRAF6_MEDIATED_INDUCTION_OF_NFKB_AND_MAP_KINASES_UPON_TLR7_8_OR_9_ACTIVATION	REACTOME_TRAF6_MEDIATED_INDUCTION_OF_NFKB_AND_MAP_KINASES_UPON_TLR7_8_OR_9_ACTIVATION		74	-0.0953173	-0.958541	0.508318	0.609998	1	4843	tags=35%, list=26%, signal=47%
REACTOME_SIGNALING_BY_EGFR_IN_CANCER	REACTOME_SIGNALING_BY_EGFR_IN_CANCER		104	-0.0823666	-0.954855	0.504892	0.613555	1	2812	tags=23%, list=15%, signal=27%
REACTOME_SHC_MEDIATED_SIGNALLING	REACTOME_SHC_MEDIATED_SIGNALLING		15	-0.208048	-0.953156	0.508841	0.613568	1	2370	tags=33%, list=13%, signal=38%
REACTOME_CHOLESTEROL_BIOSYNTHESIS	REACTOME_CHOLESTEROL_BIOSYNTHESIS		20	-0.178594	-0.942605	0.537525	0.628678	1	1353	tags=25%, list=7%, signal=27%
REACTOME_SIGNALING_BY_ERBB4	REACTOME_SIGNALING_BY_ERBB4		86	-0.0851377	-0.936618	0.507187	0.636337	1	7623	tags=49%, list=40%, signal=82%
REACTOME_REGULATION_OF_INSULIN_LIKE_GROWTH_FACTOR_IGF_ACTIVITY_BY_INSULIN_LIKE_GROWTH_FACTOR_BINDING_PROTEINS_IGFBPS	REACTOME_REGULATION_OF_INSULIN_LIKE_GROWTH_FACTOR_IGF_ACTIVITY_BY_INSULIN_LIKE_GROWTH_FACTOR_BINDING_PROTEINS_IGFBPS		16	-0.195649	-0.936233	0.510806	0.634314	1	8112	tags=63%, list=43%, signal=109%
REACTOME_GLYCOGEN_BREAKDOWN_GLYCOGENOLYSIS	REACTOME_GLYCOGEN_BREAKDOWN_GLYCOGENOLYSIS		15	-0.194082	-0.91376	0.563745	0.66914	1	12705	tags=87%, list=67%, signal=265%
REACTOME_TRAFFICKING_OF_GLUR2_CONTAINING_AMPA_RECEPTORS	REACTOME_TRAFFICKING_OF_GLUR2_CONTAINING_AMPA_RECEPTORS		15	-0.191655	-0.904634	0.559921	0.681354	1	8974	tags=67%, list=48%, signal=127%
REACTOME_CTLA4_INHIBITORY_SIGNALING	REACTOME_CTLA4_INHIBITORY_SIGNALING		21	-0.164378	-0.89953	0.55511	0.68718	1	3195	tags=33%, list=17%, signal=40%
REACTOME_YAP1_AND_WWTR1_TAZ_STIMULATED_GENE_EXPRESSION	REACTOME_YAP1_AND_WWTR1_TAZ_STIMULATED_GENE_EXPRESSION		23	-0.156324	-0.892378	0.590099	0.696551	1	5263	tags=43%, list=28%, signal=60%
REACTOME_TGF_BETA_RECEPTOR_SIGNALING_ACTIVATES_SMADS	REACTOME_TGF_BETA_RECEPTOR_SIGNALING_ACTIVATES_SMADS		23	-0.155944	-0.886116	0.558522	0.704265	1	1986	tags=26%, list=11%, signal=29%
REACTOME_AMINO_ACID_AND_OLIGOPEPTIDE_SLC_TRANSPORTERS	REACTOME_AMINO_ACID_AND_OLIGOPEPTIDE_SLC_TRANSPORTERS		49	-0.108014	-0.883696	0.605578	0.705343	1	15309	tags=92%, list=81%, signal=484%
REACTOME_DEVELOPMENTAL_BIOLOGY	REACTOME_DEVELOPMENTAL_BIOLOGY		381	-0.0393596	-0.882683	0.597938	0.704089	1	15282	tags=85%, list=81%, signal=435%
REACTOME_TRIF_MEDIATED_TLR3_SIGNALING	REACTOME_TRIF_MEDIATED_TLR3_SIGNALING		71	-0.0895283	-0.876453	0.616896	0.711842	1	4966	tags=35%, list=26%, signal=48%
REACTOME_P130CAS_LINKAGE_TO_MAPK_SIGNALING_FOR_INTEGRINS	REACTOME_P130CAS_LINKAGE_TO_MAPK_SIGNALING_FOR_INTEGRINS		15	-0.186291	-0.87113	0.604124	0.717887	1	12852	tags=87%, list=68%, signal=271%
REACTOME_CD28_CO_STIMULATION	REACTOME_CD28_CO_STIMULATION		31	-0.131821	-0.86992	0.593284	0.716874	1	9699	tags=65%, list=51%, signal=132%
REACTOME_SIGNALING_BY_CONSTITUTIVELY_ACTIVE_EGFR	REACTOME_SIGNALING_BY_CONSTITUTIVELY_ACTIVE_EGFR		17	-0.178731	-0.863336	0.61157	0.725269	1	2183	tags=29%, list=12%, signal=33%
REACTOME_MYD88_MAL_CASCADE_INITIATED_ON_PLASMA_MEMBRANE	REACTOME_MYD88_MAL_CASCADE_INITIATED_ON_PLASMA_MEMBRANE		80	-0.0814374	-0.861315	0.61875	0.725989	1	4843	tags=34%, list=26%, signal=45%
REACTOME_SIGNALING_BY_FGFR1_MUTANTS	REACTOME_SIGNALING_BY_FGFR1_MUTANTS		29	-0.133075	-0.85617	0.662602	0.731442	1	13120	tags=83%, list=69%, signal=271%
REACTOME_TAK1_ACTIVATES_NFKB_BY_PHOSPHORYLATION_AND_ACTIVATION_OF_IKKS_COMPLEX	REACTOME_TAK1_ACTIVATES_NFKB_BY_PHOSPHORYLATION_AND_ACTIVATION_OF_IKKS_COMPLEX		22	-0.150726	-0.855154	0.608268	0.73029	1	16042	tags=100%, list=85%, signal=664%
REACTOME_NUCLEAR_SIGNALING_BY_ERBB4	REACTOME_NUCLEAR_SIGNALING_BY_ERBB4		37	-0.116463	-0.851077	0.638723	0.734078	1	12607	tags=78%, list=67%, signal=235%
REACTOME_DARPP_32_EVENTS	REACTOME_DARPP_32_EVENTS		23	-0.144628	-0.830417	0.684318	0.76475	1	12873	tags=83%, list=68%, signal=259%
REACTOME_CTNNB1_PHOSPHORYLATION_CASCADE	REACTOME_CTNNB1_PHOSPHORYLATION_CASCADE		15	-0.175455	-0.82394	0.676171	0.772183	1	2985	tags=33%, list=16%, signal=40%
REACTOME_SYNTHESIS_SECRETION_AND_DEACYLATION_OF_GHRELIN	REACTOME_SYNTHESIS_SECRETION_AND_DEACYLATION_OF_GHRELIN		15	-0.172894	-0.823041	0.68472	0.770589	1	9328	tags=67%, list=49%, signal=132%
REACTOME_CIRCADIAN_CLOCK	REACTOME_CIRCADIAN_CLOCK		50	-0.0986046	-0.82282	0.682828	0.767866	1	1543	tags=18%, list=8%, signal=20%
REACTOME_TRANSPORT_TO_THE_GOLGI_AND_SUBSEQUENT_MODIFICATION	REACTOME_TRANSPORT_TO_THE_GOLGI_AND_SUBSEQUENT_MODIFICATION		33	-0.120936	-0.814284	0.690283	0.778662	1	16033	tags=97%, list=85%, signal=641%
REACTOME_RECYCLING_PATHWAY_OF_L1	REACTOME_RECYCLING_PATHWAY_OF_L1		27	-0.131178	-0.808813	0.694949	0.784446	1	325	tags=15%, list=2%, signal=15%
REACTOME_GROWTH_HORMONE_RECEPTOR_SIGNALING	REACTOME_GROWTH_HORMONE_RECEPTOR_SIGNALING		24	-0.138141	-0.804532	0.703093	0.788187	1	14706	tags=92%, list=78%, signal=414%
REACTOME_INSULIN_SYNTHESIS_AND_PROCESSING	REACTOME_INSULIN_SYNTHESIS_AND_PROCESSING		20	-0.148929	-0.80258	0.730315	0.788211	1	8522	tags=60%, list=45%, signal=109%
REACTOME_CIRCADIAN_REPRESSION_OF_EXPRESSION_BY_REV_ERBA	REACTOME_CIRCADIAN_REPRESSION_OF_EXPRESSION_BY_REV_ERBA		22	-0.143261	-0.80233	0.690114	0.785678	1	2449	tags=27%, list=13%, signal=31%
REACTOME_TRAFFICKING_OF_AMPA_RECEPTORS	REACTOME_TRAFFICKING_OF_AMPA_RECEPTORS		27	-0.129269	-0.802159	0.701754	0.782969	1	361	tags=15%, list=2%, signal=15%
REACTOME_BOTULINUM_NEUROTOXICITY	REACTOME_BOTULINUM_NEUROTOXICITY		18	-0.154334	-0.797533	0.730916	0.787282	1	12826	tags=83%, list=68%, signal=260%
REACTOME_INCRETIN_SYNTHESIS_SECRETION_AND_INACTIVATION	REACTOME_INCRETIN_SYNTHESIS_SECRETION_AND_INACTIVATION		20	-0.144635	-0.7897	0.741245	0.796554	1	8603	tags=60%, list=46%, signal=110%
REACTOME_SIGNALLING_BY_NGF	REACTOME_SIGNALLING_BY_NGF		209	-0.0472984	-0.789632	0.729293	0.79369	1	13484	tags=76%, list=71%, signal=263%
REACTOME_SPHINGOLIPID_METABOLISM	REACTOME_SPHINGOLIPID_METABOLISM		66	-0.0833406	-0.776701	0.750511	0.810266	1	13311	tags=79%, list=70%, signal=266%
REACTOME_OTHER_SEMAPHORIN_INTERACTIONS	REACTOME_OTHER_SEMAPHORIN_INTERACTIONS		15	-0.167177	-0.776362	0.761807	0.807758	1	6918	tags=53%, list=37%, signal=84%
REACTOME_MYOGENESIS	REACTOME_MYOGENESIS		28	-0.123545	-0.771782	0.752599	0.811499	1	15881	tags=96%, list=84%, signal=605%
REACTOME_SIGNALLING_TO_P38_VIA_RIT_AND_RIN	REACTOME_SIGNALLING_TO_P38_VIA_RIT_AND_RIN		15	-0.164478	-0.770648	0.736527	0.810013	1	5710	tags=47%, list=30%, signal=67%
REACTOME_INTRINSIC_PATHWAY_FOR_APOPTOSIS	REACTOME_INTRINSIC_PATHWAY_FOR_APOPTOSIS		29	-0.121431	-0.76718	0.760155	0.811999	1	7479	tags=52%, list=40%, signal=86%
REACTOME_ACTIVATED_TLR4_SIGNALLING	REACTOME_ACTIVATED_TLR4_SIGNALLING		90	-0.0669682	-0.761557	0.755906	0.817252	1	6296	tags=40%, list=33%, signal=60%
REACTOME_RORA_ACTIVATES_CIRCADIAN_EXPRESSION	REACTOME_RORA_ACTIVATES_CIRCADIAN_EXPRESSION		23	-0.131396	-0.748094	0.776062	0.833536	1	2449	tags=26%, list=13%, signal=30%
REACTOME_PLATELET_SENSITIZATION_BY_LDL	REACTOME_PLATELET_SENSITIZATION_BY_LDL		16	-0.154614	-0.747978	0.776699	0.830692	1	2985	tags=31%, list=16%, signal=37%
REACTOME_NFKB_AND_MAP_KINASES_ACTIVATION_MEDIATED_BY_TLR4_SIGNALING_REPERTOIRE	REACTOME_NFKB_AND_MAP_KINASES_ACTIVATION_MEDIATED_BY_TLR4_SIGNALING_REPERTOIRE		69	-0.0772079	-0.728689	0.829268	0.854037	1	4843	tags=33%, list=26%, signal=45%
REACTOME_ACYL_CHAIN_REMODELLING_OF_PG	REACTOME_ACYL_CHAIN_REMODELLING_OF_PG		16	-0.153448	-0.722862	0.795455	0.858962	1	12449	tags=81%, list=66%, signal=238%
REACTOME_SIGNALING_BY_ILS	REACTOME_SIGNALING_BY_ILS		105	-0.0585472	-0.712528	0.822394	0.869681	1	17246	tags=97%, list=91%, signal=1114%
REACTOME_NUCLEAR_EVENTS_KINASE_AND_TRANSCRIPTION_FACTOR_ACTIVATION	REACTOME_NUCLEAR_EVENTS_KINASE_AND_TRANSCRIPTION_FACTOR_ACTIVATION		24	-0.121023	-0.701583	0.829167	0.880966	1	4800	tags=38%, list=25%, signal=50%
REACTOME_LYSOSOME_VESICLE_BIOGENESIS	REACTOME_LYSOSOME_VESICLE_BIOGENESIS		23	-0.120741	-0.698218	0.855731	0.881988	1	3471	tags=30%, list=18%, signal=37%
REACTOME_SIGNALING_BY_FGFR1_FUSION_MUTANTS	REACTOME_SIGNALING_BY_FGFR1_FUSION_MUTANTS		18	-0.13875	-0.697042	0.833663	0.880366	1	13120	tags=83%, list=69%, signal=273%
REACTOME_PI_METABOLISM	REACTOME_PI_METABOLISM		46	-0.0851308	-0.684805	0.852156	0.891916	1	2092	tags=20%, list=11%, signal=22%
REACTOME_TOLL_RECEPTOR_CASCADES	REACTOME_TOLL_RECEPTOR_CASCADES		111	-0.0545973	-0.673034	0.875764	0.901705	1	11055	tags=64%, list=59%, signal=153%
REACTOME_SHC1_EVENTS_IN_ERBB4_SIGNALING	REACTOME_SHC1_EVENTS_IN_ERBB4_SIGNALING		20	-0.124682	-0.67244	0.882114	0.899108	1	2370	tags=25%, list=13%, signal=29%
REACTOME_SYNTHESIS_SECRETION_AND_INACTIVATION_OF_GLP1	REACTOME_SYNTHESIS_SECRETION_AND_INACTIVATION_OF_GLP1		17	-0.132837	-0.65702	0.902344	0.912186	1	8603	tags=59%, list=46%, signal=108%
REACTOME_ARMS_MEDIATED_ACTIVATION	REACTOME_ARMS_MEDIATED_ACTIVATION		17	-0.12276	-0.613507	0.941532	0.948895	1	3239	tags=29%, list=17%, signal=35%
REACTOME_BMAL1_CLOCK_NPAS2_ACTIVATES_CIRCADIAN_EXPRESSION	REACTOME_BMAL1_CLOCK_NPAS2_ACTIVATES_CIRCADIAN_EXPRESSION		34	-0.0849431	-0.590458	0.950096	0.962333	1	16173	tags=94%, list=86%, signal=654%
REACTOME_SULFUR_AMINO_ACID_METABOLISM	REACTOME_SULFUR_AMINO_ACID_METABOLISM		24	-0.100283	-0.586319	0.938614	0.96191	1	15420	tags=92%, list=82%, signal=499%
REACTOME_SIGNALING_BY_SCF_KIT	REACTOME_SIGNALING_BY_SCF_KIT		75	-0.0570145	-0.579452	0.9591	0.962956	1	6734	tags=41%, list=36%, signal=64%
REACTOME_GRB2_SOS_PROVIDES_LINKAGE_TO_MAPK_SIGNALING_FOR_INTERGRINS_	REACTOME_GRB2_SOS_PROVIDES_LINKAGE_TO_MAPK_SIGNALING_FOR_INTERGRINS_		15	-0.119572	-0.539185	0.965795	0.980229	1	12852	tags=80%, list=68%, signal=250%
REACTOME_PROLONGED_ERK_ACTIVATION_EVENTS	REACTOME_PROLONGED_ERK_ACTIVATION_EVENTS		19	-0.0917824	-0.484708	0.988048	0.991952	1	3239	tags=26%, list=17%, signal=32%

## Sheet: BCBL1pool
NAME	GS<br> follow link to MSigDB	GS DETAILS	SIZE	ES	NES	NOM p-val	FDR q-val	FWER p-val	RANK AT MAX	LEADING EDGE
REACTOME_METABOLISM_OF_RNA	REACTOME_METABOLISM_OF_RNA	Details ...	251	-0.640291	-11.706	0	0	0	2967	tags=79%, list=16%, signal=92%
REACTOME_METABOLISM_OF_MRNA	REACTOME_METABOLISM_OF_MRNA	Details ...	206	-0.616653	-10.226	0	0	0	2967	tags=77%, list=16%, signal=90%
REACTOME_INFLUENZA_LIFE_CYCLE	REACTOME_INFLUENZA_LIFE_CYCLE	Details ...	134	-0.732182	-9.93164	0	0	0	2479	tags=86%, list=13%, signal=98%
REACTOME_CELL_CYCLE	REACTOME_CELL_CYCLE	Details ...	385	-0.425699	-9.87202	0	0	0	3064	tags=58%, list=16%, signal=68%
REACTOME_MRNA_PROCESSING	REACTOME_MRNA_PROCESSING	Details ...	150	-0.673919	-9.66824	0	0	0	2483	tags=80%, list=13%, signal=91%
REACTOME_TRANSLATION	REACTOME_TRANSLATION	Details ...	144	-0.670558	-9.30899	0	0	0	2778	tags=81%, list=15%, signal=95%
REACTOME_DNA_REPLICATION	REACTOME_DNA_REPLICATION	Details ...	182	-0.595691	-9.1906	0	0	0	2764	tags=74%, list=15%, signal=85%
REACTOME_3_UTR_MEDIATED_TRANSLATIONAL_REGULATION	REACTOME_3_UTR_MEDIATED_TRANSLATIONAL_REGULATION	Details ...	104	-0.757565	-9.0509	0	0	0	2479	tags=88%, list=13%, signal=101%
REACTOME_CELL_CYCLE_MITOTIC	REACTOME_CELL_CYCLE_MITOTIC	Details ...	300	-0.455578	-9.04841	0	0	0	2802	tags=60%, list=15%, signal=69%
REACTOME_PROCESSING_OF_CAPPED_INTRON_CONTAINING_PRE_MRNA	REACTOME_PROCESSING_OF_CAPPED_INTRON_CONTAINING_PRE_MRNA	Details ...	131	-0.680213	-9.03841	0	0	0	2381	tags=80%, list=13%, signal=91%
REACTOME_NONSENSE_MEDIATED_DECAY_ENHANCED_BY_THE_EXON_JUNCTION_COMPLEX	REACTOME_NONSENSE_MEDIATED_DECAY_ENHANCED_BY_THE_EXON_JUNCTION_COMPLEX	Details ...	104	-0.747897	-9.02751	0	0	0	2479	tags=88%, list=13%, signal=100%
REACTOME_INFLUENZA_VIRAL_RNA_TRANSCRIPTION_AND_REPLICATION	REACTOME_INFLUENZA_VIRAL_RNA_TRANSCRIPTION_AND_REPLICATION	Details ...	100	-0.772871	-8.88138	0	0	0	2479	tags=90%, list=13%, signal=103%
REACTOME_HIV_INFECTION	REACTOME_HIV_INFECTION	Details ...	187	-0.544631	-8.83226	0	0	0	2643	tags=68%, list=14%, signal=78%
REACTOME_MITOTIC_M_M_G1_PHASES	REACTOME_MITOTIC_M_M_G1_PHASES	Details ...	162	-0.587117	-8.78997	0	0	0	2764	tags=73%, list=15%, signal=85%
REACTOME_TRANSCRIPTION	REACTOME_TRANSCRIPTION	Details ...	183	-0.547162	-8.73653	0	0	0	2977	tags=70%, list=16%, signal=82%
REACTOME_PEPTIDE_CHAIN_ELONGATION	REACTOME_PEPTIDE_CHAIN_ELONGATION	Details ...	84	-0.790357	-8.50394	0	0	0	2003	tags=89%, list=11%, signal=99%
REACTOME_SRP_DEPENDENT_COTRANSLATIONAL_PROTEIN_TARGETING_TO_MEMBRANE	REACTOME_SRP_DEPENDENT_COTRANSLATIONAL_PROTEIN_TARGETING_TO_MEMBRANE	Details ...	107	-0.679223	-8.15403	0	0	0	2778	tags=82%, list=15%, signal=96%
REACTOME_METABOLISM_OF_PROTEINS	REACTOME_METABOLISM_OF_PROTEINS	Details ...	415	-0.338121	-7.91375	0	0	0	3221	tags=50%, list=17%, signal=59%
REACTOME_MRNA_SPLICING	REACTOME_MRNA_SPLICING	Details ...	102	-0.671713	-7.85344	0	0	0	2381	tags=79%, list=13%, signal=90%
REACTOME_HIV_LIFE_CYCLE	REACTOME_HIV_LIFE_CYCLE	Details ...	109	-0.64453	-7.79376	0	0	0	2626	tags=78%, list=14%, signal=90%
REACTOME_S_PHASE	REACTOME_S_PHASE	Details ...	105	-0.629568	-7.63913	0	0	0	2746	tags=77%, list=15%, signal=90%
REACTOME_LATE_PHASE_OF_HIV_LIFE_CYCLE	REACTOME_LATE_PHASE_OF_HIV_LIFE_CYCLE	Details ...	96	-0.687405	-7.62934	0	0	0	2626	tags=82%, list=14%, signal=95%
REACTOME_RNA_POL_II_TRANSCRIPTION	REACTOME_RNA_POL_II_TRANSCRIPTION	Details ...	95	-0.656234	-7.57742	0	0	0	2977	tags=81%, list=16%, signal=96%
REACTOME_SYNTHESIS_OF_DNA	REACTOME_SYNTHESIS_OF_DNA	Details ...	89	-0.678059	-7.5707	0	0	0	2746	tags=82%, list=15%, signal=96%
REACTOME_CELL_CYCLE_CHECKPOINTS	REACTOME_CELL_CYCLE_CHECKPOINTS	Details ...	109	-0.611974	-7.53935	0	0	0	3064	tags=77%, list=16%, signal=91%
REACTOME_G1_S_TRANSITION	REACTOME_G1_S_TRANSITION	Details ...	105	-0.600243	-7.2497	0	0	0	2937	tags=75%, list=16%, signal=89%
REACTOME_ACTIVATION_OF_THE_MRNA_UPON_BINDING_OF_THE_CAP_BINDING_COMPLEX_AND_EIFS_AND_SUBSEQUENT_BINDING_TO_43S	REACTOME_ACTIVATION_OF_THE_MRNA_UPON_BINDING_OF_THE_CAP_BINDING_COMPLEX_AND_EIFS_AND_SUBSEQUENT_BINDING_TO_43S	Details ...	56	-0.768073	-6.98897	0	0	0	1726	tags=86%, list=9%, signal=94%
REACTOME_MITOTIC_G1_G1_S_PHASES	REACTOME_MITOTIC_G1_G1_S_PHASES	Details ...	129	-0.506902	-6.72449	0	0	0	2937	tags=66%, list=16%, signal=77%
REACTOME_M_G1_TRANSITION	REACTOME_M_G1_TRANSITION	Details ...	77	-0.649495	-6.71633	0	0	0	2746	tags=79%, list=15%, signal=92%
REACTOME_FORMATION_OF_THE_TERNARY_COMPLEX_AND_SUBSEQUENTLY_THE_43S_COMPLEX	REACTOME_FORMATION_OF_THE_TERNARY_COMPLEX_AND_SUBSEQUENTLY_THE_43S_COMPLEX	Details ...	48	-0.806536	-6.65854	0	0	0	1726	tags=90%, list=9%, signal=98%
REACTOME_RESPIRATORY_ELECTRON_TRANSPORT_ATP_SYNTHESIS_BY_CHEMIOSMOTIC_COUPLING_AND_HEAT_PRODUCTION_BY_UNCOUPLING_PROTEINS_	REACTOME_RESPIRATORY_ELECTRON_TRANSPORT_ATP_SYNTHESIS_BY_CHEMIOSMOTIC_COUPLING_AND_HEAT_PRODUCTION_BY_UNCOUPLING_PROTEINS_	Details ...	80	-0.606411	-6.38696	0	0	0	2525	tags=74%, list=13%, signal=85%
REACTOME_HOST_INTERACTIONS_OF_HIV_FACTORS	REACTOME_HOST_INTERACTIONS_OF_HIV_FACTORS	Details ...	119	-0.493455	-6.2762	0	0	0	2643	tags=63%, list=14%, signal=73%
REACTOME_MRNA_SPLICING_MINOR_PATHWAY	REACTOME_MRNA_SPLICING_MINOR_PATHWAY	Details ...	39	-0.860737	-6.26015	0	0	0	1696	tags=95%, list=9%, signal=104%
REACTOME_METABOLISM_OF_NON_CODING_RNA	REACTOME_METABOLISM_OF_NON_CODING_RNA	Details ...	48	-0.775903	-6.24355	0	0	0	2303	tags=90%, list=12%, signal=102%
REACTOME_REGULATION_OF_MITOTIC_CELL_CYCLE	REACTOME_REGULATION_OF_MITOTIC_CELL_CYCLE	Details ...	75	-0.616026	-6.22262	0	0	0	2766	tags=76%, list=15%, signal=89%
REACTOME_RNA_POL_II_PRE_TRANSCRIPTION_EVENTS	REACTOME_RNA_POL_II_PRE_TRANSCRIPTION_EVENTS	Details ...	54	-0.719335	-6.19421	0	0	0	2892	tags=87%, list=15%, signal=102%
REACTOME_RESPIRATORY_ELECTRON_TRANSPORT	REACTOME_RESPIRATORY_ELECTRON_TRANSPORT	Details ...	64	-0.649794	-6.18313	0	0	0	2525	tags=78%, list=13%, signal=90%
REACTOME_APC_C_CDH1_MEDIATED_DEGRADATION_OF_CDC20_AND_OTHER_APC_C_CDH1_TARGETED_PROTEINS_IN_LATE_MITOSIS_EARLY_G1	REACTOME_APC_C_CDH1_MEDIATED_DEGRADATION_OF_CDC20_AND_OTHER_APC_C_CDH1_TARGETED_PROTEINS_IN_LATE_MITOSIS_EARLY_G1	Details ...	62	-0.646798	-6.12624	0	0	0	3056	tags=81%, list=16%, signal=96%
REACTOME_TRNA_AMINOACYLATION	REACTOME_TRNA_AMINOACYLATION	Details ...	41	-0.796043	-6.03957	0	0	0	2964	tags=95%, list=16%, signal=113%
REACTOME_APC_C_CDC20_MEDIATED_DEGRADATION_OF_MITOTIC_PROTEINS	REACTOME_APC_C_CDC20_MEDIATED_DEGRADATION_OF_MITOTIC_PROTEINS	Details ...	63	-0.649915	-6.0076	0	0	0	3056	tags=81%, list=16%, signal=96%
REACTOME_ASSEMBLY_OF_THE_PRE_REPLICATIVE_COMPLEX	REACTOME_ASSEMBLY_OF_THE_PRE_REPLICATIVE_COMPLEX	Details ...	62	-0.629908	-5.80912	0	0	0	1851	tags=73%, list=10%, signal=80%
REACTOME_TRANSPORT_OF_MATURE_TRANSCRIPT_TO_CYTOPLASM	REACTOME_TRANSPORT_OF_MATURE_TRANSCRIPT_TO_CYTOPLASM	Details ...	51	-0.683866	-5.80535	0	0	0	2303	tags=80%, list=12%, signal=91%
REACTOME_CDT1_ASSOCIATION_WITH_THE_CDC6_ORC_ORIGIN_COMPLEX	REACTOME_CDT1_ASSOCIATION_WITH_THE_CDC6_ORC_ORIGIN_COMPLEX	Details ...	53	-0.658599	-5.77143	0	0	0	1851	tags=75%, list=10%, signal=83%
REACTOME_AUTODEGRADATION_OF_CDH1_BY_CDH1_APC_C	REACTOME_AUTODEGRADATION_OF_CDH1_BY_CDH1_APC_C	Details ...	54	-0.65491	-5.76755	0	0	0	3056	tags=81%, list=16%, signal=97%
REACTOME_RNA_POL_I_RNA_POL_III_AND_MITOCHONDRIAL_TRANSCRIPTION	REACTOME_RNA_POL_I_RNA_POL_III_AND_MITOCHONDRIAL_TRANSCRIPTION	Details ...	103	-0.486472	-5.75001	0	0	0	2965	tags=64%, list=16%, signal=76%
REACTOME_ORC1_REMOVAL_FROM_CHROMATIN	REACTOME_ORC1_REMOVAL_FROM_CHROMATIN	Details ...	64	-0.607216	-5.68928	0	0	0	1851	tags=70%, list=10%, signal=78%
REACTOME_DNA_REPAIR	REACTOME_DNA_REPAIR	Details ...	103	-0.483081	-5.68511	0	0	0	2662	tags=62%, list=14%, signal=72%
REACTOME_TRANSCRIPTION_COUPLED_NER_TC_NER	REACTOME_TRANSCRIPTION_COUPLED_NER_TC_NER	Details ...	43	-0.745565	-5.6597	0	0	0	2642	tags=88%, list=14%, signal=103%
REACTOME_FORMATION_OF_RNA_POL_II_ELONGATION_COMPLEX_	REACTOME_FORMATION_OF_RNA_POL_II_ELONGATION_COMPLEX_	Details ...	38	-0.764842	-5.65412	0	0	0	2483	tags=89%, list=13%, signal=103%
REACTOME_REGULATION_OF_MRNA_STABILITY_BY_PROTEINS_THAT_BIND_AU_RICH_ELEMENTS	REACTOME_REGULATION_OF_MRNA_STABILITY_BY_PROTEINS_THAT_BIND_AU_RICH_ELEMENTS	Details ...	80	-0.545246	-5.63904	0	0	0	2967	tags=70%, list=16%, signal=83%
REACTOME_MITOTIC_PROMETAPHASE	REACTOME_MITOTIC_PROMETAPHASE	Details ...	81	-0.534993	-5.59074	0	0	0	2764	tags=68%, list=15%, signal=79%
REACTOME_TCA_CYCLE_AND_RESPIRATORY_ELECTRON_TRANSPORT	REACTOME_TCA_CYCLE_AND_RESPIRATORY_ELECTRON_TRANSPORT	Details ...	116	-0.440993	-5.57135	0	0	0	2306	tags=56%, list=12%, signal=63%
REACTOME_NUCLEOTIDE_EXCISION_REPAIR	REACTOME_NUCLEOTIDE_EXCISION_REPAIR	Details ...	48	-0.67436	-5.56695	0	0	0	2642	tags=81%, list=14%, signal=94%
REACTOME_RNA_POL_II_TRANSCRIPTION_PRE_INITIATION_AND_PROMOTER_OPENING	REACTOME_RNA_POL_II_TRANSCRIPTION_PRE_INITIATION_AND_PROMOTER_OPENING	Details ...	39	-0.771578	-5.55378	0	0	0	2892	tags=92%, list=15%, signal=109%
REACTOME_CYCLIN_E_ASSOCIATED_EVENTS_DURING_G1_S_TRANSITION_	REACTOME_CYCLIN_E_ASSOCIATED_EVENTS_DURING_G1_S_TRANSITION_	Details ...	61	-0.600563	-5.4878	0	0	0	2937	tags=75%, list=16%, signal=89%
REACTOME_MRNA_CAPPING	REACTOME_MRNA_CAPPING	Details ...	28	-0.869856	-5.4651	0	0	0	2483	tags=100%, list=13%, signal=115%
REACTOME_CHROMOSOME_MAINTENANCE	REACTOME_CHROMOSOME_MAINTENANCE	Details ...	111	-0.43495	-5.45318	0	0	0	3064	tags=59%, list=16%, signal=71%
REACTOME_FORMATION_OF_THE_HIV1_EARLY_ELONGATION_COMPLEX	REACTOME_FORMATION_OF_THE_HIV1_EARLY_ELONGATION_COMPLEX	Details ...	28	-0.869856	-5.38073	0	0	0	2483	tags=100%, list=13%, signal=115%
REACTOME_SCF_BETA_TRCP_MEDIATED_DEGRADATION_OF_EMI1	REACTOME_SCF_BETA_TRCP_MEDIATED_DEGRADATION_OF_EMI1	Details ...	48	-0.632809	-5.37054	0	0	0	1851	tags=73%, list=10%, signal=81%
REACTOME_DESTABILIZATION_OF_MRNA_BY_AUF1_HNRNP_D0	REACTOME_DESTABILIZATION_OF_MRNA_BY_AUF1_HNRNP_D0	Details ...	49	-0.640516	-5.34685	0	0	0	2967	tags=80%, list=16%, signal=94%
REACTOME_VIF_MEDIATED_DEGRADATION_OF_APOBEC3G	REACTOME_VIF_MEDIATED_DEGRADATION_OF_APOBEC3G	Details ...	48	-0.653695	-5.29499	0	0	0	1851	tags=75%, list=10%, signal=83%
REACTOME_SCFSKP2_MEDIATED_DEGRADATION_OF_P27_P21	REACTOME_SCFSKP2_MEDIATED_DEGRADATION_OF_P27_P21	Details ...	52	-0.615327	-5.25304	0	0	0	2213	tags=73%, list=12%, signal=83%
REACTOME_CDK_MEDIATED_PHOSPHORYLATION_AND_REMOVAL_OF_CDC6	REACTOME_CDK_MEDIATED_PHOSPHORYLATION_AND_REMOVAL_OF_CDC6	Details ...	45	-0.66222	-5.24198	0	0	0	2213	tags=78%, list=12%, signal=88%
REACTOME_AUTODEGRADATION_OF_THE_E3_UBIQUITIN_LIGASE_COP1	REACTOME_AUTODEGRADATION_OF_THE_E3_UBIQUITIN_LIGASE_COP1	Details ...	46	-0.642729	-5.16164	0	0	0	1851	tags=74%, list=10%, signal=82%
REACTOME_DNA_STRAND_ELONGATION	REACTOME_DNA_STRAND_ELONGATION	Details ...	30	-0.794742	-5.13846	0	0	0	2642	tags=93%, list=14%, signal=108%
REACTOME_TRANSPORT_OF_MATURE_MRNA_DERIVED_FROM_AN_INTRONLESS_TRANSCRIPT	REACTOME_TRANSPORT_OF_MATURE_MRNA_DERIVED_FROM_AN_INTRONLESS_TRANSCRIPT	Details ...	32	-0.754376	-5.0449	0	0	0	2303	tags=88%, list=12%, signal=99%
REACTOME_P53_INDEPENDENT_G1_S_DNA_DAMAGE_CHECKPOINT	REACTOME_P53_INDEPENDENT_G1_S_DNA_DAMAGE_CHECKPOINT	Details ...	47	-0.626998	-5.01999	0	0	0	1851	tags=72%, list=10%, signal=80%
REACTOME_EXTENSION_OF_TELOMERES	REACTOME_EXTENSION_OF_TELOMERES	Details ...	27	-0.787198	-4.90349	0	0	0	2642	tags=93%, list=14%, signal=108%
REACTOME_P53_DEPENDENT_G1_DNA_DAMAGE_RESPONSE	REACTOME_P53_DEPENDENT_G1_DNA_DAMAGE_RESPONSE	Details ...	52	-0.57676	-4.84455	0	0	0	2213	tags=69%, list=12%, signal=78%
REACTOME_CROSS_PRESENTATION_OF_SOLUBLE_EXOGENOUS_ANTIGENS_ENDOSOMES	REACTOME_CROSS_PRESENTATION_OF_SOLUBLE_EXOGENOUS_ANTIGENS_ENDOSOMES	Details ...	45	-0.614609	-4.83688	0	0	0	1851	tags=71%, list=10%, signal=79%
REACTOME_ACTIVATION_OF_ATR_IN_RESPONSE_TO_REPLICATION_STRESS	REACTOME_ACTIVATION_OF_ATR_IN_RESPONSE_TO_REPLICATION_STRESS	Details ...	35	-0.696232	-4.83162	0	0	0	3064	tags=86%, list=16%, signal=102%
REACTOME_G2_M_CHECKPOINTS	REACTOME_G2_M_CHECKPOINTS	Details ...	41	-0.644076	-4.80723	0	0	0	3064	tags=80%, list=16%, signal=96%
REACTOME_ELONGATION_ARREST_AND_RECOVERY	REACTOME_ELONGATION_ARREST_AND_RECOVERY	Details ...	27	-0.763185	-4.78758	0	0	0	1696	tags=85%, list=9%, signal=93%
REACTOME_ACTIVATION_OF_THE_PRE_REPLICATIVE_COMPLEX	REACTOME_ACTIVATION_OF_THE_PRE_REPLICATIVE_COMPLEX	Details ...	30	-0.722453	-4.76515	0	0	0	2746	tags=87%, list=15%, signal=101%
REACTOME_RNA_POL_I_TRANSCRIPTION_TERMINATION	REACTOME_RNA_POL_I_TRANSCRIPTION_TERMINATION	Details ...	20	-0.869487	-4.74426	0	0	0	2483	tags=100%, list=13%, signal=115%
REACTOME_MITOCHONDRIAL_TRNA_AMINOACYLATION	REACTOME_MITOCHONDRIAL_TRNA_AMINOACYLATION	Details ...	20	-0.863815	-4.71636	0	0	0	2590	tags=100%, list=14%, signal=116%
REACTOME_ABORTIVE_ELONGATION_OF_HIV1_TRANSCRIPT_IN_THE_ABSENCE_OF_TAT	REACTOME_ABORTIVE_ELONGATION_OF_HIV1_TRANSCRIPT_IN_THE_ABSENCE_OF_TAT	Details ...	19	-0.884018	-4.67261	0	0	0	2208	tags=100%, list=12%, signal=113%
REACTOME_TELOMERE_MAINTENANCE	REACTOME_TELOMERE_MAINTENANCE	Details ...	69	-0.478091	-4.60721	0	0	0	2774	tags=62%, list=15%, signal=73%
REACTOME_LAGGING_STRAND_SYNTHESIS	REACTOME_LAGGING_STRAND_SYNTHESIS	Details ...	19	-0.861012	-4.57938	0	0	0	2642	tags=100%, list=14%, signal=116%
REACTOME_SIGNALING_BY_WNT	REACTOME_SIGNALING_BY_WNT	Details ...	61	-0.493793	-4.5699	0	0	0	1851	tags=59%, list=10%, signal=65%
REACTOME_ER_PHAGOSOME_PATHWAY	REACTOME_ER_PHAGOSOME_PATHWAY	Details ...	57	-0.521694	-4.55872	0	0	0	3431	tags=70%, list=18%, signal=85%
REACTOME_REGULATION_OF_ORNITHINE_DECARBOXYLASE_ODC	REACTOME_REGULATION_OF_ORNITHINE_DECARBOXYLASE_ODC	Details ...	47	-0.563009	-4.55267	0	0	0	1851	tags=66%, list=10%, signal=73%
REACTOME_RNA_POL_I_TRANSCRIPTION_INITIATION	REACTOME_RNA_POL_I_TRANSCRIPTION_INITIATION	Details ...	23	-0.773019	-4.52802	0	0	0	2663	tags=91%, list=14%, signal=106%
REACTOME_CYTOSOLIC_TRNA_AMINOACYLATION	REACTOME_CYTOSOLIC_TRNA_AMINOACYLATION	Details ...	24	-0.760728	-4.50514	0	0	0	2964	tags=92%, list=16%, signal=109%
REACTOME_NEP_NS2_INTERACTS_WITH_THE_CELLULAR_EXPORT_MACHINERY	REACTOME_NEP_NS2_INTERACTS_WITH_THE_CELLULAR_EXPORT_MACHINERY	Details ...	27	-0.730995	-4.49751	0	0	0	2303	tags=85%, list=12%, signal=97%
REACTOME_GLOBAL_GENOMIC_NER_GG_NER	REACTOME_GLOBAL_GENOMIC_NER_GG_NER	Details ...	32	-0.674279	-4.46425	0	0	0	3813	tags=88%, list=20%, signal=109%
REACTOME_CLEAVAGE_OF_GROWING_TRANSCRIPT_IN_THE_TERMINATION_REGION_	REACTOME_CLEAVAGE_OF_GROWING_TRANSCRIPT_IN_THE_TERMINATION_REGION_	Details ...	41	-0.59173	-4.46041	0	0	0	2208	tags=71%, list=12%, signal=80%
REACTOME_RNA_POL_III_TRANSCRIPTION	REACTOME_RNA_POL_III_TRANSCRIPTION	Details ...	30	-0.686178	-4.4298	0	0	0	2171	tags=80%, list=11%, signal=90%
REACTOME_REGULATION_OF_APOPTOSIS	REACTOME_REGULATION_OF_APOPTOSIS	Details ...	55	-0.5035	-4.40099	0	0	0	1851	tags=60%, list=10%, signal=66%
REACTOME_ACTIVATION_OF_NF_KAPPAB_IN_B_CELLS	REACTOME_ACTIVATION_OF_NF_KAPPAB_IN_B_CELLS	Details ...	60	-0.485905	-4.39563	0	0	0	1870	tags=58%, list=10%, signal=65%
REACTOME_FORMATION_OF_TRANSCRIPTION_COUPLED_NER_TC_NER_REPAIR_COMPLEX	REACTOME_FORMATION_OF_TRANSCRIPTION_COUPLED_NER_TC_NER_REPAIR_COMPLEX	Details ...	28	-0.691019	-4.3666	0	0	0	2483	tags=82%, list=13%, signal=94%
REACTOME_RNA_POL_I_TRANSCRIPTION	REACTOME_RNA_POL_I_TRANSCRIPTION	Details ...	74	-0.416531	-4.23202	0	0	0	2884	tags=57%, list=15%, signal=67%
REACTOME_TRANSPORT_OF_RIBONUCLEOPROTEINS_INTO_THE_HOST_NUCLEUS	REACTOME_TRANSPORT_OF_RIBONUCLEOPROTEINS_INTO_THE_HOST_NUCLEUS	Details ...	27	-0.693905	-4.20229	0	0	0	2303	tags=81%, list=12%, signal=93%
REACTOME_PROCESSIVE_SYNTHESIS_ON_THE_LAGGING_STRAND	REACTOME_PROCESSIVE_SYNTHESIS_ON_THE_LAGGING_STRAND	Details ...	15	-0.887752	-4.16798	0	0	0	2134	tags=100%, list=11%, signal=113%
REACTOME_MRNA_3_END_PROCESSING	REACTOME_MRNA_3_END_PROCESSING	Details ...	32	-0.6029	-4.13148	0	0	0	2208	tags=72%, list=12%, signal=81%
REACTOME_REGULATION_OF_GLUCOKINASE_BY_GLUCOKINASE_REGULATORY_PROTEIN	REACTOME_REGULATION_OF_GLUCOKINASE_BY_GLUCOKINASE_REGULATORY_PROTEIN	Details ...	27	-0.682556	-4.11902	0	0	0	2517	tags=81%, list=13%, signal=94%
REACTOME_RNA_POL_III_TRANSCRIPTION_INITIATION_FROM_TYPE_3_PROMOTER	REACTOME_RNA_POL_III_TRANSCRIPTION_INITIATION_FROM_TYPE_3_PROMOTER	Details ...	23	-0.713476	-4.09451	0	0	0	2965	tags=87%, list=16%, signal=103%
REACTOME_ANTIGEN_PROCESSING_CROSS_PRESENTATION	REACTOME_ANTIGEN_PROCESSING_CROSS_PRESENTATION	Details ...	70	-0.419921	-4.05933	0	0	0	3431	tags=60%, list=18%, signal=73%
REACTOME_GLUCOSE_TRANSPORT	REACTOME_GLUCOSE_TRANSPORT	Details ...	38	-0.540092	-4.04395	0	0	0	3240	tags=71%, list=17%, signal=86%
REACTOME_INTERACTIONS_OF_VPR_WITH_HOST_CELLULAR_PROTEINS	REACTOME_INTERACTIONS_OF_VPR_WITH_HOST_CELLULAR_PROTEINS	Details ...	32	-0.597861	-4.04042	0	0	0	2303	tags=72%, list=12%, signal=82%
REACTOME_MICRORNA_MIRNA_BIOGENESIS	REACTOME_MICRORNA_MIRNA_BIOGENESIS		18	-0.788079	-3.99955	0	0	0	2968	tags=94%, list=16%, signal=112%
REACTOME_DOWNSTREAM_SIGNALING_EVENTS_OF_B_CELL_RECEPTOR_BCR	REACTOME_DOWNSTREAM_SIGNALING_EVENTS_OF_B_CELL_RECEPTOR_BCR		91	-0.349987	-3.98276	0	0	0	3592	tags=54%, list=19%, signal=66%
REACTOME_RNA_POL_III_TRANSCRIPTION_INITIATION_FROM_TYPE_2_PROMOTER	REACTOME_RNA_POL_III_TRANSCRIPTION_INITIATION_FROM_TYPE_2_PROMOTER		20	-0.743395	-3.96311	0	0	0	2029	tags=85%, list=11%, signal=95%
REACTOME_MITOCHONDRIAL_PROTEIN_IMPORT	REACTOME_MITOCHONDRIAL_PROTEIN_IMPORT		48	-0.485874	-3.89777	0	0	0	3045	tags=65%, list=16%, signal=77%
REACTOME_DEADENYLATION_DEPENDENT_MRNA_DECAY	REACTOME_DEADENYLATION_DEPENDENT_MRNA_DECAY		43	-0.498782	-3.81777	0	0	0	2900	tags=65%, list=15%, signal=77%
REACTOME_ANTIVIRAL_MECHANISM_BY_IFN_STIMULATED_GENES	REACTOME_ANTIVIRAL_MECHANISM_BY_IFN_STIMULATED_GENES		65	-0.379683	-3.64092	0	0	0	2443	tags=51%, list=13%, signal=58%
REACTOME_REGULATORY_RNA_PATHWAYS	REACTOME_REGULATORY_RNA_PATHWAYS		21	-0.653133	-3.61006	0	0	0	2968	tags=81%, list=16%, signal=96%
REACTOME_APC_CDC20_MEDIATED_DEGRADATION_OF_NEK2A	REACTOME_APC_CDC20_MEDIATED_DEGRADATION_OF_NEK2A		20	-0.652375	-3.59213	0	0	0	3746	tags=85%, list=20%, signal=106%
REACTOME_RNA_POL_III_TRANSCRIPTION_TERMINATION	REACTOME_RNA_POL_III_TRANSCRIPTION_TERMINATION		16	-0.73194	-3.57308	0	0	0	1534	tags=81%, list=8%, signal=88%
REACTOME_APC_C_CDC20_MEDIATED_DEGRADATION_OF_CYCLIN_B	REACTOME_APC_C_CDC20_MEDIATED_DEGRADATION_OF_CYCLIN_B		18	-0.691232	-3.56318	0	0	0	3746	tags=89%, list=20%, signal=111%
REACTOME_DEPOSITION_OF_NEW_CENPA_CONTAINING_NUCLEOSOMES_AT_THE_CENTROMERE	REACTOME_DEPOSITION_OF_NEW_CENPA_CONTAINING_NUCLEOSOMES_AT_THE_CENTROMERE		55	-0.386285	-3.41707	0	0	0	3028	tags=55%, list=16%, signal=65%
REACTOME_INHIBITION_OF_THE_PROTEOLYTIC_ACTIVITY_OF_APC_C_REQUIRED_FOR_THE_ONSET_OF_ANAPHASE_BY_MITOTIC_SPINDLE_CHECKPOINT_COMPONENTS	REACTOME_INHIBITION_OF_THE_PROTEOLYTIC_ACTIVITY_OF_APC_C_REQUIRED_FOR_THE_ONSET_OF_ANAPHASE_BY_MITOTIC_SPINDLE_CHECKPOINT_COMPONENTS		17	-0.684653	-3.38911	0	0	0	3746	tags=88%, list=20%, signal=110%
REACTOME_ANTIGEN_PROCESSING_UBIQUITINATION_PROTEASOME_DEGRADATION	REACTOME_ANTIGEN_PROCESSING_UBIQUITINATION_PROTEASOME_DEGRADATION		195	-0.21099	-3.38084	0	0	0	2643	tags=35%, list=14%, signal=40%
REACTOME_PROCESSING_OF_CAPPED_INTRONLESS_PRE_MRNA	REACTOME_PROCESSING_OF_CAPPED_INTRONLESS_PRE_MRNA		23	-0.582246	-3.36922	0	0	0	2977	tags=74%, list=16%, signal=88%
REACTOME_SIGNALING_BY_THE_B_CELL_RECEPTOR_BCR	REACTOME_SIGNALING_BY_THE_B_CELL_RECEPTOR_BCR		119	-0.258039	-3.28287	0	0	0	5315	tags=54%, list=28%, signal=74%
REACTOME_PHOSPHORYLATION_OF_THE_APC_C	REACTOME_PHOSPHORYLATION_OF_THE_APC_C		16	-0.677258	-3.23879	0	0	0	3746	tags=88%, list=20%, signal=109%
REACTOME_CLASS_I_MHC_MEDIATED_ANTIGEN_PROCESSING_PRESENTATION	REACTOME_CLASS_I_MHC_MEDIATED_ANTIGEN_PROCESSING_PRESENTATION		231	-0.184672	-3.23623	0	0	0	1870	tags=28%, list=10%, signal=31%
REACTOME_E2F_MEDIATED_REGULATION_OF_DNA_REPLICATION	REACTOME_E2F_MEDIATED_REGULATION_OF_DNA_REPLICATION		33	-0.467261	-3.21443	0	0	0	3782	tags=67%, list=20%, signal=83%
REACTOME_FORMATION_OF_INCISION_COMPLEX_IN_GG_NER	REACTOME_FORMATION_OF_INCISION_COMPLEX_IN_GG_NER		20	-0.59877	-3.18038	0	0	0	3813	tags=80%, list=20%, signal=100%
REACTOME_FANCONI_ANEMIA_PATHWAY	REACTOME_FANCONI_ANEMIA_PATHWAY		21	-0.5527	-3.01316	0	1.76049e-05	0.002	3064	tags=71%, list=16%, signal=85%
REACTOME_PERK_REGULATED_GENE_EXPRESSION	REACTOME_PERK_REGULATED_GENE_EXPRESSION		26	-0.482125	-2.99853	0	1.74594e-05	0.002	2530	tags=62%, list=13%, signal=71%
REACTOME_PROTEIN_FOLDING	REACTOME_PROTEIN_FOLDING		50	-0.356838	-2.97922	0	1.73163e-05	0.002	3100	tags=52%, list=16%, signal=62%
REACTOME_MEIOSIS	REACTOME_MEIOSIS		101	-0.24505	-2.93065	0	1.71755e-05	0.002	3064	tags=41%, list=16%, signal=48%
REACTOME_APOPTOSIS	REACTOME_APOPTOSIS		140	-0.20844	-2.87829	0	2.54203e-05	0.003	5536	tags=50%, list=29%, signal=70%
REACTOME_TRANSCRIPTIONAL_REGULATION_OF_WHITE_ADIPOCYTE_DIFFERENTIATION	REACTOME_TRANSCRIPTIONAL_REGULATION_OF_WHITE_ADIPOCYTE_DIFFERENTIATION		69	-0.293319	-2.86291	0	2.52169e-05	0.003	3240	tags=46%, list=17%, signal=56%
REACTOME_DESTABILIZATION_OF_MRNA_BY_KSRP	REACTOME_DESTABILIZATION_OF_MRNA_BY_KSRP		17	-0.572475	-2.85598	0	2.50168e-05	0.003	2530	tags=71%, list=13%, signal=81%
REACTOME_DESTABILIZATION_OF_MRNA_BY_TRISTETRAPROLIN_TTP	REACTOME_DESTABILIZATION_OF_MRNA_BY_TRISTETRAPROLIN_TTP		17	-0.576724	-2.84195	0	2.48198e-05	0.003	1339	tags=65%, list=7%, signal=70%
REACTOME_CONVERSION_FROM_APC_C_CDC20_TO_APC_C_CDH1_IN_LATE_ANAPHASE	REACTOME_CONVERSION_FROM_APC_C_CDC20_TO_APC_C_CDH1_IN_LATE_ANAPHASE		15	-0.602162	-2.79149	0	3.30467e-05	0.004	3746	tags=80%, list=20%, signal=100%
REACTOME_DOUBLE_STRAND_BREAK_REPAIR	REACTOME_DOUBLE_STRAND_BREAK_REPAIR		22	-0.496877	-2.76274	0	4.8597e-05	0.006	2646	tags=64%, list=14%, signal=74%
REACTOME_ACTIVATION_OF_GENES_BY_ATF4	REACTOME_ACTIVATION_OF_GENES_BY_ATF4		23	-0.475352	-2.7428	0.00201207	4.82232e-05	0.006	2530	tags=61%, list=13%, signal=70%
REACTOME_PREFOLDIN_MEDIATED_TRANSFER_OF_SUBSTRATE_TO_CCT_TRIC	REACTOME_PREFOLDIN_MEDIATED_TRANSFER_OF_SUBSTRATE_TO_CCT_TRIC		27	-0.429099	-2.65807	0	7.84448e-05	0.01	3100	tags=59%, list=16%, signal=71%
REACTOME_MEIOTIC_RECOMBINATION	REACTOME_MEIOTIC_RECOMBINATION		73	-0.259292	-2.62763	0	8.58202e-05	0.011	2884	tags=41%, list=15%, signal=48%
REACTOME_TRANSFERRIN_ENDOCYTOSIS_AND_RECYCLING	REACTOME_TRANSFERRIN_ENDOCYTOSIS_AND_RECYCLING		25	-0.429751	-2.59882	0	0.000139035	0.017	1716	tags=52%, list=9%, signal=57%
REACTOME_HOMOLOGOUS_RECOMBINATION_REPAIR_OF_REPLICATION_INDEPENDENT_DOUBLE_STRAND_BREAKS	REACTOME_HOMOLOGOUS_RECOMBINATION_REPAIR_OF_REPLICATION_INDEPENDENT_DOUBLE_STRAND_BREAKS		16	-0.547899	-2.57465	0	0.000213327	0.027	2646	tags=69%, list=14%, signal=80%
REACTOME_DESTABILIZATION_OF_MRNA_BY_BRF1	REACTOME_DESTABILIZATION_OF_MRNA_BY_BRF1		17	-0.517848	-2.54655	0.00193798	0.000241492	0.031	1339	tags=59%, list=7%, signal=63%
REACTOME_MITOTIC_G2_G2_M_PHASES	REACTOME_MITOTIC_G2_G2_M_PHASES		77	-0.246605	-2.52442	0	0.00028525	0.037	2230	tags=36%, list=12%, signal=41%
REACTOME_INSULIN_RECEPTOR_RECYCLING	REACTOME_INSULIN_RECEPTOR_RECYCLING		23	-0.431447	-2.48506	0	0.000365306	0.046	1716	tags=52%, list=9%, signal=57%
REACTOME_PPARA_ACTIVATES_GENE_EXPRESSION	REACTOME_PPARA_ACTIVATES_GENE_EXPRESSION		101	-0.20977	-2.4831	0	0.000377764	0.047	1670	tags=30%, list=9%, signal=32%
REACTOME_CYCLIN_A_B1_ASSOCIATED_EVENTS_DURING_G2_M_TRANSITION	REACTOME_CYCLIN_A_B1_ASSOCIATED_EVENTS_DURING_G2_M_TRANSITION		15	-0.535658	-2.48227	0	0.000382352	0.048	2483	tags=67%, list=13%, signal=77%
REACTOME_MEIOTIC_SYNAPSIS	REACTOME_MEIOTIC_SYNAPSIS		65	-0.254058	-2.43527	0	0.000533428	0.068	3064	tags=42%, list=16%, signal=49%
REACTOME_DEADENYLATION_OF_MRNA	REACTOME_DEADENYLATION_OF_MRNA		18	-0.462325	-2.40606	0	0.000661266	0.084	2819	tags=61%, list=15%, signal=72%
REACTOME_CITRIC_ACID_CYCLE_TCA_CYCLE	REACTOME_CITRIC_ACID_CYCLE_TCA_CYCLE		19	-0.457347	-2.40475	0.00564972	0.000664018	0.085	2306	tags=58%, list=12%, signal=66%
REACTOME_BIOSYNTHESIS_OF_THE_N_GLYCAN_PRECURSOR_DOLICHOL_LIPID_LINKED_OLIGOSACCHARIDE_LLO_AND_TRANSFER_TO_A_NASCENT_PROTEIN	REACTOME_BIOSYNTHESIS_OF_THE_N_GLYCAN_PRECURSOR_DOLICHOL_LIPID_LINKED_OLIGOSACCHARIDE_LLO_AND_TRANSFER_TO_A_NASCENT_PROTEIN		28	-0.375659	-2.37158	0	0.000802311	0.103	3034	tags=54%, list=16%, signal=64%
REACTOME_FORMATION_OF_TUBULIN_FOLDING_INTERMEDIATES_BY_CCT_TRIC	REACTOME_FORMATION_OF_TUBULIN_FOLDING_INTERMEDIATES_BY_CCT_TRIC		21	-0.419743	-2.31344	0	0.00116728	0.148	1975	tags=52%, list=10%, signal=58%
REACTOME_RNA_POL_I_PROMOTER_OPENING	REACTOME_RNA_POL_I_PROMOTER_OPENING		50	-0.269882	-2.25535	0.00401606	0.00180093	0.227	3227	tags=44%, list=17%, signal=53%
REACTOME_UNFOLDED_PROTEIN_RESPONSE	REACTOME_UNFOLDED_PROTEIN_RESPONSE		75	-0.217716	-2.21404	0	0.00234419	0.281	2956	tags=37%, list=16%, signal=44%
REACTOME_G1_S_SPECIFIC_TRANSCRIPTION	REACTOME_G1_S_SPECIFIC_TRANSCRIPTION		17	-0.440305	-2.19392	0	0.00262437	0.312	2802	tags=59%, list=15%, signal=69%
REACTOME_DEFENSINS	REACTOME_DEFENSINS		46	-0.276603	-2.18815	0.00382409	0.00272591	0.319	7106	tags=65%, list=38%, signal=104%
REACTOME_SIGNALING_BY_INSULIN_RECEPTOR	REACTOME_SIGNALING_BY_INSULIN_RECEPTOR		103	-0.178188	-2.1592	0	0.00319788	0.366	2888	tags=33%, list=15%, signal=39%
REACTOME_PKB_MEDIATED_EVENTS	REACTOME_PKB_MEDIATED_EVENTS		27	-0.332412	-2.08358	0.00194175	0.00518513	0.528	2825	tags=48%, list=15%, signal=57%
REACTOME_RECRUITMENT_OF_MITOTIC_CENTROSOME_PROTEINS_AND_COMPLEXES	REACTOME_RECRUITMENT_OF_MITOTIC_CENTROSOME_PROTEINS_AND_COMPLEXES		62	-0.2214	-2.07373	0.00376648	0.00540239	0.547	2230	tags=34%, list=12%, signal=38%
REACTOME_LATENT_INFECTION_OF_HOMO_SAPIENS_WITH_MYCOBACTERIUM_TUBERCULOSIS	REACTOME_LATENT_INFECTION_OF_HOMO_SAPIENS_WITH_MYCOBACTERIUM_TUBERCULOSIS		31	-0.318159	-2.04248	0.00391389	0.00662797	0.625	2531	tags=45%, list=13%, signal=52%
REACTOME_ASSOCIATION_OF_TRIC_CCT_WITH_TARGET_PROTEINS_DURING_BIOSYNTHESIS	REACTOME_ASSOCIATION_OF_TRIC_CCT_WITH_TARGET_PROTEINS_DURING_BIOSYNTHESIS		25	-0.346994	-2.0396	0	0.00664524	0.626	1766	tags=44%, list=9%, signal=48%
REACTOME_SYNTHESIS_AND_INTERCONVERSION_OF_NUCLEOTIDE_DI_AND_TRIPHOSPHATES	REACTOME_SYNTHESIS_AND_INTERCONVERSION_OF_NUCLEOTIDE_DI_AND_TRIPHOSPHATES		18	-0.404037	-2.03691	0.00395257	0.00674244	0.635	7066	tags=78%, list=37%, signal=124%
REACTOME_MEMBRANE_TRAFFICKING	REACTOME_MEMBRANE_TRAFFICKING		122	-0.150546	-2.00848	0	0.00793807	0.692	2594	tags=29%, list=14%, signal=33%
REACTOME_ENDOSOMAL_SORTING_COMPLEX_REQUIRED_FOR_TRANSPORT_ESCRT	REACTOME_ENDOSOMAL_SORTING_COMPLEX_REQUIRED_FOR_TRANSPORT_ESCRT		26	-0.327765	-1.99634	0.00198807	0.00850256	0.722	3262	tags=50%, list=17%, signal=60%
REACTOME_IRON_UPTAKE_AND_TRANSPORT	REACTOME_IRON_UPTAKE_AND_TRANSPORT		36	-0.27081	-1.96238	0.0060241	0.0104475	0.796	1716	tags=36%, list=9%, signal=40%
REACTOME_INTERFERON_SIGNALING	REACTOME_INTERFERON_SIGNALING		151	-0.136583	-1.95316	0.00406504	0.0110093	0.808	9198	tags=62%, list=49%, signal=120%
REACTOME_OXYGEN_DEPENDENT_PROLINE_HYDROXYLATION_OF_HYPOXIA_INDUCIBLE_FACTOR_ALPHA	REACTOME_OXYGEN_DEPENDENT_PROLINE_HYDROXYLATION_OF_HYPOXIA_INDUCIBLE_FACTOR_ALPHA		16	-0.403593	-1.94392	0.0102249	0.0116174	0.827	1828	tags=50%, list=10%, signal=55%
REACTOME_ASPARAGINE_N_LINKED_GLYCOSYLATION	REACTOME_ASPARAGINE_N_LINKED_GLYCOSYLATION		80	-0.181472	-1.92805	0.00767754	0.0128499	0.867	3198	tags=35%, list=17%, signal=42%
REACTOME_BETA_DEFENSINS	REACTOME_BETA_DEFENSINS		37	-0.245859	-1.8142	0.0185567	0.0241125	0.977	7106	tags=62%, list=38%, signal=99%
REACTOME_METABOLISM_OF_AMINO_ACIDS_AND_DERIVATIVES	REACTOME_METABOLISM_OF_AMINO_ACIDS_AND_DERIVATIVES		191	-0.111108	-1.80215	0.00795229	0.0255818	0.979	989	tags=16%, list=5%, signal=17%
REACTOME_G1_PHASE	REACTOME_G1_PHASE		35	-0.249508	-1.78871	0.00795229	0.0273897	0.985	1233	tags=31%, list=7%, signal=34%
REACTOME_POST_CHAPERONIN_TUBULIN_FOLDING_PATHWAY	REACTOME_POST_CHAPERONIN_TUBULIN_FOLDING_PATHWAY		18	-0.342786	-1.7797	0.0203666	0.0286168	0.987	2976	tags=50%, list=16%, signal=59%
REACTOME_METABOLISM_OF_CARBOHYDRATES	REACTOME_METABOLISM_OF_CARBOHYDRATES		231	-0.100691	-1.76163	0.00952381	0.0313133	0.99	3273	tags=27%, list=17%, signal=33%
REACTOME_METABOLISM_OF_VITAMINS_AND_COFACTORS	REACTOME_METABOLISM_OF_VITAMINS_AND_COFACTORS		50	-0.213157	-1.75233	0.0232108	0.0326224	0.991	3540	tags=40%, list=19%, signal=49%
REACTOME_FATTY_ACID_TRIACYLGLYCEROL_AND_KETONE_BODY_METABOLISM	REACTOME_FATTY_ACID_TRIACYLGLYCEROL_AND_KETONE_BODY_METABOLISM		162	-0.11708	-1.74895	0.0217391	0.0330251	0.992	3754	tags=31%, list=20%, signal=39%
REACTOME_REGULATION_OF_HYPOXIA_INDUCIBLE_FACTOR_HIF_BY_OXYGEN	REACTOME_REGULATION_OF_HYPOXIA_INDUCIBLE_FACTOR_HIF_BY_OXYGEN		23	-0.294915	-1.71545	0.0205339	0.0391433	0.997	1828	tags=39%, list=10%, signal=43%
REACTOME_BASE_EXCISION_REPAIR	REACTOME_BASE_EXCISION_REPAIR		19	-0.313287	-1.65185	0.03125	0.0534448	0.999	2042	tags=42%, list=11%, signal=47%
REACTOME_G0_AND_EARLY_G1	REACTOME_G0_AND_EARLY_G1		23	-0.286805	-1.6389	0.0527426	0.0561435	1	2802	tags=43%, list=15%, signal=51%
REACTOME_GLYCOLYSIS	REACTOME_GLYCOLYSIS		26	-0.261676	-1.59667	0.0439771	0.0686169	1	3782	tags=46%, list=20%, signal=58%
REACTOME_LOSS_OF_NLP_FROM_MITOTIC_CENTROSOMES	REACTOME_LOSS_OF_NLP_FROM_MITOTIC_CENTROSOMES		55	-0.179414	-1.58715	0.0439122	0.071494	1	1773	tags=27%, list=9%, signal=30%
REACTOME_METABOLISM_OF_NUCLEOTIDES	REACTOME_METABOLISM_OF_NUCLEOTIDES		70	-0.158689	-1.56762	0.0402299	0.0780502	1	1062	tags=21%, list=6%, signal=23%
REACTOME_SMAD2_SMAD3_SMAD4_HETEROTRIMER_REGULATES_TRANSCRIPTION	REACTOME_SMAD2_SMAD3_SMAD4_HETEROTRIMER_REGULATES_TRANSCRIPTION		24	-0.268681	-1.56743	0.0552268	0.0776866	1	2802	tags=42%, list=15%, signal=49%
REACTOME_IL_RECEPTOR_SHC_SIGNALING	REACTOME_IL_RECEPTOR_SHC_SIGNALING		27	-0.243969	-1.55492	0.0486381	0.0816976	1	6591	tags=59%, list=35%, signal=91%
REACTOME_PD1_SIGNALING	REACTOME_PD1_SIGNALING		17	-0.303964	-1.51635	0.0476191	0.0972018	1	7596	tags=71%, list=40%, signal=118%
REACTOME_SYNTHESIS_OF_PIPS_AT_THE_GOLGI_MEMBRANE	REACTOME_SYNTHESIS_OF_PIPS_AT_THE_GOLGI_MEMBRANE		17	-0.292013	-1.49362	0.0800781	0.107241	1	4489	tags=53%, list=24%, signal=69%
REACTOME_RESOLUTION_OF_AP_SITES_VIA_THE_MULTIPLE_NUCLEOTIDE_PATCH_REPLACEMENT_PATHWAY	REACTOME_RESOLUTION_OF_AP_SITES_VIA_THE_MULTIPLE_NUCLEOTIDE_PATCH_REPLACEMENT_PATHWAY		17	-0.303957	-1.49349	0.0886598	0.106684	1	2042	tags=41%, list=11%, signal=46%
REACTOME_GENERIC_TRANSCRIPTION_PATHWAY	REACTOME_GENERIC_TRANSCRIPTION_PATHWAY		331	-0.0703027	-1.45507	0.0927419	0.125461	1	12389	tags=73%, list=66%, signal=207%
REACTOME_CHOLESTEROL_BIOSYNTHESIS	REACTOME_CHOLESTEROL_BIOSYNTHESIS		20	-0.263581	-1.45316	0.0731225	0.125681	1	5415	tags=55%, list=29%, signal=77%
REACTOME_PI_METABOLISM	REACTOME_PI_METABOLISM		46	-0.17581	-1.41784	0.0951417	0.145669	1	4489	tags=41%, list=24%, signal=54%
REACTOME_SYNTHESIS_OF_PIPS_AT_THE_PLASMA_MEMBRANE	REACTOME_SYNTHESIS_OF_PIPS_AT_THE_PLASMA_MEMBRANE		29	-0.219569	-1.41674	0.108108	0.145603	1	10838	tags=79%, list=57%, signal=186%
REACTOME_ENERGY_DEPENDENT_REGULATION_OF_MTOR_BY_LKB1_AMPK	REACTOME_ENERGY_DEPENDENT_REGULATION_OF_MTOR_BY_LKB1_AMPK		16	-0.2882	-1.41488	0.112676	0.145843	1	2825	tags=44%, list=15%, signal=51%
REACTOME_TRANSCRIPTIONAL_ACTIVITY_OF_SMAD2_SMAD3_SMAD4_HETEROTRIMER	REACTOME_TRANSCRIPTIONAL_ACTIVITY_OF_SMAD2_SMAD3_SMAD4_HETEROTRIMER		35	-0.194892	-1.35831	0.146809	0.182976	1	2802	tags=34%, list=15%, signal=40%
REACTOME_NOTCH1_INTRACELLULAR_DOMAIN_REGULATES_TRANSCRIPTION	REACTOME_NOTCH1_INTRACELLULAR_DOMAIN_REGULATES_TRANSCRIPTION		43	-0.171795	-1.35794	0.133745	0.182235	1	1595	tags=26%, list=8%, signal=28%
REACTOME_PHOSPHORYLATION_OF_CD3_AND_TCR_ZETA_CHAINS	REACTOME_PHOSPHORYLATION_OF_CD3_AND_TCR_ZETA_CHAINS		15	-0.286148	-1.31662	0.147609	0.213118	1	7191	tags=67%, list=38%, signal=108%
REACTOME_PI3K_CASCADE	REACTOME_PI3K_CASCADE		66	-0.135472	-1.30202	0.138493	0.223467	1	2888	tags=29%, list=15%, signal=34%
REACTOME_PURINE_METABOLISM	REACTOME_PURINE_METABOLISM		33	-0.186565	-1.29496	0.154902	0.228325	1	1062	tags=24%, list=6%, signal=26%
REACTOME_SIGNALING_BY_CONSTITUTIVELY_ACTIVE_EGFR	REACTOME_SIGNALING_BY_CONSTITUTIVELY_ACTIVE_EGFR		17	-0.267021	-1.2942	0.164384	0.227774	1	8293	tags=71%, list=44%, signal=126%
REACTOME_EGFR_DOWNREGULATION	REACTOME_EGFR_DOWNREGULATION		24	-0.215429	-1.29198	0.162933	0.228346	1	659	tags=25%, list=3%, signal=26%
REACTOME_GENERATION_OF_SECOND_MESSENGER_MOLECULES	REACTOME_GENERATION_OF_SECOND_MESSENGER_MOLECULES		26	-0.202452	-1.22362	0.208	0.292295	1	9983	tags=73%, list=53%, signal=155%
REACTOME_IL_2_SIGNALING	REACTOME_IL_2_SIGNALING		41	-0.160778	-1.22036	0.212121	0.294317	1	5262	tags=44%, list=28%, signal=61%
REACTOME_INSULIN_RECEPTOR_SIGNALLING_CASCADE	REACTOME_INSULIN_RECEPTOR_SIGNALLING_CASCADE		82	-0.115915	-1.21256	0.220472	0.300819	1	2888	tags=27%, list=15%, signal=32%
REACTOME_DOWNSTREAM_TCR_SIGNALING	REACTOME_DOWNSTREAM_TCR_SIGNALING		33	-0.174785	-1.19414	0.243028	0.319248	1	5862	tags=48%, list=31%, signal=70%
REACTOME_INTERFERON_ALPHA_BETA_SIGNALING	REACTOME_INTERFERON_ALPHA_BETA_SIGNALING		62	-0.128767	-1.19395	0.243802	0.317826	1	9456	tags=63%, list=50%, signal=126%
REACTOME_DIABETES_PATHWAYS	REACTOME_DIABETES_PATHWAYS		126	-0.0888924	-1.17574	0.246124	0.336629	1	2530	tags=22%, list=13%, signal=25%
REACTOME_SIGNALING_BY_NOTCH1	REACTOME_SIGNALING_BY_NOTCH1		66	-0.119033	-1.1675	0.242105	0.344906	1	9492	tags=62%, list=50%, signal=124%
REACTOME_CYTOKINE_SIGNALING_IN_IMMUNE_SYSTEM	REACTOME_CYTOKINE_SIGNALING_IN_IMMUNE_SYSTEM		260	-0.0618937	-1.16185	0.238	0.349877	1	1463	tags=14%, list=8%, signal=15%
REACTOME_PYRUVATE_METABOLISM_AND_CITRIC_ACID_TCA_CYCLE	REACTOME_PYRUVATE_METABOLISM_AND_CITRIC_ACID_TCA_CYCLE		40	-0.156586	-1.16112	0.272201	0.349047	1	5076	tags=43%, list=27%, signal=58%
REACTOME_TRANSPORT_OF_VITAMINS_NUCLEOSIDES_AND_RELATED_MOLECULES	REACTOME_TRANSPORT_OF_VITAMINS_NUCLEOSIDES_AND_RELATED_MOLECULES		31	-0.171681	-1.15563	0.265347	0.353761	1	10775	tags=74%, list=57%, signal=172%
REACTOME_PLATELET_SENSITIZATION_BY_LDL	REACTOME_PLATELET_SENSITIZATION_BY_LDL		16	-0.238088	-1.14268	0.292157	0.368227	1	10852	tags=81%, list=57%, signal=191%
REACTOME_INNATE_IMMUNE_SYSTEM	REACTOME_INNATE_IMMUNE_SYSTEM		261	-0.0602645	-1.10919	0.323077	0.409284	1	6331	tags=39%, list=34%, signal=59%
REACTOME_NUCLEOTIDE_LIKE_PURINERGIC_RECEPTORS	REACTOME_NUCLEOTIDE_LIKE_PURINERGIC_RECEPTORS		16	-0.219671	-1.0794	0.348548	0.44756	1	13560	tags=94%, list=72%, signal=332%
REACTOME_TRAF6_MEDIATED_IRF7_ACTIVATION	REACTOME_TRAF6_MEDIATED_IRF7_ACTIVATION		30	-0.167731	-1.06455	0.382892	0.466001	1	8169	tags=60%, list=43%, signal=106%
REACTOME_RIG_I_MDA5_MEDIATED_INDUCTION_OF_IFN_ALPHA_BETA_PATHWAYS	REACTOME_RIG_I_MDA5_MEDIATED_INDUCTION_OF_IFN_ALPHA_BETA_PATHWAYS		71	-0.106801	-1.05582	0.368635	0.476423	1	14482	tags=87%, list=77%, signal=373%
REACTOME_DOWNREGULATION_OF_SMAD2_3_SMAD4_TRANSCRIPTIONAL_ACTIVITY	REACTOME_DOWNREGULATION_OF_SMAD2_3_SMAD4_TRANSCRIPTIONAL_ACTIVITY		19	-0.200444	-1.05386	0.361055	0.476889	1	2183	tags=32%, list=12%, signal=36%
REACTOME_G_BETA_GAMMA_SIGNALLING_THROUGH_PI3KGAMMA	REACTOME_G_BETA_GAMMA_SIGNALLING_THROUGH_PI3KGAMMA		25	-0.176962	-1.05251	0.361055	0.476622	1	5728	tags=48%, list=30%, signal=69%
REACTOME_GLUCONEOGENESIS	REACTOME_GLUCONEOGENESIS		31	-0.16243	-1.05147	0.370588	0.47576	1	1812	tags=26%, list=10%, signal=28%
REACTOME_CTNNB1_PHOSPHORYLATION_CASCADE	REACTOME_CTNNB1_PHOSPHORYLATION_CASCADE		15	-0.222594	-1.04517	0.389691	0.482649	1	12167	tags=87%, list=64%, signal=243%
REACTOME_TRAF6_MEDIATED_NFKB_ACTIVATION	REACTOME_TRAF6_MEDIATED_NFKB_ACTIVATION		21	-0.18596	-1.01129	0.442231	0.53152	1	14478	tags=95%, list=77%, signal=408%
REACTOME_COSTIMULATION_BY_THE_CD28_FAMILY	REACTOME_COSTIMULATION_BY_THE_CD28_FAMILY		61	-0.106348	-0.985047	0.450317	0.570128	1	7596	tags=51%, list=40%, signal=85%
REACTOME_ENOS_ACTIVATION_AND_REGULATION	REACTOME_ENOS_ACTIVATION_AND_REGULATION		18	-0.190313	-0.974585	0.467871	0.584076	1	10049	tags=72%, list=53%, signal=154%
REACTOME_TGF_BETA_RECEPTOR_SIGNALING_ACTIVATES_SMADS	REACTOME_TGF_BETA_RECEPTOR_SIGNALING_ACTIVATES_SMADS		23	-0.168088	-0.956681	0.504892	0.610927	1	2578	tags=30%, list=14%, signal=35%
REACTOME_REGULATION_OF_INSULIN_SECRETION_BY_GLUCAGON_LIKE_PEPTIDE1	REACTOME_REGULATION_OF_INSULIN_SECRETION_BY_GLUCAGON_LIKE_PEPTIDE1		42	-0.126657	-0.954061	0.508671	0.612329	1	8855	tags=60%, list=47%, signal=112%
REACTOME_N_GLYCAN_ANTENNAE_ELONGATION_IN_THE_MEDIAL_TRANS_GOLGI	REACTOME_N_GLYCAN_ANTENNAE_ELONGATION_IN_THE_MEDIAL_TRANS_GOLGI		18	-0.185625	-0.953281	0.515326	0.610831	1	5941	tags=50%, list=31%, signal=73%
REACTOME_ADP_SIGNALLING_THROUGH_P2RY12	REACTOME_ADP_SIGNALLING_THROUGH_P2RY12		21	-0.17311	-0.952905	0.528421	0.608573	1	5728	tags=48%, list=30%, signal=68%
REACTOME_ANTIGEN_PRESENTATION_FOLDING_ASSEMBLY_AND_PEPTIDE_LOADING_OF_CLASS_I_MHC	REACTOME_ANTIGEN_PRESENTATION_FOLDING_ASSEMBLY_AND_PEPTIDE_LOADING_OF_CLASS_I_MHC		20	-0.175244	-0.935708	0.522073	0.633976	1	14635	tags=95%, list=77%, signal=422%
REACTOME_RIP_MEDIATED_NFKB_ACTIVATION_VIA_DAI	REACTOME_RIP_MEDIATED_NFKB_ACTIVATION_VIA_DAI		18	-0.180666	-0.920057	0.570076	0.656631	1	10231	tags=72%, list=54%, signal=157%
REACTOME_PROSTACYCLIN_SIGNALLING_THROUGH_PROSTACYCLIN_RECEPTOR	REACTOME_PROSTACYCLIN_SIGNALLING_THROUGH_PROSTACYCLIN_RECEPTOR		19	-0.170583	-0.904097	0.556225	0.680544	1	5728	tags=47%, list=30%, signal=68%
REACTOME_DOWNREGULATION_OF_TGF_BETA_RECEPTOR_SIGNALING	REACTOME_DOWNREGULATION_OF_TGF_BETA_RECEPTOR_SIGNALING		20	-0.165331	-0.903619	0.556586	0.678276	1	659	tags=20%, list=3%, signal=21%
REACTOME_IL_3_5_AND_GM_CSF_SIGNALING	REACTOME_IL_3_5_AND_GM_CSF_SIGNALING		43	-0.114207	-0.893033	0.582485	0.693037	1	5315	tags=40%, list=28%, signal=55%
REACTOME_BILE_ACID_AND_BILE_SALT_METABOLISM	REACTOME_BILE_ACID_AND_BILE_SALT_METABOLISM		27	-0.146481	-0.891629	0.559748	0.69204	1	14724	tags=93%, list=78%, signal=420%
REACTOME_TRANSPORT_TO_THE_GOLGI_AND_SUBSEQUENT_MODIFICATION	REACTOME_TRANSPORT_TO_THE_GOLGI_AND_SUBSEQUENT_MODIFICATION		33	-0.129332	-0.885273	0.578947	0.69962	1	14158	tags=88%, list=75%, signal=351%
REACTOME_APOPTOTIC_CLEAVAGE_OF_CELLULAR_PROTEINS	REACTOME_APOPTOTIC_CLEAVAGE_OF_CELLULAR_PROTEINS		36	-0.121451	-0.882625	0.610236	0.700745	1	12924	tags=81%, list=68%, signal=255%
REACTOME_ACYL_CHAIN_REMODELLING_OF_PG	REACTOME_ACYL_CHAIN_REMODELLING_OF_PG		16	-0.182783	-0.872202	0.634	0.714953	1	14256	tags=94%, list=75%, signal=382%
REACTOME_SLC_MEDIATED_TRANSMEMBRANE_TRANSPORT	REACTOME_SLC_MEDIATED_TRANSMEMBRANE_TRANSPORT		237	-0.0480479	-0.854201	0.641548	0.741215	1	5081	tags=32%, list=27%, signal=43%
REACTOME_GLUCAGON_SIGNALING_IN_METABOLIC_REGULATION	REACTOME_GLUCAGON_SIGNALING_IN_METABOLIC_REGULATION		33	-0.125609	-0.853789	0.648148	0.738607	1	9078	tags=61%, list=48%, signal=117%
REACTOME_REGULATION_OF_KIT_SIGNALING	REACTOME_REGULATION_OF_KIT_SIGNALING		16	-0.173919	-0.840402	0.672414	0.757631	1	13243	tags=88%, list=70%, signal=293%
REACTOME_TCR_SIGNALING	REACTOME_TCR_SIGNALING		50	-0.0995179	-0.840027	0.688559	0.754856	1	7191	tags=48%, list=38%, signal=77%
REACTOME_NEGATIVE_REGULATION_OF_FGFR_SIGNALING	REACTOME_NEGATIVE_REGULATION_OF_FGFR_SIGNALING		35	-0.119808	-0.83859	0.649326	0.753869	1	980	tags=17%, list=5%, signal=18%
REACTOME_TRAFFICKING_OF_GLUR2_CONTAINING_AMPA_RECEPTORS	REACTOME_TRAFFICKING_OF_GLUR2_CONTAINING_AMPA_RECEPTORS		15	-0.180656	-0.823279	0.666008	0.775156	1	369	tags=20%, list=2%, signal=20%
REACTOME_DARPP_32_EVENTS	REACTOME_DARPP_32_EVENTS		23	-0.140375	-0.818996	0.663244	0.778797	1	8848	tags=61%, list=47%, signal=114%
REACTOME_FACTORS_INVOLVED_IN_MEGAKARYOCYTE_DEVELOPMENT_AND_PLATELET_PRODUCTION	REACTOME_FACTORS_INVOLVED_IN_MEGAKARYOCYTE_DEVELOPMENT_AND_PLATELET_PRODUCTION		122	-0.0629438	-0.817512	0.728713	0.778022	1	11203	tags=66%, list=59%, signal=160%
REACTOME_INHIBITION_OF_INSULIN_SECRETION_BY_ADRENALINE_NORADRENALINE	REACTOME_INHIBITION_OF_INSULIN_SECRETION_BY_ADRENALINE_NORADRENALINE		25	-0.136909	-0.817099	0.671315	0.775351	1	5728	tags=44%, list=30%, signal=63%
REACTOME_GLUCOSE_METABOLISM	REACTOME_GLUCOSE_METABOLISM		62	-0.0872486	-0.808938	0.685832	0.784634	1	14197	tags=84%, list=75%, signal=337%
REACTOME_CIRCADIAN_CLOCK	REACTOME_CIRCADIAN_CLOCK		50	-0.0973473	-0.799311	0.702648	0.796327	1	1189	tags=16%, list=6%, signal=17%
REACTOME_CTLA4_INHIBITORY_SIGNALING	REACTOME_CTLA4_INHIBITORY_SIGNALING		21	-0.144001	-0.795075	0.731141	0.799852	1	13471	tags=86%, list=71%, signal=299%
REACTOME_INTRINSIC_PATHWAY_FOR_APOPTOSIS	REACTOME_INTRINSIC_PATHWAY_FOR_APOPTOSIS		29	-0.115511	-0.756837	0.789683	0.854124	1	12800	tags=79%, list=68%, signal=246%
REACTOME_SHC_MEDIATED_SIGNALLING	REACTOME_SHC_MEDIATED_SIGNALLING		15	-0.156807	-0.752105	0.75835	0.857282	1	819	tags=20%, list=4%, signal=21%
REACTOME_TIE2_SIGNALING	REACTOME_TIE2_SIGNALING		17	-0.149268	-0.751839	0.785448	0.854119	1	8293	tags=59%, list=44%, signal=105%
REACTOME_TRANSMEMBRANE_TRANSPORT_OF_SMALL_MOLECULES	REACTOME_TRANSMEMBRANE_TRANSPORT_OF_SMALL_MOLECULES		405	-0.0325294	-0.7454	0.799189	0.859873	1	9891	tags=56%, list=52%, signal=114%
REACTOME_REGULATION_OF_WATER_BALANCE_BY_RENAL_AQUAPORINS	REACTOME_REGULATION_OF_WATER_BALANCE_BY_RENAL_AQUAPORINS		43	-0.0922864	-0.740752	0.802083	0.863137	1	5728	tags=40%, list=30%, signal=57%
REACTOME_RECYCLING_PATHWAY_OF_L1	REACTOME_RECYCLING_PATHWAY_OF_L1		27	-0.118663	-0.737648	0.806452	0.863946	1	561	tags=15%, list=3%, signal=15%
REACTOME_YAP1_AND_WWTR1_TAZ_STIMULATED_GENE_EXPRESSION	REACTOME_YAP1_AND_WWTR1_TAZ_STIMULATED_GENE_EXPRESSION		23	-0.127136	-0.731227	0.791411	0.869579	1	14845	tags=91%, list=79%, signal=426%
REACTOME_SHC1_EVENTS_IN_EGFR_SIGNALING	REACTOME_SHC1_EVENTS_IN_EGFR_SIGNALING		15	-0.156807	-0.723332	0.822938	0.876708	1	819	tags=20%, list=4%, signal=21%
REACTOME_SIGNALLING_TO_P38_VIA_RIT_AND_RIN	REACTOME_SIGNALLING_TO_P38_VIA_RIT_AND_RIN		15	-0.157281	-0.723279	0.782868	0.873221	1	2069	tags=27%, list=11%, signal=30%
REACTOME_CIRCADIAN_REPRESSION_OF_EXPRESSION_BY_REV_ERBA	REACTOME_CIRCADIAN_REPRESSION_OF_EXPRESSION_BY_REV_ERBA		22	-0.128855	-0.717992	0.827731	0.876726	1	1004	tags=18%, list=5%, signal=19%
REACTOME_CD28_DEPENDENT_PI3K_AKT_SIGNALING	REACTOME_CD28_DEPENDENT_PI3K_AKT_SIGNALING		21	-0.129679	-0.70132	0.856842	0.894681	1	5648	tags=43%, list=30%, signal=61%
REACTOME_APOPTOTIC_EXECUTION_PHASE	REACTOME_APOPTOTIC_EXECUTION_PHASE		50	-0.0822003	-0.692754	0.866019	0.901349	1	12427	tags=74%, list=66%, signal=216%
REACTOME_NEGATIVE_REGULATORS_OF_RIG_I_MDA5_SIGNALING	REACTOME_NEGATIVE_REGULATORS_OF_RIG_I_MDA5_SIGNALING		30	-0.107252	-0.690741	0.863732	0.900276	1	14345	tags=87%, list=76%, signal=360%
REACTOME_RORA_ACTIVATES_CIRCADIAN_EXPRESSION	REACTOME_RORA_ACTIVATES_CIRCADIAN_EXPRESSION		23	-0.120947	-0.689448	0.87234	0.898287	1	1004	tags=17%, list=5%, signal=18%
REACTOME_METAL_ION_SLC_TRANSPORTERS	REACTOME_METAL_ION_SLC_TRANSPORTERS		21	-0.121636	-0.671676	0.892157	0.915577	1	3102	tags=29%, list=16%, signal=34%
REACTOME_GLUCURONIDATION	REACTOME_GLUCURONIDATION		18	-0.130605	-0.668102	0.876953	0.915799	1	6979	tags=50%, list=37%, signal=79%
REACTOME_INFLAMMASOMES	REACTOME_INFLAMMASOMES		15	-0.139937	-0.659764	0.87674	0.92112	1	7432	tags=53%, list=39%, signal=88%
REACTOME_G_PROTEIN_ACTIVATION	REACTOME_G_PROTEIN_ACTIVATION		27	-0.104284	-0.640927	0.898	0.937144	1	5728	tags=41%, list=30%, signal=58%
[truncated: 8 more rows]

## Sheet: GECKO-BCBL1
NAME	GS<br> follow link to MSigDB	GS DETAILS	SIZE	ES	NES	NOM p-val	FDR q-val	FWER p-val	RANK AT MAX	LEADING EDGE
[truncated: 283 more rows]

## Sheet: APK1
NAME	GS<br> follow link to MSigDB	GS DETAILS	SIZE	ES	NES	NOM p-val	FDR q-val	FWER p-val	RANK AT MAX	LEADING EDGE
[truncated: 252 more rows]

[truncated: 1 more sheets: VG1]
