# Supplementary material for: Gene essentiality landscape and druggable oncogenic dependencies in herpesviral primary effusion lymphoma
Source: Nat Commun. 2018 Aug 15;9:3263. doi: 10.1038/s41467-018-05506-9 (PMC6093911; doi:10.1038/s41467-018-05506-9)
Supplement: Supplementary file 10 — Supplementary Data 8 [file 41467_2018_5506_MOESM10_ESM.xlsx]

## Sheet: SuppData8_Medianadjp
Gene	BC-1	BC-2	BC-5	JSC-1	BC-3	GECKO_BC-3	BCBL-1clone	BCBL-1pool	GECKO_BCBL-1	APK-1	VG-1	KMS-12-BM	Median_adjp	Rank	Hits in cancer groups (out of 16)
HSPA5	0.00055	0.000291	0.000309	0.000248	0.00019	0.160303	0.000464	0.001238	0.01506	0.001089	0.00099	0.000236	0.0003865	1	15
RPL19	0.00055	0.000884	0.000309	0.000248	0.00019	0.059048	0.000275	0.001238	0.025226	0.001087	0.003945	0.000236	0.0004295	2	16
RPL6	0.00055	0.00055	0.000309	0.001047	0.000894	0.015686	0.000768	0.00099	0.026704	0.00055	0.00045	0.003015	0.00055	3	16
CCND2	0.00055	0.00131	0.000309	0.000248	0.010392	1	0.000275	0.00099	0.003536	0.00055	0.003753	0.999997	0.00055	3	3
PSMB4	0.001867	0.002304	0.000309	0.000248	0.00019	0.060425	0.000275	0.001238	0.366897	0.000825	0.005215	0.000236	0.000567	5	16
RPS18	0.001361	0.000291	0.000743	0.000248	0.001248	0.000778	0.000275	0.001238	0.000171	0.001922	0.00045	0.000236	0.0005965	6	16
RPL23A	0.001361	0.000675	0.000309	0.000248	0.00019	0.010507	0.001095	0.001238	0.001814	0.000825	0.001303	0.000841	0.00075	7	16
FAU	0.001361	0.000291	0.000309	0.000248	0.00019	0.923771	0.001206	0.001238	0.14167	0.007031	0.001433	0.000707	0.0007575	8	9
PRMT1	0.001361	0.000291	0.005099	0.000248	0.00019	0.030863	0.000275	0.001238	0.002994	0.001518	0.013539	0.000236	0.000826	9	15
RPL31	0.004216	0.000291	0.001962	0.000248	0.00019	0.093031	0.000935	0.001238	0.008592	0.001087	0.00099	0.000236	0.0009625	10	16
ANAPC11	0.003854	0.000291	0.004681	0.001047	0.00019	0.516913	0.000935	0.005065	0.2299	0.001087	0.00045	0.001765	0.000991	11	10
BUB3	0.002687	0.000291	0.000743	0.001122	0.000967	0.618106	0.000464	0.002139	0.425646	0.011815	0.001433	0.000841	0.0010445	12	13
RPS4X	0.00055	0.001493	0.034531	0.000248	0.000635	0.001279	0.000464	0.001836	0.003618	0.018343	0.01422	0.001724	0.001064	13	15
RPL17	0.001361	0.000291	0.084131	0.001047	0.000967	0.007017	0.00097	0.001238	0.001884	0.001087	0.018224	0.011358	0.001067	14	16
PRIM1	0.007013	0.001493	0.001547	0.001047	0.00019	0.751503	0.001168	0.001588	0.422992	0.001087	0.00099	0.000728	0.0011275	15	14
MCL1	0.001361	0.00131	0.002354	0.005156	0.001001	0.512009	0.000768	0.191321		0.00055	0.00045	0.001987	0.0011555	16	6
PSMG3	0.002932	0.001493	0.012328	0.000248	0.001029	0.368656	0.000275	0.001238	0.100816	0.00055	0.112701	0.001436	0.001261	17	9
PSMA5	0.001142	0.001396	0.000309	0.002726	0.000788	0.04579	0.001565	0.001238	0.053619	0.001031	0.001957	0.000939	0.001269	18	16
MAT2A	0.002899	0.004321	0.031316	0.001122	0.001074	0.017732	0.000768	0.001238	0.336148	0.00055	0.001433	0.001147	0.0012775	19	12
TAF1C	0.001361	0.001493	0.004283	0.000248	0.00019	0.482414	0.001206	0.003124	0.689036	0.001031	0.013214	0.000236	0.0012835	20	11
SMU1	0.001742	0.000884	0.001547	0.005786	0.000789	0.000165	0.00097	0.001588	0.000171	0.001087	0.034721	0.000236	0.001317	21	16
RPL17-C18orf32	0.001361	0.004321	0.001142	0.001122	0.00019	0.000778	0.001526	0.002603	0.00055	0.001827	0.001303	0.000236	0.001332	22	13
DPH3	0.00055	0.00165	0.001142	0.002032	0.000789	0.275431	0.001565	0.004997	0.532168	0.001087	0.193957	0.00904	0.0013535	23	14
RPL8	0.002421	0.000291	0.001142	0.000248	0.001598	0.028267	0.00365	0.001238	0.708236	0.007377	0.00045	0.005152	0.00137	24	16
MARCH5	0.002932	0.001396	0.0082	0.001372	0.000967	0.000778	0.000669	0.007749	0.032554	0.001087	0.01139	0.000841	0.001384	25	7
IMP3	0.001142	0.001493	0.007865	0.001122	0.003611	0.208606	0.009163	0.020873	0.281164	0.001089	0.001433	0.006898	0.001463	26	15
RPL13	0.00194	0.001493	0.001142	0.006732	0.000789	0.013009	0.002549	0.006284	0.004757	0.001031	0.001433	0.015371	0.001463	26	16
LSM2	0.010188	0.000884	0.004283	0.001122	0.001931	0.001495	0.000275	0.004039	0.000516	0.001089	0.026308	0.00274	0.0015265	28	16
RPL35A	0.001742	0.001396	0.035232	0.001861	0.000789	0.097889	0.000919	0.00168	0.043437	0.005333	0.001433	0.000571	0.0015875	29	16
RPLP0	0.006665	0.000675	0.002398	0.001047	0.00019	0.031076	0.006145	0.003696	0.032898	0.001772	0.001433	0.001006	0.0016025	30	15
RPS3A	0.00194	0.005597	0.005876	0.000594	0.000789	0.036703	0.000464	0.003124	0.076434	0.00128	0.008636	0.001765	0.00161	31	15
HSPA8	0.001742	0.000291	0.001142	0.025803	0.00019	0.000165	1	0.658093	0.158123	0.001518	0.005151	0.008392	0.00163	32	13
POLR2L	0.001943	0.001849	0.000309	0.001423	0.004783	0.018985	0.000464	0.001968	0.004329	0.001087	0.009951	0.002166	0.001636	33	16
RPS8	0.002932	0.000675	0.000309	0.000594	0.002401	0.025578	0.001919	0.005945	0.005352	0.001464	0.001856	0.002001	0.00166	34	15
RPS16	0.005021	0.000291	0.001076	0.001047	0.00019	0.065716	0.00229	0.002613	0.006633	0.008155	0.01422	0.000571	0.001683	35	16
RPP21	0.00194	0.002304	0.00143	0.001047	0.00019	0.089317	0.000768	0.005945	0.156221	0.005333	0.004212	0.000236	0.001685	36	16
PHB	0.005021	0.001695	0.00143	0.000248	0.001701	0.000165	0.000813	0.010663	0.000171	0.02637	0.243046	0.002166	0.001698	37	14
SNRPD3	0.00194	0.001493	0.000309	0.002424	0.00495	0.052641	0.001206	0.004189	0.059259	0.003536	0.00045	0.006358	0.0017165	38	14
RANGAP1	0.001762	0.023372	0.001266	0.001122	0.000635	0.017002	0.001835	0.001238	0.006931	0.002327	0.002896	0.000236	0.0017985	39	15
EIF6	0.002932	0.00131	0.002305	0.000248	0.00019	0.002004	0.000768	0.001238	0.002393	0.002355	0.005797	0.000841	0.0018075	40	13
SNRNP25	0.001361	0.002521	0.216714	0.001047	0.002296	0.19039	0.000813	0.00099	0.010527	0.001336	0.015887	0.008542	0.0018285	41	16
ALDOA	0.006688	0.002304	0.067563	0.000248	0.000789	0.026454	0.000464	0.001238	0.000171	0.001383	0.010228	0.000841	0.0018435	42	16
CENPM	0.00194	0.001841	0.033201	0.001861	0.002292	0.247246	0.001526	0.013836	0.10607	0.003584	0.001433	0.00179	0.0019005	43	12
PRPF19	0.002687	0.005354	0.001142	0.003225	0.000789	0.001856	0.000935	0.003696	0.010197	0.001336	0.048407	0.000841	0.0020115	44	16
UBL5	0.003406	0.002736	0.004283	0.001122	0.001248	0.000165	0.000935	0.010663	0.000171	0.001383	0.257305	0.008913	0.0020595	45	15
VCP	0.001742	0.001493	0.002398	0.004009	0.004368	0.011653	0.000275	0.002603	0.087606	0.001087	0.015887	0.004156	0.00207	46	15
NHP2	0.001361	0.006464	0.002033	0.000884	0.002226	0.10922	0.001944	0.004039	0.129772	0.00791	0.048407	0.001422	0.0021295	47	9
IMP4	0.001943	0.009135	0.136364	0.001047	0.001279	0.00033	0.001944	0.011325	0.000825	0.002382	0.162124	0.001006	0.002163	48	16
GNL3	0.00194	0.001493	0.003679	0.001861	0.001029	0.030552	0.002392	0.002785	0.673551	0.008155	0.142765	0.003463	0.002166	49	13
RPS13	0.00055	0.003238	0.066213	0.001122	0.005116	0.092806	0.00105	0.003597	0.44842	0.000825	0.01468	0.004559	0.00218	50	16
RPS20	0.006665	0.022119	0.000743	0.001895	0.000967	0.119193	0.002466	0.001588	0.036546	0.000825	0.002896	0.00274	0.0021805	51	16
LUC7L3	0.002421	0.002798	0.000309	0.001122	0.00019	1	0.002111	0.001968	1	0.004581	0.010486	0.01239	0.002266	52	8
GPN1	0.001943	0.005554	0.005932	0.002298	0.000967	1	0.001565	0.003597	0.871393	0.002355	0.262496	0.000728	0.0023265	53	7
UQCRC1	0.001934	0.001396	0.014007	0.000594	0.00019	0.095367	0.002739	0.004902	0.561365	0.003025	0.010228	0.000236	0.0023365	54	13
CCT7	0.01038	0.002304	0.009367	0.002587	0.001279	0.489028	0.002392	0.001968	0.962564	0.000825	0.001433	0.001147	0.002348	55	4
RPS11	0.002502	0.004293	0.002354	0.001047	0.001701	0.000785	0.003687	0.001762	0.001944	0.001089	0.011322	0.001448	0.002428	56	16
MTHFD1	0.0042	0.000675	0.023504	0.000248	0.00019	0.123911	0.000464	0.001238	0.023346	0.017473	0.156162	0.000841	0.0024375	57	8
RPL7	0.003854	0.001493	0.020292	0.001861	0.00019	0.32651	0.000275	0.001238	0.00687	0.003025	0.19842	0.000236	0.002443	58	16
HUWE1	0.002421	0.002542	0.048356	0.001861	0.000789	0.277719	0.000919	0.004556	0.36894	0.007362	0.705778	0.001006	0.0024815	59	15
MFN2	0.003167	0.001841	0.138971	0.001372	0.001001	0.007917	0.00105	0.004691	0.067348	0.011194	0.382354	0.005548	0.002504	60	12
NOL10	0.001361	0.003808	0.005838	0.001122	0.003786	0.155133	0.001206	0.015935	0.275216	0.038077	0.001303	0.002425	0.0025735	61	12
YARS2	0.002932	0.012318	0.00165	0.001861	0.002262	0.003532	0.001095	0.004379	0.035314	0.007377	0.107257	0.002715	0.002597	62	15
ITPK1	0.002932	0.002451	0.001547	0.00495	0.000495	0.033124	0.001364	0.001836	0.022071	0.00791	0.369237	0.000571	0.0026915	63	5
PGAM1	0.0042	0.000291	0.016172	0.000594	0.00019	0.00254	0.001206	0.007426	0.009105	0.004423	0.181943	0.000236	0.002703	64	16
RPS10	0.005133	0.009055	0.004283	0.001222	0.000967	0.03873	0.000669	0.002603	0.020472	0.004256	0.001303	0.012063	0.0027795	65	16
EIF2B3	0.002932	0.000884	0.093349	0.004632	0.001797	0.388658	0.001248	0.004039	0.946044	0.003025	0.00269	0.000728	0.002811	66	13
DDX54	0.00263	0.001849	0.004283	0.002587	0.003036	0.064967	0.001206	0.001238	0.102548	0.003025	0.062158	0.00179	0.0028275	67	8
EIF4E	0.001361	0.002521	0.006643	0.00165	0.002292	0.085912	0.003168	0.002613	0.02944	0.012362	0.012769	0.001513	0.0028445	68	10
ATP5A1	0.002687	0.024056	0.003324	0.001423	0.000635	0.030155	0.001565	0.003338	0.001944	0.003025	0.067465	0.000841	0.002856	69	12
NARFL	0.002687	0.004321	0.037355	0.001122	0.000788	0.282027	0.003168	0.004875	0.039406	0.001089	0.049974	0.000236	0.0029275	70	14
GNB2L1	0.002932	0.003597	0.039676	0.002953	0.001701	0.001897	0.002667	0.005868	0.001944	0.030441	0.001433	0.001436	0.0029425	71	16
CDK1	0.005174	0.009682	0.00165	0.001122	0.001736	0.026922	0.000768	0.004018	0.006976	0.004256	0.006993	0.001987	0.002996	72	15
TICRR	0.07953	0.002542	0.002398	0.002953	0.007048	0.00033	0.003043	0.245721	0.11432	0.006829	0.001433	0.005603	0.002998	73	15
RPF2	0.009989	0.004191	0.49454	0.001222	0.001843	0.012574	0.001206	0.010827	0.313772	0.001087	0.463023	0.018113	0.003017	74	16
IPO13	0.002932	0.002521	0.104373	0.001423	0.000495	0.299794	0.003168	0.001968	0.020681	0.005896	0.473042	0.999997	0.00305	75	14
ATP6V0C	0.019591	0.005456	0.005147	0.000248	0.000967	0.00033	0.000768	0.004272	0.002166	0.001031	0.073378	0.00136	0.003089	76	16
RFC2	0.002932	0.030397	0.045323	0.00148	0.002532	0.955781	0.001206	0.003597	1	0.003288	0.241703	0.001107	0.00311	77	10
IARS2	0.002017	0.00165	0.004283	0.006881	0.000967	0.002004	0.008264	0.022739	0.028183	0.00128	0.048921	0.005165	0.00315	78	16
FBL	0.005021	0.001493	0.012328	0.002032	0.001736	0.010854	0.001565	0.001968	0.01558	0.004423	0.094085	0.001147	0.0032275	79	15
ORAOV1	0.005498	0.001493	0.025506	0.001047	0.002296	0.195046	0.001565	0.020169	0.494332	0.004164	0.005151	0.001076	0.00323	80	13
MRPS16	0.002755	0.009786	0.055457	0.005786	0.001157	0.911416	0.00097	0.001968	0.003771	0.001383	0.003753	0.001076	0.003254	81	11
DUT	0.00194	0.009299	0.004693	0.001861	0.002532	0.002524	0.006198	0.007178	0.006976	0.004125	0.00045	0.00136	0.0033285	82	16
GINS2	0.0042	0.002696	0.065744	0.00148	0.000788	0.025616	0.000275	0.002785	0.038005	0.004035	0.540865	0.00179	0.0033655	83	14
DTYMK	0.003825	0.005354	0.190651	0.001047	0.000635	0.00033	0.000275	0.001238	0.024326	0.003025	0.016491	0.001436	0.003425	84	16
ARMC7	0.001934	0.002304	0.091156	0.001047	0.008021	0.118154	0.004235	0.00099	0.317981	0.091273	0.002785	0.001107	0.00351	85	16
PPP4C	0.006242	0.002304	0.003778	0.003276	0.005362	0.00033	0.001565	0.001762	0.001613	0.002306	0.126957	0.005165	0.003527	86	16
PSMD12	0.001361	0.003157	0.007467	0.002556	0.005959	0.018589	0.003953	0.027529	0.053033	0.001336	0.282905	0.005475	0.003555	87	15
KARS	0.002861	0.005492	0.012908	0.002764	0.001074	0.109564	0.002739	0.004694	0.187119	0.004256	0.087025	0.000236	0.0035585	88	15
RPS6	0.005718	0.006219	0.001809	0.00291	0.004235	0.332771	0.000768	0.001238	0.173356	0.023978	0.001433	0.01637	0.0035725	89	14
POLR3K	0.00194	0.006881	0.004681	0.002475	0.01025	0.316161	0.002466	0.043499	0.009169	0.00976	0.001433	0.031735	0.003578	90	15
TUT1	0.003892	0.007088	0.036165	0.001047	0.000789	0.227983	0.002513	0.002042	0.018347	0.003288	0.017891	0.003463	0.00359	91	16
TRMT112	0.003512	0.00131	0.004693	0.00148	0.002631	0.00205	0.006977	0.004039	0.010197	0.069312	0.003753	0.00179	0.0036325	92	16
CIAO1	0.002687	0.000884	0.012908	0.000248	0.000789	0.127671	0.004633	0.004636	0.000171	0.004922	0.00782	0.00179	0.00366	93	16
C10orf2	0.001361	0.02931	0.009219	0.003594	0.003982	0.882597	0.001497	0.00158	0.139689	0.005458	0.00045	0.0064	0.003788	94	10
RPS19	0.033942	0.004441	0.003762	0.002764	0.003841	0.000165	0.000669	0.004039	0.001768	0.020052	0.00231	0.035187	0.0038015	95	16
EIF2S3	0.0113	0.004441	0.005705	0.003325	0.001736	0.0325	0.000935	0.002613	0.003833	0.001031	0.005151	0.003522	0.003883	96	16
GEMIN8	0.001361	0.01037	0.026382	0.004235	0.000894	0.017419	0.003687	0.038113	0.260436	0.00268	0.184471	0.004533	0.003961	97	7
PLK1	0.001361	0.009299	0.001142	0.012224	0.000894	0.006237	0.005627	0.004902	0.013873	0.002327	0.007546	0.000841	0.003977	98	16
TOP2A	0.002992	0.007596	0.055805	0.004368	0.003611	0.002188	0.000813	0.004747	0.001519	0.001772	0.072482	0.004587	0.0039895	99	14
HAUS5	0.004216	0.010831	0.023404	0.001333	0.003991	0.023924	0.004093	0.059	0.059639	0.001336	0.003753	0.007708	0.004042	100	10
PSMA6	0.005718	0.001493	0.003123	0.003225	0.007036	0.001495	0.000464	0.007426	0.005765	0.004894	0.009951	0.010141	0.0040595	101	16
HMGCS1	0.004061	0.001624	0.004455	0.005609	0.001001	0.153078	0.000464	0.001238	0.043011	0.004087	0.126957	0.006469	0.004074	102	12
PTPMT1	0.006699	0.001493	0.09459	0.001047	0.000789	0.000165	0.000768	0.005903	0.00055	0.027089	0.999993	0.00179	0.004096	103	14
RPS15A	0.002687	0.002987	0.025948	0.00424	0.008021	0.006839	0.004017	0.001238	0.00055	0.002327	0.12929	0.008655	0.0041285	104	16
DOHH	0.006665	0.00165	0.248552	0.000248	0.00019	0.65232	0.000935	0.007534	1	0.060162	0.999993	0.005588	0.0041575	105	8
VARS	0.00414	0.004309	0.009728	0.006178	0.003611	0.070562	0.000464	0.022157	0.01379	0.001089	0.062158	0.001765	0.0042245	106	12
MRPS12	0.017409	0.004257	0.047414	0.001122	0.000635	0.01647	0.004235	0.001968	0.00532	0.001464	0.048921	0.002001	0.004246	107	10
KPNB1	0.002421	0.002987	0.008174	0.002959	0.005533	0.010507	0.002283	0.003616	0.00055	0.007377	0.00865	0.002204	0.00426	108	16
CCDC84	0.001361	0.013051	0.037097	0.002244	0.000495	0.032463	0.004633	0.004086	0.025869	0.00423	0.01422	0.001147	0.0044315	109	15
INTS1	0.018874	0.001493	0.310078	0.00165	0.006778	0.124504	0.002111	0.021316	0.053362	0.000825	0.520812	0.005651	0.0044445	110	7
SNRPF	0.007049	0.00412	0.014188	0.001122	0.004782	0.003735	0.000275	0.00158	0.080605	0.001336	0.005151	0.002987	0.004451	111	16
PES1	0.003451	0.005537	0.039957	0.001861	0.003586	0.014604	0.002056	0.007189	0.004811	0.005333	0.048407	0.001107	0.0044595	112	15
SLMO2	0.014091	0.001493	0.116545	0.001047	0.005959	0.060318	0.003126	0.013478	0.011767	0.00128	0.331833	0.00446	0.0045425	113	13
NDUFA1	0.001361	0.007589	0.098191	0.006078	0.000789	1	0.001206	0.001968	0.053362	0.003025	0.423105	0.010623	0.0045515	114	3
CCT4	0.087912	0.003264	0.036731	0.001535	0.003309	0.00033	0.005936	0.063566	0.005714	0.00128	0.02302	0.009658	0.0046225	115	15
PRELID1	0.008727	0.00131	0.069868	0.001861	0.001663	0.092959	0.000464	0.003124	0.11474	0.007532	0.028256	0.000571	0.0046965	116	11
ALAS1	0.003854	0.000291	0.082359	0.001861	0.001001	0.024099	0.009325	0.001238	0.048814	0.005582	0.296685	0.001324	0.004718	117	3
ATP6V0B	0.005021	0.000884	0.004693	0.004377	0.00478	0.042939	0.000935	0.006829	0.015049	0.007377	0.030112	0.003274	0.0047365	118	16
GART	0.001762	0.011251	0.004283	0.002045	0.005227	0.444456	0.000275	0.007749	0.232649	0.006578	0.00641	0.00274	0.004755	119	6
TRRAP	0.004898	0.003185	0.025506	0.001804	0.0053	0.477262	0.004759	0.001238	1	0.001089	0.048921	0.000236	0.0048285	120	8
NDUFV1	0.006656	0.044935	0.859087	0.002475	0.00196	0.009661	0.002549	0.004279	0.056691	0.003025	0.2255	0.013067	0.0048405	121	7
MRPL41	0.002932	0.007589	0.047782	0.005786	0.001931	1	0.001206	0.009688	0.916991	0.0178	0.003945	0.001422	0.0048655	122	6
MCM7	0.005718	0.005492	0.349882	0.00148	0.000635	0.208606	0.000935	0.009541	0.001845	0.00441	0.68002	0.00355	0.004951	123	15
DDX10	0.005021	0.002521	0.036777	0.001861	0.004933	0.206121	0.003908	0.003338	0.018347	0.005333	0.274804	0.013589	0.004977	124	14
MAK16	0.002932	0.003926	0.067847	0.005609	0.005416	0.935647	0.004556	0.009448	0.282338	0.004581	0.246658	0.002987	0.0049985	125	13
SMC1A	0.006094	0.020891	0.092519	0.001372	0.003309	0.00372	0.003126	0.002603	0.000665	0.004035	0.184471	0.00446	0.0050645	126	16
SRSF1	0.002932	0.002304	0.014188	0.00657	0.003586	0.511052	0.001565	0.001588	0.002506	0.007377	0.009951	0.01299	0.005078	127	14
RPS17	0.00611	0.005379	0.004693	0.010279	0.001029	0.005986	0.004792	0.004272	0.056565	0.004256	0.010228	0.004734	0.0050855	128	15
EEF1A1	0.014505	0.08482	0.001266	0.001122	0.003543	0.002004	0.006685	0.007924	0.00372	0.001089	0.014885	0.00301	0.005114	129	8
SAMM50	0.002687	0.002378	0.004283	0.008197	0.005959	0.347294	0.003276	0.00592	1	0.024791	0.428472	0.003522	0.005121	130	6
PSMA4	0.014091	0.003616	0.001142	0.012487	0.006712	0.040284	0.001835	0.004039	0.053311	0.002327	0.16058	0.004156	0.005164	131	16
MRPS21	0.005043	0.09122	0.134674	0.002032	0.003309	0.010854	0.004436	0.027529		0.005333	0.472178	0.01637	0.005188	132	16
C14orf80	0.00194	0.030125	0.003679	0.004235	0.00622	0.000165	0.001095	0.001968	0.043863	0.07093	0.034721	0.006481	0.0052275	133	13
PSMA7	0.007583	0.003616	0.000743	0.002764	0.005959	0.0325	0.004625	0.007764	0.167118	0.053417	0.00782	0.013238	0.005292	134	15
HSPD1	0.002861	0.005354	0.001142	0.008533	0.005256	0.120727	0.002466	0.005868	0.377427	0.021722	0.172789	0.028831	0.005305	135	10
ARPC4	0.008576	0.002994	0.003177	0.002726	0.004914	0.165737	0.005711	0.018408	0.253069	0.023573	0.010486	0.002204	0.0053125	136	9
RUVBL1	0.001361	0.009786	0.006232	0.004478	0.00622	0.006899	0.003168	0.004039	0.008374	0.00423	0.212128	0.012063	0.005349	137	14
DNM2	0.002992	0.013991	0.189559	0.001957	0.007511	0.01991	0.002667	0.019581	0.007812	0.003338	0.486043	0.005152	0.0054245	138	16
PRMT5	0.024805	0.004321	0.02812	0.001122	0.0053	0.821488	0.002466	0.001238	0.220343	0.005755	0.404706	0.000939	0.0055275	139	8
NXF1	0.00055	0.007694	0.001142	0.003387	0.001001	1	0.025722	0.009774	1	0.031862	0.149449	0.006219	0.0055405	140	15
AP2M1	0.006316	0.000291	0.109864	0.00495	0.001001	0.380056	0.001526	0.00168	0.270647	0.006272	0.999993	0.008007	0.005611	141	10
KIF11	0.001361	0.002521	0.02205	0.001895	0.007757	0.858276	0.003536	0.001238	0.216187	0.025359	0.354918	0.008451	0.0056465	142	13
PCNA	0.001742	0.006562	0.034531	0.010371	0.004761	0.018396	0.002667	0.001968	0.00134	0.004075	0.010228	0.003522	0.0056615	143	15
SNRPD2	0.003918	0.012063	0.007991	0.001122	0.007514	0.173786	0.000275	0.001238	0.205286	0.001464	0.060456	0.002573	0.005716	144	9
CLTC	0.011367	0.002304	0.043052	0.002959	0.00622	0.805421	0.003168	0.019417	0.494462	0.005333	0.050041	0.012198	0.0057765	145	9
COPA	0.002822	0.122184	0.058362	0.002953	0.001074	0.006307	0.000813	0.003338	0.006292	0.008613	0.251285	0.006952	0.005783	146	16
ZNF626	0.001742	0.020193	0.000943	0.013952	0.005959	0.436109	0.005627	0.056518	1	0.001518	0.009951	0.017034	0.005793	147	8
ORC6	0.003854	0.004201	0.19646	0.002032	0.007514	0.231285	0.00229	0.004272	0.183479	0.00976	0.070084	0.00179	0.0058575	148	16
ATP5D	0.005021	0.026644	0.014188	0.006799	0.001279	0.121942	0.013874	0.032095	0.091024	0.001607	0.002815	0.000841	0.00591	149	7
GLRX5	0.002932	0.009682	0.029564	0.00334	0.005582	0.441784	0.006282	0.018928	0.136504	0.002382	0.018281	0.00274	0.005932	150	3
PPP1R10	0.128354	0.001493	0.014798	0.006823	0.005116	0.441472	0.004343	0.022502	0.231752	0.002327	0.763975	0.009417	0.0059695	151	15
EFTUD2	0.007773	0.004201	0.05384	0.004302	0.017522	0.740337	0.000275	0.007691	0.048568	0.002327	0.439885	0.128852	0.0060375	152	9
NAPA	0.002992	0.001849	0.011698	0.007253	0.004878	0.070562	0.002161	0.005903	0.055763	0.007377	0.781463	0.007269	0.0060655	153	8
GTF2H1	0.007013	0.003505	0.073995	0.001047	0.000789	0.946538	0.005138	0.004747	1	0.007532	0.188707	0.003463	0.0060755	154	7
CDT1	0.036526	0.004503	0.005051	0.013711	0.005164	0.090516	0.020223	0.001968	0.059203	0.002327	0.007028	0.004614	0.006096	155	16
TIMM10	0.007773	0.016542	0.040942	0.004933	0.005959	1	0.001944	0.003597	1	0.006388	0.001433	0.00653	0.0061735	156	10
AP2S1	0.001361	0.006545	0.035183	0.00586	0.00019	0.001856	0.001565	0.010827	0.003758	0.007377	0.999993	0.021908	0.0062025	157	14
RPL10	0.007013	0.003264	0.008608	0.133875	0.005676	0.003705	0.004556	0.0067	0.041858	0.005333	0.042777	0.01386	0.0063445	158	16
TRAPPC11	0.018252	0.003597	0.134691	0.001535	0.002532	0.232941	0.004921	0.014398	1	0.007924	0.291824	0.008913	0.0064225	159	9
AK2	0.007013	0.001195	0.070749	0.00148	0.005926	0.763951	0.000813	0.003338	0.593459	0.016431	0.082626	0.002987	0.0064695	160	3
RUVBL2	0.003512	0.001493	0.152681	0.003225	0.006925	0.328191	0.006019	0.041804	0.032898	0.008155	0.212965	0.0064	0.006472	161	16
HARS	0.005238	0.004309	0.013291	0.006081	0.006943	0.0135	0.000935	0.001968	0.049452	0.006975	0.210628	0.01224	0.006512	162	16
DDX27	0.009067	0.037493	0.005387	0.006393	0.006648	0.043237	0.005601	0.07327	0.109212	0.003025	0.015117	0.033772	0.0065205	163	15
TCP1	0.019178	0.003238	0.17814	0.005786	0.002292	0.0834	0.004159	0.009887	0.020645	0.007297	0.011458	0.00179	0.0065415	164	15
ISY1	0.001867	0.01463	0.045412	0.005609	0.007488	1	0.001919	0.003729	0.184713	0.002545	0.177845	0.01637	0.0065485	165	7
MARS2	0.005718	0.065341	0.094101	0.005172	0.007488	0.007798	0.001975	0.009448	0.034993	0.005333	0.500998	0.006391	0.006603	166	16
WDR18	0.008727	0.001493	0.033852	0.00495	0.000967	0.019645	0.002549	0.001238	0.304166	0.008268	0.150057	0.001006	0.006609	167	12
CAPZB	0.007023	0.047717	0.014099	0.002508	0.006158	0.027046	0.001497	0.013802	0.008557	0.006272	0.079528	0.020392	0.0066475	168	14
EXOSC4	0.005174	0.001396	0.096247	0.016374	0.008248	0.505212	0.011878	0.002416	0.357076	0.00423	0.002815	0.008451	0.006711	169	14
USP39	0.003954	0.000291	0.023967	0.018875	0.005959	0.438255	0.004235	0.052648	0.123402	0.007532	0.00782	0.001147	0.0067455	170	8
IPPK	0.006094	0.007382	0.029524	0.002953	0.006158	0.141871	0.001565	0.004902	0.032514	0.078935	0.827592	0.00864	0.00677	171	6
HSPE1	0.001361	0.007589	0.0083	0.008334	0.005959	0.000165	0.00229	0.027871	0.000171	0.002219	0.036412	0.005182	0.006774	172	16
CARS	0.012052	0.001493	0.082771	0.00148	0.001598	0.637811	0.001751	0.003901	0.369842	0.037735	0.127866	0.00179	0.0069015	173	13
NOP56	0.001361	0.008915	0.004179	0.025163	0.006553	1	0.010261	0.007749	0.267204	0.007377	0.004189	0.006952	0.006965	174	15
GPN2	0.005618	0.02931	0.039761	0.010239	0.008483	0.130413	0.001095	0.004997	0.036505	0.000825	0.00045	0.007329	0.0070505	175	12
RPS12	0.008412	0.004257	0.054348	0.005786	0.003309	0.529746	0.002356	0.002603	0.552886	0.060195	0.056439	0.012188	0.007099	176	12
NOP58	0.007266	0.004257	0.234126	0.004324	0.006937	0.34296	0.000935	0.091751	0.000391	0.024178	0.373021	0.005006	0.0071015	177	16
TPI1	0.006914	0.007327	0.004283	0.004968	0.00808	0.001733	0.004771	0.20996	0.015049	0.022955	0.03618	0.000841	0.0071205	178	16
RPL5	0.018742	0.003385	0.025948	0.00424	0.00622	0.293799	0.006338	0.037176	0.021484	0.007917	0.344426	0.004533	0.0071275	179	14
RPL27	0.008207	0.029398	0.014188	0.003097	0.006096	0.33277	0.00511	0.001238	0.127516	0.003025	0.079502	0.010406	0.0071515	180	15
PGS1	0.00368	0.023484	0.072978	0.003594	0.006568	0.017975	0.002444	0.004551	0.043437	0.007829	0.448734	0.373912	0.0071985	181	16
HSPA9	0.007013	0.007393	0.214161	0.000884	0.000789	0.109489	0.000275	0.003661	0.030856	0.018124	0.524814	0.001324	0.007203	182	14
NEDD8	0.006532	0.007917	0.466182	0.002424	0.003309	0.265595	0.000935	0.013181	0.001845	0.01695	0.183064	0.006791	0.0072245	183	16
GNL3L	0.005021	0.00813	0.029684	0.001047	0.006516	0.653371	0.002466	0.003338	0.388814	0.099611	0.011006	0.00546	0.007323	184	5
MRPS34	0.007013	0.007712	0.031228	0.023982	0.005614	0.572896	0.004235	0.070928	0.886102	0.004487	0.015887	0.006836	0.0073625	185	8
ATP6AP1	0.001361	0.001849	0.091824	0.006571	0.008236	0.00033	0.006192	0.019417	0.005456	0.049387	0.113045	0.013067	0.0074035	186	15
CENPO	0.005618	0.032535	0.506663	0.008533	0.003374	1	0.005627	0.008489	1	0.006372	0.798568	0.00355	0.0074525	187	1
EP300	0.00194	0.022803	0.007976	0.011073	0.00644	1	0.009789	0.02755	0.119643	0.002327	0.006956	0.019991	0.007466	188	8
PSMD6	0.008452	0.013187	0.101513	0.003356	0.006719	1	0.003168	0.019828	0.09465	0.004035	0.0788	0.010861	0.0075855	189	11
NLE1	0.018027	0.032491	0.060714	0.003594	0.003713	0.002228	0.003799	0.004902	0.006976	0.001383	0.01139	0.005743	0.0075945	190	16
BUD31	0.008711	0.006639	0.017577	0.004691	0.009848	0.008812	0.003126	0.007691	0.03134	0.004256	0.073378	0.003725	0.007675	191	16
RPA3	0.003531	0.031052	0.003324	0.004235	0.011249	0.027781	0.003168	0.082089	0.041476	0.011194	0.08928	0.020381	0.0077145	192	14
IRF4	0.001742	0.013593	0.001142	0.002953	0.003074	0.02267	0.036139	0.005858	0.000171	0.012362	0.107112	0.086831	0.007718	193	4
MRPL34	0.00317	0.108989	0.830852	0.008059	0.002292	0.009543	0.001565	0.011395	0.022761	0.007377	0.126957	0.00181	0.007718	193	12
PSMD3	0.027057	0.009299	0.01803	0.006178	0.005582	0.002228	0.003436	0.028553	0.139301	0.00509	0.044223	0.015799	0.0077385	195	13
RPA1	0.016023	0.007589	0.75549	0.006178	0.005689	0.035276	0.004633	0.009943	0.016981	0.00791	0.941401	0.001436	0.0077495	196	15
SKIV2L2	0.003512	0.011738	0.014635	0.005123	0.003407	1	0.000935	0.00099	1	0.023573	0.010486	0.00179	0.0078045	197	13
LSM12	0.124964	0.146998	0.004283	0.001617	0.002292	0.362466	0.004921	0.005065	0.684475	0.010739	0.025229	0.019371	0.00783	198	7
DKC1	0.003044	0.009299	0.190651	0.001122	0.004804	0.021199	0.006372	0.017622	0.029504	0.031146	0.155533	0.004398	0.0078355	199	12
SPDYE2	0.00976	0.018773	0.013879	0.005701	0.005959	0.000165	0.002392	0.019235	0.001423	0.002327	0.02073	0.013577	0.0078595	200	14
ECD	0.009038	0.024056	0.038419	0.002986	0.006724	0.000442	0.004625	0.024033	0.019074	0.001518	0.265689	0.008046	0.007881	201	15
MRPL17	0.002421	0.002304	0.036777	0.008533	0.007373	0.41379	0.004738	0.002613	0.08269	0.031742	0.339162	0.002001	0.007953	202	8
CTC1	0.007773	0.002304	0.209238	0.002959	0.002292	1	0.008154	0.242114	1	0.040986	0.946895	0.006393	0.0079635	203	3
ATP6V1B2	0.008212	0.007712	0.203078	0.035021	0.007353	0.248027	0.00177	0.017594	0.026979	0.007782	0.999993	0.006481	0.007997	204	15
NOB1	0.002687	0.007596	0.203779	0.017223	0.008158	0.229041	0.004235	0.040211	0.391509	0.00791	0.234794	0.002475	0.008034	205	13
GARS	0.053265	0.002304	0.057574	0.006178	0.007514	0.799613	0.008154	0.014948	0.192896	0.008155	0.315424	0.019048	0.0081545	206	15
GGPS1	0.009682	0.00694	0.246965	0.004896	0.006553	0.35527	0.002997	0.201078	0.490238	0.065537	0.450592	0.019371	0.008311	207	14
GOLGA6L1	0.005021	0.044604	0.070149	0.00148	0.009848	0.000778	0.006212	0.017453	0.000516	0.006829	0.107112	0.021677	0.0083385	208	16
MRPL4	0.008275	0.002304	0.174225	0.006458	0.00872	0.029828	0.000813	0.096533	0.025053	0.010591	0.999993	0.00768	0.0084975	209	10
DCTN5	0.013102	0.007589	0.09582	0.003169	0.003342	0.087397	0.002161	0.046444	0.13687	0.009439	0.509397	0.006481	0.008514	210	15
ATP6V1A	0.004518	0.075418	0.115574	0.003008	0.005035	0.694149	0.00186	0.00405	0.747106	0.011998	0.999993	0.009262	0.0085165	211	8
FDX1L	0.003512	0.001695	0.023404	0.013413	0.005132	0.018787	0.006878	0.041834	0.047305	0.036355	0.010228	0.00966	0.008553	212	11
NAA10	0.999998	0.000291	0.003679	0.001047	1	1	0.001526	0.01421	0.005336	0.0135	0.999993	0.999997	0.0085895	213	14
RAD9A	0.015832	0.013848	0.007881	0.006178	0.009421	0.06819	0.007346	0.014178	0.000825	0.02637	0.003753	0.046959	0.008651	214	16
SF3B5	0.01687	0.005492	0.025295	0.001122	0.006096	0.002004	0.005439	0.01193	0.000825	0.018253	0.01139	0.004398	0.008743	215	14
UBA1	0.021809	0.004321	0.059941	0.009995	0.007514	0.024488	0.000768	0.005945	0.037595	0.006829	0.297643	0.004447	0.0087545	216	16
SS18L2	0.008711	0.008936	0.094101	0.005609	0.006158	0.612785	0.002283	0.003616	0.053967	0.012362	0.0353	0.011102	0.0088235	217	16
ACTR2	0.010333	0.007315	0.059941	0.005237	0.000635	0.379429	0.002724	0.00945	0.16093	0.01863	0.018281	0.003463	0.008824	218	14
EIF3CL	0.005718	0.009682	0.031291	0.002986	0.005416	0.82292	0.008153	0.031971	0.117483	0.035231	0.057614	0.005117	0.0089175	219	7
MARS	0.009761	0.00813	0.035512	0.003594	0.003422	0.638374	0.001919	0.020201	0.111787	0.010166	0.022706	0.00866	0.0089455	220	10
DAD1	0.002421	0.063558	0.020569	0.003259	0.006981	0.0247	0.000275	0.024447	0.022761	0.010973	0.105424	0.013067	0.008977	221	15
RPSA	0.005718	0.010465	0.003324	0.017565	0.016347	0.223312	0.000935	0.037514	0.079136	0.007532	0.013539	0.030184	0.0089985	222	9
RPL37	0.001934	0.015198	0.016031	0.017196	0.002888	0.009546	0.001944	0.002613	0.00112	0.001087	0.080411	0.006952	0.009043	223	16
PAFAH1B1	0.013981	0.012096	0.048967	0.003225	0.001583	1	0.006124	0.009541	1	0.003025	0.472178	0.004587	0.00911	224	7
RPS24	0.006644	0.011689	0.012488	0.001861	0.003573	0.015822	0.003887	0.001238	0.001768	0.047491	0.229283	0.004674	0.0091665	225	13
RPL11	0.001361	0.016856	0.073089	0.004842	0.011398	0.020652	0.002161	0.36974	0.008452	0.0071	0.076567	0.013946	0.009249	226	14
DNAJC11	0.005718	0.049083	0.007865	0.043181	0.006795	1	0.008093	0.124366	0.619159	0.010441	0.999993	0.01637	0.009267	227	10
TANGO6	0.008448	0.024587	0.152994	0.036678	0.008277	0.444456	0.010196	0.018939	0.672371	0.000825	0.00045	0.013707	0.009322	228	10
POLR3H	0.002932	0.018631	0.19646	0.006393	0.012405	0.048719	0.005431	0.066973	0.039406	0.00055	0.112215	0.004533	0.009399	229	16
TOMM40	0.006094	0.093122	0.072492	0.003556	0.003543	0.10922	0.010672	0.025636	0.004335	0.008155	0.147077	0.005743	0.0094135	230	12
TAF6	0.008412	0.069812	0.002033	0.010429	0.012376	1	0.000464	0.014178	0.962564	0.011026	0.003753	0.011009	0.0094205	231	8
NDC1	0.005021	0.001493	1	0.012564	0.005179	0.489637	0.011093	0.075912	0.080708	0.007829	0.999993	0.000939	0.009461	232	8
CYCS	0.011018	0.008042	0.037791	0.006571	0.020147	0.020652	0.003168	0.020419	0.336127	0.006578	0.509329	0.00179	0.00953	233	15
HIRA	0.015116	0.190222	0.000309	0.006413	0.001248	1	0.012692	0.054062	0.161379	0.003287	0.070957	0.004483	0.0095525	234	8
PWP2	0.002992	0.024616	0.008918	0.006393	0.018909	0.323777	0.001618	0.001238	0.137117	0.010226	0.092647	0.006369	0.009572	235	13
PGK1	0.009601	0.098601	0.357192	0.001047	0.00495	0.368657	0.001731	0.025768	0.229405	0.009601	0.572054	0.001076	0.009601	236	8
GFPT1	0.005718	0.105367	0.873959	0.005205	0.006508	0.061723	0.001364	0.028184	0.479619	0.012724	0.999993	0.006254	0.009616	237	5
HNRNPC	0.014146	0.005354	0.009512	0.009721	0.005148	0.12181	0.007086	0.00168	0.002393	0.015247	0.03618	0.0064	0.0096165	238	15
YARS	0.007181	0.137135	0.235914	0.007705	0.011576	0.027444	0.002997	0.019948	0.013035	0.003079	0.714941	0.007918	0.0096405	239	16
SFPQ	0.001943	0.011541	0.004283	0.059184	0.022939	0.020264	0.015802	0.004039	0.013873	0.007782	0.001433	0.003362	0.0096615	240	15
TAF6L	0.007924	1	0.011437	0.035695	0.000789	1	0.008087	0.002603	0.725869	0.0071	0.06733	0.0064	0.009762	241	9
NIP7	0.114328	0.013809	0.417477	0.005786	0.003543	0.027444	0.004235	0.007426	0.014922	0.005333	0.135191	0.034718	0.0097975	242	15
XPO1	0.005021	0.040016	0.015668	0.007444	0.012458	0.625745	0.004065	0.001964	0.481977	0.004035	0.067886	0.023034	0.009951	243	8
HSCB	0.01579	0.019339	0.039147	0.002424	0.004235	0.141653	0.000813	0.00303	0.25357	0.001214	0.999993	0.011773	0.0100125	244	13
VPS13D	0.00317	0.026948	0.081926	0.002423	0.004235	0.315903	0.009813	0.046908	0.133748	0.010226	0.442312	0.2477	0.0100195	245	9
POLR2K	0.00405	0.000291	0.012328	0.007273	0.007726	0.861415	0.013484	0.015514	0.954615	0.031513	0.265689	0.005588	0.010027	246	12
MOCS3	0.008412	0.013187	0.059616	0.01168	0.008483	0.064967	0.003454	0.00943	0.183094	0.006829	0.133132	0.020135	0.0100815	247	11
CCT3	0.015755	0.004472	0.09459	0.003225	0.004411	0.009774	0.004235	0.12169	0.09194	0.035167	0.242493	0.004398	0.0101135	248	14
TUBB	0.008572	0.097099	0.036827	0.042338	0.008857	0.002004	0.004235	0.00303	0.000171	0.000825	0.01139	0.016556	0.0101235	249	15
COX17	0.0113	0.018631	0.063437	0.008933	0.008509	0.002425	0.009139	0.018939	0.015974	0.00128	0.035427	0.058075	0.0102195	250	10
PRPF8	0.007773	0.023748	0.047676	0.00424	0.007358	0.051913	0.004296	0.080341	0.013035	0.037252	0.012779	0.017902	0.010276	251	16
CTR9	0.003574	0.002945	0.014188	0.006413	0.000789	1	0.01676	0.013131	0.164476	0.102094	0.030018	0.000571	0.0103005	252	8
DHFR	0.018873	0.003025	0.032888	0.003169	0.006731	0.10922	0.002667	0.002042	0.23577	0.017747	0.01422	0.006952	0.0104755	253	12
EARS2	0.001142	0.06387	0.029684	0.010525	0.009848	0.691371	0.010535	0.004902	0.544492	0.007782	0.720025	0.003015	0.01053	254	8
SRP54	0.015832	0.005354	0.047255	0.001861	0.003813	0.218895	0.001206	0.004373	0.062294	0.0321	0.495061	0.012557	0.010593	255	16
RPS23	0.015116	0.001493	0.242009	0.006178	0.000789	0.117199	0.004235	0.007691	0.052742	0.016943	0.446702	0.001253	0.010647	256	13
DDX23	0.004106	0.050041	0.001142	0.031696	0.014235	0.328191	0.007537	0.005761	1	0.004035	0.013825	0.047182	0.010681	257	8
YRDC	0.014674	0.022119	0.136364	0.006081	0.006724	0.057447	0.006019	0.007304	0.060068	0.001087	0.241703	0.029467	0.010699	258	9
GTPBP4	0.011474	0.052154	0.072479	0.017087	0.006167	0.169454	0.003371	0.004547	0.003618	0.002327	0.009951	0.006952	0.0107125	259	15
HMGCR	0.007266	0.210814	0.26734	0.012532	0.004235	0.704423	0.007666	0.020201	1	0.008901	0.012779	0.01186	0.0107165	260	4
LRRC37A	0.006665	0.02844	0.006297	0.005623	0.015451	0.597197	0.017921	0.00527	0.16087	0.004211	0.014952	0.005006	0.0108085	261	5
SPDYE2B	0.01898	0.076283	0.008764	0.011073	0.005938	0.000165	0.010555	0.00824	0.001738	0.00791	0.011322	0.013585	0.010814	262	12
RPL9	0.002899	0.009299	0.042154	0.012293	0.00934	0.003148	0.01611	0.093918	0.001768	0.008155	0.01468	0.03101	0.0108165	263	16
PHB2	0.025762	0.036736	0.015972	0.040054	0.005664	0.000165	0.001206	0.018847	0.013035	0.001087	0.001433	0.055911	0.010818	264	15
PSMB1	0.003918	0.017752	0.259124	0.00165	0.003309	0.010735	0.000919	0.00405	0.015253	0.017853	0.030822	0.000939	0.010835	265	14
RPL18	0.009682	0.028652	0.282679	0.012051	0.018584	0.000778	0.00355	0.001238	0.000171	0.00055	0.003753	0.049117	0.0108665	266	16
DARS	0.014378	0.017065	0.77253	0.004768	0.006931	0.001856	0.00495	0.02321	0.006733	0.007377	0.310986	0.004834	0.0108775	267	15
SETDB1	0.007947	0.303816	0.003417	0.013996	0.006981	0.030754	0.047895	0.052922		0.007377	0.878321	0.179158	0.0109715	268	4
TUFM	0.001742	0.019267	0.043052	0.011668	0.010344	0.030343	0.000768	0.003124	0.045631	0.008155	0.611824	0.007308	0.011006	269	6
SPATA5L1	0.002581	0.019589	0.014188	0.00473	0.004222	0.042976	0.007862	0.033945	0.064158	0.035819	0.237054	0.015694	0.011025	270	12
PSMC2	0.010357	0.008049	0.080508	0.006413	0.018727	0.028264	0.002699	0.009107	0.02867	0.011815	0.380357	0.035535	0.011086	271	14
DOLK	0.006665	0.090402	0.005665	0.013413	0.007934	0.489396	0.008782	0.120205	0.010473	0.018683	0.999993	0.034704	0.0110975	272	8
GFER	0.007773	0.109858	0.043807	0.009742	0.00644	0.023908	0.012613	0.125907	0.005535	0.001214	0.018281	0.003274	0.0111775	273	12
ORC1	0.003721	0.005492	0.214161	0.028826	0.012405	0.513095	0.010261	0.083701	0.115617	0.006829	0.059289	0.023957	0.011333	274	14
RNPC3	0.042965	0.014512	0.26734	0.013952	0.002713	1	0.004248	0.008692	1	0.008755	0.002739	0.019318	0.0113535	275	9
CDC73	0.022285	0.001841	0.427495	0.004377	0.000789	0.215725	0.003296	0.018324	0.635533	0.018392	0.999993	0.000236	0.0113845	276	7
LIPT1	0.007947	0.043055	1	0.002986	0.000789	0.008553	0.00511	0.039173	0.032514	0.014994	0.537514	0.013079	0.0114705	277	8
RPL34	0.042669	0.055349	0.012908	0.00424	0.010088	0.000165	0.003436	0.009117	0.000516	0.028343	0.00369	0.007838	0.011498	278	16
RPL18A	0.006914	0.047133	0.038433	0.01259	0.008303	0.009325	0.00238	0.014194	0.008105	0.010591	0.028256	0.012065	0.0115905	279	15
POP7	0.041368	0.015451	0.190768	0.003225	0.00622	0.105734	0.002466	0.005761	0.006976	0.051155	0.00782	0.007255	0.0116355	280	11
MDM2	0.014862	0.003238	0.018736	0.176645	0.008431	0.21945	0.002667	0.155688	0.076828	0.003749	0.017891	0.999997	0.0116465	281	5
POLD2	0.006665	0.015261	0.0082	0.029335	0.025732	1	0.008266	0.035455	0.268481	0.045307	0.007843	0.015206	0.0117635	282	14
PSMB7	0.031233	0.008976	0.286809	0.010371	0.012206	0.620389	0.00097	0.001968	0.000516	0.031862	0.01139	0.0167	0.011798	283	14
MRPS18A	0.014378	0.042446	0.014188	0.001122	0.004235	0.770982	0.004235	0.015514	0.078351	0.009442	0.110262	0.007708	0.011815	284	10
ADSL	0.006665	0.004321	0.059941	0.017087	0.005938	0.204439	0.002356	0.063566	0.025226	0.022878	0.103841	0.004533	0.011876	285	10
RFC3	0.012959	0.024056	0.058035	0.001861	0.003238	0.240593	0.008093	0.004997	0.167962	0.010973	0.547952	0.004893	0.011966	286	14
SKP1	0.010765	0.009299	0.408859	0.016744	0.00872	0.130413	0.007124	0.015939	0.015003	0.013289	0.999993	0.010903	0.012027	287	14
PHF5A	0.016461	0.009301	0.059306	0.014777	0.033746	0.470807	0.000813	0.001762	0.495348	0.00055	0.00045	0.005165	0.012039	288	8
EIF4A1	0.006914	0.006064	0.013844	0.010055	0.019677	0.573894	0.010391	0.124366	0.1511	0.022486	0.07442	0.018528	0.0121175	289	11
RPS9	0.011431	0.015888	0.012328	0.015779	0.011955	0.032632	0.020699	0.098377	0.680477	0.011468	0.00165	0.027409	0.0121415	290	11
EIF3I	0.008412	0.015888	0.095005	0.002953	0.004432	0.001667	0.002145	0.006394	0.000171	0.018949	0.018676	0.001448	0.01215	291	16
NDUFB7	0.005735	0.110532	0.078618	0.004768	0.0061	0.988439	0.005601	0.002613	1	0.018343	0.632878	0.014456	0.0122215	292	4
TCEB2	0.07365	0.042878	0.018683	0.005786	0.00495	0.046664	0.004782	0.013836	0.152175	0.00268	0.139231	0.013936	0.0122345	293	11
ABCF1	0.01573	0.008922	0.270784	0.003512	0.001226	1	0.007086	0.016532	0.382186	0.027089	0.490412	0.006231	0.012326	294	9
ZCRB1	0.015219	0.076439	0.010692	0.007705	0.014519	0.91838	0.002513	0.00318	0.76626	0.009728	0.02715	0.015213	0.0126055	295	7
MCM5	0.001742	0.017622	0.016031	0.009265	0.002793	0.023128	0.00355	0.018044	0.067169	0.01914	0.094009	0.006219	0.012648	296	14
ARCN1	0.0113	0.164162	0.411249	0.014233	0.001074	0.805584	0.004159	0.045206	0.044191	0.007377	0.800265	0.46741	0.0127665	297	11
METTL3	0.010879	0.023484	0.141053	0.003308	0.01188	1	0.002805	0.009034	0.386871	0.013668	0.854132	0.002987	0.012774	298	11
NOP16	0.001943	0.030125	0.020797	0.003526	0.00453	0.060425	0.004792	0.009448	0.000171	0.028907	0.422145	0.004969	0.0127945	299	15
RTCB	0.014674	0.014813	0.656453	0.00334	0.001248	0.937619	0.002283	0.017453	1	0.010918	0.612452	0.001107	0.012796	300	9
RPL3	0.01573	0.033129	0.067224	0.006081	0.009999	0.000778	0.00365	0.001588	0.000171	0.024105	0.003025	0.031965	0.0128645	301	16
IK	0.012534	0.050041	0.27909	0.012344	0.009582	0.256729	0.013338	0.075944	0.104164	0.007199	0.893449	0.023702	0.012936	302	14
RPS27A	0.006316	0.004008	0.029684	0.019625	0.020819	0.763627	0.003168	0.013222	1	0.002015	0.178226	0.006065	0.0129705	303	10
CENPA	0.010236	0.007458	0.649791	0.014351	0.011768	0.085398	0.006489	0.053603	0.053033	0.999999	0.999993	0.022266	0.0130595	304	9
PHAX	0.006295	0.018124	0.025948	0.04185	0.019592	0.072678	0.007995	0.005761	0.133436	0.003025	0.002815	0.081259	0.0130595	304	13
UXT	0.015006	0.011251	0.061634	0.007692	0.009598	0.019062	0.000768	0.013836	0.046203	0.024829	0.403877	0.013808	0.0131285	306	16
RPS29	0.006316	0.043017	0.014878	0.011418	0.007488	0.000778	0.006436	0.080013	0.089548	0.087508	0.048407	0.013589	0.013148	307	16
NDUFS5	0.061864	0.004321	0.885197	0.008869	0.005773	0.002425	0.003436	0.01958	0.011073	0.017747	0.955415	0.01313	0.013308	308	10
RPL36	0.004106	0.009786	0.014188	0.263566	0.017013	0.241403	0.012517	0.014677	0.010252	0.007377	0.025853	0.017794	0.0133525	309	15
PGD	0.006316	0.020558	0.149791	0.001861	0.001248	0.272312	0.001944	0.004279	0.031194	0.049819	0.259967	0.004156	0.013437	310	10
EXOSC8	0.050256	0.244687	0.123921	0.00586	0.0053	0.009545	0.008408	0.014398	0.049452	0.001607	0.018771	0.000728	0.0135895	311	15
RPS14	0.048402	0.017242	0.037682	0.014884	0.01237	0.00886	0.003953	0.018847	0.003618	0.003015	0.005151	0.012198	0.013627	312	14
QRSL1	0.009363	0.050041	0.017915	0.003912	0.005519	0.601113	0.004625	0.014488	0.435117	0.089114	0.933432	0.008922	0.013639	313	5
RRM1	0.034705	0.013991	0.013291	0.004235	0.004914	0.480991	0.003168	0.008651	0.907333	0.038564	0.147083	0.017902	0.013641	314	11
EIF2B4	0.005618	0.002542	0.023432	0.011363	0.000789	0.001733	0.051682	0.018888	0.026854	0.015975	0.078714	0.002987	0.013669	315	14
TUBA1B	0.017653	0.032628	0.009728	0.006178	0.004878	1	0.007086	0.013147	0.061396	0.027089	0.032777	0.003522	0.0136905	316	12
C21orf59	0.015755	0.010644	0.220622	0.030319	0.006795	0.017488	0.011669	0.019758	0.058541	0.02637	0.010486	0.04097	0.013712	317	12
DDX20	0.022386	0.013792	0.043044	0.008933	0.013753	0.016561	0.00186	0.016423	0.137117	0.004174	0.332757	0.010524	0.0137725	318	12
EIF4G1	0.005021	0.089489	0.022602	0.002953	0.003309	0.223832	0.003983	0.029584	0.449427	0.025359	0.169882	0.047914	0.0138115	319	9
SNRNP200	0.00947	0.007589	0.073159	0.075639	0.00644	0.037619	0.010082	0.077618	0.04847	0.017747	0.259187	0.037644	0.0139145	320	16
LSM4	0.002421	0.004321	0.025948	0.015402	0.01248	0.010533	0.006198	0.007667	0.042636	0.02901	0.15449	0.018056	0.013941	321	11
NSL1	0.007692	0.030808	0.015972	0.04813	0.011955	0.177367	0.008059	0.008127	0.409436	0.029263	0.004212	0.010897	0.0139635	322	7
NIPBL	0.03512	0.009786	0.002354	0.085004	0.005959	0.29183	0.001931	0.208969	0.015185	0.01821	0.465836	0.006952	0.013998	323	11
XRCC6	0.015706	0.021644	0.079589	0.005205	0.006724	0.062919	0.012405	0.008494	0.026863	0.008613	0.302351	0.003202	0.0140555	324	15
SNRNP40	0.014378	0.125305	0.056371	0.005156	0.013753	0.354211	0.003853	0.027529	0.201278	0.007377	0.199291	0.009263	0.0140655	325	15
THOC3	0.007266	0.013886	0.043203	0.006081	0.011576	0.047304	0.014341	0.202288	0.017962	0.028093	0.075068	0.001448	0.0141135	326	13
RPTOR	0.006519	0.019196	0.03767	0.088455	0.007144	0.242812	0.009139	0.010827	0.763643	0.007829	0.203206	0.318552	0.0141675	327	13
LRR1	0.016647	0.011782	0.524859	0.00495	0.010714	0.092134	0.006372	0.006132	0.050917	0.02986	0.096268	0.029053	0.0142145	328	15
MCM2	0.012495	0.013848	0.014635	0.015465	0.000495	0.031714	0.004803	0.030261	0.045631	0.027197	0.191406	0.002001	0.0142415	329	15
COPE	0.009761	0.008936	0.018835	0.020146	0.049058	0.063611	0.004556	0.013836	0.002475	0.008904	0.092809	0.0167	0.014298	330	13
XPO5	0.005718	0.030808	0.03086	0.003225	0.001279	0.052641	0.003693	0.001238	0.020897	0.022878	0.136296	0.000236	0.014298	330	15
RPL27A	0.006665	0.020408	0.147908	0.010015	0.00656	0.177618	0.000768	0.035473	0.026908	0.01868	0.094952	0.027465	0.0143475	332	15
PLK4	0.004924	0.019453	0.070967	0.009263	0.004411	1	0.002465	0.053902	1	0.051155	0.0814	0.010161	0.014358	333	8
COASY	0.015087	0.013792	0.029684	0.00148	0.001226	0.140974	0.001931	0.041838	0.014922	0.125239	0.062158	0.032185	0.0144395	334	15
SNRPD1	0.011528	0.013848	0.036777	0.008743	0.015094	0.031886	0.003908	0.031337	0.025053	0.046002	0.619394	0.0064	0.014471	335	16
WDHD1	0.007773	0.006529	0.096498	0.010325	0.022607	0.083246	0.018685	0.013802	0.135619	0.00791	0.315424	0.046736	0.014505	336	14
COPS2	0.08625	0.004257	0.912109	0.015088	0.012405	0.10922	0.007228	0.111173	0.312265	0.014243	0.257009	0.044701	0.0146655	337	6
POLR2F	0.015523	0.013886	0.236254	0.020895	0.013422	0.362466	0.002086	0.019845	0.218532	0.001089	0.042777	0.008913	0.0147045	338	11
CLP1	0.02083	0.007404	0.182201	0.002508	0.008783	0.99428	0.000935	0.018847	1	0.080587	0.815057	0.001147	0.0148065	339	9
ASNA1	0.015706	0.008565	0.734082	0.011073	0.013963	0.224912	0.005774	0.027533	0.123858	0.035174	0.674163	0.550702	0.0148345	340	14
FAM50A	0.011516	0.017752	0.452127	0.004235	0.017329	0.052641	0.012589	0.070484	0.001884	0.007377	0.323061	0.006994	0.014959	341	5
RPLP2	0.005174	0.011763	0.001142	0.072322	0.009999	0.087111	0.02485	0.047427	1	0.018343	0.127127	0.054409	0.015053	342	14
MED12	0.00317	0.068101	0.349223	0.00495	0.011463	0.018396	0.012387	0.017667	0.105287	0.017747	0.357725	0.090299	0.015067	343	10
NOC4L	0.021056	0.009135	0.061634	0.006178	0.005614	0.249825	0.004235	0.008651	0.078096	0.021878	0.126957	0.004398	0.0150955	344	15
EIF2B5	0.005238	0.069812	0.012598	0.002475	0.009984	0.051756	0.054562	0.00268	0.041167	0.017776	0.389301	0.232382	0.015187	345	13
PPP2R1A	0.015135	0.0135	0.778369	0.008533	0.005938	0.217764	0.015287	0.050714	0.90341	0.379731	0.999993	0.999997	0.015211	346	10
EIF4A3	0.019023	0.015758	0.022602	0.004436	0.005614	0.037999	0.003953	0.020169	0.173356	0.014994	0.02344	0.00446	0.015376	347	13
STX4	0.002017	0.006562	0.45239	0.055689	0.000967	0.104563	0.001565	0.008731	0.31213	0.024251	0.108443	0.38733	0.0154065	348	6
EXOSC6	0.003531	0.006219	0.038355	0.001122	0.011165	0.205146	0.022995	0.006647	0.183403	0.019944	0.029481	0.002425	0.0155545	349	8
TELO2	0.025006	0.023748	0.078329	0.001861	0.000788	0.956669	0.000935	0.010301	0.120094	0.007362	0.140479	0.00136	0.015555	350	7
PSMD7	0.026415	0.002994	0.070749	0.013887	0.017344	0.173865	0.004625	0.009117	0.007732	0.012362	0.072592	0.00638	0.0156155	351	15
CRNKL1	0.006914	0.015888	0.257384	0.006092	0.026926	0.300079	0.015478	0.038771	0.415908	0.011275	0.318811	0.018545	0.015683	352	12
RPL24	0.015832	0.015809	0.027605	0.005853	0.005614	0.161855	0.007454	0.153476	0.045049	0.044315	0.052884	0.005743	0.0158205	353	16
STRAP	0.002932	0.078956	0.357192	0.013413	0.008714	0.109025	0.004107	0.003729	0.030072	0.018326	0.586885	0.051447	0.0158695	354	13
TUBGCP3	0.015755	0.023659	0.790928	0.016374	0.004235	0.144616	0.005174	0.025399	0.647908	0.005333	0.04329	0.015855	0.0160645	355	12
EXOSC2	0.020356	0.012096	0.072095	0.011146	0.006158	0.017419	0.00229	0.009034	0.000171	0.025359	0.843984	0.006481	0.016226	356	16
DIS3	0.008727	0.023748	0.116898	0.002045	0.003374	0.412064	0.003557	0.003338	0.002127	0.027089	0.14251	0.001324	0.0162375	357	11
ENO1	0.421309	0.018631	0.242009	0.010598	0.008239	0.032584	0.013915	0.029204	0.000825	0.004174	0.357725	0.011134	0.016273	358	15
NOP2	0.018873	0.014813	0.075575	0.009995	0.008739	0.050818	0.017921	0.123303	0.00273	0.089376	0.01139	0.005548	0.016367	359	15
POT1	0.012853	0.01889	0.63725	0.461623	0.013858	1	0.006145	0.135923	1	0.006231	0.92553	0.018528	0.016374	360	7
PSMD14	0.013802	0.023484	0.091597	0.005715	0.006084	0.003735	0.002893	0.003597	0.011767	0.018949	0.351361	0.024519	0.0163755	361	15
AARS	0.018873	0.013991	0.077469	0.003356	0.000967	0.242812	0.007672	0.017317	0.505056	0.037803	0.448972	0.000841	0.016432	362	12
GAPDH	0.071132	0.001841	0.124272	0.019308	0.006314	0.000165	0.00367	0.014958	0.000825	0.01359	0.199392	0.021677	0.016449	363	16
NUBP1	0.005021	0.069812	0.421362	0.008323	0.005959	0.189372	0.009218	0.253678	0.491599	0.023978	0.757506	0.017902	0.016598	364	11
SOD2	0.015755	0.008936	0.071453	0.017649	0.00495	0.000165	0.00709	0.009998	0.002189	0.018343	0.430671	0.014905	0.016702	365	14
IARS	0.037364	0.006237	0.331976	0.010325	0.01567	0.240791	0.002667	0.081629	0.055763	0.0178	0.130178	0.016485	0.016735	366	15
SRSF2	0.021009	0.011541	0.018683	0.061881	0.087834	0.009954	0.00477	0.002785	0.004835	0.004081	0.014885	0.131913	0.016784	367	16
RABGGTA	0.005021	0.028481	0.718701	0.004172	0.005116	0.004	0.004633	0.020386	0.032893	0.107044	0.267394	0.006393	0.0167985	368	8
HNRNPH1	0.009682	0.024056	0.915936	0.005609	0.007368	0.250644	0.004633	0.014398	0.321279	0.03547	0.317281	0.001107	0.016869	369	11
U2AF1	0.015337	0.020729	0.018432	0.038068	0.006724	0.217367	0.000768	0.016752	0.036918	0.001087	0.048921	0.002256	0.0168845	370	15
CEP85	0.005043	0.17627	0.009142	0.014752	0.019592	1	0.008834	0.018939	0.072228	0.089919	0.019078	0.040432	0.016915	371	9
RABGGTB	0.004792	0.250096	1	0.00148	0.009582	0.761925	0.003168	0.133076	0.08495	0.024251	0.450725	0.019906	0.0169165	372	16
TXN	0.016486	0.012096	0.017565	0.015458	0.005938	0.366956	0.017921	0.075833	0.211791	0.176376	0.018899	0.007648	0.0170255	373	16
GFM1	0.001742	0.298407	0.031775	0.002475	0.001001	0.301363	0.001944	0.00143	0.012396	0.097629	0.42572	0.004398	0.017125	374	15
NCAPD3	0.021097	0.392811	0.542961	0.013222	0.001248	0.074417	0.004017	0.009541	0.459891	0.004455	0.273177	0.999997	0.0171595	375	10
NELFCD	0.001762	0.031993	0.056371	0.005253	0.008021	0.017975	0.003168	0.007534	0.017327	0.02637	0.273423	0.006898	0.0171955	376	16
RRP9	0.0042	0.078612	0.115574	0.00291	0.009646	0.006102	0.019637	0.012914	0.012895	0.014851	0.070773	0.020956	0.017244	377	11
EIF3C	0.007947	0.044604	0.094101	0.006423	0.015213	0.509582	0.019362	0.041749	0.040138	0.006372	0.194177	0.186252	0.0172875	378	9
AURKB	0.0042	0.019267	0.287692	0.015402	0.014459	0.610487	0.001565	0.021471	0.103882	0.037037	0.702524	0.006109	0.0173345	379	14
EIF3B	0.038966	0.001945	0.053877	0.002726	0.017633	0.177706	0.005274	0.032548	0.005336	0.017105	0.108443	0.011134	0.017369	380	15
TOMM20	0.011018	0.024056	0.56291	0.005786	0.006088	0.06831	0.004235	0.041804	0.108788	0.117051	0.712277	0.002604	0.017537	381	6
TIMELESS	0.007266	0.02931	0.018022	0.017087	0.015737	0.533286	0.003436	0.021253	0.431761	0.02589	0.040659	0.010991	0.0175545	382	7
RBX1	0.006676	0.024058	0.180765	0.004235	0.010769	0.059329	0.011145	0.049193	0.117231	0.0442	0.04891	0.011924	0.0176015	383	12
SMC2	0.016325	0.166406	0.030331	0.013425	0.006158	0.064172	0.005431	0.009119	0.049451	0.018949	0.087772	0.028598	0.017637	384	16
MYC	0.007773	0.027514	0.007651	0.046484	0.007036	0.000165	0.056067	0.019758	0.017474	0.004423	0.497914	0.010543	0.0176435	385	16
GBF1	0.017946	0.002304	0.006947	0.04062	0.017437	1	0.007454	0.052648	0.417368	0.049964	0.213495	0.00274	0.0176915	386	7
CHMP6	0.025028	0.220085	0.007865	0.006393	0.004551	0.090516	0.010576	0.053631	0.074687	0.135282	0.282905	0.035551	0.017802	387	14
ALG1	0.029431	0.005492	0.035987	0.006178	0.001029	0.824333	0.003126	0.018346	0.125835	0.044469	0.510589	0.010903	0.0178045	388	13
RPL35	0.00976	0.094246	0.038433	0.008171	0.024981	0.193861	0.023634	0.109895	0.047596	0.011998	0.010228	0.048288	0.017816	389	15
DHX33	0.032886	0.018274	0.017638	0.003912	0.004174	0.296613	0.00365	0.021222	0.125647	0.15117	0.186611	0.00181	0.017956	390	14
EEF2	0.015219	0.007694	0.032949	0.006078	0.016424	0.036039	0.019619	0.019758	0.032679	0.027452	0.476399	0.049953	0.0180215	391	15
RPS21	0.016671	0.010209	0.395436	0.019381	0.007368	0.026638	0.003799	0.243357	0.00481	0.044915	0.875722	0.021832	0.018026	392	15
PSMC4	0.023997	0.180863	0.18743	0.006971	0.009033	0.181123	0.012194	0.002613	0.266603	0.002355	0.149449	0.004398	0.0180955	393	16
MED8	0.002932	0.018631	0.01269	0.017565	0.029204	0.018456	0.002532	0.00303	0.007485	0.044274	0.353801	0.007708	0.018098	394	16
POLR2C	0.054889	0.013886	0.332324	0.017911	0.016794	0.013882	0.018347	0.095711	0.006345	0.011414	0.523765	0.01637	0.018129	395	16
ZNHIT2	0.015154	0.005554	0.025948	0.293876	0.016202	0.017002	0.010261	0.041411	0.098595	0.04988	0.02006	0.032453	0.018131	396	10
SF3A1	0.013636	0.173508	0.012908	0.059748	0.023104	0.404225	0.002797	0.002603	0.395943	0.047589	0.011259	0.013895	0.01837	397	10
OGT	0.005043	0.008918	0.037355	0.013234	0.05756	1	0.004635	0.01499	0.133902	0.024251	0.15846	0.014836	0.0187425	398	8
HAUS7	0.015971	0.049083	0.063261	0.003668	0.005241	0.020934	0.021664	0.021725	0.102183	0.037727	0.009951	0.00904	0.0188175	399	14
TARS2	0.035241	0.007404	0.1873	0.002764	0.002292	1	0.013665	0.211054		0.023981	0.047718	0.003522	0.018823	400	12
POP1	0.001762	0.009683	0.033009	0.001423	0.001029	0.937015	0.04004	0.016423	1	0.028183	0.095338	0.000728	0.018933	401	7
CDC37	0.015755	0.004309	0.187383	0.036573	0.074085	1	0.022126	0.013836	0.33136	0.001827	0.001433	0.037577	0.0189405	402	11
SDHA	0.008823	0.017972	0.177792	0.020006	0.00622	1	0.005085	0.144378	0.0657	0.050603	0.471331	0.013238	0.018989	403	10
DNAJC17	0.038397	0.006562	0.131946	0.02881	0.002292	0.395276	0.009177	0.01958	0.184243	0.006578	0.613756	0.000236	0.0189935	404	9
ELAC2	0.011566	0.001493	0.071802	0.024365	0.005959	0.604974	0.0137	0.010875	0.594763	0.038077	0.372057	0.014078	0.0190325	405	7
SUPT5H	0.069861	0.004008	0.060115	0.009785	0.015847	0.453505	0.006145	0.009859	0.133902	0.022408	0.195989	0.016556	0.0191275	406	9
NUP155	0.017946	0.020393	0.035987	0.002424	0.005035	0.087274	0.004728	0.013181	0.318128	0.034508	0.030018	0.005731	0.0191695	407	13
RPL32	0.139426	0.010583	0.03376	0.073499	0.005773	0.000165	0.001835	0.033452	0.02257	0.00791	0.027882	0.029467	0.0192325	408	16
NELFB	0.022771	0.005256	0.075686	0.041575	0.013689	0.002111	0.009632	0.143362	0.011125	0.015753	0.977249	0.004611	0.019262	409	16
CENPN	0.005238	0.013187	0.94091	0.025803	0.00495	0.371771	0.000935	0.077319	0.192211	0.083535	0.482658	0.012188	0.019495	410	15
TPT1	0.014505	0.07658	0.189626	0.017223	0.003374	0.13127	0.021258	0.074846	0.029821	0.0178	0.999993	0.008658	0.019529	411	11
MRPL10	0.023054	0.041159	0.13383	0.014376	0.008286	0.195264	0.016033	0.116456	0.081652	0.00423	0.290082	0.056074	0.0195435	412	10
RPL26	0.037315	0.002245	0.032388	0.005773	0.006724	0.015686	0.001731	0.009541	0.012396	0.033646	0.172789	0.00881	0.019556	413	16
C7orf26	0.032012	0.007158	0.844802	0.004499	0.005959	0.007798	0.004823	0.027871	0.04268	0.074462	0.999993	0.00274	0.019585	414	12
CCT6A	0.043795	0.029833	0.483597	0.021408	0.006772	0.02885	0.003168	0.009659	0.181427	0.011275	0.017965	0.012565	0.0196865	415	12
SRSF7	0.022044	0.039762	0.040942	0.010325	0.0175	0.024199	0.007454	0.028184	0.006919	0.006452	0.062138	0.004156	0.019772	416	15
AQR	0.046436	0.001695	0.026382	0.005528	0.013293	0.804808	0.008093	0.004155	1	0.02637	0.999993	0.036511	0.0198315	417	6
PPP1R8	0.060444	0.030633	0.005932	0.007705	0.007036	0.667886	0.009364	0.080013	0.021381	0.069312	0.107921	0.005234	0.0199985	418	10
KANSL3	0.021961	0.029247	0.651294	0.013952	0.006345	0.275431	0.002699	0.109895	0.204869	0.018124	0.606608	0.054389	0.0200425	419	12
N6AMT1	0.017313	0.022803	0.054348	0.005399	0.007514	0.474556	0.013345	0.05114	0.058463	0.126781	0.024485	0.01428	0.020058	420	8
LRPPRC	0.01687	0.224197	0.148689	0.008334	0.021216	0.406042	0.003126	0.026083	0.206688	0.019128	0.999993	0.014078	0.020172	421	11
NSF	0.129091	0.003025	0.168127	0.000884	0.015384	0.178283	0.00355	0.002416	0.142353	0.025183	0.110997	0.00953	0.0202835	422	16
IGBP1	0.009888	0.025611	0.502065	0.099624	0.005959	0.368657	0.004792	0.046732	0.032156	0.014994	0.238863	0.017171	0.0203025	423	12
MYB	0.015328	0.007404	0.285009	0.025285	0.268203	1	0.007734	0.063297	1	0.005776	0.901838	0.999997	0.0203065	424	7
MRPS2	0.008711	0.032899	0.46745	0.005002	0.008021	0.201636	0.004235	0.060444	0.192076	0.21161	0.265689	0.020899	0.020805	425	11
PSMB2	0.002687	0.129614	0.058635	0.027963	0.008257	0.119193	0.002111	0.005841	0.098442	0.013662	0.536713	0.0064	0.0208125	426	14
NOP10	0.018334	0.023372	0.094437	0.011842	0.003611	0.127165	0.007086	0.040284	0.183479	0.043037	0.072265	0.008922	0.020853	427	14
CHERP	0.005913	0.021015	0.006297	0.020935	0.030097	0.886274	0.048719	0.087716	0.258755	0.006577	0.360794	0.008913	0.020975	428	10
BATF	0.149215	0.015084	0.67764	0.003586	0.0061	0.00033	0.011484	0.385047	0.001686	0.027452	0.484983	0.999997	0.021268	429	2
XAB2	0.006665	0.027688	0.272434	0.125966	0.010478	0.40461	0.005282	0.057697	0.049983	0.014851	0.802432	0.015206	0.0212695	430	16
PNPT1	0.017729	0.083125	0.31818	0.013126	0.011576	1	0.001347	0.020873	0.005782	0.024932	0.245046	0.015562	0.0213305	431	8
FCF1	0.008823	0.005576	0.886149	0.017911	0.026907	0.557811	0.002466	0.004902	0.091895	0.024829	0.689353	0.073357	0.02137	432	12
NUS1	0.002932	0.028652	0.093349	0.041309	0.004174	0.51157	0.010295	0.009448	0.289345	0.040281	0.01422	0.017334	0.021436	433	16
AHCY	0.004061	0.007589	0.153618	0.018162	0.017783	0.002407	0.038143	0.007623	0.004808	0.024932	0.39158	0.08441	0.021547	434	14
SPATA5	0.010669	0.014326	0.152681	0.016293	0.029077	0.009736	0.004633	0.00412	0.059789	0.027089	0.141555	0.006718	0.021691	435	14
NAA50	0.020324	0.002245	0.371246	0.009721	0.023152	0.223312	0.00495	0.024601	0.125665	0.044315	0.228423	0.008395	0.021738	436	14
ISCA2	0.006316	0.030808	0.092519	0.01951	0.002296	0.002188	0.012099	0.037529	0.002506	0.024105	0.031053	0.00355	0.0218075	437	10
SNRPG	0.034705	0.005515	0.068783	0.008933	0.005116	0.017732	0.001919	0.008655	0.266603	0.037786	0.999993	0.01764	0.021819	438	16
VPS25	0.16262	0.004321	0.097099	0.029238	0.014519	0.048438	0.002549	0.039423	0.007477	0.008795	0.315424	0.008007	0.0218785	439	16
UTP20	0.031093	0.018631	0.00165	0.025803	0.018644	0.468047	0.005601	0.009107	0.277152	0.025229	0.048407	0.03162	0.0219365	440	13
C3orf17	0.019743	0.018631	0.495747	0.02413	0.016385	0.027781	0.007454	0.039173	0.001738	0.312428	0.844253	0.012065	0.0219365	440	15
ASH2L	0.029431	0.001849	0.088324	0.021249	0.006648	0.042723	0.013368	0.005945	0.001845	0.022879	0.072482	0.033657	0.022064	442	12
UROD	0.005718	0.035057	0.22564	0.00424	0.009253	0.055592	0.00097	0.008115	0.000171	0.03547	0.311055	0.012063	0.022155	443	14
GOSR2	0.007947	0.175522	0.39366	0.010371	0.00622	0.415493	0.00497	0.051737	0.103934	0.034323	0.999993	0.011558	0.022347	444	9
DHX15	0.031623	0.002987	0.070149	0.002953	0.013293	0.011403	0.004556	0.014178	0.086453	0.037766	0.138899	0.004834	0.022458	445	15
BRIX1	0.031888	0.005354	0.351366	0.013364	0.003956	0.008759	0.003908	0.024316	0.368983	0.034044	0.450725	0.08744	0.022626	446	8
PMPCA	0.037466	0.013187	0.119197	0.01259	0.007514	0.021199	0.007086	0.008531	0.026065	0.032296	0.048407	0.007368	0.0227415	447	16
CDCA8	0.056445	0.011541	0.037791	0.006732	0.006135	0.184247	0.022297	0.021582	0.076304	0.023487	0.029173	0.00889	0.022892	448	14
IMPDH2	0.011387	0.008936	0.108228	0.021871	0.01536	0.000165	0.0797	0.077618	0.017316	0.023981	0.541829	0.056997	0.022926	449	11
NOP14	0.015755	0.020408	0.090597	0.005609	0.006712	0.117475	0.028488	0.015927	0.017719	0.025675	0.048921	0.010936	0.0230415	450	13
RNF113A	0.0828	0.039792	0.012441	0.008716	0.019269	0.029498	0.027483	0.057901	0.001944	0.302241	0.00099	0.071109	0.023376	451	12
TOP3A	0.023663	0.023304	1	0.001122	0.00019	0.539957	0.002699	0.024393	0.689131	0.044469	0.245633	0.00136	0.0234835	452	6
FPGS	0.033233	0.014007	0.136364	0.144208	0.011822	0.082641	0.005355	0.011564	0.072228	0.00907	0.311055	0.017794	0.02362	453	10
POLR1C	0.018334	0.018631	0.131328	0.028978	0.008303	0.201636	0.002494	0.010851	0.026849	0.03547	0.162124	0.014078	0.0238045	454	16
ELAVL1	0.055266	0.006562	0.055883	0.017911	0.007749	1	0.00365	0.007008	0.5531	0.029761	0.995758	0.003984	0.023836	455	4
MMS19	0.022386	0.016985	0.967915	0.017258	0.014773	1	0.093079	0.163577	1	0.025359	0.357133	0.00179	0.0238725	456	7
ATP1B3	0.009682	0.065781	0.044448	0.029238	0.012277	0.000442	0.005725	0.030969	0.013873	0.018949	0.390435	0.040534	0.0240935	457	8
CPSF3L	0.012052	0.002304	0.156826	0.036275	0.006274	0.638374	0.039791	0.032548	0.13966	0.001772	0.045359	0.020865	0.0241635	458	8
GTF2A2	0.005065	0.02931	0.076421	0.022328	0.009614	0.06649	0.012426	0.028389	0.224401	0.026031	0.967695	0.019906	0.0241795	459	16
RPAIN	0.03022	0.111714	0.756549	0.018231	0.011843	0.612961	0.005601	0.047878	0.008557	0.003288	0.467166	0.009637	0.0242255	460	11
NPIPA1	0.083863	0.027666	0.46745	0.007705	0.01567	0.329284	0.020831	0.115195	0.207097	0.004519	0.264104	0.033787	0.0242485	461	15
UBE2T	0.00452	0.031993	1	0.974701	0.011165	1	0.016928	0.999999	0.754987	0.001214	0.999993	0.999997	0.0244605	462	3
NUP43	0.019334	0.012237	0.208701	0.010055	0.022211	0.048812	0.027738	0.030624	0.008977	0.117051	0.577123	0.005743	0.0249745	463	13
RSL1D1	0.018371	0.031873	0.623316	0.006081	0.002292	0.060166	0.007995	0.008115	0.022244	0.067782	0.156247	0.01637	0.025122	464	13
DDOST	0.015893	0.022644	0.414956	0.028272	0.016517	0.587351	0.010261	0.030718	0.41463	0.057716	0.299051	0.008913	0.025458	465	10
SMARCD1	0.023278	0.030601	0.027735	0.013505	0.006088	1	0.005627	0.080325	0.157733	0.049721	0.216684	0.028598	0.0255065	466	4
RSL24D1	0.035278	0.006219	0.505177	0.015776	0.00644	0.017002	0.002423	0.021471	0.040796	0.126966	0.671765	0.013577	0.025527	467	16
CFLAR	0.999998	0.011782	0.008213	0.015776	0.698323	0.573464	0.00229	0.267147	0.657587	0.052997	0.035427	0.013067	0.0256015	468	5
RPS5	0.046777	0.001841	0.039761	0.040431	0.006795	0.000442	0.004065	0.011325	0.004808	0.034385	0.016896	0.01229	0.0256405	469	15
VWA9	0.034737	0.022941	0.909892	0.009721	0.006158	1	0.009632	0.025762	1	0.028566	0.572651	0.014304	0.0257535	470	6
RTEL1	0.022285	0.029252	0.517181	0.009721	0.008303	0.159691	0.009091	0.019581	0.424676	0.046424	0.882547	0.01239	0.0257685	471	8
PTCD3	0.007924	0.195556	0.054348	0.008743	0.004307	1	0.026614	0.001968	0.384514	0.024978	0.098032	0.037942	0.025796	472	9
UTP15	0.034705	0.082298	0.095712	0.017254	0.017529	0.018396	0.005627	0.015391	0.024326	0.017136	0.086133	0.01313	0.026117	473	13
NUTF2	0.00055	0.122222	0.001266	0.044815	0.048149	0.244878	0.007454	0.005738	0.262954	0.001087	0.064081	0.056997	0.0261345	474	15
YKT6	0.027242	0.025099	0.417477	0.05958	0.041806	0.023701	0.020173	0.009448	0.580703	0.024932	0.009315	0.022062	0.0261705	475	14
SMARCA5	0.015971	0.007596	0.644291	0.036573	0.015148	0.052222	0.003208	0.021738	0.047311	0.138769	0.708614	0.008888	0.026272	476	8
TBCD	0.047379	0.019196	0.080254	0.005513	0.013171	0.236172	0.006515	0.123713	0.453716	0.033379	0.999993	0.008089	0.0262875	477	9
NDUFS1	0.084562	0.03272	1	0.004235	0.005416	0.42881	0.002145	0.005761	1	0.020182	0.999993	0.018169	0.026451	478	5
WDR36	0.028904	0.024004	0.587598	0.041163	0.007048	0.918254	0.005291	0.041525	1	0.018556	0.156574	0.005518	0.026454	479	4
PSMC6	0.01687	0.03335	0.104319	0.003276	0.01962	0.411579	0.004436	0.009448	0.099565	0.174366	0.075068	0.004156	0.026485	480	12
DPAGT1	0.01683	0.02665	0.160278	0.031581	0.005614	0.024099	0.002444	0.039672	0.004275	0.026525	0.296401	0.012443	0.0265875	481	14
ELL	0.109696	0.013991	0.050669	0.017565	0.035617	1	0.003257	0.027445	0.266428	0.040174	0.01422	0.290099	0.026591	482	7
ANAPC1	0.002421	0.026019	0.070149	0.02719	0.015686	1	0.033775	0.01429	0.142851	0.10289	0.02073	0.001448	0.0266045	483	7
RPE	0.016641	0.064801	0.029284	0.006393	0.023982	0.825868	0.017952	0.077319	0.149304	0.031155	0.33776	0.023336	0.026633	484	7
CDC45	0.118224	0.028329	0.044712	0.004235	0.005713	0.249306	0.003247	0.01128	0.013281	0.025359	0.061051	0.007142	0.026844	485	16
DHPS	0.047309	0.005554	0.057108	0.006393	0.005416	0.325982	0.004235	0.046447	0.449844	0.122402	0.747741	0.008913	0.026851	486	14
EMC6	0.305524	0.024056	0.029684	0.030545	0.011486	0.01342	0.00496	0.004551	0.004168	0.017443	0.970102	0.018113	0.02687	487	12
PPP1R15B	0.015706	0.033172	0.040942	0.249257	0.009288	0.453737	0.029876	0.144378	0.27189	0.023978	0.00772	0.036622	0.026927	488	9
FARS2	0.022513	0.037302	0.404555	0.031396	0.009802	0.417862	0.006145	0.016693	0.841372	0.018253	0.999993	0.037023	0.0269545	489	9
RAD1	0.024775	0.029252	0.098191	0.011752	0.006096	1	0.007974	0.004997	0.691797	0.355623	0.076048	0.006481	0.0270135	490	5
NDUFS2	0.007266	0.036696	0.858346	0.014777	0.016054	0.004764	0.01792	0.025636	0.000171	0.106102	0.935632	0.011046	0.027308	491	8
DTL	0.005021	0.043055	0.514194	0.00586	0.049091	0.940238	0.008154	0.079701	0.777883	0.011721	0.999993	0.023494	0.027388	492	14
EXOSC9	0.038397	0.033372	0.035464	0.001372	0.021493	0.821488	0.002466	0.017317	0.040138	0.003996	0.098998	0.010903	0.0274325	493	8
WEE1	0.033005	0.224197	0.021924	0.004009	0.018726	0.002389	0.01124	0.013802	0.424676	0.764721	0.076567	0.007302	0.0274645	494	13
KIAA0391	0.029849	0.052973	0.535232	0.014271	0.022933	0.806117	0.005526	0.070913	0.67337	0.025359	0.249344	0.021677	0.027604	495	7
ALG2	0.029808	0.025423	0.134691	0.01902	0.034204	0.030754	0.00262	0.017667	0.02059	0.00927	0.107521	0.028018	0.0276155	496	14
RPL7A	0.033386	0.013396	0.08973	0.026571	0.028754	0.345933	0.00355	0.013376	0.046552	0.062594	0.016978	0.030065	0.0276625	497	15
KTI12	0.011528	0.239381	0.026819	0.04732	0.005614	0.016433	0.02367	0.030624	0.008111	0.028514	0.318828	0.076107	0.0276665	498	13
SF3B3	0.036526	0.05046	0.152681	0.006393	0.029537	0.156277	0.018079	0.026691	0.007153	0.024829	0.025853	0.0064	0.027695	499	12
RPUSD4	0.001762	0.051257	0.217092	0.00148	0.004154	0.012233	0.001248	0.003696	0.001768	0.179773	0.149449	0.011452	0.0277055	500	12
TAF7	0.028961	0.453026	0.791774	0.00406	0.00808	0.319032	0.013484	0.020461	0.571482	0.026822	0.935632	0.150275	0.0278915	501	7
EIF3E	0.030069	0.068789	0.31818	0.002986	0.003342	0.335792	0.001819	0.004287	0.138369	0.025951	0.999993	0.010903	0.02801	502	8
PMF1-BGLAP	0.034884	0.024401	0.044712	0.004235	0.003374	1	0.004625	0.077629	0.242227	0.031742	0.115574	0.008913	0.0280715	503	5
SUPT4H1	0.032012	0.015982	0.056447	0.016352	0.039146	0.200984	0.024396	0.006829	0.314037	0.014994	0.072482	0.017902	0.028204	504	6
INTS5	0.078012	0.009052	0.058337	0.001861	0.004307	0.1358	0.00302	0.026858	1	0.047799	0.446702	0.004156	0.0284255	505	8
POLR2I	0.014091	0.030397	0.03112	0.010563	0.041599	0.050818	0.026515	0.086806	0.017321	0.200717	0.001957	0.005491	0.028456	506	15
WDR43	0.008727	0.106599	0.10717	0.029889	0.005959	0.007941	0.001671	0.039845	0.039584	0.027089	0.728577	0.021613	0.028489	507	16
XRCC5	0.042183	0.021626	0.118235	0.011146	0.032	0.790914	0.00097	0.016423	0.045427	0.025183	0.807803	0.020039	0.0285915	508	11
NOL12	0.379386	0.035479	0.093349	0.02192	0.007514	0.145674	0.004012	0.023237	0.050917	0.011745	0.070957	0.012674	0.0286995	509	10
TP53RK	0.028904	0.028538	0.169609	0.035491	0.01621	0.016396	0.014294	0.156244	0.004757	0.008792	0.044223	0.042306	0.028721	510	13
NMT1	0.05235	0.013991	0.039179	0.015073	0.018443	0.343427	0.007284	0.018928	0.090332	0.043944	0.377629	0.114231	0.028811	511	12
ATIC	0.047147	0.040225	0.509142	0.017436	0.00622	1	0.002466	0.006379	1	0.016171	0.480143	0.00446	0.0288305	512	8
EIF2B2	0.027641	0.030058	1	0.013413	0.0259	0.005361	0.01231	0.351457	0.069676	0.050735	0.199263	0.011322	0.0288495	513	14
ZNRD1	0.022246	0.116678	0.411799	0.0125	0.006138	0.03488	0.010326	0.00963	0.256779	0.03547	0.344094	0.011593	0.028858	514	15
MEN1	0.235887	1	0.025695	0.010809	0.015213	1	0.010219	0.630483	1	0.522301	0.032178	0.021656	0.0289365	515	6
PPCS	0.007953	0.050041	0.305241	0.002032	0.001598	1	0.003137	0.007058	0.452465	0.105645	0.52213	0.00181	0.028997	516	2
RRN3	0.015755	0.029252	0.756946	0.011965	0.028786	0.303852	0.005627	0.019544	0.455634	0.261703	0.084212	0.009659	0.029019	517	8
SMNDC1	0.149719	0.026519	0.031775	0.01318	0.002174	0.265971	0.017695	0.031337	1	0.190484	0.269444	0.00179	0.029147	518	13
RAD21	0.018873	0.165867	0.034549	0.017095	0.022706	0.259634	0.060114	0.044666	0.266312	0.023978	0.152186	0.061298	0.0292635	519	16
FARSA	0.034705	0.018631	0.574837	0.047974	0.015436	0.20173	0.005878	0.082836	0.002506	0.024105	0.264104	0.048468	0.029405	520	14
TRIAP1	0.063446	0.015539	0.331358	0.042555	0.016371	0.106131	0.004235	0.035349	0.08946	0.006829	0.118584	0.01386	0.029463	521	15
SF3B2	0.071871	0.003816	0.065408	0.007134	0.027901	0.198795	0.03153	0.029654	0.229441	0.014758	0.198239	0.037762	0.0297155	522	10
CHCHD1	0.016049	0.099034	0.040993	0.057571	0.018888	0.815656	0.00678	0.019581	0.086453	0.622676	0.005151	0.266548	0.0299405	523	4
HEATR1	0.003905	0.043055	0.241153	0.034924	0.025043	0.000442	0.009104	0.221453	0.001944	0.00629	0.999993	0.017842	0.0299835	524	16
WDR77	0.015087	0.031628	0.073343	0.012051	0.028608	0.042853	0.005601	0.002355	0.038824	0.05162	0.100611	0.046959	0.030118	525	13
SYS1	0.022378	0.072113	0.094026	0.034913	0.008392	0.005742	0.001565	0.016693	0.005235	0.025359	0.357093	0.34697	0.030136	526	15
COA6	0.024805	0.040744	0.779287	0.015307	0.021982	1	0.005431	0.057091	0.709261	0.035636	0.999993	0.016588	0.0302205	527	4
PCBP1	0.032639	0.082863	0.068201	0.00471	0.027901	0.610487	0.016296	0.004272	0.045762	0.003025	0.057614	0.025334	0.03027	528	14
UBE2I	0.045694	0.003185	0.721858	0.063511	0.011953	0.000165	0.009942	0.121578	0.006976	0.014994	0.867957	0.005588	0.030344	529	14
POLR2A	0.022424	0.058562	0.445297	0.034409	0.024448	1	0.026518	0.009448	0.187878	0.003838	0.728669	0.012808	0.0304635	530	13
TPR	0.013012	0.023812	0.098167	0.037202	0.013441	0.32651	0.015036	0.014787	0.021173	0.291341	0.048407	0.08621	0.030507	531	7
ESPL1	0.034705	0.026638	0.169419	0.112736	0.002174	0.060881	0.008154	0.013463	0.010197	0.006593	0.191406	0.02184	0.0306715	532	16
TRAPPC4	0.107047	0.002736	0.036298	0.006081	0.053305	0.65232	0.015555	0.024639	0.148358	0.025359	0.269444	0.017902	0.0308285	533	14
TRAIP	0.051413	0.037302	0.602463	0.024365	0.015344	0.000587	0.004012	0.023031	0.064158	0.007377	0.155446	0.078898	0.0308335	534	14
TRMT5	0.069445	0.006578	0.190768	0.01495	0.011843	0.157633	0.002466	0.015927	0.027685	0.046826	0.169882	0.008913	0.030888	535	11
PRPF38A	0.013636	0.011541	0.033201	0.038441	0.028608	0.516125	0.005627	0.014178	0.139301	0.159813	0.198646	0.151252	0.0309045	536	12
CRCP	0.039768	0.022214	0.242009	0.010448	0.010838	0.002004	0.015582	0.02112	0.007065	0.053796	0.139563	0.023336	0.030991	537	14
SMG5	0.037337	0.202751	0.357313	0.017565	0.017854	0.347656	0.021369	0.002561	0.470457	0.024762	0.999993	0.022739	0.0310495	538	7
TAZ	0.023943	0.004047	0.03817	0.999998	0.001931	0.149073	1	0.999999	0.032265	0.003794	0.999993	0.10626	0.0310565	539	8
SF1	0.136733	0.020408	0.073343	0.012938	0.012027	0.043642	0.027907	0.035455	0.034849	0.169308	0.034216	0.013238	0.0310615	540	16
GTF3C3	0.031233	0.250454	0.023169	0.030923	0.023443	0.770982	0.007534	0.009448	0.468906	0.210963	0.148392	0.017755	0.031078	541	11
CENPK	0.01573	0.157141	0.085197	0.046559	0.005116	0.533113	0.002549	0.008927	0.102624	0.006829	0.269696	0.03816	0.0311445	542	12
MVD	0.021252	0.05612	0.057782	0.005609	0.010029	0.147501	0.030263	0.279033	0.058175	0.032127	0.332757	0.038365	0.031195	543	7
ATP5E	0.011085	0.286622	0.551533	0.048292	0.006724	0.304574	0.000768	0.016796	0.41556	0.014258	0.683687	0.006065	0.031275	544	4
LSM7	0.025856	0.010209	0.036731	0.113204	0.00495	0.19039	0.003436	0.067169	0.422992	0.091538	0.915378	0.008461	0.0312935	545	15
NAT10	0.031187	0.031628	0.11816	0.007604	0.022046	0.20755	0.04851	0.058051	0.177612	0.019153	0.311055	0.028171	0.0314075	546	9
RPRD1B	0.918509	0.18757	0.029684	0.018656	0.021464	0.264806	0.033285	0.410476	0.135399	0.01863	0.397685	0.142769	0.0314845	547	5
EIF3A	0.005636	0.022731	0.101513	0.007444	0.042704	0.266007	0.012167	0.027837	0.065771	0.040241	0.133693	0.0448	0.031486	548	15
ELP5	0.048661	0.010016	0.139993	0.004377	0.005713	0.027884	0.014608	0.365625	0.040128	0.223134	0.180399	0.006254	0.0316345	549	15
COQ2	0.011959	0.060775	1	0.005786	0.018986	0.006763	0.007499	0.039672	0.001944	0.044315	0.898108	0.008051	0.0316505	550	7
RAN	0.006582	0.022803	0.054881	0.040524	0.045436	0.008088	0.00229	0.002603	0.000171	0.003025	0.185481	0.049134	0.0316635	551	16
SNRNP35	0.044652	0.013792	0.910909	0.038475	0.001598	0.009547	0.001565	0.002603	0.262379	0.024978	0.999993	0.012172	0.0317265	552	15
EIF3D	0.010879	0.042218	0.01339	0.074699	0.075551	0.02885	0.021649	0.106623	0.046057	0.006272	0.24357	0.018251	0.0319335	553	16
CHD4	0.062642	0.266095	0.460823	0.029238	0.001029	1	0.003126	0.005761	0.458975	0.023351	0.034721	0.004835	0.0319795	554	8
RPP25L	0.079953	0.013991	0.224116	0.011309	0.004235	0.333107	0.018551	0.018262	0.995843	0.045466	0.311061	0.999997	0.0320085	555	5
MRPL44	0.007266	0.049245	0.570835	0.010695	0.014802	0.058921	0.003168	0.047693	0.198055	0.135769	0.715313	0.025891	0.0320235	556	8
ALG13	0.024126	0.039911	0.039957	0.02425	0.060095	1	0.009163	0.026083	0.746589	0.015237	0.575156	0.043866	0.0320805	557	5
MRPS23	0.009888	0.117527	0.035183	0.010429	0.029069	0.171904	0.003168	0.011517	0.026863	0.059491	0.200085	0.032291	0.032126	558	13
CPSF3	0.027621	0.027989	0.816064	0.036423	0.018888	0.017975	0.003208	0.073455	0.013297	0.038634	0.774504	0.018184	0.032206	559	16
SSRP1	0.077214	0.022119	0.452969	0.007273	0.0061	0.359627	0.008116	0.003729	0.381719	0.042347	0.860612	0.052341	0.032233	560	15
IDH3A	0.020324	0.152212	0.08007	0.039849	0.013216	0.038444	0.024713	0.174886	0.161379	0.005333	0.054205	0.999997	0.032281	561	7
COX15	0.015006	0.029288	0.210335	0.023367	0.037054	0.444888	0.027637	0.03048	0.271479	0.03547	0.802855	0.033161	0.032379	562	10
ZRSR2	0.021781	0.043397	0.736076	0.008039	0.00622	1	0.011367	0.056046	0.224917	0.35714	0.67732	0.999997	0.032589	563	8
ABHD17A	0.034061	0.244838	0.482978	0.031118	0.00622	0.242322	0.00511	0.171958	0.13025	0.004423	0.191866	0.055862	0.0325895	564	9
QARS	0.013072	0.091238	0.012328	0.05213	0.071205	0.990448	0.007128	0.0145	0.237362	0.011026	0.078515	0.032912	0.032601	565	12
RCL1	0.025661	0.037302	0.49265	0.282565	0.028217	1	0.013455	0.049261	0.689131	0.018778	0.708614	0.077683	0.0327595	566	7
CNOT1	0.055337	0.063356	0.117908	0.012102	0.008441	1	0.011248	0.174416	1	0.044469	0.021117	0.001448	0.032793	567	8
POLR3A	0.038596	0.360267	0.034982	0.020535	0.006655	0.022305	0.00511	0.014958	0.000391	0.030683	0.706382	0.007458	0.0328325	568	16
SEC13	0.061757	0.009299	0.395084	0.038148	0.013407	0.034364	0.00511	0.020234	0.117566	0.027824	0.178226	0.028223	0.032986	569	10
NDUFB4	0.003905	0.046305	0.636462	0.010371	0.010308	0.572896	0.019772	0.012288	0.445468	0.141134	0.747741	0.006479	0.0330385	570	7
DIMT1	0.1009	0.011896	0.014007	0.044758	0.01135	0.179718	0.021432	0.010896	0.041115	0.214656	0.05659	0.036622	0.033095	571	12
EXOC3	0.018006	0.027989	0.417477	0.005786	0.038245	0.133041	0.009474	0.111299	0.196069	0.137344	0.921708	0.0448	0.033117	572	11
CYC1	0.021489	0.039792	0.068638	0.104927	0.026467	0.640099	0.008281	0.001968	0.449427	0.011815	0.094009	0.016556	0.0331295	573	7
FAM60A	0.124996	0.066028	0.093734	0.006178	0.009848	1	0.017921	0.101797	0.653738	0.007377	0.048407	0.999997	0.033164	574	8
ESF1	0.038621	0.101402	0.352482	0.027963	0.02249	1	0.009965	0.138617	0.807944	0.028287	0.642354	0.03101	0.033454	575	5
LRRC37A3	0.01991	0.022731	0.044647	0.087906	0.015499	1	0.002466	0.027873	1	0.063548	0.33155	0.213208	0.033689	576	5
MED4	0.084881	0.054657	0.827266	0.009397	0.006096	0.164779	0.004556	0.180339	0.119134	0.012724	0.999993	0.008888	0.0336905	577	10
CAMLG	0.428997	0.029193	0.129439	0.002045	0.026052	1	0.010261	0.131151	0.054823	0.038334	0.331506	0.019808	0.0337635	578	3
CIRH1A	0.071747	0.010209	0.301896	0.032469	0.035338	0.183048	0.009692	0.135528	0.034051	0.029761	0.184147	0.05451	0.0339035	579	14
EIF2S1	0.007779	0.197612	0.048791	0.021362	0.034814	0.161406	0.006372	0.052226	0.043437	0.033001	0.094009	0.025137	0.0339075	580	14
PMPCB	0.007773	0.010583	1	0.090193	0.001598	0.144616	0.002128	0.002613	0.820627	0.057381	0.999993	0.001006	0.033982	581	14
PREB	0.011677	0.101054	0.040942	0.027555	0.005241	0.37073	0.070613	0.15753	0.070603	0.250028	0.010228	0.004912	0.0342485	582	12
DGCR8	0.01687	0.02091	0.040942	0.028826	0.010322	0.771114	0.152565	0.104338	0.061349	0.039736	0.047862	0.039418	0.034281	583	12
SMN1	0.017946	0.030125	0.070674	0.006732	0.007514	0.964282	0.038924	0.342644	0.523323	0.136981	0.319296	0.00179	0.0345245	584	15
SRP14	0.029204	0.057452	0.039957	0.017087	0.014074	0.01184	0.004235	0.002613	0.018347	0.095186	0.39046	0.035514	0.0345805	585	10
THAP11	0.084099	0.061687	0.091824	0.007479	0.000967	0.294683	0.006789	0.027529	0.005765	0.002327	0.404108	0.006121	0.034583	586	12
EEF1G	0.046078	0.00813	0.188021	0.034694	0.013753	0.118154	0.018329	0.22185	0.050732	0.034508	0.124501	0.062671	0.034601	587	8
SARS2	0.001742	0.196961	0.39295	0.043809	0.008783	0.014029	0.000768	0.004222	0.007732	0.025466	0.999993	0.017901	0.0346375	588	12
MRPS7	0.005021	0.085266	0.776447	0.00424	0.003543	0.09418	0.002532	0.009427	0.648807	0.064269	0.08996	0.019931	0.034645	589	5
RPP30	0.043137	0.051642	0.765414	0.008933	0.012754	1	0.002667	0.019758	0.968976	0.026674	0.673563	0.010919	0.0349055	590	8
MAU2	0.019488	0.114673	0.050328	0.007407	0.006158	0.358569	0.015642	0.021832	0.463285	0.234348	0.827592	0.004931	0.034908	591	9
GOLGA6L10	0.004173	0.046305	0.016031	0.054305	0.023578	0.010854	0.017921	0.091917	0.006277	0.079612	0.208758	0.027411	0.0349415	592	14
SRBD1	0.008823	0.481185	0.348807	0.038441	0.019162	1	0.010694	0.009998	1	0.031484	0.872957	0.021604	0.0349625	593	8
CCT5	0.056972	0.032899	0.468942	0.007102	0.019289	0.102174	0.037136	0.018303	0.266603	0.007837	0.999993	0.013808	0.0350175	594	15
RBFA	0.008541	0.523863	0.029684	0.02192	0.011218	0.504541	0.041235	0.013653	0.003339	0.794523	0.191406	0.038878	0.0354595	595	4
RPL12	0.230089	0.020853	0.044712	0.026528	0.01415	0.002004	0.059586	0.019845	0.000917	0.011053	0.780992	0.020831	0.03562	596	16
CCNA2	0.01991	0.027363	0.789856	0.034919	0.08182	0.002004	0.08428	0.234616	0.00112	0.03655	0.034721	0.095632	0.0357345	597	15
GNG5	0.232711	0.030808	0.026173	0.065391	0.01025	0.047542	0.028714	0.098722	0.153397	0.040986	0.467212	0.999997	0.035897	598	2
LARS2	0.069569	0.036716	0.959432	0.001895	0.006795	0.116941	0.006515	0.004039	0.028419	0.035231	0.999993	0.004559	0.0359735	599	15
SBNO1	0.004792	0.077749	0.006671	0.055321	0.013293	0.047492	0.016925	0.124467	0.007075	0.226657	0.949799	0.033792	0.036123	600	15
VMP1	0.036027	0.036803	0.207862	0.070158	0.003309	0.71516	0.00262	0.016927	0.606327	0.006272	0.719247	0.046082	0.036415	601	8
DHX37	0.005718	0.029102	0.042154	0.173426	0.030986	0.516913	0.023593	0.035349	0.037547	0.053315	0.057614	0.004422	0.03657	602	6
NAE1	0.049663	0.004321	0.12801	0.010486	0.023578	0.010507	0.022301	0.371176	0.01578	0.126781	0.999993	0.021677	0.0366205	603	15
SOD1	0.054555	0.066028	1	0.010015	0.013626	0.006702	0.019069	0.079083	0.027113	0.00055	0.928861	0.017931	0.036812	604	16
DNLZ	0.018985	0.10063	0.088039	0.025253	0.010147	0.007481	0.005541	0.019845	0.019465	0.077301	0.048407	0.03312	0.03683	605	15
MIS18BP1	0.044277	0.008522	0.168372	0.006938	0.02963	1	0.012426	0.089638	1	0.138506	0.40155	0.016518	0.0369535	606	8
MRPL15	0.015219	0.056058	0.587303	0.017911	0.007214	1	0.001565	0.016725	1	0.316301	0.769626	0.009485	0.0369845	607	8
THOC6	0.12671	0.144933	0.251759	0.014026	0.010873	0.354261	0.003518	0.003124	0.079579	0.024105	0.050041	0.00653	0.037073	608	3
LIN52	0.152618	0.040472	0.112882	0.017087	0.022683	1	0.017483	0.030624	0.151267	0.419786	0.033817	0.024801	0.0371445	609	9
SSU72	0.224408	0.030058	0.469973	0.004346	0.005969	0.020052	0.001168	0.002504	0.102183	0.044739	0.09598	0.028632	0.0373985	610	15
ELP2	0.048166	0.022177	0.696514	0.026706	0.010348	0.27162	0.007317	0.051737	0.289875	0.139388	0.968205	0.270791	0.037436	611	8
ACTR10	0.007773	0.060775	0.708797	0.014172	0.011338	1	0.002812	0.018202	0.861023	0.101978	0.841418	0.013067	0.0374735	612	10
SBDS	0.032961	0.054151	0.31289	0.002953	0.003422	0.735482	0.006685	0.003124	1	0.146725	0.042015	0.013577	0.037488	613	11
UBA52	0.031888	0.038097	0.036994	0.017565	0.047303	0.120963	0.003667	0.025242	0.114519	0.297456	0.2073	0.033657	0.0375455	614	15
POLR2G	0.171601	0.011103	0.058337	0.009995	0.016794	0.482842	0.0162	0.020461	0.263055	0.093432	0.118126	0.012065	0.0375655	615	12
RPL37A	0.102473	0.062316	0.846982	0.01318	0.008257	0.016358	0.004633	0.036391	0.001944	0.008155	0.359694	0.021656	0.037748	616	16
NDUFB10	0.018255	0.030819	0.509819	0.08281	0.021478	0.140158	0.007317	0.102925	0.009465	0.044739	0.241703	0.129786	0.037779	617	9
HSD17B10	0.026337	0.089933	0.033984	0.026024	0.050496	0.007621	0.039933	0.066917	0.000665	0.035913	0.059289	0.037231	0.037923	618	16
CLNS1A	0.008711	0.311733	0.29967	0.046484	0.029537	1	0.020016	0.048885	0.527538	0.009441	0.461189	0.020232	0.0380105	619	8
BIRC5	0.286088	0.052888	0.01269	0.057601	0.005664	0.020852	0.000768	0.00485	0.224982	0.027824	0.048407	0.015799	0.0381155	620	16
TSR2	0.045479	0.031873	0.638824	0.017565	0.013936	0.068551	0.001565	0.02332	0.103882	0.122027	0.200454	0.017794	0.038676	621	11
HSPA14	0.137278	0.025099	0.499511	0.014289	0.033059	0.188766	0.0139	0.120996	0.123622	0.044739	0.999993	0.249343	0.038899	622	7
NCBP1	0.018066	0.060146	0.211423	0.008323	0.008785	0.146276	0.002379	0.003287	0.004811	0.314356	0.316893	0.010305	0.039106	623	14
C19orf52	0.031571	0.031642	0.016569	0.059232	0.066546	0.173786	0.019789	0.094952	0.908995	0.046606	0.225517	0.076077	0.039124	624	11
CBWD5	0.036027	0.015198	0.036777	0.133378	0.042532	0.283778	0.011136	0.218088	0.631893	0.276848	0.111442	0.359672	0.0396545	625	13
RPS28	0.071894	0.02931	0.131946	0.00616	0.006096	0.018586	0.00869	0.024057	0.155813	0.280737	0.050041	0.032589	0.0396755	626	16
SHQ1	0.019573	0.203087	0.824239	0.043181	0.006158	0.208212	0.008262	0.020434	0.266603	0.036355	0.999993	0.245051	0.039768	627	15
G6PD	0.00263	0.097728	0.060481	0.003225	1	0.002425	0.000813	0.096089	0.001884	0.019747	0.103203	0.002604	0.040114	628	7
CDK12	0.036526	0.01812	0.643378	0.018183	0.01474	0.367807	0.043897	0.027529	0.093323	0.261971	0.112133	0.013159	0.0402115	629	7
SEPHS2	0.038671	0.041828	0.757273	0.002045	0.008505	0.01745	0.004625	0.211491	1	0.745667	0.999993	0.003053	0.0402495	630	9
ERCC2	0.046794	0.001695	0.411249	0.001047	0.03433	0.179718	0.000275	0.009998	0.25754	0.10939	0.082321	0.00274	0.040562	631	7
MED14	0.008017	0.099197	0.116759	0.066437	0.010348	0.002004	0.006784	0.012167	0.009768	0.014798	0.571505	0.292796	0.0406175	632	13
TARDBP	0.356399	0.012096	0.264418	0.017565	0.011328	0.191192	0.00238	0.198316	0.262379	0.06423	0.462606	0.019882	0.0408975	633	11
C1orf109	0.09522	0.076224	0.036188	0.040941	0.007144	0.045684	0.041169	0.007917	0.052131	0.031155	0.101406	0.093724	0.041055	634	12
TBCE	0.010188	0.013983	0.442914	0.024785	0.015229	1	0.228674	0.007426	1	0.057367	0.999993	0.802347	0.041076	635	3
PCID2	0.036526	0.506881	0.82105	0.023019	0.00934	0.013238	0.045852	0.149048	0.670829	0.033001	0.908531	0.011134	0.041189	636	14
SMG1	0.166693	0.116611	0.038433	0.054339	0.006795	0.589312	0.044073	0.017317	1	0.003025	0.01468	0.027409	0.041253	637	8
SAE1	0.031435	0.024056	0.243488	0.275009	0.00644	0.942361	0.00295	0.375004	0.588232	0.051155	0.613756	0.0064	0.041295	638	9
PSMC5	0.038073	0.044604	0.116741	0.012926	0.015847	0.009542	0.00495	0.290079	0.043437	0.051876	0.706382	0.006898	0.0413385	639	13
RPS3	0.15047	0.026924	0.044089	0.038753	0.009187	0.323448	0.004556	0.007807	0.344512	0.051175	0.08567	0.037104	0.041421	640	14
AFG3L2	0.024805	0.062152	0.005932	0.044758	0.001279	0.818351	0.038283	0.219641	0.241816	0.075174	0.893442	0.050382	0.0415205	641	9
VPS28	0.021097	0.024956	0.112882	0.109987	0.002151	0.006255	0.015199	0.409945	0.055721	0.058133	0.448585	0.00446	0.0415445	642	15
RBM17	0.069711	0.00813	0.517566	0.006807	0.013858	0.009325	0.003188	0.013181	0.064892	0.273559	0.999993	0.047378	0.0417845	643	8
LONP1	0.069889	0.013848	0.194762	0.004478	0.003342	0.000165	0.010555	0.071994	0.003758	0.108189	0.143737	0.003111	0.0418685	644	16
WDR3	0.053304	0.00813	0.936591	0.081918	0.004785	0.128939	0.003168	0.037243	0.043437	0.030441	0.609803	0.010861	0.0418725	645	15
MYBBP1A	0.02119	0.081062	0.039761	0.017565	0.00934	0.396668	0.074306	0.008696	0.034051	0.06423	0.044223	0.003975	0.041992	646	8
POLR1B	0.172944	0.031873	0.230661	0.026706	0.048551	0.031729	0.024486	0.074927	0.299548	0.03547	0.696644	0.102485	0.0420105	647	14
ATP1A1	0.005718	0.144933	0.077776	0.004896	0.006724	0.126212	0.002187	0.015939	0.193833	0.177535	0.165307	0.017316	0.04225	648	13
SAP18	0.027249	0.55279	0.166654	0.014026	0.009582	0.005915	0.013118	0.056518	0.213026	0.057406	0.570942	0.075439	0.0423275	649	15
HAUS4	0.05702	0.258102	0.13733	0.001047	0.006648	0.092694	0.00678	0.002603	0.014122	0.028343	0.250745	0.003496	0.0426815	650	14
FNBP4	0.453777	0.015809	0.619884	0.011668	0.009187	0.160586	0.022995	0.083759	0.681425	0.062456	0.280845	0.014582	0.0427255	651	9
FTSJ3	0.141639	0.042579	0.27909	0.042973	0.011576	0.762241	0.009105	0.048225	0.651259	0.01133	0.357725	0.017334	0.042776	652	7
ZBTB8OS	0.013981	0.020462	0.243268	0.028133	0.092619	1	0.057421	0.100214	0.070241	0.024015	0.14053	0.064455	0.042777	653	8
ARFRP1	0.005043	0.146719	0.036177	0.067577	0.045616	0.013918	0.019371	0.168869	0.006976	0.040096	0.492759	0.999997	0.042856	654	11
SLC7A6OS	0.015116	0.047643	0.026683	0.014316	0.042277	0.099152	0.164824	0.013518	0.026065	0.289773	0.044223	0.001107	0.04325	655	16
GOLGA6C	0.005021	0.060524	0.029684	0.181401	0.004174	0.074836	0.006206	0.05961	0.094954	0.057651	0.293435	0.104904	0.0436675	656	13
URI1	0.10524	0.057264	0.090597	0.019596	0.011486	0.083933	0.028929	0.018044	1	0.03073	0.257305	0.001987	0.043997	657	4
RBBP4	0.028774	0.062152	0.102057	0.02413	0.008303	0.125224	0.007454	0.013383	0.014012	0.059762	0.874275	0.065054	0.044268	658	16
AGAP4	0.021176	0.14756	0.093508	0.045117	0.096727	0.01342	0.043638	0.029584	0.000171	0.034996	0.01139	0.014574	0.0443775	659	13
TAF1B	0.015144	0.129559	0.203373	0.058981	0.005959	0.109371	0.029795	0.065214	0.009619	0.007829	0.473673	0.012661	0.044388	660	15
PRPF38B	0.017806	0.027409	0.248434	0.04912	0.235588	0.039116	0.007859	0.016719	0.000171	0.039764	0.247558	0.028053	0.044442	661	14
CSTF3	0.002421	0.040744	0.200248	0.048324	0.002532	0.196449	0.00433	0.003536	0.003058	0.077034	0.476399	0.008041	0.044534	662	16
NCAPD2	0.032983	0.05612	0.540468	0.017565	0.008507	0.923429	0.005601	0.0166	1	0.062494	0.525707	0.049959	0.0445515	663	6
CKAP5	0.035278	0.088778	0.182748	0.015081	0.011731	1	0.00229	0.006132	0.020607	0.053903	0.265689	0.008655	0.0445905	664	12
CCDC94	0.040834	0.009299	0.547986	0.005221	0.001074	0.034714	0.281847	0.104326	0.240509	0.048365	0.999993	0.005165	0.0445995	665	8
ATP5H	0.038259	0.090571	0.03767	0.019236	0.019036	0.879867	0.050989	0.198391	0.814277	0.17747	0.282905	0.158369	0.044624	666	6
SEH1L	0.043626	0.108639	0.065187	0.037939	0.04599	0.42339	0.037823	0.030624	0.000917	0.031361	0.474025	0.039305	0.044808	667	15
EIF2S2	0.072848	0.028652	0.027945	0.050636	0.011955	0.184247	0.049413	0.032045	0.651805	0.04069	0.148883	0.100679	0.0450515	668	15
VPS52	0.0113	0.060557	0.459407	0.029865	0.00495	1	0.004235	0.002613	0.796176	0.085601	0.519132	0.999997	0.045211	669	6
TUBG1	0.167074	0.085879	0.043044	0.008869	0.022592	0.020652	0.114535	0.007178	0.019486	0.047491	0.025925	0.057916	0.0452675	670	16
MRPL21	0.006094	1	0.748728	0.060697	0.012793	0.230548	0.004235	0.077809	0.014437	0.030055	0.124501	0.325593	0.045376	671	15
GINS3	0.102245	0.077692	0.057108	0.030847	0.010492	0.03211	0.030227	0.054515	0.020472	0.03402	0.465836	0.034704	0.045564	672	14
PFDN2	0.059623	0.065345	0.056079	0.001047	0.000967	0.092384	0.012413	0.013802	0.032156	0.035093	0.472764	0.008655	0.045586	673	16
TRIM49C	0.015219	0.071841	0.689075	0.510643	0.00934	0.177367	0.019525	0.061283	0.103786	0.008755	0.153263	0.000841	0.045683	674	12
SIN3A	0.006665	0.018631	0.054705	0.063783	0.00196	1	0.129726	0.265634	0.109676	0.037234	0.420325	0.051547	0.0459695	675	11
C2orf27B	0.007773	0.041007	0.042746	0.084613	0.059579	0.37466	0.049298	0.065018	0.807944	0.031934	0.160821	0.055862	0.046022	676	4
FDXR	0.056221	0.063356	1	0.03586	0.004307	0.009302	0.005037	0.065214	0.739637	0.03547	0.13286	0.006782	0.0460405	677	9
RRP15	0.03646	0.038145	1	0.622493	0.023201	0.554383	0.017921	0.060546	0.308022	0.054063	0.76214	0.102999	0.046104	678	7
PPAN	0.026256	0.03533	0.365051	0.026118	0.006158	0.010854	0.092099	0.252033	0.000171	0.125136	0.057614	0.020381	0.046472	679	16
FAM96B	0.027061	0.065901	0.012328	0.081159	0.013963	0.024488	0.002667	0.066944	0.016438	0.167063	0.222345	0.005165	0.046481	680	16
NOL6	0.040789	0.025099	0.230607	0.052262	0.036184	0.009302	0.008387	0.102925	0.063058	0.067695	0.09598	0.047115	0.0465255	681	14
NDNL2	0.04437	0.133748	0.517341	0.048799	0.014802	0.078412	0.01037	0.035349	0.031222	0.016431	0.484461	0.030065	0.0465845	682	13
NFS1	0.036027	0.046992	0.049045	0.046933	0.011316	0.000785	0.001565	0.009071	0.000171	0.057925	0.078312	0.010903	0.0469625	683	16
RPS15	0.071871	0.039733	0.182938	0.043468	0.023107	0.009099	0.007306	0.001238	0.01131	0.050603	0.241984	0.115224	0.0470355	684	13
MCM6	0.021417	0.050212	0.036731	0.034694	0.062683	0.006307	0.043934	0.131052	0.006976	0.384708	0.692234	0.036786	0.047073	685	16
POP5	0.059643	0.008365	0.034531	0.065611	0.016389	0.002154	0.012613	0.243568	0.00372	0.197041	0.265689	0.074495	0.047087	686	15
ILF2	0.122133	0.015809	0.078597	0.006178	0.003342	0.446551	0.002111	0.010327	0.109347	0.172179	0.508495	0.022119	0.047203	687	6
MDN1	0.062935	0.20109	0.359795	0.008075	0.013171	0.347626	0.003968	0.055408	0.719951	0.031484	0.999993	0.0064	0.0472095	688	12
SNIP1	0.046965	0.047548	0.026271	0.105507	0.014907	0.829839	0.011861	0.027529	0.729498	0.08779	0.070957	0.001724	0.0472565	689	12
DHX9	0.010089	0.494216	0.283497	0.069213	0.016638	0.22881	0.025601	0.004902	0.128031	0.02299	0.519132	0.307004	0.047407	690	13
DDX55	0.273685	0.030808	0.727245	0.061263	0.014802	0.167266	0.001565	0.014958	0.049617	0.033621	0.999993	0.107407	0.047442	691	14
CCT2	0.081844	0.015198	0.05011	0.045579	0.006604	0.007536	0.002603	0.023991	0.026878	0.055512	0.354855	0.028257	0.0478445	692	15
ATP6V0D1	0.022859	0.072691	0.031495	0.047203	0.07211	0.375638	0.048718	0.12181	0.006976	0.247534	0.010927	0.088131	0.0479605	693	14
SLC2A1	0.001361	0.071396	0.000309	0.024752	0.000789	0.078766	0.088302	0.063788	1	0.999999	0.370006	0.000841	0.048074	694	4
TINF2	0.107664	0.047956	0.11816	0.014316	0.048271	0.268684	0.013361	0.232388	0.207071	0.010739	0.728229	0.05631	0.0481135	695	14
DDX41	0.055266	0.041019	0.606092	0.013413	0.009166	0.137968	0.002893	0.16339	0.024047	0.113032	0.763975	0.032653	0.0481425	696	15
DNTTIP2	0.048894	0.047717	0.975778	0.049361	0.024956	0.375638	0.021425	0.247397	0.322216	0.274004	0.030822	0.012188	0.0483055	697	5
BTF3	0.008711	0.087992	1	0.002953	0.00495	1	0.000935	0.001238	0.833282	0.290717	0.999993	0.001513	0.0483515	698	4
PRPF4	0.120649	0.026519	0.844802	0.013413	0.027046	0.106117	0.069769	0.034932	0.065445	0.015437	0.318828	0.133323	0.0484075	699	13
CHEK1	0.065266	0.031672	0.19468	0.015292	0.00793	0.00033	0.002549	0.013802	0.000171	0.086713	0.296401	0.032842	0.048469	700	15
CFL1	0.200806	0.205789	0.039147	0.01318	0.006448	0.000778	0.025682	0.025938	0.015219	0.064624	0.058067	0.046959	0.048607	701	10
SMC4	0.022096	0.077396	0.055978	0.022023	0.038819	0.010533	0.04149	0.024601	0.08642	0.080587	0.91533	0.025669	0.048734	702	12
BANF1	0.1009	0.083228	0.036731	0.01785	0.021049	0.02979	0.09786	0.223643	0.00756	0.056402	0.041254	0.048288	0.048828	703	14
DDX46	0.046777	0.050952	0.054823	0.030847	0.008394	0.512156	0.004187	0.015939	0.759831	0.381412	0.999993	0.085214	0.0488645	704	11
TRIM43	0.023943	0.045495	0.132897	0.574933	0.046452	0.322702	0.007454	0.041353	1	0.05162	0.096137	0.02082	0.049036	705	4
CEBPZ	0.031482	0.039852	0.090392	0.020715	0.009252	0.228854	0.130121	0.077319	0.018991	0.058707	0.082873	0.043814	0.0492795	706	14
GMPPB	0.05812	0.040472	0.108597	0.028978	0.015436	0.017488	0.001731	0.10042	0.011761	0.116044	0.127127	0.010702	0.049296	707	15
TIMM13	0.07365	0.030819	0.067796	0.137045	0.008439	0.014648	0.014206	0.270247	0.117164	0.007377	0.476399	0.016485	0.0493075	708	11
UBAP1	0.057092	0.024056	1	0.147396	0.018714	1	0.036137	0.19257	1	0.041828	0.999993	0.070159	0.04946	709	6
TTI1	0.019023	0.135133	0.047796	0.051798	0.016054	0.56595	0.01255	0.008127	0.395896	0.051175	0.257305	0.083806	0.0494855	710	8
RAD51C	0.042709	0.057162	0.502121	0.072629	0.005773	0.824055	0.005541	0.004518	0.824709	0.00791	0.126957	0.005854	0.0499355	711	5
HNRNPL	0.198889	0.025099	0.576827	0.060402	0.035313	0.01342	0.015555	0.15998	0.024464	0.044777	0.055114	0.037664	0.0499455	712	16
TMX2	0.266194	0.03233	0.452127	0.031524	0.067929	0.336532	0.009547	0.017942	0.602823	0.01161	0.999993	0.01637	0.0501295	713	12
TTC27	0.049171	0.286622	0.104489	0.013413	0.050641	0.117721	0.009163	0.006829	0.446717	0.130267	0.050147	0.024747	0.050394	714	13
SDHD	0.019743	0.06315	0.037688	0.130478	0.005959	0.000165	0.066594	0.199898	0.00055	0.022034	0.079306	0.012381	0.050419	715	11
C17orf89	0.022378	0.258478	0.130168	0.005991	0.07707	0.300651	0.023233	0.999999	0.139918	0.024015	0.999993	0.005743	0.0505425	716	4
POLR3E	0.007576	0.013991	0.146397	0.087467	0.002262	0.379429	0.007454	0.129333	0.152149	0.120523	0.210678	0.018184	0.050729	717	9
CNOT3	0.007773	0.120378	0.072479	0.126404	0.011121	0.013738	0.029018	0.018939	0.094919	0.024105	0.103841	0.0117	0.0507485	718	15
PDRG1	0.016112	0.010496	0.935138	0.070106	0.031581	0.122787	0.003168	0.021213	0.009369	0.310165	0.386852	0.064495	0.0508435	719	16
CENPW	0.074616	0.019396	0.009725	0.027098	0.12552	0.030343	0.009232	0.112239	0.002773	0.646814	0.15521	0.003111	0.050857	720	13
RACGAP1	0.027518	0.41459	0.117478	0.007141	0.007574	1	0.015073	0.041838	0.494989	0.104312	0.074287	0.076848	0.0509025	721	9
TXNRD1	0.054219	0.047643	0.140364	0.014777	0.015094	1	0.036069	0.046513	1	0.079622	0.107521	0.006393	0.050931	722	8
HK2	0.024812	0.025099	0.629847	0.01168	0.013522	1	0.076763	0.133076	0.030626	0.532198	0.399934	0.086122	0.050931	722	4
PPP1R11	0.002421	0.055344	0.094101	0.072885	0.004235	1	0.048862	0.370826	1	0.053052	0.013586	0.934343	0.050957	724	3
BARD1	0.090112	0.054373	0.6438	0.011643	0.018726	0.004683	0.007859	0.039966	0.011744	0.11896	0.047862	0.194574	0.0511175	725	9
ANKRD49	0.005618	0.094315	0.359845	0.008405	0.205433	1	0.008093	0.034031	1	0.00791	0.999993	0.1974	0.05136	726	4
SDAD1	0.014378	0.471219	0.179012	0.005335	0.008286	0.002188	0.005219	0.019418	0.117483	0.088537	0.999993	0.017171	0.0514575	727	12
CDK6	0.061757	1	0.041346	0.040506	0.040174	1	0.001944	0.019436	0.722598	0.288599	0.125696	0.0702	0.0515515	728	5
BCL2L2-PABPN1	0.040299	0.062855	0.385543	0.12402	0.10574	0.003148	0.007995	0.007304	0.003758	0.037769	0.025019	0.082572	0.051577	729	10
NDUFA2	0.031233	0.149014	0.218928	0.010598	0.003485	0.047304	0.007317	0.027837	0.422821	0.072725	0.267394	0.017794	0.051979	730	6
ERCC3	0.005021	0.105367	0.402867	0.020411	0.056374	0.089885	0.021024	0.007426	0.213702	0.047589	0.277894	0.086859	0.0519815	731	12
ETF1	0.027152	0.065455	0.777443	0.004235	0.079492	0.946538	0.009717	0.083283	0.042276	0.038624	0.999993	0.013493	0.0520395	732	14
PUF60	0.021087	0.03307	0.071453	0.01951	0.026257	0.301363	0.146499	0.952923	0.445468	0.152371	0.540905	0.053577	0.0522615	733	13
MRPS30	0.047239	0.085879	0.270475	0.027749	0.018739	0.083933	0.006026	0.135184	0.063943	0.057367	0.153566	0.014905	0.052303	734	8
BPTF	0.089664	0.18757	0.161668	0.011668	0.007169	1	0.007454	0.07202	1	0.015237	0.204236	0.006898	0.0524505	735	2
GTF2B	0.030069	0.075326	0.736076	0.004235	0.02496	0.175528	0.00355	0.196228	0.093778	0.100459	0.999993	0.019991	0.0526975	736	13
LAMTOR2	0.084099	0.005492	0.116851	0.006081	0.005959	0.546076	0.131037	0.083701	0.243082	0.021722	0.998356	0.001436	0.0529105	737	7
WDR74	0.181069	0.454816	0.556927	0.009463	0.008789	0.009141	0.002111	0.035354	0.002189	0.055724	0.050147	0.045479	0.0529355	738	16
THOC5	0.023663	0.092404	0.035183	0.141347	0.030761	1	0.103998	0.01421	1	0.005333	0.070957	0.013238	0.05307	739	11
HAUS6	0.043137	0.339574	1	0.063516	0.006158	0.585636	0.003887	0.466774	0.300309	0.022034	0.916625	0.008515	0.0533265	740	4
PSMA3	0.071894	0.092461	0.079441	0.05323	0.04172	0.002651	0.004235	0.027423	0.001845	0.005333	0.053648	0.034003	0.053439	741	14
INTS4	0.015087	0.013396	0.37556	0.1141	0.020276	1	0.007995	0.095346	1	0.087477	0.574295	0.022119	0.0538765	742	7
POLE	0.017946	0.106588	0.149791	0.064338	0.043932	1	0.007454	0.008569	0.25754	0.033245	0.326382	0.013238	0.054135	743	14
CHMP3	0.043079	0.023748	0.065744	0.152627	0.003111	0.178074	0.200385	0.111555	1	0.027964	0.335897	0.876052	0.0544115	744	6
POLA2	0.028774	0.00944	1	0.05958	0.024448	1	0.049413	0.077618	0.436662	0.092018	0.999993	0.0396	0.0544965	745	7
VPS33A	0.02421	0.370419	0.08161	0.197897	0.017988	1	0.027481	0.102996	0.458767	0.012724	0.165307	0.058167	0.0545455	746	11
DHODH	0.052963	1	0.134475	0.006081	0.014802	0.026543	0.056691	0.737008	0.001944	0.014851	0.969507	0.061096	0.054827	747	10
EIF1AX	0.074572	0.204173	1	0.001047	0.000635	0.00033	0.00097	0.013181	0.008452	0.035231	0.126957	0.000707	0.0549015	748	12
SEC61A1	0.567721	0.085879	0.724735	0.008326	0.009031	0.027729	0.005976	0.123713	0.001973	0.024208	0.999993	0.00274	0.0550435	749	16
RNF40	0.031711	0.078534	0.240649	0.015779	0.022738	1	0.008154	0.182312	1	0.541095	0.246312	0.00459	0.0551225	750	6
SNRPC	0.078177	0.045054	0.039957	0.035553	0.107295	0.009423	0.065473	0.097659	0.127817	0.015788	0.999993	0.650612	0.0552635	751	13
MED11	0.061287	0.083228	0.049542	0.075157	0.031084	0.105734	0.004666	0.005065	0.218241	0.155278	0.018281	0.036926	0.0554145	752	15
RPL15	0.116284	0.087907	0.282679	0.009995	0.023578	0.001897	0.003557	0.009117	0.000825	0.007703	0.590697	0.017299	0.0557425	753	16
ATXN2L	0.033696	0.098291	0.076421	0.021866	0.051495	0.699923	0.060054	0.041834	0.058175	0.047381	0.070773	0.075462	0.0557745	754	3
AK6	0.065639	0.214525	0.975664	0.046645	0.034481	0.033471	0.014708	0.024106	0.01307	0.003025	0.806394	0.02832	0.056142	755	16
LSM5	0.09522	0.344072	0.197455	0.017254	0.01108	1	0.002128	0.019254	0.776277	0.014851	0.457294	0.037942	0.056237	756	5
EIF5	0.065262	0.039762	0.054705	0.071908	0.021776	0.434687	0.013652	0.024828	0.419817	0.062782	0.058067	0.017842	0.056386	757	16
MRPS14	0.006665	0.222621	0.090837	0.14181	0.017006	0.031353	0.010348	0.02989	0.000516	0.022177	0.251288	0.179089	0.056507	758	10
GCN1L1	0.02083	0.037276	0.003177	0.146977	0.005035	0.230548	0.223084	0.208829	0.187878	0.590398	0.075766	0.018184	0.056521	759	11
TRAPPC5	0.057092	0.775058	1	0.032583	0.056011	0.942209	0.020689	0.039893	1	0.053315	0.999993	0.729984	0.0565515	760	5
WDR24	0.012853	0.007596	0.094101	0.019395	0.007514	0.064973	0.094773	0.211871	0.003058	0.196375	0.999993	0.017171	0.056748	761	12
AURKAIP1	0.006665	0.189076	0.47914	0.094667	0.018888	0.63435	0.018152	0.018847	0.224811	0.005333	0.61942	0.03816	0.0567775	762	4
RPL36AL	0.064264	0.049325	0.732696	0.143184	0.011177	1	0.012231	0.013778	0.399508	0.01868	0.172695	0.480228	0.0567945	763	11
CUL3	0.072661	0.041159	0.150238	0.026379	0.039005	1	0.01361	0.070928	1	0.126055	0.999993	0.019371	0.05691	764	4
MEPCE	0.041542	0.072441	0.240649	0.072337	0.027264	0.295376	0.028315	0.07207	0.331916	0.75745	0.012779	0.235695	0.0569395	765	11
HYPK	0.078564	0.032342	0.155113	0.036393	0.0065	0.033905	0.015798	0.438576	0.047305	0.113503	0.147083	0.008392	0.0574785	766	13
NUDT21	0.178764	0.10812	0.587598	0.002475	0.002446	0.173786	0.003168	0.009572	0.018347	0.008262	0.184471	0.057726	0.058191	767	15
GUK1	0.063135	0.060674	0.518135	0.056254	0.045436	0.042059	0.055143	0.030014	0.018629	0.049001	0.451458	0.046839	0.058464	768	16
UTP11L	0.03536	0.053528	0.254214	0.074479	0.017012	0.861415	0.007669	0.053301	1	0.064466	0.397685	0.016403	0.058997	769	5
DDX51	0.043514	0.151302	0.993131	0.013545	0.041567	0.060372	0.004633	0.003287	0.02867	0.075174	0.999993	0.019048	0.059344	770	5
ZNF217	0.029402	0.065068	0.547986	0.029238	0.063005	0.040398	0.013506	0.005382	0.006277	0.055708	0.999993	0.023829	0.0593565	771	8
CLSPN	0.062935	0.191146	0.046295	0.76273	0.055793	0.951637	0.024799	0.712151	1	0.285402	0.033603	0.043341	0.059364	772	6
POLR1D	0.102131	0.097099	0.748994	0.073548	0.045555	1	0.014885	0.014178	1	0.009403	0.034721	0.01239	0.0595515	773	1
RBMX	0.053235	0.056562	0.088039	0.062939	0.009802	0.002352	0.004283	0.004018	0.012396	0.07093	0.106394	0.007708	0.0597505	774	15
PFAS	0.063446	0.05612	0.147292	0.04286	0.006795	0.455073	0.010261	0.058757	0.552412	0.132676	0.488279	0.012065	0.059783	775	10
DGCR14	0.0524	0.024056	0.267413	0.005002	0.02072	0.581299	0.067355	0.383168	1	0.097855	0.076145	0.008858	0.0598775	776	7
GTF2H4	0.054046	0.483914	0.065744	0.156237	0.010873	0.064957	0.004235	0.014787	0.091895	0.038941	0.210678	0.042047	0.059895	777	9
PSMD8	0.054555	0.314371	0.112557	0.065553	0.043932	0.002407	0.026614	0.04446	0.001845	0.014994	0.233079	0.022319	0.060054	778	12
EXOSC5	0.072676	0.046898	0.657552	0.018364	0.013441	0.046894	0.103318	0.010827	0.189519	0.047589	0.999993	0.009107	0.0601325	779	13
CSE1L	0.018985	0.053262	0.232663	0.085055	0.031897	0.077512	0.00229	0.058224	0.183479	0.067105	0.162124	0.055243	0.0601835	780	12
BCS1L	0.072676	0.047913	0.640107	0.023363	0.009255	1	0.0139	0.01193	0.471539	0.41495	0.999993	0.168786	0.0602945	781	8
PPAT	0.084969	0.049028	0.385543	0.038753	0.005416	0.000785	0.004633	0.003338	0.022405	0.071602	0.651857	0.087103	0.060315	782	9
SRSF3	0.063099	0.115766	0.059306	0.015779	0.019269	0.145848	0.016114	0.018349	0.030626	0.061948	0.119428	0.046576	0.060627	783	15
RBM22	0.013012	0.098417	0.598012	0.047974	0.044652	1	0.021734	0.016758	1	0.074462	0.999993	0.034538	0.061218	784	9
VPS16	0.057077	0.389101	1	0.065504	0.002753	0.262143	0.017942	0.014347	0.690049	0.026483	0.266377	0.071164	0.0612905	785	7
ATP5B	0.06423	0.058921	0.460895	0.014428	0.04945	0.109328	0.012968	0.059495	0.135416	0.081671	0.099735	0.017842	0.0615755	786	11
SNRPA1	0.066901	0.044554	0.541938	0.056254	0.100201	0.116939	0.019069	0.030014	0.03303	0.003882	0.451458	0.046839	0.0615775	787	16
GEMIN4	0.099456	0.049231	0.690165	0.074121	0.006724	0.322702	0.005431	0.030969	0.119643	0.049213	0.999993	0.001006	0.061676	788	6
RPS7	0.043229	0.090402	0.147908	0.07561	0.018443	0.011414	0.09388	0.131851	0.107038	0.024932	0.047862	0.247709	0.061736	789	16
GTF3C4	0.019743	0.102031	0.987828	0.005786	0.021701	0.056715	0.00511	0.009448	0.002506	0.473227	0.999993	0.034589	0.061866	790	12
RNGTT	0.027641	0.09689	0.626264	0.239725	0.007368	1	0.005431	0.024593	0.040138	0.014381	0.370117	0.042799	0.0622655	791	15
COX11	0.028774	0.141503	0.09582	0.017882	0.010955	0.860241	0.00678	0.161805	1	0.190283	0.15757	0.061769	0.062297	792	3
MRPL27	0.210298	0.035539	0.428763	0.061039	0.036044	0.110506	0.056585	0.089638	0.481756	0.231865	0.06361	0.063317	0.0623245	793	6
NARS	0.020093	0.079951	0.1372	0.087957	0.045161	0.66707	0.002576	0.029584	0.491599	0.0328	0.484983	0.045997	0.062556	794	12
VPS51	0.618718	0.030808	0.146066	0.094411	0.00808	0.51269	0.005936	0.028184	0.072228	0.022034	0.73574	0.257745	0.0626095	795	10
PAICS	0.10539	0.301666	0.076947	0.031396	0.008434	0.103606	0.000935	0.030207	0.1511	0.113637	0.048407	0.01683	0.062677	796	8
MRPS26	0.015125	0.13846	0.038014	0.390793	0.080946	1	0.006685	0.024082	0.098595	0.045065	0.801873	0.017621	0.0630055	797	3
PSMD2	0.357512	0.047643	0.323351	0.023212	0.010649	0.024752	0.001248	0.044784	0.578331	0.078987	0.999993	0.110954	0.063315	798	16
AAMP	0.008814	0.039034	0.24255	0.135516	0.015919	0.050073	0.026503	0.181246	0.081097	0.088232	0.537514	0.029803	0.063633	799	11
RPL4	0.108729	0.089489	0.126305	0.004377	0.037841	0.000884	0.001565	0.002613	0.006976	0.030055	0.264736	0.020381	0.063665	800	16
RPL30	0.029402	0.118798	0.04922	0.078416	0.011955	0.000165	0.107546	0.009448	0.00055	0.015247	0.799907	0.220989	0.063818	801	15
PSMA2	0.039452	0.162415	0.305055	0.041183	0.064719	0.826477	0.02649	0.272914	0.181674	0.06423	0.135191	0.136114	0.0644745	802	9
HIST1H2AI	0.048166	0.105903	0.039269	0.081731	0.043743	0.007917	0.090457	0.029584	0.007989	0.025403	0.999993	0.151625	0.0649485	803	14
LSG1	0.077731	0.052765	0.46199	0.024365	0.011486	0.447667	0.002466	0.174886	1	0.081645	0.999993	0.005743	0.065248	804	6
PDCD2	0.009096	0.171428	0.197455	0.009108	0.006158	0.000165	0.023217	0.019948	0.036505	0.300723	0.108272	0.0068	0.0657445	805	15
MYBL2	0.043514	0.087996	0.178284	0.008011	0.007318	0.000165	0.004556	0.024033	0.041918	0.370922	0.999993	0.006952	0.065755	806	13
CCDC101	0.018252	0.307806	0.264656	0.113549	0.004785	0.196954	0.01247	0.017667	0.077597	0.0178	0.189409	0.005099	0.0659005	807	11
MED21	0.04522	0.015758	1	0.467568	0.009662	0.402339	0.004556	0.042728	0.136627	0.086847	0.999993	0.03873	0.0660335	808	10
TMEM41B	0.093418	0.052154	0.076058	0.056254	0.004154	0.487543	0.036069	0.169758	1	0.084618	0.999993	0.272396	0.066156	809	2
METTL16	0.055266	0.160864	0.203288	0.037939	0.008242	0.365238	0.013585	0.016693	0.162719	0.077301	0.311055	0.014271	0.0662835	810	14
DDX59	0.082006	0.315117	1	0.029529	0.011822	0.356204	0.004235	0.012154	0.187352	0.050603	0.12929	0.152788	0.0663045	811	13
TBCC	0.024805	0.040472	0.092276	0.133639	0.012427	0.103534	0.00583	0.013836	0.000516	0.151819	0.999993	0.007708	0.066374	812	10
NBPF4	0.027343	0.061677	0.03767	0.071256	0.047303	0.223429	0.368177	0.8995	0.136066	0.415684	0.203206	0.271787	0.0664665	813	2
TMEM258	0.030069	0.102076	0.22804	0.01584	0.030999	0.057621	0.030234	0.070387	0.297781	0.173125	0.246756	0.009483	0.0665375	814	15
NEDD1	0.071894	0.772727	0.076947	0.010325	0.014802	0.647509	0.061687	0.015318	0.050732	0.050603	0.325458	0.024236	0.0667905	815	12
PSMG1	0.089163	0.023484	0.708054	0.004823	0.009802	0.086392	0.044872	0.00943	0.032893	0.194456	0.999993	0.935311	0.0670175	816	9
CGB	0.036226	0.040744	0.02812	0.093312	0.238568	0.1826	0.306455	0.999999	0.920005	0.268677	0.012079	0.042103	0.067028	817	7
COPS3	0.014016	0.168592	0.682514	0.068744	0.008783	1	0.005733	0.011395	0.440992	0.065359	0.852484	0.022876	0.0670515	818	15
CDC23	0.041368	0.062855	0.071453	0.089543	0.050248	0.016396	0.039058	0.070798	0.000825	0.658691	0.761338	0.110771	0.067154	819	15
C9orf114	0.046777	0.088274	0.558287	0.283456	0.018738	0.007798	0.007454	0.013181	0.060575	0.029178	0.265689	0.204066	0.0675255	820	9
PIK3C3	0.086973	0.048136	0.298808	0.013413	0.004307	0.17001	0.029949	0.384583	0.183479	0.248479	0.999993	0.000841	0.0675545	821	8
DYNLRB1	0.014862	0.020494	0.45018	0.105241	0.027901	1	0.030493	0.688283	1	0.227521	0.518345	0.008089	0.067867	822	7
FAM25G	0.066538	0.026656	0.069625	0.149321	0.040394	0.130413	0.157321	0.032045	0.103099	0.018046	0.660296	0.301521	0.0680815	823	10
SNAPC2	0.021479	0.013991	0.562203	0.107087	0.029406	0.124504	0.016114	0.955614	0.256039	0.310817	0.999993	0.087547	0.0682465	824	15
SHFM1	0.300203	0.083276	0.221638	0.021871	0.013782	0.661861	0.005871	0.023708	0.007264	0.126198	0.053483	0.019356	0.0683795	825	13
PPIL2	0.264889	0.085266	0.437723	0.014006	0.042043	0.192445	0.005601	0.056082	0.054823	0.051553	0.420904	0.016946	0.0684095	826	14
SACM1L	0.092006	0.007589	0.309113	0.022196	0.044925	0.178222	0.01121	0.008115	0.006438	0.250028	0.836445	0.019697	0.0684655	827	10
MFAP1	0.055266	0.320863	0.149756	0.006178	0.018888	0.685259	0.024156	0.035177	0.422992	0.081706	0.463023	0.020039	0.068486	828	14
BRCA1	0.013573	0.434642	0.703189	0.087139	0.050127	0.083054	0.027083	0.587501	0.239243	0.138873	0.035146	0.034132	0.068633	829	5
FNTA	0.078973	0.002987	0.092519	0.068744	0.049058	1	0.062397	0.080401	0.753399	0.068657	0.657865	0.047723	0.0687005	830	4
KIF23	0.130385	0.210954	0.077409	0.043356	0.038876	0.114059	0.008116	0.027529	0.005256	0.060162	0.35877	0.037315	0.0687855	831	14
HCFC1	0.048994	0.08889	0.247434	0.097707	0.026257	0.00033	0.023525	0.097702	0.000391	0.007782	0.398522	0.039105	0.068942	832	15
MTG1	0.039876	0.122488	0.098191	0.004235	0.008878	0.624722	0.00477	0.004691	0.727342	0.183324	0.259187	0.019991	0.0690335	833	11
NKAP	0.074616	0.301428	0.140364	0.595273	0.050851	0.428771	0.050142	0.017626	0.344952	0.063598	0.050901	0.077631	0.069107	834	14
IKBKAP	0.023773	0.230158	0.093349	0.112434	0.007514	1	0.021828	0.085792	1	0.04559	0.957926	0.146362	0.0694695	835	14
DNAJC9	0.026332	0.089489	0.08859	0.122296	0.029204	0.464111	0.019069	0.173159	0.143469	0.157953	0.050506	0.013577	0.069548	836	7
ILF3	0.048323	0.22859	0.249809	0.029889	0.003639	1	0.00238	0.02191	0.751659	0.0913	0.403052	0.022876	0.0698115	837	8
PRPF31	0.08403	0.008915	0.174225	0.241273	0.01272	0.248027	0.055932	0.080738	0.342981	0.047589	0.999993	0.004156	0.069981	838	14
RFC5	0.074616	0.065591	0.112882	0.117346	0.009802	0.002188	0.005601	0.005868	0.030072	0.021722	0.88249	0.03221	0.0701035	839	16
VARS2	0.019659	0.649278	0.067847	0.118923	0.045436	0.056185	0.004823	0.081198	0.347313	0.072908	0.866845	0.068603	0.0703775	840	11
COPS4	0.116284	0.006562	0.864496	0.024536	0.010659	0.255853	0.003126	0.13914	0.061601	0.136736	0.702524	0.015064	0.07041	841	14
ALYREF	0.057893	0.062898	0.078063	0.909923	0.050636	0.090783	0.731832	0.223008	0.406391	0.037727	0.080303	0.207203	0.0704805	842	7
POLRMT	0.055337	0.042579	0.355424	0.097621	0.086005	0.009427	0.033801	0.063155	0.187393	0.045572	0.250745	0.012565	0.070671	843	6
HINFP	0.076887	0.064643	0.246965	0.006631	0.006158	0.023924	0.00365	0.015957	0.067105	0.380502	0.204432	0.025669	0.070765	844	14
MCM3	0.004871	0.044597	0.123921	0.097542	0.004235	0.446551	0.001944	0.005761	0.155813	0.106161	0.195335	0.00159	0.0710695	845	12
PPIE	0.080758	0.048664	0.678065	0.040431	0.061396	0.269741	0.033209	0.78961	0.532613	0.744771	0.999993	0.01239	0.071077	846	7
RPA2	0.040789	0.315596	0.201912	0.07315	0.069368	0.006237	0.035255	0.029119	0.006733	0.029925	0.958826	0.080012	0.071259	847	15
PSMD4	0.013102	0.099034	0.914179	0.421299	0.005582	0.35367	0.000669	0.005065	0.021484	0.043533	0.999993	0.249989	0.0712835	848	14
LSM11	0.008784	0.05562	0.507203	0.087	0.007353	0.002004	0.003518	0.007534	0.01579	0.10939	0.909651	0.006952	0.07131	849	13
BAP1	0.060164	0.020408	0.084194	0.044977	0.700012	1	0.010295	0.999999	1	0.113276	0.082626	0.047665	0.071395	850	8
TNPO3	0.026769	0.022803	0.197587	0.881694	0.09221	0.089424	0.030206	0.065214	0.882052	0.050603	0.92553	0.134039	0.0714065	851	15
GINS1	0.017522	0.211287	0.779287	0.087377	0.005582	0.449203	0.004771	0.299712	0.285895	0.055517	0.999993	0.03221	0.071447	852	15
ANKRD20A1	0.071495	0.060653	0.071453	0.080761	0.014074	0.462076	0.054315	0.163624	0.848631	0.096373	0.439885	0.076848	0.071474	853	14
SUPT16H	0.106178	0.344057	0.200248	0.009397	0.036919	0.336347	0.002111	0.020119	0.088631	0.005333	0.823374	0.025381	0.0715485	854	11
ARL17A	0.119931	0.072105	0.067847	0.007474	0.034318	1	0.170359	0.076055	0.692892	0.071056	0.915378	0.161959	0.0715805	855	1
TACC3	0.266882	0.083509	0.059941	0.002764	0.000789	0.193273	0.00591	0.010827	0.618129	0.171743	0.186466	0.00274	0.071725	856	7
XRN2	0.077214	0.093911	0.252047	0.06654	0.014519	0.33531	0.032196	0.223643	0.511183	0.096246	0.022706	0.065776	0.071877	857	9
MRPS25	0.009761	0.207344	0.126523	0.017368	0.010464	1	0.004525	0.018939	0.73482	0.221754	0.696644	0.004969	0.0719455	858	6
NSA2	0.071871	0.072105	0.243311	0.006188	0.011463	0.744119	0.001931	0.003696	0.590404	0.463385	0.92553	0.019318	0.071988	859	8
SFSWAP	0.297376	0.031873	1	0.037909	0.008505	0.037895	0.006198	0.004272	0.017177	0.106161	0.296637	0.000841	0.072035	860	8
NOM1	0.010309	0.034836	0.62737	0.046678	0.01621	0.25314	0.098609	0.091274	0.212739	0.145312	0.171378	0.025669	0.0726435	861	15
SUPT6H	0.1118	0.051725	0.172989	0.006823	0.015757	0.164394	0.093667	0.030905	0.23577	0.043533	0.810732	0.025856	0.072696	862	16
RRM2	0.092334	0.05327	0.126305	0.589259	0.026257	0.206121	0.025722	0.352839	0.074198	0.038814	0.164881	0.013238	0.072802	863	16
UBA2	0.071871	0.073897	0.950302	0.007444	0.008162	0.453036	0.003126	0.016796	0.382186	0.302241	0.684666	0.012394	0.072884	864	14
GLTSCR2	0.136089	0.055949	0.537374	0.073225	0.087563	0.145048	0.065625	0.059117	0.181209	0.072725	0.001957	0.204404	0.072975	865	6
ANAPC2	0.030738	0.051142	0.283159	0.162926	0.022012	0.006824	0.014608	0.110357	0.080984	0.094829	0.497914	0.108549	0.0729855	866	14
FAM25C	0.404135	0.046397	0.039761	0.063196	0.082934	0.075918	0.12557	0.39859	0.192945	0.038701	0.999993	0.193284	0.073065	867	12
NAA30	0.015006	0.449626	0.022602	0.093635	0.106636	0.002004	0.026616	0.222577	0.00055	0.074738	0.071413	0.00274	0.0730755	868	11
CCNH	0.08768	0.153702	0.058499	0.015307	0.017761	1	0.009203	0.023717	0.302098	0.329697	0.916625	0.017392	0.0730895	869	12
SF3B1	0.057268	0.230116	0.541938	0.066287	0.027986	0.010507	0.002128	0.022502	0.000171	0.081671	0.884249	0.016556	0.073979	870	15
DDX18	0.030384	0.025488	0.66385	0.120838	0.008741	0.060962	0.117629	0.354107	0.009619	0.00791	0.928053	0.251739	0.0740065	871	12
WDR33	0.066053	0.215543	0.246965	0.082313	0.004785	0.00254	0.028496	0.049849	0.013437	0.016289	0.326359	0.011924	0.074183	872	15
SLC25A22	0.778902	0.073819	0.075686	0.049331	0.012793	0.002154	0.03214	0.021222	0.001944	0.717599	0.999993	0.205681	0.0747525	873	3
DR1	0.056685	0.093936	0.684063	0.00495	0.00644	0.976259	0.017695	0.065018	0.074372	0.160484	0.348324	0.00345	0.0753105	874	4
NPIPA2	0.089664	0.090386	0.043044	0.06113	0.048202	0.18331	0.135102	0.040356	0.125647	0.028183	0.112133	0.023853	0.075397	875	11
HNRNPA1	0.021417	0.078612	0.293296	0.649595	1	0.621144	0.040624	0.048225	0.013873	0.057367	0.072482	0.004587	0.075547	876	4
ECT2	0.021489	0.109593	0.275902	0.006178	0.066546	0.245522	0.012613	0.014787	0.043437	0.085249	0.439459	0.019371	0.0758975	877	15
MIS18A	0.046654	0.105637	0.29343	0.033884	0.242508	0.213549	0.036979	0.075985	0.032893	0.01359	0.151732	0.197518	0.0761455	878	13
NOC2L	0.092303	0.189076	0.548494	0.017372	0.049617	0.184247	0.043434	0.195835	0.271479	0.060086	0.433041	0.010903	0.0761945	879	8
MTOR	0.380912	0.081062	0.495747	0.06992	0.023578	0.020934	0.02869	0.053908	0.003618	0.071331	0.184234	0.043866	0.0761965	880	16
MRPS18B	0.043079	0.235836	0.776316	0.027802	0.015368	0.363286	0.006393	0.04644	0.579155	0.109659	0.610158	0.058795	0.076369	881	10
RBM19	0.004096	0.067504	0.118235	0.089464	0.011917	1	0.015878	0.021222	0.930172	0.086847	0.110129	0.015049	0.0771755	882	7
TFIP11	0.078177	0.635228	1	0.00576	0.039245	1	0.0079	0.053603	0.78262	0.076478	0.999993	0.004156	0.0773275	883	5
USPL1	0.032032	0.153244	0.748658	0.010371	0.027248	0.064864	0.074894	0.519779	0.215433	0.079826	0.999993	0.036666	0.07736	884	13
ARL2	0.073195	0.356214	0.081642	0.01195	0.007488	0.013738	0.00186	0.122902	0.000171	0.132638	0.126957	0.054525	0.0774185	885	15
SRP9	0.045564	0.132269	0.998654	0.017711	0.011822	0.01603	0.002466	0.038073	0.00055	0.10939	0.815057	0.054525	0.077477	886	14
RFK	0.198035	0.137961	0.59763	0.007639	0.008787	0.006102	0.001095	0.046981	0.032167	0.017747	0.533299	0.038536	0.077854	887	10
USP7	0.092856	0.020872	1	0.220951	0.001931	0.381311	0.062979	0.065077	0.474473	0.006213	0.63036	0.007329	0.0779175	888	9
RPL7L1	0.080758	0.07658	1	0.221724	0.012763	0.393456	0.011305	0.051737	0.190528	0.013668	0.229451	0.037291	0.078669	889	10
CHAF1B	0.089172	0.06841	1	0.013222	0.021478	0.058009	0.005936	0.10385	0.014126	0.126441	0.999993	0.018981	0.078791	890	16
RNMT	0.041072	0.760586	0.230238	0.085004	0.072671	0.362466	0.022538	0.23417	0.237399	0.047491	0.490412	0.088466	0.0788375	891	15
NDUFA11	0.006665	0.212025	0.080508	0.303958	0.008439	0.71516	0.017345	0.024261	0.527099	0.077256	0.61942	0.049959	0.078882	892	4
THOC2	0.025661	0.272763	0.186504	0.076949	0.002532	1	0.027083	0.003597	0.7657	0.081638	0.516393	0.054536	0.0792935	893	6
MED10	0.118539	0.224197	1	0.031073	0.005519	0.032463	0.003168	0.005719	0.013873	0.040174	0.999993	0.087103	0.0793565	894	11
IFITM3	0.044017	0.164165	0.595958	0.113597	0.008024	0.38014	0.04527	0.065756	0.299931	0.030777	0.999993	0.014344	0.0794335	895	7
AHCTF1	0.078973	0.080442	0.037262	0.178822	0.011486	0.630938	0.056585	0.151037	0.053033	0.196454	0.572054	0.01386	0.0797075	896	10
TUBGCP2	0.242921	0.100196	0.12801	0.059232	0.031181	0.557811	0.024717	0.024828	0.588232	0.038077	0.164303	0.099637	0.079714	897	8
SDHB	0.081409	0.240581	0.19646	0.072087	0.078188	1	0.012271	0.397608	0.46139	0.026971	0.438336	0.187116	0.0797985	898	8
U2SURP	0.104178	0.054582	0.159525	0.055425	0.01272	1	0.012426	0.014621	1	0.171472	0.782392	0.092346	0.0798015	899	6
UQCRFS1	0.045479	0.244687	1	0.076204	0.022046	0.477074	0.070896	0.165935	0.162607	0.083727	0.629996	0.016556	0.0799655	900	7
LIN9	0.018334	0.834298	0.014798	0.028131	0.088188	1	0.071827	0.105604	1	0.999999	0.999993	0.77553	0.0800075	901	1
ZNF407	0.026802	0.648673	0.086852	0.007444	0.150027	0.621896	0.016842	0.004018	0.365825	0.073209	0.184147	0.073731	0.0800305	902	5
NOL8	0.114051	0.407782	0.212751	0.046317	0.015132	0.130413	0.020016	0.020461	0.002506	0.199709	0.029481	0.017671	0.080184	903	13
ABCE1	0.044612	0.116611	0.209238	0.038282	0.011187	0.60602	0.003693	0.009034	0.581825	0.189846	0.999993	0.036417	0.0806115	904	15
TIMM9	0.057077	0.40511	1	0.020048	0.104255	1	0.002667	0.304007	0.75019	0.029196	0.977661	0.023141	0.080666	905	4
BUB1B	0.124964	0.040472	0.549782	0.002953	0.04945	0.712417	0.00355	0.123713	0.387461	0.11196	0.999993	0.030773	0.080705	906	12
TKT	0.001742	0.43689	0.185397	0.000594	0.057697	0.020934	0.011609	0.058693	0.10814	0.190165	0.103841	0.000728	0.080769	907	15
NDUFB8	0.005718	0.077396	0.084671	0.237336	0.023746	0.534509	0.013665	0.167462	0.024047	0.368115	0.240037	0.038413	0.0810335	908	5
PPP6C	0.148778	0.013991	1	0.008059	0.006795	1	0.004235	0.018888	1	0.290216	0.999993	0.050076	0.0813845	909	9
TBL3	0.031888	0.203032	0.357192	0.097034	0.013441	0.017975	0.071881	0.271312	0.522209	0.007829	0.090894	0.017334	0.0813875	910	16
NUP88	0.083763	0.373276	0.460823	0.079246	0.026119	0.946568	0.045084	0.031429	0.216187	0.062594	0.178456	0.037057	0.0815045	911	6
PRAMEF15	0.030069	0.106629	0.014635	0.056888	0.014851	1	1	0.220923	0.763643	0.136867	0.331506	0.215897	0.0817585	912	6
UTP23	0.036394	0.089409	0.19646	0.074415	0.033265	0.188234	0.0139	0.034673	0.987233	0.171347	0.386852	0.060035	0.081912	913	8
SPDYE1	0.031233	0.125305	0.985294	0.038787	0.025469	0.020934	0.029699	0.088666	0.157733	0.460506	0.946676	0.050021	0.082046	914	13
SNF8	0.090038	0.039762	0.272434	0.0745	0.007353	0.053122	0.022995	0.016796	0.024464	0.529612	0.911821	0.017902	0.082269	915	13
SUPV3L1	0.139705	0.021267	0.466182	0.006078	0.026138	0.036454	0.002283	0.028553	0.006976	0.180414	0.999993	0.066852	0.0829215	916	16
ABT1	0.02562	0.446515	0.164505	0.319798	0.065048	0.003806	0.009438	0.243357	0.001944	0.049387	0.100802	0.021868	0.082925	917	10
THG1L	0.116218	0.046193	0.595958	0.037974	0.200472	0.49578	0.014918	0.198509	0.690943	0.049721	0.999993	0.331732	0.0829695	918	12
SRSF10	0.287227	0.114767	0.051361	0.040152	0.008783	0.106178	0.007228	0.314691	0.129157	0.302241	0.28479	0.017902	0.083064	919	13
YAE1D1	0.105275	0.030819	0.26734	0.061039	0.02367	0.835542	0.026515	0.039672	0.372371	0.637039	0.619394	0.00385	0.083157	920	4
FECH	0.264222	0.084398	0.734458	0.072916	0.014565	1	0.002111	0.018997	0.876116	0.082366	0.999993	0.075624	0.083382	921	2
NADK	0.033843	0.106461	0.19646	0.536228	0.060887	1	0.013951	0.273693	1	0.045214	0.95914	0.146224	0.083674	922	1
POLD3	0.073512	0.015809	0.531501	0.209991	0.007036	0.01342	0.016833	0.098184	0.024681	0.094116	0.264104	0.329123	0.083814	923	15
PAK1IP1	0.105155	1	0.731676	0.017087	0.041021	0.099152	0.023233	0.704078	0.003405	0.062494	0.633069	0.028128	0.0838245	924	16
CDC27	0.105888	0.455385	0.541938	0.595168	0.015411	0.136814	0.06189	0.217819	0.220343	0.051209	0.029481	0.147603	0.083889	925	15
LARS	0.020652	0.442694	0.468534	0.015488	0.010103	0.268689	0.000768	0.501217	0.09194	0.147455	0.999993	0.010486	0.0840535	926	16
OXA1L	0.086973	0.175493	0.860329	0.010055	0.027248	1	0.039058	0.012401	0.182194	0.082349	0.149449	0.01386	0.084661	927	2
DDB1	0.077214	0.141197	0.182201	0.093312	0.0228	0.653371	0.009325	0.130788	0.635533	0.070027	0.610434	0.073357	0.085263	928	14
DYNC1H1	0.072464	0.067075	0.19646	0.098776	0.029375	0.952006	0.064437	0.224335	0.899051	0.475241	0.757506	0.109117	0.08562	929	14
LIAS	0.097276	0.035276	0.246965	0.214354	0.010659	0.004243	0.006399	0.086235	0.017863	0.074462	0.390305	0.005165	0.085869	930	5
CD2BP2	0.375123	0.129614	0.098191	0.074039	0.005959	0.623517	0.016235	0.125921	1	0.014476	0.780129	0.055383	0.086115	931	5
TTC1	0.165929	0.114843	0.549782	0.005853	0.004985	1	0.006145	0.066973	1	0.057643	0.25761	0.00179	0.086243	932	7
PDCL	0.043229	0.197972	0.011821	0.207965	0.001432	0.337652	0.129535	0.646742	1	0.00927	0.571505	0.020381	0.086382	933	3
METAP2	0.002421	0.312159	0.75056	0.132857	0.00495	0.446551	0.039974	0.012167	0.369842	0.001827	0.462369	0.00459	0.0864155	934	7
VPS72	0.073144	0.099712	0.231348	0.030933	0.019825	0.757783	0.007859	0.206919	0.050536	0.2081	0.257009	0.056548	0.086428	935	13
SNAPC5	0.049771	0.727221	1	0.085758	0.059098	0.647032	0.072658	0.166514	1	0.087559	0.872724	0.123741	0.0866585	936	9
MED26	0.092334	0.009299	0.081926	0.081918	0.008257	0.261448	0.118591	0.077319	1	0.109547	0.344094	0.097759	0.08713	937	7
POLR2D	0.0512	0.129929	0.187383	0.072792	0.033712	0.000785	0.0139	0.023708	0.008034	0.101494	0.124462	0.019089	0.087143	938	16
RPS19BP1	0.036717	0.093817	0.082596	0.073548	0.137283	0.546076	0.031395	0.249802	0.212739	0.092369	0.415153	0.036926	0.0874825	939	5
PRC1	0.217016	0.070857	0.5518	0.046484	0.014559	0.022812	0.000935	0.014958	0.277923	0.10455	0.977249	0.310003	0.0877035	940	12
LIPT2	0.062248	0.170759	0.2281	0.00424	0.021478	0.235649	0.042126	0.023278	0.005235	0.113359	0.310986	0.003522	0.0878035	941	3
USP37	0.103921	0.012063	0.107546	0.999998	0.045937	1	0.071881	0.223643	1	0.044771	0.999993	0.019949	0.087901	942	5
HYOU1	0.043514	0.474846	0.079589	0.097605	0.041599	0.044293	0.007454	0.999999	0.001944	0.11281	0.999993	0.127569	0.088597	943	16
FUBP1	0.999998	1	0.469973	0.054276	0.0095	1	0.030841	0.067708	0.743394	0.022408	0.123497	0.023722	0.0888865	944	1
EP400	0.410482	0.055527	1	0.074039	0.022242	1	0.00993	0.052648	0.286336	0.104204	0.683687	0.02184	0.0891215	945	12
DAP3	0.073016	0.052154	1	0.172241	0.059342	0.27564	0.021749	0.017341	0.013239	0.105645	0.999993	0.11864	0.0893305	946	13
LETM1	0.087947	0.019196	0.091077	0.103305	0.011792	0.027009	0.007346	0.304093	0.014329	0.106306	0.999993	0.059104	0.089512	947	15
COPB2	0.069321	0.457571	0.19646	0.073548	0.105911	0.021677	0.020628	0.105079	0.000171	0.069376	0.43321	0.075013	0.0897295	948	15
PYROXD1	0.139873	0.041135	0.310941	0.027749	0.027901	0.020716	0.005936	0.12602	0.378473	0.138897	0.999993	0.058531	0.090016	949	9
INTS8	0.015893	0.051142	0.713144	0.129155	0.012527	0.605638	0.013227	0.426032	0.129772	0.184944	0.999993	0.037641	0.0901485	950	14
DCTN2	0.019196	0.292649	0.792566	0.147864	0.032556	0.996823	0.010535	0.084649	0.605461	0.024178	0.484461	0.02082	0.09021	951	9
DDX21	0.488227	0.013051	0.26734	0.007705	0.010014	0.034549	0.004921	0.093687	0.006976	0.423092	0.167449	0.013067	0.09025	952	13
COPS6	0.250505	0.072441	0.136311	0.017087	0.108079	0.513503	0.034491	0.027441	0.149376	0.066452	0.422193	0.024747	0.09026	953	15
PSMC3	0.091165	0.011045	0.987828	0.089464	0.021493	0.026916	0.010261	0.191109	0.003758	0.360483	0.999993	0.046959	0.0903145	954	16
ATP6V1G1	0.071894	0.169979	0.163081	0.108937	0.111762	0.034478	0.026455	0.098016	0.066255	0.044469	0.018894	0.094689	0.0904155	955	9
NR2C2AP	0.133834	0.00165	0.132583	0.137825	0.016841	0.014604	0.04855	0.229985	0.540089	0.028909	0.999993	0.042079	0.0905665	956	8
NAA25	0.141592	0.051411	0.427495	0.029504	0.130243	0.097136	0.011897	0.178812	0.11769	0.046002	0.250745	0.014737	0.090827	957	14
TPX2	0.069025	0.175522	0.094101	0.01428	0.011955	0.1699	0.088652	0.757691	0.349009	0.315449	0.786273	0.057137	0.0913765	958	16
PLRG1	0.014378	0.07658	0.217092	0.106707	0.014802	1	0.007517	0.006188	0.415114	0.232508	0.999993	0.018184	0.0916435	959	8
PDE12	0.01336	1	0.128352	0.999998	0.013963	1	0.001944	0.073255	0.344674	0.999999	0.05518	0.079619	0.091766	960	2
METTL14	0.059583	0.123998	0.77253	0.010055	0.008947	0.543856	0.006536	0.045871	0.060068	0.145312	0.999993	0.01224	0.0917905	961	12
DONSON	0.668366	0.379661	0.143749	0.034804	0.195688	0.011653	0.016606	0.024828	0.055345	0.040056	0.005151	0.013577	0.0919025	962	15
PKM	0.093418	0.545902	1	0.071659	0.01474	0.170741	0.074545	0.115122	0.109076	0.090467	0.999993	0.083146	0.0919425	963	13
CGB1	0.116927	0.078795	0.063437	0.567442	0.314279	0.064172	0.034706	0.27391	1	0.101726	0.082626	0.095358	0.092176	964	3
NDUFB9	0.164786	0.093614	0.091156	0.160116	0.035946	0.22881	0.072378	0.083701	0.392448	0.047744	0.391269	0.019991	0.092385	965	9
COG4	0.45968	1	0.140068	0.017223	0.044752	0.138648	0.022708	0.032099	0.065629	0.038566	0.708614	0.228564	0.09241	966	11
DLST	0.048141	0.216674	0.163984	0.147178	0.045557	0.223312	0.00799	0.014787	0.212739	0.077088	0.108443	0.01386	0.0927655	967	6
WNK1	0.13149	0.056348	0.048791	0.129203	0.031084	1	0.04149	0.373002	0.927138	0.139388	0.334727	0.345045	0.0927755	968	8
RPS2	0.020324	0.015947	0.039269	0.092545	0.12552	0.146422	0.097832	0.012401	0.693366	0.093694	0.169882	0.008512	0.0931195	969	9
RPL38	0.067136	0.149847	0.119197	0.302311	0.028672	0.000785	0.014341	0.282249	0.158123	0.028093	0.369237	0.016201	0.0931665	970	15
RPS25	0.15624	0.060674	0.038433	0.106166	0.087563	0.230127	0.183703	0.099802	0.11474	0.035167	0.100174	0.014271	0.0938685	971	16
GTF2H3	0.006665	0.094315	0.294177	0.021249	0.015966	0.136484	0.09388	0.020461	0.009305	0.094116	0.999993	0.036659	0.093998	972	14
ZNHIT6	0.062935	0.03278	0.583573	0.125209	0.459607	0.781569	0.048005	0.129333	0.020969	0.705794	0.056439	0.514245	0.094072	973	7
RBBP5	0.199669	0.083228	0.549782	0.105093	0.017866	0.052278	0.026113	0.031507	0.217384	0.054057	0.999993	0.242238	0.0941605	974	12
UQCR10	0.059005	0.022803	0.193233	0.028976	0.005519	0.019259	0.129945	0.038512	0.02593	0.151895	0.49394	0.007329	0.094475	975	5
DDX1	0.0911	0.272914	1	0.008533	0.035341	0.70941	0.018685	0.540325	0.052035	0.099756	0.098405	0.235668	0.0947525	976	5
BRF1	0.073144	0.116682	0.136364	0.010809	0.001843	0.002856	0.002466	0.014194	0.004332	0.422502	0.581586	0.005588	0.094913	977	12
SLU7	0.101575	0.256675	0.08859	0.126038	0.045806	0.684729	0.015818	0.109434	1	0.084223	0.265689	0.010524	0.0950825	978	6
RPN2	0.05702	0.082922	0.036827	0.246868	0.107324	0.099806	0.059817	0.392832	0.265856	0.999999	0.486043	0.089223	0.095123	979	13
ABCB7	0.066579	0.089499	0.031291	0.070307	0.223957	0.37358	0.101239	0.077988	0.009556	0.472168	0.426057	0.311795	0.095369	980	15
UPK3BL	0.488594	0.064643	1	0.12402	0.066876	1	0.059987	0.999999	1	0.999999	0.02073	0.999997	0.095448	981	1
DHX8	0.007692	0.518604	0.097346	0.093746	0.033996	0.079152	0.005983	0.139261	0.216347	0.608767	0.411347	0.224453	0.095546	982	15
NDC80	0.066227	0.033362	0.301984	0.027963	0.125899	0.395018	0.036979	0.090891	0.576033	0.13277	0.43337	0.144671	0.096063	983	15
CKS1B	0.022371	0.941609	0.96023	0.093364	0.00495	0.423147	0.004235	0.071378	1	0.09907	0.149449	0.028629	0.096217	984	1
PTPN23	0.027249	0.374637	0.526928	0.112799	0.028608	0.000165	0.012789	0.169317	0.004583	0.079978	0.999993	0.010141	0.0963885	985	14
PPP2CA	0.07805	0.087992	0.883118	0.105068	0.048551	0.002389	0.019041	0.065214	0.025869	0.282964	0.999993	0.060912	0.09653	986	16
UBR4	0.040789	0.594147	0.084985	0.298379	0.051495	1	0.04004	0.999999	1	0.589801	0.108443	0.015984	0.096714	987	12
DDX47	0.234406	0.156414	0.468201	0.017788	0.011486	0.015782	0.006874	0.110753	0.01015	0.037056	0.527677	0.146438	0.096735	988	13
BANP	0.003512	0.095956	0.098191	0.119608	0.016737	0.492298	0.006145	0.060546	0.059639	0.581488	0.146998	0.049953	0.0970735	989	10
C1QBP	0.144073	0.067227	1	0.013317	0.091197	1	0.008151	0.036391	0.125895	0.103422	0.925474	0.013067	0.0973095	990	4
PKMYT1	0.128144	0.078534	0.117908	0.043582	0.007514	0.000442	0.01841	0.159119	0.009463	0.802049	0.407567	0.999997	0.098221	991	16
CTU2	0.152618	0.052154	0.421362	0.144318	0.038245	0.008032	0.012613	0.067518	0.051126	0.022293	0.999993	0.082892	0.098236	992	11
TRAPPC1	0.057936	0.130048	0.232433	0.097058	0.018188	0.278558	0.003887	0.016647	0.006976	0.099756	0.190368	0.059104	0.098407	993	14
WDR12	0.021097	0.009299	1	0.246868	0.092583	0.061109	0.105189	0.88298	0.195178	0.049387	0.999993	0.250173	0.098886	994	16
ANKRD20A3	0.036209	0.379237	0.419753	0.031377	0.027234	0.803626	0.057888	0.20294	1	0.140181	0.999993	0.026891	0.0990345	995	13
DCTN4	0.078349	0.120114	0.337636	0.024203	0.01289	1	0.004436	0.077618	1	0.329429	0.999993	0.055383	0.0992315	996	3
NMNAT1	0.150673	0.495329	0.717813	0.009288	0.048257	0.570135	0.004749	0.071378	0.214567	0.047729	0.857039	0.027129	0.099465	997	6
RPL13A	0.24365	0.029252	0.782193	0.039511	0.103775	0.003806	0.019974	0.17383	0.000171	0.095617	0.798381	0.114002	0.099696	998	16
POLR1A	0.111308	0.108509	0.421362	0.060503	0.046475	0.311894	0.023016	0.01421	0.108915	0.091121	0.173701	0.133719	0.099815	999	11
CINP	0.107664	0.135133	0.694364	0.024365	0.027266	0.232148	0.027777	0.224039	0.150108	0.092696	0.999993	0.033419	0.10018	1000	7
NDOR1	0.1029	0.196961	1	0.082845	0.095171	0.008088	0.006431	0.051453	0.019488	0.097629	0.999993	0.153507	0.100265	1001	16
PRAMEF5	0.059583	0.07407	0.098321	0.164044	0.068955	0.516913	0.587394	0.999999	0.662348	0.104182	0.116681	0.861045	0.101251	1002	4
ISG20L2	0.04939	0.411631	0.153319	0.017612	0.017226	0.277719	0.006715	0.014398	0.209498	0.211095	0.92553	0.013564	0.101355	1003	16
UBA3	0.046436	0.211287	0.732315	0.006413	0.031824	0.70941	0.006372	0.039461	0.106016	0.158397	0.384656	0.013648	0.102416	1004	12
CDC6	0.092334	0.215968	0.051008	0.112833	0.123067	1	0.069646	0.075403	1	0.053903	0.807072	0.018407	0.102583	1005	8
HNRNPU	0.388918	0.127271	0.211966	0.078129	0.019563	0.023924	0.019974	0.179911	0.001814	0.026827	0.350193	0.133385	0.1027	1006	16
RNASEK	0.148778	0.007404	0.275354	0.00911	0.005241	0.489396	0.057801	0.059547	0.11432	0.158592	0.190278	0.017901	0.10329	1007	5
CMTR1	0.051956	0.155513	0.3228	0.013078	0.014168	0.51269	0.013149	0.028357	0.100551	0.398971	0.799634	0.005563	0.103734	1008	14
MRPL53	0.008608	0.109109	0.111864	0.027963	0.006575	0.006958	0.100954	0.041118	0.061923	0.106543	0.173809	0.003522	0.103748	1009	15
C1orf131	0.110884	0.126397	0.07854	0.038663	0.084745	0.01803	0.097016	0.014787	1	0.180773	0.686491	0.077631	0.10395	1010	5
HARS2	0.005259	0.135527	0.197365	0.072396	0.006724	1	0.005806	0.023708	1	0.222102	0.999993	0.00653	0.103961	1011	6
RBM25	0.052882	0.010526	0.660311	0.239846	0.012277	0.955781	0.007284	0.028419	1	0.220999	0.155446	0.106436	0.104164	1012	13
WDR70	0.257541	0.044149	0.886426	0.063046	0.063005	0.279397	0.034943	0.122314	0.592759	0.145312	0.969507	0.087163	0.104179	1013	15
ISCA1	0.083422	0.055527	0.353777	0.039171	0.117583	1	0.09085	0.086636	1	0.151165	0.632611	0.049134	0.104217	1014	4
GINS4	0.218333	0.100196	0.214812	0.090178	0.008303	0.083933	0.008093	0.018939	0.406554	0.215375	0.108443	0.01637	0.104319	1015	14
SEC61B	0.323745	0.086644	0.777443	0.023442	0.016604	0.005108	0.009595	0.016423	0.000516	0.122967	0.122101	0.272054	0.104373	1016	7
LSM6	0.589527	0.127261	1	0.040162	0.081697	1	0.016673	0.921047	1	0.047381	0.852523	0.025856	0.104479	1017	6
SNRPE	0.334498	0.065591	0.46724	0.143578	0.024448	0.659332	0.018937	0.036391	0.146981	0.03867	0.236466	0.095632	0.104584	1018	14
TMEM199	0.034705	0.043345	0.337433	0.165768	0.026746	0.078766	0.043718	0.252092	0.000508	0.999999	0.3175	0.024876	0.104743	1019	15
RCC1	0.092334	0.147381	0.117478	0.028735	0.008303	0.00254	0.005165	0.040332	0.048613	0.223582	0.852523	0.011558	0.104906	1020	16
CDC123	0.089755	0.732049	0.452969	0.06992	0.029406	1	0.031748	0.520669	0.006723	0.120523	0.984619	0.171976	0.105139	1021	11
GEMIN7	0.092651	0.403671	1	0.028523	0.042267	0.127713	0.040168	0.470085	1	0.11896	0.999993	0.01637	0.105805	1022	3
CDAN1	0.380572	0.036171	0.563524	0.142372	0.055366	0.00372	0.019113	0.032357	0.005235	0.069312	0.364324	0.037057	0.105842	1023	12
DMAP1	0.034014	0.013792	0.121156	0.217448	0.091353	0.02241	0.018773	0.27391	0.005714	0.92674	0.926552	0.116426	0.106255	1024	16
HMGA1	0.242672	0.383401	0.181905	0.055412	0.037123	0.079832	0.044869	0.221453	0.031562	0.007377	0.157105	0.017902	0.106259	1025	11
RAD51	0.031482	0.206023	0.522849	0.017565	0.011165	0.206663	0.000669	0.011208	0.226312	0.18116	0.296637	0.038413	0.106321	1026	15
TAF4	0.01434	0.54517	0.002305	0.025542	1	1	0.006288	0.080955	1	0.187271	0.909651	0.999997	0.106407	1027	1
NUP160	0.015979	0.15172	0.673751	0.061153	0.046815	0.176372	0.041123	0.143933	0.159172	0.26934	0.484772	0.026436	0.106437	1028	12
NAA20	0.074616	0.033362	0.907127	0.13834	0.01597	0.339008	0.004635	0.128245	0.015105	0.33986	0.999993	0.015064	0.106478	1029	15
KANSL2	0.063843	1	0.247844	0.755079	0.026502	0.188766	0.009789	0.203873	0.006153	0.024932	0.149449	0.07197	0.106646	1030	12
TFAM	0.069321	0.140562	0.773918	0.073756	0.017925	0.210042	0.007454	0.532034	0.213702	0.90432	0.886972	0.077631	0.107159	1031	14
BMS1	0.31984	0.029252	0.508528	0.208936	0.063057	0.39308	0.030993	0.696775	0.318199	0.079367	0.135436	0.060346	0.107401	1032	15
SMC3	0.036364	0.048136	0.26734	0.221724	0.166726	1	0.009163	0.020461	0.592845	0.035491	0.561053	0.023523	0.107431	1033	14
COX7C	0.015087	0.088471	0.234289	0.126631	0.038684	0.492531	0.004633	0.062307	0.066452	0.565418	0.258396	0.005373	0.107551	1034	7
CPSF2	0.132607	0.066829	0.212279	0.011237	0.028689	0.057321	0.10241	0.102925	0.152241	0.113503	0.302067	0.006952	0.107956	1035	15
GCLC	0.525583	0.077396	0.219971	0.063783	0.007368	0.0325	0.086686	0.311353	0.28752	0.129252	0.999993	0.029778	0.107969	1036	3
COPB1	0.077567	0.157881	0.092851	0.007444	0.123583	0.376512	0.0062	0.002561	0.010197	0.14383	0.977661	0.023454	0.108217	1037	13
RRS1	0.118838	0.171618	0.967212	0.078181	0.031315	0.196449	0.014341	0.783195	0.032893	0.097629	0.629996	0.180838	0.108233	1038	10
CWC22	0.293229	0.088326	1	0.071824	0.079425	0.315851	0.128365	0.387254	0.048729	0.018949	0.295726	0.017794	0.108345	1039	14
UTP3	0.063318	0.123387	0.269917	0.208766	0.040427	0.059441	0.05922	0.019618	0.022391	0.093432	0.818895	0.068359	0.10841	1040	14
NOL9	0.143172	0.073992	0.452127	0.033216	0.006158	0.677683	0.001919	0.010896	0.409248	0.266024	0.942837	0.087084	0.108582	1041	13
GMPS	0.204406	0.006464	0.856693	0.01318	0.005773	0.585004	0.003168	0.062307	0.514294	0.207213	0.999993	0.015694	0.108793	1042	12
CDC16	0.014062	0.130149	0.489162	0.133831	0.009582	0.020075	0.026056	0.534576	0.025553	0.08773	0.577123	0.19281	0.108939	1043	16
WBSCR16	0.268167	0.026519	0.959021	0.083298	0.02684	0.781797	0.008084	0.007764	0.240925	0.134779	0.158531	0.019833	0.109038	1044	8
AGAP9	0.110141	0.442694	0.108165	0.060402	0.016885	0.012628	0.017921	0.12991	0.00055	0.15464	0.310986	0.253255	0.109153	1045	11
POLE2	0.007013	0.368151	0.203779	0.003875	0.207003	0.112302	0.016238	0.004556	0.241816	0.005333	0.999993	0.000841	0.110008	1046	16
CDC7	0.063446	0.298741	0.101513	0.119537	0.015368	0.072789	0.004031	0.014194	0.004197	0.151824	0.315424	0.01239	0.110525	1047	15
SPDL1	0.082273	0.753082	0.138944	0.237403	0.00903	0.211709	0.004556	0.013778	0.216347	0.046185	0.739335	0.029708	0.110608	1048	14
ACO2	0.041473	0.588497	1	0.056199	0.113963	0.983808	0.108228	0.121578	0.065067	0.024015	0.587112	0.273947	0.111095	1049	10
NMD3	0.046329	0.06697	0.371758	0.155628	0.019563	0.379429	0.002145	0.007146	0.904331	0.311103	0.661857	0.015805	0.111299	1050	14
ADRM1	0.181398	0.1753	0.635439	0.007705	0.011387	0.811046	0.047505	0.524638	0.868208	0.024251	0.999993	0.152302	0.111403	1051	4
C15orf41	0.059803	0.496176	0.946638	0.165625	0.026257	0.000778	0.027092	0.245827	0.001686	0.034323	0.512672	0.332612	0.112714	1052	9
ORC3	0.182815	0.133157	0.092276	0.046794	0.020339	1	0.009717	0.1353	1	0.392821	0.265689	0.054525	0.112716	1053	8
EXOSC7	0.238244	0.118172	0.492624	0.029028	0.089784	0.136048	0.001248	0.058225	0.064158	0.108135	0.999993	0.023722	0.113154	1054	12
DPY30	0.048492	0.71693	0.511981	0.069419	0.16851	1	0.055334	0.133907	0.039007	0.060238	0.157105	0.154135	0.113262	1055	4
SMG8	0.221462	0.276827	0.092355	0.134651	0.014235	1	0.039137	0.164469	1	0.016688	0.467166	0.001422	0.113503	1056	4
MTO1	0.036243	0.12611	1	0.102128	0.019337	1	0.016833	0.84858	0.025869	0.999999	0.999993	0.045403	0.114119	1057	4
ASUN	0.093676	0.047749	0.508787	0.135695	0.006158	0.095879	0.004235	0.190464	0.081353	0.150608	0.763975	0.014377	0.114685	1058	14
NUP98	0.119931	0.320908	0.109922	0.00424	0.006795	0.153078	0.024156	0.065861	0.117707	0.262533	0.708614	0.074732	0.114927	1059	7
NARS2	0.071894	0.607587	0.138944	0.091509	0.066511	0.024132	0.009813	0.074636	0.002475	0.374091	0.697475	0.022119	0.115226	1060	12
MRPL52	0.12881	0.193525	0.70026	0.101961	0.023601	0.653371	0.008118	0.036547	0.507915	0.031946	0.200714	0.069803	0.115386	1061	4
MRPL38	0.164376	0.303816	0.218455	0.066437	0.029937	0.020674	0.007734	0.036907	0.013873	0.040174	0.470289	0.018763	0.115406	1062	12
PRPF3	0.033212	0.051081	0.300988	0.18073	0.009802	0.220992	0.006515	0.002848		0.680332	0.999993	0.019048	0.115905	1063	14
TAF2	0.021758	0.142267	0.460823	0.151339	0.031691	0.281657	0.007284	0.099645	0.01835	0.090062	0.913459	0.025026	0.116165	1064	14
SNW1	0.121924	0.160353	0.619208	0.110426	0.013753	0.026747	0.006874	0.011761	0.216088	0.772605	0.094009	0.006718	0.116175	1065	15
RBM39	0.196941	0.124882	0.30464	0.025498	0.022496	0.066653	0.00511	0.013463	0.026063	0.107652	0.318438	0.004581	0.116267	1066	16
EIF1AD	0.034705	0.038094	0.409927	0.194586	0.019658	1	0.006603	0.075833	0.884976	0.215796	0.708562	0.039427	0.11634	1067	8
CDK9	0.069711	0.219988	0.318562	0.163655	0.056935	0.200971	0.008059	0.194882	0.029616	0.009403	0.661857	0.185204	0.116683	1068	11
GTF3A	0.137703	0.09644	0.619208	0.082482	0.089101	0.388658	0.142474	0.113368	0.620362	0.015237	0.946676	0.06535	0.117071	1069	8
PCYT2	0.361974	0.00751	0.165482	0.005786	0.000788	0.048703	0.137292	0.14137	0.919298	0.097629	0.675967	0.999997	0.11746	1070	2
MED6	0.197133	1	1	0.034694	0.016347	0.463496	0.009218	0.052984	1	0.038077	0.898108	0.004794	0.117605	1071	6
ATP6V1C1	0.240599	0.03666	0.301459	0.046186	0.027308	1	0.006332	0.116636	0.414294	0.190165	0.999993	0.043341	0.118176	1072	5
GADD45GIP1	0.082685	0.44206	0.212204	0.087632	0.024448	0.090366	0.012751	0.494058	0.300886	0.706066	0.14877	0.013585	0.118201	1073	6
POLR1E	0.055248	0.090884	0.590141	0.147151	0.107324	0.04579	0.010996	0.091274	0.010197	0.130267	0.852484	0.119557	0.118795	1074	13
NUP205	0.78438	0.259861	0.162976	0.047974	0.070723	1	0.030291	0.077618	0.687567	0.074879	0.2073	0.031464	0.118928	1075	7
MED19	0.099456	0.607587	0.016172	0.044267	0.13948	0.027046	0.154435	0.093098	0.006976	0.014994	0.166862	0.842257	0.119468	1076	10
DHX36	0.11933	0.23397	1	0.029529	0.005959	1	0.014174	0.062432	0.091233	0.120695	0.999993	0.100107	0.120012	1077	12
DDX3X	0.9859	1	0.976151	0.149152	0.006283	0.318418	0.032928	0.024393	0.28752	0.017443	0.090894	0.012349	0.120023	1078	7
SNAPIN	0.048661	1	0.065744	0.175668	0.016318	1	0.020066	0.176004	0.106016	0.674593	0.360096	0.999997	0.120706	1079	1
PSMC1	0.135859	0.242336	0.496349	0.037909	0.013422	0.072429	0.026	0.039672	0.013035	0.105983	0.181947	0.032912	0.120921	1080	15
EXOSC10	0.1009	0.261721	0.200965	0.027553	0.141514	0.394073	0.041123	0.817137	0.291607	0.097629	0.296685	0.256738	0.121207	1081	15
ACTL6A	0.186557	0.034939	0.751477	0.056888	0.016079	0.259024	0.000768	0.009448	0.186187	0.622676	0.930828	0.00653	0.121722	1082	16
DDX49	0.115719	0.043429	0.24005	0.128563	0.070513	0.005313	0.105957	0.156181	0.216187	0.407587	0.955415	0.143405	0.122141	1083	16
METTL17	0.071871	0.172422	0.547534	0.021707	0.020844	0.007133	0.012545	0.077319	0.01333	0.184931	0.503751	0.026355	0.122147	1084	7
MRPL32	0.054889	1	0.12855	0.05736	0.116932	1	0.094376	0.364103	0.576855	0.230027	0.390435	0.013282	0.122741	1085	7
ATP5C1	0.077822	1	0.399085	0.151784	0.075152	1	0.054602	0.062432	1	0.66348	0.09416	0.217724	0.122972	1086	4
MCM3AP	0.061757	0.019338	0.339734	0.016293	0.036858	0.572886	0.184223	0.748371	0.022974	0.282964	0.818117	0.020416	0.12299	1087	14
AMD1	0.069216	0.037493	0.859087	0.305244	0.064252	0.993969	0.008408	0.266608	1	0.177796	0.999993	0.008913	0.123506	1088	4
EXOSC3	0.120331	0.044597	0.096498	0.096752	0.183638	1	0.127236	0.130459	0.343203	0.999999	0.88249	0.173248	0.123784	1089	6
MED23	0.062935	1	0.459407	0.039719	0.017013	0.111373	0.018685	0.094302	0.201582	0.184931	0.999993	0.00446	0.123933	1090	5
ATP6AP2	0.234406	0.032491	0.756946	0.033328	0.091019	0.008816	0.012596	0.166464	0.013873	0.157319	0.999993	0.044916	0.124169	1091	10
POLD1	0.130113	0.125305	1	0.124594	0.015847	0.022182	0.00355	0.427171	0.067039	0.013712	0.999993	0.118439	0.12495	1092	11
MPV17L2	0.015219	0.65705	1	0.028735	0.22127	1	0.010847	0.338733	0.362669	0.022193	0.563411	0.82487	0.125002	1093	1
DICER1	0.059803	0.176917	0.530571	0.073548	0.028681	0.636252	0.013506	0.999999	1	0.488196	0.898848	0.019906	0.125232	1094	8
UQCRQ	0.011528	0.588497	0.222124	0.021289	0.028389	0.765457	0.022058	0.084507	0.018347	0.999999	0.999993	0.009108	0.125256	1095	5
COX4I1	0.112363	0.063457	0.287692	0.138408	0.101091	0.557811	0.061293	0.197246	0.098334	0.200717	0.999993	0.061298	0.125386	1096	10
H3F3A	0.027325	0.098291	0.186785	0.324527	0.108074	1	0.1427	0.015554	0.289164	0.507141	0.103203	0.100011	0.125387	1097	10
FIP1L1	0.187966	0.194679	0.128352	0.049261	0.122564	0.114921	0.014467	0.321772	0.643525	0.092018	0.156247	0.172742	0.125458	1098	5
SNRNP27	0.14646	0.181585	0.069747	0.373113	0.04599	0.093783	0.105314	0.079527	0.214966	0.817845	0.076805	0.195325	0.125887	1099	15
COG8	0.081476	1	0.395399	0.013739	0.114562	1	0.009989	0.329633	0.689768	0.137995	0.999993	0.140244	0.126278	1100	2
EIF3G	0.040624	0.148211	0.500247	0.11504	0.023121	1	0.138399	0.999999	0.265856	0.046424	0.708614	0.056102	0.12672	1101	12
NUDT4	0.0113	0.020729	0.035382	0.103108	0.206092	0.407268	0.190747	0.009448	0.150875	0.150737	0.644708	0.017794	0.126922	1102	7
WDR73	0.02773	0.115841	1	0.13834	1	1	0.005601	0.029104	0.201582	0.022879	0.999993	0.999997	0.12709	1103	6
BOP1	0.324634	0.040472	0.12801	0.441068	0.022012	0.04776	0.126471	0.097497	0.67507	0.081579	0.399934	0.015984	0.127241	1104	6
DDX28	0.109256	0.649278	1	0.01318	0.019269	1	0.002187	0.038178	0.051435	0.145312	0.999993	0.01905	0.127284	1105	4
MRPS6	0.038533	0.675347	1	0.144046	0.063005	0.208606	0.026371	0.246862	0.917853	0.110714	0.81235	0.861045	0.12738	1106	12
HNRNPK	0.216254	0.180388	0.133323	0.046484	0.010294	0.008812	0.00511	0.006829	0.123402	0.134779	0.121464	0.068359	0.127393	1107	15
HAUS8	0.17523	0.153244	0.745422	0.025808	0.011486	0.287718	0.101685	0.377296	0.032351	0.007377	0.157105	0.421664	0.127465	1108	10
POLR2J3	0.128745	0.224197	0.648737	0.039849	0.121359	0.021762	0.025592	0.137055	0.002506	0.126781	0.514166	0.139914	0.127763	1109	14
GOLGA6L6	0.388903	0.109063	0.272111	0.146802	0.023104	0.018586	0.003257	0.012621	0.003618	0.050603	0.722707	0.134039	0.127933	1110	12
NELFA	0.23065	0.110532	0.313426	0.133794	0.021854	0.51393	0.122674	0.556978	0.059226	0.081579	0.561053	0.094711	0.128234	1111	10
CPSF1	0.145461	0.111748	0.149487	0.09935	0.01977	1	0.028044	0.161544	0.08309	0.192776	0.999993	0.02281	0.128605	1112	9
WDR61	0.113443	0.019196	0.719845	0.144635	0.048967	0.108916	0.014608	0.537206	0.486163	0.590039	0.723816	0.039505	0.129039	1113	8
RNPS1	0.005718	0.107502	0.310078	0.0978	0.151073	0.005237	0.179234	0.512789	0.011761	0.035086	0.407567	0.215686	0.129287	1114	12
LARP1	0.051776	1	0.058681	0.319766	0.045806	1	0.296349	0.999999	1	0.057367	0.199984	0.022218	0.129332	1115	2
POM121C	0.136089	0.047643	0.124272	0.036423	0.083189	0.011507	0.160475	0.529406	0.024681	0.333822	0.162124	0.042355	0.130181	1116	7
NUP85	0.049346	0.506503	0.377831	0.146948	0.113509	0.279904	0.006124	0.030624	0.104307	0.076709	0.693013	0.034075	0.130228	1117	15
HMBS	0.006644	0.046351	0.496736	0.048376	0.212803	0.270428	0.027359	0.144946	0.001845	0.220937	0.999993	0.035338	0.130589	1118	3
COA5	0.176909	0.211641	0.713144	0.084613	0.076848	0.152693	0.031948	0.130459	0.079135	0.072076	0.64552	0.003015	0.130761	1119	8
MRPL12	0.046436	0.122184	0.237609	0.007438	0.037841	0.473143	1	0.030825	0.312053	0.139388	0.684381	0.068099	0.130786	1120	14
CTU1	0.078991	0.182954	1	0.023365	0.015985	0.011653	0.015287	0.115529	0.009176	0.51568	0.999993	0.084705	0.130972	1121	8
MRPL51	0.050256	0.267064	0.940806	0.085123	0.007514	0.545965	0.004187	0.028553	0.211476	0.177796	0.999993	0.333037	0.13146	1122	4
KDM2A	0.094866	0.14482	0.264065	0.363891	0.010659	0.039116	0.09091	0.094302	0.237399	0.118195	0.999993	0.999997	0.131507	1123	3
TAMM41	0.127185	0.180899	0.487726	0.049331	0.039005	0.023804	0.01255	0.202288	0.004808	0.136457	0.749176	0.084374	0.131821	1124	14
HUS1	0.005043	0.362489	0.295145	0.094411	0.017006	0.079759	0.004625	0.0196	0.009463	0.554755	0.171012	0.01637	0.132712	1125	12
RCE1	0.999998	0.117527	1	0.123202	0.027901	1	0.874341	0.916039	1	0.035086	0.14251	0.006133	0.132856	1126	2
MSTO1	0.16639	0.099541	0.387379	0.069087	0.011816	0.037446	0.010545	0.501387	0.000391	0.197458	0.963498	0.041207	0.132965	1127	16
DDX42	0.110609	0.264902	0.563069	0.142364	0.098361	0.031991	0.017125	0.094302	0.034103	0.123838	0.999993	0.145653	0.133101	1128	13
MCAT	0.001742	0.295308	0.356508	0.001535	0.011562	1	0.002465	0.010463	1	0.254791	0.999993	0.002057	0.133177	1129	2
MED9	0.140628	0.41539	1	0.758011	0.018351	0.167266	0.108403	0.138445	0.014126	0.030169	0.125808	0.010954	0.133218	1130	11
PPA2	0.552348	0.215787	1	0.048038	0.013855	0.260002	0.008949	0.150569	0.407164	0.051155	0.997524	0.492738	0.133471	1131	5
CMPK1	0.157566	0.109576	0.037888	0.176727	0.055068	0.194862	0.228299	0.207287	0.003771	0.036345	0.176778	0.168395	0.133571	1132	13
HIST1H2BN	0.032012	0.203749	0.248552	0.163395	0.028212	1	0.104517	0.265807	1	0.059975	0.499756	0.343243	0.133956	1133	4
PCF11	0.210298	0.029833	0.616379	0.053068	0.057711	0.07616	0.028353	0.091515	0.00055	0.951127	0.809663	0.104073	0.134004	1134	16
GLRX3	0.176618	1	0.091824	0.056254	0.062974	0.240791	0.086092	0.999999	0.212149	0.381709	0.999993	0.0064	0.134221	1135	4
AKIRIN2	0.018158	0.121303	0.049045	0.219462	0.019834	0.9136	0.147288	0.0196	0.346135	0.238726	0.197435	0.12919	0.134296	1136	7
CGB8	0.145461	0.027514	0.925566	0.306822	0.012376	0.069484	0.059336	0.026222	0.718458	0.123482	0.581962	0.03816	0.134471	1137	6
ZCCHC9	0.387021	0.172915	0.13577	0.13406	0.076424	0.213161	0.05486	0.15818	0.408185	0.029179	0.336544	0.087547	0.134915	1138	7
SASS6	0.149719	0.121829	1	0.07118	0.016794	0.217367	0.0037	0.14137	0.044056	0.604046	0.799907	0.363922	0.135774	1139	10
IPO9	0.181834	0.020408	0.315258	0.09062	0.014222	0.007426	0.006515	0.139445	0.005235	0.417586	0.999993	0.006481	0.136227	1140	14
RAD51D	0.050266	0.060557	0.196375	0.344439	0.05698	1	0.077162	0.10385	0.660749	0.622676	0.407567	0.048467	0.136768	1141	6
RAB6A	0.279064	0.052478	0.240649	0.020006	0.01172	0.877426	0.078118	0.054062	0.393976	0.1962	0.999993	0.418435	0.137159	1142	6
RARS2	0.015755	0.289933	0.729046	0.04693	0.009614	0.44909	0.007454	0.776008	0.003706	0.228213	0.999993	0.057216	0.137572	1143	12
SAFB	0.145701	0.250917	0.08739	0.695804	0.026119	1	0.449609	0.103544	0.07603	0.129794	0.072482	0.298097	0.137747	1144	4
CCT8	0.226439	0.09122	0.993131	0.035429	0.020374	0.001667	0.027676	0.182521	0.001944	0.184931	0.999993	0.052999	0.138075	1145	15
DNAJC8	0.080576	0.853602	0.488947	0.037636	0.077881	1	0.008082	0.118746	0.646833	0.226359	0.19588	0.122313	0.138228	1146	13
MRPS35	0.152673	0.043055	1	0.124133	0.155085	1	0.054714	0.059243	0.522077	0.089871	0.989135	0.08246	0.138403	1147	6
PISD	0.122133	0.154887	1	0.009995	0.010873	0.133041	0.021585	0.031337	0.036546	0.159514	0.556021	0.062747	0.13851	1148	4
ATP5I	0.139699	0.720068	0.13733	0.320548	0.029164	0.007941	0.045618	0.023034	0.005799	0.057925	0.448734	0.318552	0.138515	1149	9
GPS1	0.134246	0.192472	0.13733	0.174698	0.140878	0.130413	0.021024	0.514221	0.868509	0.094788	0.311055	0.317667	0.139104	1150	15
CD3EAP	0.078653	0.199578	1	0.034019	0.011165	0.556225	0.037653	0.070913	0.547965	0.256903	0.213495	0.188508	0.139116	1151	6
MCMBP	0.115719	0.16278	0.397585	0.006766	0.023006	0.887272	0.016768	0.021213	1	0.254791	0.920402	0.005743	0.139249	1152	7
ERAL1	0.270898	0.15179	1	0.01584	0.068984	1	0.009163	0.231566	0.600479	0.126781	0.999993	0.020381	0.139286	1153	6
ARID2	0.171256	1	0.357192	0.105223	0.019973	1	0.03556	0.337099	1	0.109659	0.714738	0.086122	0.140458	1154	3
CHAF1A	0.022397	0.287188	0.059941	0.221198	0.013775	0.391741	0.031732	0.128873	1	0.335373	0.246756	0.01313	0.140569	1155	7
MINOS1	0.072151	0.209584	0.56954	0.017095	0.007368	0.089317	1	0.129333	0.159256	0.018708	0.999993	0.217719	0.140868	1156	6
STIL	0.388903	0.162721	0.481212	0.106562	0.04399	0.861415	0.035024	0.327662	0.022761	0.250028	0.119428	0.033681	0.141074	1157	10
CDC5L	0.113607	0.247292	0.817504	0.016744	0.0192	1	0.036381	0.017385	0.706324	0.168712	0.877716	0.020027	0.141159	1158	10
HDAC3	0.134051	0.3741	0.149385	0.008602	0.009034	0.025616	0.003126	0.07019	0.006633	0.297473	0.999993	0.019596	0.141718	1159	14
WDR82	0.555778	0.21646	1	0.017254	0.067256	0.000587	0.014871	0.148763	0.001845	0.064466	0.922004	0.046959	0.141858	1160	16
SRSF6	0.008727	1	0.172989	0.058436	0.278483	0.604974	0.038171	0.121268	0.321912	0.166051	0.117907	0.063691	0.141979	1161	10
TCEB1	0.142352	0.028285	0.431471	0.704126	0.013813	0.193713	0.005725	0.066944	0.537488	0.141643	0.68002	0.571167	0.141997	1162	14
OGDH	0.184076	0.062138	0.050328	0.200786	0.100474	1	0.019789	0.054129	0.107616	0.387229	0.661857	0.093156	0.142275	1163	9
TAF8	0.12974	0.508329	0.155232	0.305927	0.01415	0.023851	0.00641	0.084555	0.010197	0.024105	0.965448	0.078227	0.142486	1164	14
ELP3	0.164407	0.030808	1	0.120769	0.030999	0.007621	0.004235	0.193729	0.009176	0.234965	0.999993	0.180996	0.142588	1165	11
COQ6	0.127017	0.155513	0.667442	0.087517	0.027234	0.227048	0.130914	0.999999	0.45435	0.430453	0.809663	0.020381	0.143213	1166	3
NDUFA13	0.065934	0.182965	0.948966	0.100177	0.103775	1	0.009106	0.067085	0.051435	0.611775	0.999993	0.043341	0.14337	1167	7
MRPS10	0.049006	0.976491	0.164328	0.207587	0.057447	0.155387	0.020699	0.137777	0.02593	0.122731	0.492792	0.336279	0.14353	1168	13
PAXBP1	0.092301	0.293537	0.671126	0.251221	0.021913	1	0.076874	0.044147	1	0.164649	0.123102	0.058803	0.143875	1169	5
MRPS5	0.086321	0.610919	0.379728	0.094079	0.132063	1	0.01842	0.244965	1	0.155742	0.769626	0.212859	0.143902	1170	6
SPRR2A	0.180575	0.383216	0.107546	0.536866	0.096567	0.554728	0.009789	0.089175	0.149859	0.066655	0.999993	0.1974	0.144061	1171	9
UMPS	0.044612	1	0.610539	0.121781	0.168461	0.068551	0.101562	0.137055	0.197848	0.025359	0.98076	0.010406	0.145121	1172	6
NUDCD3	0.177521	0.099388	0.190987	0.113034	0.063839	0.773173	0.193162	0.197585	1	0.040174	0.611824	0.074732	0.145278	1173	9
NCAPG2	0.034705	0.225179	0.439941	0.632108	0.042865	0.98664	0.067618	0.207649	0.074913	0.007829	0.311061	0.999997	0.146398	1174	12
RPN1	0.434445	0.193854	0.100818	0.05372	0.023301	0.020652	0.018375	0.521269	0.018347	0.198799	0.248265	0.024747	0.147336	1175	11
SPRR2B	0.035518	0.203112	1	0.639561	0.091708	1	0.016114	0.071378	0.516394	0.031934	0.999993	0.179384	0.14741	1176	8
UQCRH	0.021417	0.132864	0.060244	0.163312	0.254422	1	0.10429	0.307112	0.505392	0.750408	0.486909	0.441976	0.148088	1177	7
RPL14	0.182815	0.113771	0.18506	0.783004	0.093498	0.407268	0.081495	0.072056	0.002393	0.084906	0.674163	0.911073	0.148293	1178	15
AGO2	0.091924	0.559336	1	0.010598	0.116358	1	0.007228	0.313304	0.196946	0.223721	0.181467	0.999997	0.148913	1179	3
MRPL36	0.037466	0.315897	0.556927	0.166925	0.134142	0.00401	0.00986	0.056518	0.009176	0.101006	0.780129	0.18421	0.150533	1180	8
SRRM2	0.142384	0.210954	0.040715	0.306797	0.192922	0.509582	0.075884	0.21915	0.980527	0.018949	0.158866	0.999997	0.150625	1181	9
ANKRD20A4	0.171343	0.062989	0.673751	0.129991	0.009421	0.852005	0.290407	0.759262	1	0.108189	0.603482	0.014368	0.150667	1182	12
PPP1CB	0.176218	0.295794	1	0.085015	0.12552	0.65232	0.027794	0.767288	0.433916	0.087009	0.999993	0.999997	0.150869	1183	11
POLG2	0.077613	0.13846	0.045873	0.163328	0.021083	1	0.175004	0.847719	1	0.999999	0.845303	0.014534	0.150894	1184	8
DBR1	0.177411	0.395273	0.777265	0.067076	0.124504	0.034956	0.00986	0.005065	0.027786	0.024178	0.399822	0.099242	0.150957	1185	16
PSMD11	0.069861	0.105953	0.248552	0.196747	0.017925	0.597002	0.010326	0.145873	0.159172	0.221632	0.888394	0.047758	0.15135	1186	6
GNB2	0.999998	0.335842	0.005051	0.130335	0.012876	1	1	0.820794	0.881763	0.172468	0.013825	0.999997	0.151401	1187	1
E4F1	0.76525	0.025261	1	0.124133	0.024448	0.321681	0.153543	0.133907	0.44739	0.149907	0.999993	0.840566	0.151725	1188	10
TEX10	0.093418	0.203032	0.867365	0.053813	0.127396	0.869906	0.176338	0.020169	1	0.0442	0.900477	0.035548	0.151867	1189	9
MIOS	0.018985	0.026519	0.727346	0.107524	0.030319	0.683673	0.476531	0.702759	1	0.197041	0.999993	0.015799	0.152282	1190	10
AURKA	0.551291	0.455385	0.190987	0.010015	0.114562	0.552946	0.022058	0.539178	0.106895	0.045572	0.245046	0.840385	0.152775	1191	16
TTK	0.105893	0.221168	0.720565	0.147857	0.063436	1	0.01824	0.693318	0.907333	0.158224	0.935632	0.055799	0.15304	1192	8
WBSCR22	0.082273	0.216817	0.581966	0.258401	0.038245	1	0.012944	0.125921	0.653027	0.090756	0.999993	0.012322	0.153786	1193	8
SYMPK	0.439809	0.328842	0.604141	0.125901	0.038352	0.0325	0.018561	0.230216	0.009619	0.050294	0.1819	0.023282	0.1539	1194	15
GOLGA8O	0.73289	0.335674	0.107833	0.020961	0.04238	0.318723	0.200223	0.079701	0.174397	0.201153	0.06733	0.917175	0.154028	1195	13
LUC7L2	0.999998	0.00813	0.005913	0.002986	0.031563	0.332516	1	0.666674	1	0.276694	0.999993	0.005006	0.154129	1196	3
TOMM22	0.030738	0.040486	0.595958	0.3744	0.063301	0.011209	0.24655	0.123713	0.019362	0.047975	0.924045	0.079565	0.154925	1197	15
GALE	0.743994	0.161087	0.230661	0.133639	0.133272	1	0.148978	0.085434	0.695588	0.135282	0.999993	0.142769	0.155032	1198	2
NUBP2	0.145461	0.068662	1	0.165589	0.023578	0.374356	0.004728	0.066289	0.160949	0.22483	0.999993	0.386505	0.155525	1199	5
RASA4	0.129091	0.906862	0.575322	0.905831	0.182565	0.01745	0.06232	0.131762	0.139279	0.055239	0.00231	0.386505	0.155828	1200	8
SSB	0.021961	0.892279	0.579621	0.006413	0.013963	0.189623	0.001565	0.180339	0.153768	0.289773	0.999993	0.999997	0.155867	1201	6
POTEJ	0.131485	1	0.238527	0.146391	0.169025	0.264806	1	0.014398	0.158765	0.14031	0.079528	0.155027	0.157708	1202	10
POLR2J	0.336214	0.302226	0.240649	0.07516	0.019038	0.069484	0.006958	0.229782	0.010197	0.031155	0.61942	0.026436	0.157905	1203	16
ZNF207	0.341716	0.160864	1	0.022701	0.012158	1	0.015478	0.093528	1	0.154965	0.890943	0.898243	0.157915	1204	4
SMC5	0.272091	0.157666	0.159547	0.00406	0.019658	0.018456	0.00511	0.052648	0.018629	0.244903	0.387566	0.028816	0.158607	1205	13
URB2	0.159776	0.043429	0.619884	0.539789	0.085597	0.493409	0.025238	0.471738	1	0.157606	0.999993	0.031583	0.158691	1206	8
PFDN6	0.144891	0.038223	0.288285	0.230362	0.092583	0.118596	0.172643	0.207465	0.001944	0.094774	0.632878	0.103176	0.158767	1207	16
MED18	0.134819	0.710575	0.122206	0.157539	0.199265	1	0.022799	0.116636	0.241785	0.563535	0.160461	0.416109	0.159	1208	4
PRPF40A	0.629639	0.10812	1	0.072399	0.051524	1	0.200211	0.077417	0.168918	0.119469	0.61942	0.058477	0.15984	1209	10
PSMD13	0.172499	0.018271	1	0.148812	0.019038	0.048564	0.015055	0.149061	0.300216	0.357901	0.999993	0.135897	0.160656	1210	8
COG3	0.276199	1	0.637323	0.048006	0.001029	0.668898	0.006115	0.008484	0.424676	0.020009	0.572292	0.028031	0.162103	1211	8
PMVK	0.294353	0.344072	0.427495	0.030032	0.011165	0.293102	0.00968	0.053902	0.128799	0.027089	0.999993	0.190066	0.162192	1212	6
ZNF236	0.285391	1	0.052785	0.057091	0.022046	1	0.042846	0.017618	1	0.268666	0.455807	0.072135	0.162879	1213	3
KRR1	0.186307	0.233139	0.490732	0.141478	0.080347	1	0.006122	0.495089	1	0.10939	0.660296	0.044097	0.163892	1214	11
CHORDC1	0.129155	0.040744	0.130714	0.042555	0.197404	0.064967	0.344871	0.465471	0.131008	0.76873	0.785234	0.049959	0.164059	1215	13
ALAD	0.004216	0.090377	0.234461	0.680856	0.014802	0.124393	0.094236	0.047276	0.026878	0.237992	0.999993	0.031583	0.164349	1216	4
SARS	0.084099	0.376469	0.19468	0.46966	0.021049	0.004	0.04624	0.15818	0.024464	0.141649	0.188536	0.317924	0.165093	1217	15
WDR75	0.07577	0.408793	0.959021	0.025993	0.022016	0.569408	0.007454	0.501217	0.264988	0.254791	0.999993	0.036659	0.16528	1218	13
SRF	0.967378	0.028329	0.055978	0.188019	0.019337	1	0.152407	0.019162	0.310935	0.28295	0.178226	0.037291	0.165317	1219	5
CCAR1	0.00947	0.352233	0.294177	0.113152	0.144343	0.762701	0.032928	0.044129	1	0.186509	0.81078	0.01296	0.165426	1220	6
NDUFA9	0.848274	0.120862	1	0.028092	0.020979	0.358658	0.014021	0.179297	0.337826	0.210524	0.840911	0.033494	0.165693	1221	1
TIMMDC1	0.007924	1	0.38254	0.178993	0.091353	0.810308	0.153134	0.093768	0.485757	0.077759	0.826632	0.019991	0.166064	1222	4
PSTK	0.040824	0.881048	0.211423	0.121378	0.033032	0.09418	0.030414	0.292289	0.001845	0.913123	0.999993	0.001724	0.166401	1223	9
MTG2	0.053407	0.249992	0.882587	0.006074	0.429531	0.350422	0.005989	0.062787	0.002642	0.084223	0.999993	0.10402	0.167107	1224	10
CHMP4B	0.137703	1	0.880135	0.007273	0.018909	0.179185	0.016231	0.042748	0.072228	0.197458	0.999993	0.020754	0.16758	1225	12
COX6B1	0.037672	0.188831	0.364574	0.095514	0.146816	0.699923	0.076193	0.13941	0.705923	0.250028	0.999993	0.042103	0.167823	1226	4
MRPL37	0.249167	0.577538	1	0.080155	0.086815	1	0.016768	0.150326	0.998564	0.071602	0.817427	0.133923	0.167991	1227	5
PGM3	0.066227	0.89013	0.217092	0.120463	0.047827	0.372563	0.021313	0.017667	0.649178	0.478143	0.909651	0.156505	0.168777	1228	5
CGB5	0.165649	1	0.909892	0.172183	0.023733	0.072407	0.059635	0.916039	0.374174	0.087009	0.754488	0.181422	0.168916	1229	4
COPS8	0.091971	0.174561	0.384999	0.155628	0.153513	1	0.165032	0.387774	1	0.44494	0.935578	0.387489	0.169796	1230	8
TSR1	0.20503	0.607587	0.442914	0.092068	0.111168	0.080694	0.025459	0.169462	0.020969	0.135769	0.799907	0.054802	0.1704	1231	16
AARS2	0.133628	0.237847	0.790183	0.078172	0.011165	0.390462	0.011305	0.19257	0.143003	0.208458	0.999993	0.10189	0.171043	1232	7
MBD3L5	0.067136	0.006562	0.466182	0.130143	0.033996	0.127165	0.294452	0.468506	1	0.257916	0.212965	0.178508	0.171554	1233	4
NDUFAB1	0.341845	0.123387	0.187882	0.158117	0.156145	0.933936	0.121141	0.145787	0.292455	0.240823	0.401676	0.326009	0.173	1234	12
HIST1H4J	0.007013	0.289004	0.057574	0.236091	0.600221	0.163589	0.824071	0.499022	0.094335	0.110226	0.108443	0.944666	0.173158	1235	4
UBTF	0.548499	0.120616	0.226121	0.512384	0.068779	0.034956	0.100815	0.064484	0.188663	0.026903	0.999993	0.24317	0.173369	1236	9
YTHDC1	0.142104	1	0.64674	0.114212	0.075294	0.508484	0.043795	0.470085	0.371088	0.20509	0.560863	0.087699	0.173597	1237	4
NDUFS8	0.246961	0.171183	1	0.03999	0.029204	0.317078	0.023085	0.023387	0.022812	0.176018	0.999993	0.057215	0.1736	1238	7
SLC25A19	0.18602	0.750726	0.037682	0.117346	0.161792	1	0.160072	0.030624	1	0.265981	0.999993	0.021573	0.173906	1239	5
UTP18	0.244197	0.177585	0.254405	0.070106	0.171288	0.053833	0.042144	0.039869	0.038435	0.038701	0.555576	0.133923	0.174436	1240	10
DCAF13	0.111308	0.234207	0.805637	0.607244	0.034833	0.051639	0.025601	0.150035	1	0.115052	0.584648	0.044821	0.174629	1241	8
MBD3L3	0.208904	0.002304	0.633057	0.322523	0.006158	0.045427	0.054922	0.75197	1	0.141134	0.514994	0.056102	0.175019	1242	4
UBE2M	0.053265	0.298297	1	0.037939	0.04599	0.000442	0.037823	0.170889	0.000516	0.918558	0.939547	0.034003	0.175781	1243	16
CHTOP	0.578292	0.054657	0.414956	0.004691	0.297338	0.832702	0.012231	0.085825	1	0.021126	0.999993	0.004587	0.175998	1244	2
TADA1	0.015938	1	0.190768	0.254971	0.00622	0.043617	0.161968	0.11832	0.127221	0.028907	0.845799	0.034538	0.176368	1245	7
DDX6	0.447177	0.052641	0.30155	0.043181	0.040147	0.655357	0.006685	0.183682	0.080549	0.382531	0.434726	0.020381	0.177095	1246	8
MRPS11	0.16934	0.84498	1	0.14982	0.143406	0.73813	0.161227	0.283784	0.558978	0.184944	0.999993	0.136438	0.177142	1247	9
TUBGCP5	0.916313	0.122222	0.232663	0.009827	0.037079	0.520616	0.014346	0.279282	0.616979	0.923039	0.999993	0.232663	0.177443	1248	8
POP4	0.086973	0.275693	1	0.269095	0.026257	0.282694	0.016606	0.055238	0.675694	0.045307	0.999993	0.017334	0.178034	1249	6
ATP6V1D	0.106578	0.316739	0.75056	0.025066	0.023672	1	0.002086	0.00485	1	0.276451	0.250745	0.007374	0.178662	1250	4
USP36	0.029005	0.082004	0.114477	0.413346	0.037985	1	0.243107	0.999999	1	0.51568	0.484983	0.217134	0.178792	1251	6
PET117	0.009361	1	1	0.021841	1	0.798271	0.010196	0.079675	0.009368	0.120622	0.237054	0.008041	0.178838	1252	4
THRAP3	0.999998	0.269203	0.048791	0.342362	0.045921	1	0.070617	0.79531	1	0.088694	0.999993	0.394353	0.178949	1253	1
NCAPG	0.279737	0.23856	0.537374	0.028826	0.010649	0.029828	0.119482	0.02639	0.02867	0.011998	0.492792	0.425554	0.179021	1254	16
MRPL30	0.102245	0.143331	1	0.218553	0.027248	1	0.009325	0.625593	0.422821	0.999999	0.999993	0.298097	0.180942	1255	3
INTS3	0.509679	0.097344	0.264686	0.097126	0.042532	0.322702	0.0079	0.049849	0.161817	0.289773	0.999993	0.066075	0.181015	1256	11
WDR20	0.720207	0.058662	0.040942	0.14741	0.00808	1	1	0.974409	0.82618	0.215375	0.999993	0.58549	0.181393	1257	1
NAMPT	0.529425	0.093262	0.914436	0.320936	0.050038	0.231451	0.048719	0.999999	0.078351	0.257916	0.106199	0.37384	0.182058	1258	6
NCL	0.156435	0.061611	0.613211	0.047974	0.211136	0.049846	0.076134	0.329633	0.049127	0.430909	0.754488	0.018184	0.183785	1259	15
SMARCB1	0.021417	0.602142	0.083706	0.186981	0.024448	0.36671	1	0.999999	0.216187	0.18116	0.712277	0.018128	0.18407	1260	13
WDR83	0.194486	0.012544	0.435694	0.275733	0.068129	0.482414	0.093977	0.093041	0.018052	0.17511	0.386852	0.038393	0.184798	1261	10
BAG6	0.130113	1	0.10339	0.217448	0.07505	1	0.289108	0.505806	0.567285	0.152459	0.999993	0.999997	0.184953	1262	2
SPEN	0.014158	1	0.26734	0.328594	0.002532	0.236172	0.038421	0.247397	0.295682	0.126055	0.245046	0.038163	0.185551	1263	2
RARS	0.288506	0.28948	0.082596	0.008224	0.384357	1	0.007086	0.034673	1	0.022808	0.456768	0.012349	0.185551	1264	8
UBE2Q1	0.007924	0.78813	0.357911	0.011668	1	0.952006	0.013506	0.090923	0.032514	0.003749	0.999993	0.164072	0.185708	1265	5
DNAJA3	0.026283	0.296076	1	0.074415	0.015862	1	0.075519	0.065018	0.631965	0.544812	0.828462	0.122313	0.185798	1266	12
TWISTNB	0.157946	1	1	0.214856	0.136502	1	0.153632	0.839761	0.35287	0.042347	0.999993	0.131913	0.186401	1267	14
SRP19	0.428997	0.262605	1	0.073548	0.017541	0.090667	0.047505	0.028184	0.03303	0.404253	0.110685	0.016556	0.186645	1268	16
CCDC93	0.855031	0.548834	1	0.076766	0.032634	1	0.009325	0.157599	0.970258	0.230027	0.143785	0.369998	0.186906	1269	1
MRPS17	0.083772	0.303862	1	0.022362	0.066	1	0.067618	0.262633	0.319181	0.290928	0.807803	0.018005	0.18735	1270	2
PPWD1	0.238929	0.322504	1	0.108937	0.089363	1	0.004823	0.227755	0.228983	0.141134	0.999993	0.021687	0.190031	1271	15
BRD4	0.208463	0.141203	0.958945	0.363891	0.012715	0.719553	0.172643	0.151156	0.201011	0.166051	0.999993	0.030667	0.190553	1272	16
H2AFZ	0.018873	0.242039	1	0.140351	0.096978	0.770982	0.012878	0.19257	0.808225	0.591409	0.999993	0.014621	0.191195	1273	9
UQCRB	0.899057	0.027367	1	0.072615	0.024448	0.990653	0.015555	0.014398	0.877112	0.310165	0.999993	0.020754	0.19139	1274	4
SMC6	0.115266	0.453026	0.321436	0.275009	0.153019	0.105734	0.013484	0.823855	0.087606	0.134274	0.230293	0.308926	0.191656	1275	14
TIPIN	0.118838	0.64532	0.966445	0.212333	0.019038	0.316161	0.171024	0.109099	0.743394	0.088694	0.777113	0.218771	0.191679	1276	4
TFRC	0.103747	0.257508	1	0.127467	0.040332	0.322702	0.004093	0.156569	0.371976	0.317139	0.999993	0.083146	0.192488	1277	12
TSFM	0.099264	0.4663	0.286809	0.020006	0.016694	1	0.016842	0.034829	0.777883	0.961163	0.448734	0.026352	0.193036	1278	6
HIST1H2BI	0.406905	0.10812	0.20418	0.072028	0.091222	1	0.183429	0.050558	1	0.709919	0.503751	0.207959	0.193804	1279	1
TOP1	0.999998	0.097384	0.427495	0.218177	0.170149	1	0.029034	0.041525	1	0.024105	0.783794	0.097611	0.194163	1280	7
ATP5J2	0.071299	0.152212	0.460895	0.190326	0.142053	0.01428	0.198497	0.22876	0.003758	0.588319	0.356706	0.21028	0.194411	1281	10
TOPBP1	0.34679	0.042579	0.694364	0.35652	0.019036	1	0.007859	0.10642	1	0.030441	0.757945	0.067173	0.194685	1282	4
MIPEP	0.314971	0.04911	1	0.075426	0.027046	1	0.00671	0.090788	0.86925	0.999999	0.999993	0.036417	0.195198	1283	6
RRP12	0.056442	0.43737	0.73884	0.047974	0.131874	1	0.135604	0.009943	1	0.269457	0.255503	0.022008	0.195553	1284	8
MRPL49	0.092763	0.690225	0.807696	0.200397	0.022242	1	0.00365	0.191321	0.135312	0.31848	0.191866	0.008089	0.196131	1285	9
DDX5	0.915104	1	1	0.047414	0.007514	0.077818	0.017942	0.028553	0.040138	0.194133	0.199392	0.053365	0.196763	1286	9
XRCC3	0.181069	0.237277	0.242009	0.214354	0.011165	0.465618	0.014052	0.041212	1	0.028753	0.572292	0.021719	0.197712	1287	7
PLA2G10	0.100164	0.197612	0.197894	0.243603	0.120066	0.224912	0.333501	0.401646	0.429227	0.030299	0.319296	0.221947	0.197753	1288	5
PPCDC	0.059452	0.700812	0.483341	0.01318	0.088475	0.027781	0.019508	0.091776	0.011506	0.61546	0.308339	0.057278	0.198407	1289	9
GTPBP8	0.043079	0.215831	1	0.670757	0.013963	1	0.007086	0.640037	0.195645	0.182246	0.315424	0.039729	0.199039	1290	3
KAT8	0.108185	0.313649	0.460895	0.131959	0.034573	0.042976	0.003228	0.059117	0.043484	0.26793	0.361797	0.043024	0.199944	1291	12
TSR3	0.091669	0.848163	0.310078	0.017911	0.092284	0.692279	0.350131	0.933255	1	0.022647	0.999993	0.999997	0.201181	1292	5
FLI1	0.065934	1	0.5766	0.012135	0.336529	0.830554	0.011367	0.116636	0.246445	0.031685	0.999993	0.008458	0.201232	1293	4
COPG1	0.080758	0.798549	0.29572	0.003594	1	1	0.001835	0.016423	0.567831	0.107152	0.999993	0.136146	0.201436	1294	6
HIST1H2AK	0.102968	0.573333	0.300581	0.04909	0.088475	1	0.315014	0.558162	1	0.033656	0.999993	0.545732	0.201774	1295	2
PTDSS1	0.04437	0.350825	1	0.047457	0.053305	1	0.009231	0.094025	0.995843	0.651875	0.999993	0.046736	0.202065	1296	3
PPIAL4C	0.194809	0.124623	0.411799	0.209991	0.217285	0.160767	0.024967	0.098722	0.023056	0.113503	0.908979	0.164411	0.2024	1297	11
ANKLE2	0.197251	0.136713	0.886801	0.207664	0.036027	0.293799	0.008093	0.148302	0.346607	0.909745	0.836447	0.246538	0.202458	1298	14
FOXD4L1	0.069861	0.199907	0.341608	0.362105	0.027901	0.521016	0.072058	0.247397	1	0.20569	0.465836	0.025669	0.202798	1299	9
ZNF830	0.031711	0.29969	0.218455	0.049131	0.428257	0.26804	0.177908	0.121147	0.233524	0.187272	0.265689	0.152788	0.202864	1300	15
NDUFC2-KCTD14	0.053242	0.994366	0.574541	0.149405	0.058791	1	0.015329	0.091776	0.395519	0.256413	0.999993	0.295423	0.202909	1301	3
TRPM7	0.244799	0.226434	0.5766	0.064434	0.093024	1	0.059226	0.05818	1	0.180029	0.999993	0.030061	0.203232	1302	8
MBD3L4	0.151593	0.429223	0.186504	0.656411	0.017013	0.166475	0.039913	0.12572	0.804298	0.220432	0.915378	0.307437	0.203468	1303	6
NHP2L1	0.509297	0.248181	0.567349	0.083095	0.15078	0.330889	0.020016	0.106393	0.025053	0.159223	0.977249	0.185988	0.203702	1304	16
MTIF2	0.059583	0.270561	0.600862	0.144635	0.184854	1	0.026371	0.905527	0.896178	0.222864	0.999993	0.267212	0.203859	1305	4
PDPK1	0.671814	0.015809	0.142199	0.265869	0.011199	0.206663	0.438929	0.542015	0.108328	0.092018	0.520576	0.313412	0.204034	1306	10
EIF3H	0.119151	0.895129	0.098812	0.289163	0.077715	0.085035	0.042483	0.556978	0.42377	0.539093	0.956099	0.048198	0.204157	1307	9
ZBTB11	0.072676	0.050289	0.945977	0.085055	0.125954	1	0.284118	0.168598	0.612742	0.954723	0.889705	0.094297	0.205036	1308	8
SMG7	0.999998	0.362327	0.28304	0.070175	0.01415	0.009954	0.014341	0.159329	0.005352	0.127472	0.661857	0.106613	0.205256	1309	11
FANCE	0.109542	1	0.393715	0.090976	0.195214	0.708077	0.028714	0.150547	0.353686	0.215363	0.999993	0.758931	0.205289	1310	4
COPZ1	0.145916	0.050238	0.442914	0.267527	0.028826	1	0.035199	0.03499	0.957325	0.473227	0.91533	0.28958	0.206722	1311	8
POLR2E	0.307806	0.207859	0.595958	0.084565	0.058841	0.021331	0.205883	0.164555	0.019488	0.030055	0.384519	0.082892	0.206871	1312	16
ATF7	0.0042	0.273713	0.085293	0.999998	0.068955	1	1	0.234278	1	0.55254	0.14053	0.999997	0.207121	1313	1
YME1L1	0.019282	0.474846	0.343683	0.01495	0.010825	0.23222	0.071881	0.17887	0.075496	0.352252	0.999993	0.676017	0.207782	1314	6
CDC42	0.999998	0.021077	0.483502	0.051206	0.002292	0.895059	0.072994	0.999999	1	0.347396	0.810847	0.026429	0.210195	1315	6
MRPL18	0.370768	0.257019	0.345955	0.164044	0.141514	0.092694	0.060829	0.047021	0.005765	0.044315	0.553446	0.320651	0.210532	1316	14
HIST1H2BL	0.132704	0.339889	0.295336	0.028978	0.060887	1	0.135085	0.999999	0.856131	0.286247	0.862302	0.088322	0.210666	1317	5
MLST8	0.805006	0.046735	0.051025	0.249593	0.0127	0.064614	0.171772	0.445891	0.046203	0.435512	0.999993	0.999997	0.210682	1318	4
BAZ1B	0.205764	0.4061	0.218455	0.492376	0.028672	1	0.072136	0.999999	1	0.067892	0.311061	0.941302	0.21211	1319	2
TTC14	0.103687	0.277097	0.853041	0.893233	0.005577	1	0.123863	0.74998	1	0.147455	0.999993	0.041881	0.212276	1320	2
NSMCE1	0.313332	0.57804	1	0.112007	0.020312	0.000785	0.00666	0.431374	0.002552	0.089376	0.999993	0.032589	0.21267	1321	15
GPKOW	0.113431	0.312157	0.805946	0.019724	0.013753	0.227048	0.081777	0.1622	0.101956	0.88006	0.49394	0.083146	0.212794	1322	14
NRBP1	0.195557	0.342878	0.363449	0.088953	0.088463	0.27564	0.033869	0.479575	0.415908	0.556594	0.231232	0.169024	0.213394	1323	13
AQP7	0.165649	0.157141	0.06063	0.303767	0.115575	1	0.306455	0.464306	0.786562	0.263464	0.905738	0.099007	0.214557	1324	5
PRKAR1A	0.999998	0.275665	0.186504	0.02142	0.148182	1	0.135604	0.42591	0.150476	0.242693	0.999993	0.999997	0.214598	1325	3
SNUPN	0.063446	0.31665	1	0.501189	0.004235	0.956669	0.113294	0.196228	0.056126	0.012636	0.999993	0.018056	0.214972	1326	13
FEN1	0.244166	0.241294	1	0.073509	0.189412	0.502632	0.17077	0.137055	0.084602	0.035231	0.420325	0.144302	0.215353	1327	11
WDR7	0.136868	0.471219	1	0.027006	0.040427	0.731445	0.017921	0.046597	0.018347	0.294058	0.999993	0.031559	0.215463	1328	12
MRPL54	0.050751	0.744763	1	0.38356	0.006096	0.444888	0.004633	0.088868	0.277967	0.018343	0.999993	0.20539	0.217156	1329	2
TRUB2	0.144891	1	0.89095	0.014271	0.271392	0.544007	0.007995	0.029821	0.206197	0.164432	0.999993	0.676017	0.217912	1330	5
ATP6V1F	0.310771	0.270293	0.187124	0.249403	0.056822	0.919927	0.093421	0.238988	0.608846	0.006272	0.999993	0.301901	0.218263	1331	8
GOLGA6A	0.170212	0.484856	0.266781	0.999998	0.129154	0.031418	0.115805	0.556978	0.434171	0.098923	0.999993	0.161065	0.218497	1332	10
TUBD1	0.143436	0.661114	0.967915	0.199126	0.238568	0.922012	0.098882	0.999999	0.544492	0.114369	0.994147	0.999997	0.218847	1333	7
DAXX	0.0528	0.932533	0.773706	0.999998	0.110848	0.64331	0.126935	0.999999	0.184713	0.030441	0.311926	0.999997	0.219431	1334	5
FAM136A	0.093974	0.961624	0.292515	0.366119	0.011955	1	0.007995	0.077319	0.114523	0.146725	0.56994	0.039505	0.21962	1335	4
NUDC	0.07805	0.406654	0.240126	0.084479	0.093253	0.135135	0.199862	0.247942	0.139689	0.404	0.894069	0.067107	0.219994	1336	6
CPSF6	0.509389	0.345285	1	0.07561	0.096346	1	0.031856	0.034932	0.448738	0.077977	0.868617	0.130422	0.220815	1337	10
TRNAU1AP	0.232384	0.087245	0.375029	0.377593	0.064719	0.221062	0.02649	0.998443	0.296804	0.209629	0.999993	0.092542	0.221006	1338	6
KRT18	0.51255	0.160924	0.218455	0.143578	0.34914	1	0.224053	0.316743	1	0.083763	0.607628	0.234732	0.221254	1339	1
POTEG	0.511479	0.182738	0.261757	0.714884	0.049591	0.14019	0.072136	0.172466	0.111123	0.985744	0.058429	0.999997	0.222247	1340	13
DPH2	0.10524	1	0.322836	0.087957	1	1	0.122547	0.241578	1	0.418084	0.030112	0.105483	0.222691	1341	2
KAT5	0.24498	0.136185	0.20043	0.396852	0.145003	0.11889	0.299135	0.307589	0.972094	0.603077	0.050041	0.197617	0.222705	1342	5
SLC25A3	0.248905	0.028306	0.333674	0.196649	0.048908	0.110506	0.054346	0.285226	0.262115	0.333822	0.92593	0.161501	0.222777	1343	3
LAS1L	0.430659	0.572751	0.253551	0.056739	0.070723	0.081067	0.192031	0.285396	0.684916	0.154979	0.851469	0.058477	0.222791	1344	10
SRSF11	0.697338	0.192832	0.466182	0.252813	0.014519	0.01906	0.020355	0.500638	0.059335	0.058146	0.73002	0.173751	0.222823	1345	13
SKP2	0.07953	1	0.501712	0.366119	0.011955	0.537119	0.019302	0.009542	0.743394	0.042218	0.999993	0.046959	0.222825	1346	3
DHX30	0.226935	0.218787	0.867072	0.005609	0.010593	0.874007	0.000935	0.004694	0.107951	0.238651	0.999993	0.00301	0.222861	1347	4
RAE1	0.286587	0.241294	0.26868	0.19633	0.037579	0.052362	0.072921	0.104476	0.031535	0.207213	0.320342	0.144302	0.224253	1348	16
UBE2J2	0.231243	0.019813	0.456146	0.217448	0.009582	0.017091	1	0.96227	0.148358	0.095695	0.999993	0.822961	0.224346	1349	3
SDHC	0.775969	0.072572	0.518039	0.307125	0.109001	0.039695	0.122189	0.111311	0.032156	0.141968	0.999993	0.171427	0.224547	1350	12
MRPS22	0.082795	0.366677	0.50076	0.039533	0.056515	0.43285	0.012426	0.018847	0.391509	0.584338	0.919381	0.037293	0.224736	1351	6
MPHOSPH10	0.030371	0.992008	0.307559	0.700954	0.018909	1	0.119482	0.105528	1	0.144377	0.999993	0.013577	0.225968	1352	8
CEP192	0.999998	0.494216	0.254715	0.037636	0.008875	0.182716	0.008116	0.077618	0.216187	0.197548	0.809663	0.017794	0.226132	1353	6
SDE2	0.0113	0.073847	0.245242	0.20735	0.263584	0.069901	0.058416	0.020461	0.082847	0.42273	0.448734	0.371383	0.226296	1354	8
SRRT	0.231695	0.070499	0.261836	0.022543	0.220929	1	0.103893	0.497725	1	0.507586	0.757945	0.251868	0.226312	1355	9
MED7	0.220754	0.105285	1	0.162311	0.231873	0.122124	0.037057	0.554291	0.141592	0.406942	0.684017	0.550934	0.226314	1356	13
C19orf43	0.532098	0.378384	0.033984	0.791234	0.010873	0.024199	0.029766	0.132336	0.13127	0.074462	0.482658	0.227416	0.226423	1357	10
CENPT	0.080758	0.80255	0.32893	0.124006	0.028746	0.270806	0.021734	0.031971	1	0.421711	0.999993	0.006065	0.226468	1358	5
NUP214	0.248196	0.080908	1	0.334392	0.049206	1	0.0164	0.024145	0.382731	0.818062	0.206021	0.047558	0.227108	1359	7
SNAPC1	0.206502	0.890036	1	0.155868	0.247974	1	0.033209	0.262262	1	0.167087	0.828462	0.185879	0.227238	1360	8
NFYC	0.324214	0.379661	0.241153	0.06522	0.006981	0.034956	0.025466	0.045013	0.067105	0.690074	0.213588	0.034884	0.227371	1361	15
DDX56	0.031571	0.172281	0.789856	0.939781	0.013441	0.025578	0.053792	0.032962	0.049079	0.282812	0.999993	0.004559	0.227547	1362	15
UAP1	0.003512	0.009682	0.453479	0.423062	0.03327	0.127671	0.003168	0.07207	0.183199	0.999999	0.999993	0.985647	0.228166	1363	4
MRPS27	0.242614	0.49103	1	0.037939	0.07709	1	0.015582	0.999999	1	0.215	0.999993	0.01637	0.228807	1364	3
RPP14	0.30893	0.263741	1	0.054261	0.194199	1	0.007086	0.052648	1	0.182838	0.999993	0.103229	0.22897	1365	13
SPDYE3	0.379036	0.596508	0.186504	0.246066	0.048934	0.446551	0.212643	0.032099	0.213092	0.401141	0.106121	0.032291	0.229354	1366	9
DCTN1	0.010212	0.241885	1	0.595168	0.068656	1	0.216889	0.534784	1	0.461971	0.149449	0.20462	0.229387	1367	2
GATC	0.142472	0.557532	0.109922	0.275168	0.183623	1	0.103732	0.291676	0.151716	0.276374	0.906698	0.277471	0.229396	1368	3
SUMO2	0.243722	0.822886	0.547534	0.216495	0.195448	0.017975	0.04855	0.51624	0.00055	0.073721	0.273136	0.608362	0.230108	1369	12
KDM1A	0.983169	1	0.2048	0.255462	0.01451	0.515071	0.04262	0.194956	0.458975	0.199176	0.423105	0.027163	0.230131	1370	3
PTMA	0.331321	1	0.604141	0.08241	0.011576	0.441675	0.129176	0.166514	0.293134	0.044739	0.999993	0.086122	0.230248	1371	10
CHTF18	0.036364	0.947924	0.364877	0.520092	0.019201	0.213161	0.045699	0.087716	1	0.095708	0.999993	0.778007	0.230293	1372	4
TSG101	0.153462	0.277581	0.501503	0.101159	0.18377	0.40461	0.057421	0.49298	0.406941	0.999999	0.999993	0.320651	0.230676	1373	9
RPUSD3	0.073774	0.81108	1	0.084089	0.069368	0.854232	0.001975	0.007579	0.166232	0.380502	0.999993	0.999997	0.232295	1374	1
CTBP1	0.999998	0.15827	1	0.097126	0.009802	0.349205	0.024955	0.282695	0.022071	0.306681	0.999993	0.025137	0.232476	1375	4
UTP6	0.031888	0.097816	0.760939	0.368054	0.018318	1	0.010586	0.076636	0.321085	0.718264	0.92554	0.412735	0.232935	1376	4
KRTAP5-7	0.798992	0.155819	0.860329	0.31021	0.059098	1	0.14422	0.573121	1	0.131419	0.994309	0.00904	0.233015	1377	4
CTDNEP1	0.775727	0.224197	0.567661	0.192319	0.00872	0.762701	0.271878	0.999999	1	0.184944	0.241984	0.007262	0.233091	1378	3
MRPL46	0.09861	0.116678	0.767029	0.350821	0.047022	0.64334	0.061652	0.077618	1	0.736803	0.999993	0.083675	0.233749	1379	9
DDX39A	0.335529	0.135731	0.585979	0.049421	0.067858	1	0.021229	0.031337	0.02222	0.999999	0.999993	0.020709	0.23563	1380	4
RMI1	0.756345	0.194874	0.427495	0.13834	0.24279	0.646289	0.228678	0.181637	0.345446	0.1808	0.999993	0.307939	0.235734	1381	7
POU2F1	0.316087	0.156371	1	0.392659	0.097209	1	0.092314	0.121923	0.343203	0.147455	0.429283	0.034538	0.236229	1382	2
GLMN	0.37446	1	1	0.075102	0.016694	0.769681	0.098658	0.570794	0.046974	0.089299	0.999993	0.214487	0.236559	1383	4
USP5	0.30609	0.248181	0.958233	0.100177	0.031084	0.825746	0.088009	0.457941	0.006277	0.225427	0.999993	0.063893	0.236804	1384	13
ZNF335	0.37858	0.160532	0.313426	0.130478	0.102037	0.574958	0.006198	0.615477	0.44263	0.867453	0.999993	0.100816	0.236979	1385	8
PDCD5	0.385236	0.03135	1	0.089464	0.005035	0.969501	0.600351	0.047018	0.717081	0.0178	0.972775	0.023761	0.23735	1386	2
RPF1	0.249062	0.095352	0.877397	0.225722	0.107439	0.468602	0.326259	0.543232	1	0.357548	0.173694	0.090209	0.237392	1387	8
NUP93	0.12448	0.43983	0.658832	0.478563	0.120066	0.005337	0.025601	0.123253	0.000171	0.234113	0.242094	0.343532	0.238103	1388	15
PYCRL	0.033843	1	0.488137	0.136689	0.339583	1	0.128675	0.999999	1	0.098135	0.999993	0.999997	0.238136	1389	1
MEAF6	0.537019	0.104074	0.305831	0.085739	0.842007	1	0.005431	0.999999	1	0.276338	0.199984	0.999997	0.238161	1390	4
SLC25A26	0.286587	0.061611	0.827266	0.190718	0.017342	0.000442	0.013646	0.62779	0.001944	0.351013	0.754488	0.269649	0.238652	1391	9
OSBP	0.053165	0.128984	0.910457	0.348835	0.022919	1	0.026452	0.232388	0.650232	0.362809	0.397685	0.045094	0.238909	1392	9
DPM2	0.194304	1	0.056913	0.999998	0.011955	0.483067	1	0.999999	1	0.285104	0.181947	0.715733	0.239704	1393	2
WDR25	0.046794	0.375701	0.304676	0.176102	0.014407	0.221062	0.091004	0.019758	1	0.999999	0.999993	0.016049	0.240389	1394	8
COPS5	0.488227	0.226931	0.848485	0.218829	0.23033	0.494515	0.008082	0.129659	0.673551	0.251468	0.694108	0.237772	0.240899	1395	10
AASDHPPT	0.172499	0.311079	1	0.017565	0.055366	0.092694	0.010879	0.086835	0.042658	0.351013	0.999993	0.043742	0.241789	1396	11
CHKA	0.049977	0.294359	0.190987	0.084936	0.017925	0.618397	0.709892	0.579158	0.237741	0.999999	0.357813	0.013585	0.242673	1397	5
GEMIN6	0.053407	0.143256	0.994721	0.46387	0.039371	1	0.077901	0.044672	1	0.342136	0.445617	0.137861	0.242696	1398	13
INTS9	0.410343	0.312941	1	0.102659	0.087596	0.349205	0.015818	0.066973	0.037975	0.172961	0.999993	0.123592	0.242951	1399	15
BRD2	0.245954	0.863651	0.240692	0.769239	0.019807	0.054163	0.010317	0.297361	0.19852	0.027323	0.935632	0.032589	0.243323	1400	4
SURF6	0.123291	0.129216	0.974547	0.332159	0.156841	0.351473	0.100384	0.272291	1	0.83904	0.999993	0.133619	0.2445	1401	8
OBFC1	0.595965	0.119919	0.285009	0.992511	0.036027	1	0.004235	0.091274	0.041487	0.204082	0.999993	0.013564	0.244545	1402	8
PPIL4	0.975242	0.26179	0.252908	0.021871	0.164296	0.118817	0.016768	0.151037	0.042378	0.237992	0.999993	0.046959	0.24545	1403	10
KCMF1	0.005021	1	0.1483	0.342696	0.04433	1	0.043544	0.160561	1	0.999999	0.680734	0.009484	0.245498	1404	6
EEFSEC	0.008711	0.702084	0.893598	0.07307	0.037369	0.245938	0.016476	0.059944	0.026882	0.418106	0.999993	0.073854	0.245588	1405	9
MRPL3	0.111522	0.061677	0.637521	0.283074	0.212842	0.013918	0.049112	0.379065	0.002189	0.421149	0.999993	0.169191	0.247958	1406	11
GNL2	0.2171	0.453026	1	0.271527	0.011486	0.029498	0.006372	0.594566	0.091	0.225262	0.818895	0.238853	0.248394	1407	14
DRAP1	0.310429	0.311796	0.248552	0.286383	0.062898	0.854909	0.009753	0.155562	0.041476	0.224917	0.248694	0.163331	0.248623	1408	3
ANAPC5	0.273137	0.070489	0.819952	0.225135	0.048149	0.002004	0.134335	0.995156	0.003618	0.280737	0.862302	0.028829	0.249136	1409	14
MRPL20	0.260933	0.050943	0.771092	0.452452	0.238549	0.237354	0.019974	0.194773	0.266603	0.027824	0.686491	0.119092	0.249741	1410	4
UROS	0.231695	0.269203	0.873959	0.108502	0.083944	1	0.063372	0.463957	0.122566	0.630287	0.999993	0.052452	0.250449	1411	2
URB1	0.105155	0.015687	1	0.364808	0.010348	0.223312	0.157282	0.015514	0.028334	0.771124	0.34434	0.02883	0.250811	1412	15
ZWINT	0.999998	0.004257	0.77428	0.13853	0.085227	0.054557	0.009813	0.121578	0.032148	0.455701	0.363692	0.0064	0.251111	1413	3
STRIP1	0.120929	1	0.216305	0.1589	0.020429	1	0.512194	0.999999	1	0.286247	0.999993	0.999997	0.251276	1414	4
MED29	0.842862	0.135527	0.731681	0.207953	0.106513	1	0.031058	0.098016	0.324934	0.367541	0.294673	0.283817	0.251313	1415	4
RPL10A	0.366722	0.224197	0.278541	0.051798	0.027155	0.010766	0.010093	0.009034	0.018141	0.999999	0.322317	0.057097	0.251369	1416	9
CLK2	0.093974	0.45356	0.415943	0.23478	0.268555	0.763627	0.070809	0.626593	1	0.105983	0.742032	0.74973	0.251667	1417	0
PPIAL4G	0.187529	0.775886	0.216714	0.612854	0.287456	0.010507	0.161227	0.053462	0.103786	0.374945	0.111442	0.446053	0.252085	1418	11
NPLOC4	0.367273	0.094246	0.385543	0.987957	0.137254	0.646649	0.019747	0.644535	0.012396	0.012191	0.522234	0.060757	0.252263	1419	15
DNMT1	0.211573	0.298297	0.354482	0.028937	0.063005	1	0.146499	0.9099	1	0.294692	0.835163	0.123023	0.253132	1420	3
PCYT1A	0.015213	0.312157	0.880965	0.195889	0.091353	1	0.161316	0.365843	0.689983	0.999999	0.999993	0.384239	0.254023	1421	6
MED27	0.472722	0.118798	0.987828	0.246868	0.024448	0.077803	0.032969	0.817137	0.070372	0.261418	0.854132	0.174381	0.254143	1422	7
KRTAP2-2	0.173319	0.232659	0.173104	0.279167	0.023982	1	0.420248	0.999999	1	0.509104	0.708614	0.014905	0.255913	1423	2
TSEN2	0.235533	0.046898	0.967915	0.278252	0.013753	0.273721	0.009325	0.125921	0.03722	0.534088	0.448734	0.133923	0.256893	1424	7
ATP5O	0.007013	0.51956	0.761344	0.377114	0.018714	0.166866	0.093861	0.387571	0.006783	0.137995	0.999993	0.034051	0.257555	1425	7
MED30	0.126704	0.251757	0.353193	0.079246	0.281346	0.013882	0.263948	0.039893	0.049452	0.484392	0.134042	0.021908	0.257852	1426	15
NDUFB3	0.386598	0.087996	1	0.129203	0.05319	1	0.020173	0.293999	1	0.503111	0.999993	0.14217	0.2579	1427	1
CEP55	0.585393	0.289933	0.557713	0.217848	0.226592	0.101306	0.116748	0.454131	0.534833	0.999999	0.062158	0.436498	0.258263	1428	2
RFX5	0.33076	1	0.186504	0.185067	1	1	0.063902	0.434414	0.01015	0.037877	0.999993	0.763986	0.258632	1429	2
GRWD1	0.392624	0.649278	1	0.05716	0.12552	0.402339	0.024951	0.999999	0.021484	0.067695	0.999993	0.999997	0.259072	1430	13
CTNNBL1	0.084099	0.434846	0.556374	0.01284	0.021701	0.449169	0.009753	0.022148	0.017127	0.929333	0.999993	0.034239	0.259472	1431	13
PCBP2	0.999998	0.213493	1	0.073084	0.034814	1	0.047695	0.650989	0.011406	0.305475	0.999993	0.00696	0.259484	1432	14
ALG11	0.10524	1	0.845391	0.413777	0.009187	0.065991	0.005183	0.029654	0.767971	0.103422	0.775108	0.024989	0.259508	1433	7
SNAPC4	0.260539	0.225943	1	0.259106	0.058759	0.042853	0.703936	0.501217	0.297986	0.131419	0.279056	0.038163	0.259823	1434	4
HEXIM1	0.999998	0.392714	0.385821	0.038033	0.044829	1	0.0958	0.052335	0.175417	0.210378	0.311055	0.213572	0.260717	1435	1
EHMT2	0.111522	1	0.064452	0.814449	0.003991	1	0.411931	0.817137	0.516866	0.009439	0.999993	0.999997	0.261726	1436	3
NDUFS3	0.065934	0.254954	1	0.113082	0.098426	0.466362	0.26865	0.279909	0.320535	0.286713	0.745823	0.116233	0.261802	1437	2
SART1	0.221462	0.925021	0.140068	0.102659	0.184367	0.123066	0.302537	0.68058	0.853021	0.567304	0.830665	0.685311	0.261999	1438	8
OSGEP	0.13556	0.304837	0.477724	0.219582	0.204529	0.007146	0.076224	0.670422	0.008911	0.339311	0.999993	0.109992	0.262209	1439	15
OBP2A	0.280072	0.244687	0.125453	0.793837	0.153131	0.587377	0.817558	0.961404	1	0.109512	0.634791	0.136146	0.262379	1440	3
EPRS	0.230089	0.230158	0.439972	0.371607	0.098519	0.266834	0.008089	0.053603	0.14442	0.548255	0.296401	0.01224	0.263279	1441	10
TUBB8	0.2884	0.029252	0.268455	0.016352	0.247317	0.177367	0.258118	0.39416	1	0.572049	0.399934	0.02578	0.263286	1442	6
ATL2	0.015006	0.283726	1	0.243487	0.01123	1	0.13172	0.20996	0.371612	0.488196	0.999993	0.010903	0.263607	1443	8
MCRS1	0.143436	1	1	0.444126	0.053104	0.926732	0.008262	0.027529	0.485037	0.08773	0.386866	0.304774	0.265151	1444	4
PTCD1	0.27742	0.240325	1	0.174148	0.253391	0.805421	0.109067	0.244965	0.010279	0.727048	0.394642	0.251727	0.265406	1445	10
CHMP2A	0.930811	0.162721	0.960193	0.133639	0.133556	0.009737	0.134103	0.190464	0.012396	0.368139	0.707273	0.299347	0.26543	1446	15
POLR2B	0.357981	0.131224	1	0.404047	0.093727	0.559693	0.041368	0.174123	0.44739	0.215796	0.315224	0.154672	0.26551	1447	13
DHX38	0.363412	0.038728	0.848767	0.231259	0.011187	0.090366	0.010391	0.184484	0.13253	0.300886	0.601067	0.01637	0.266072	1448	7
MED15	0.640991	0.469635	0.359845	0.046956	0.173355	0.212305	0.008742	0.057697	0.781179	0.387154	0.122237	0.026897	0.2666	1449	3
GNB1L	0.356821	0.099053	1	0.114907	0.164956	0.247246	0.233487	0.409945	0.022244	0.300525	0.609803	0.2477	0.267006	1450	13
SRP72	0.082273	0.155513	0.801729	0.106936	0.054822	0.538269	0.600351	0.392832	0.075183	0.379233	0.999993	0.300143	0.267373	1451	8
NAA35	0.999998	0.370047	0.294177	0.241273	0.12543	1	0.055519	0.573355	1	0.180773	0.999993	0.182936	0.267725	1452	5
NDUFB11	0.329166	0.295308	0.471	0.241094	0.036093	0.065716	0.008082	0.091565	0.046203	0.215235	0.999993	0.015799	0.268201	1453	1
NUF2	0.165649	0.247292	1	0.366119	0.022016	0.391741	0.017921	0.047251	0.503624	0.289773	0.999993	0.024666	0.268533	1454	10
KRTCAP2	0.234406	0.715097	0.305831	0.140673	0.93153	1	0.174131	0.999999	0.507915	0.135769	0.999993	0.627163	0.270118	1455	0
PRPF6	0.574544	0.303862	0.547986	0.237643	0.14538	0.835542	0.171594	0.20818	0.532214	0.204082	0.999993	0.397679	0.270753	1456	15
IMMT	0.259484	0.269506	0.718937	0.27338	0.048257	1	0.543375	0.1622	1	0.049412	0.999993	0.386846	0.271443	1457	1
FOXK1	0.402335	0.141382	0.687375	0.085004	0.040414	1	0.077495	0.831439	1	0.999999	0.999993	0.999997	0.271859	1458	1
NRF1	0.418251	0.345304	0.039149	0.200369	0.095616	0.145674	0.038283	0.080341	0.098783	0.705794	0.632878	0.320518	0.272836	1459	11
GTF3C5	0.12671	0.283263	0.950302	0.262726	0.004235	0.037341	0.003687	0.075403	0.035496	0.412148	0.592018	0.066852	0.272994	1460	13
RPLP1	0.18602	0.96488	0.322906	0.258902	0.287456	0.17857	0.179949	0.661133	0.102919	0.481378	0.25761	0.063027	0.273179	1461	13
EFNA3	0.130113	1	0.375439	0.129991	1	0.361797	0.077495	0.202708	0.20007	0.999999	0.173694	0.045435	0.274566	1462	1
RNMTL1	0.230817	0.78813	1	0.267591	0.58853	0.530008	0.010348	0.027742	0.34353	0.282017	0.156247	0.999997	0.274804	1463	1
EWSR1	0.381648	0.282029	0.309308	0.267591	0.011955	0.088959	0.050655	0.200826	0.014616	0.535069	0.243046	0.16951	0.27481	1464	11
CBFB	0.289822	0.261405	0.47184	0.13699	0.492489	0.585546	0.099034	0.999999	1	0.177919	0.423105	0.393755	0.275614	1465	5
MIS12	0.249454	0.377224	1	0.166579	0.048271	0.078766	0.010977	0.063297	0.024681	0.303503	0.999993	0.00653	0.276479	1466	9
CLEC18C	0.258379	0.560812	0.29572	0.995018	0.057415	0.818629	0.223423	0.291003	0.260737	0.047211	0.999993	0.999997	0.27705	1467	1
HIST1H2BE	0.574857	0.39636	0.339734	0.02435	0.11139	0.604065	0.0947	0.661245	0.768711	0.215375	0.999993	0.680591	0.277554	1468	3
MECR	0.152622	0.457856	0.684546	0.003225	0.007036	0.140535	0.007454	0.163474	0.349734	0.404253	0.999993	0.0064	0.278438	1469	1
NOA1	0.129155	0.283263	0.400031	0.274229	0.224236	1	0.00909	0.11545	1	0.744771	0.999993	0.72033	0.278746	1470	0
HS6ST1	0.279279	0.143256	0.242072	0.999998	0.278483	1	0.713664	0.434414	1	0.218194	0.376702	0.361965	0.278881	1471	3
AMY1C	0.248905	1	0.310078	0.176194	1	0.620389	0.237119	0.562717	0.416465	0.107724	0.999993	0.218592	0.279492	1472	3
DEXI	0.038966	0.250454	0.200882	0.447349	0.255989	1	0.371264	0.999999	0.983521	0.304203	0.674163	0.103289	0.280096	1473	4
ERH	0.200964	0.379661	0.434099	0.116213	0.331958	0.071364	0.112673	0.004997	0.077289	0.23095	0.423105	0.325593	0.281454	1474	13
RAD50	0.158053	0.364355	1	0.199067	0.120577	0.621144	0.017345	0.299712	0.472592	0.999999	0.999993	0.042598	0.281711	1475	1
MON2	0.183889	0.770319	0.380481	0.642224	0.015847	1	0.020904	0.461484	1	0.050901	0.701439	0.27748	0.282185	1476	1
MRPL13	0.083772	0.401309	0.294177	0.270515	0.036276	0.052641	0.00365	0.046732	0.024815	0.35714	0.798568	0.037644	0.282346	1477	6
HAUS3	0.374363	0.255396	0.310078	0.210141	0.060952	0.017259	0.005518	0.306633	0.000391	0.491914	0.999993	0.42072	0.282737	1478	12
PSMG2	0.653448	0.328842	0.866912	0.237403	0.148522	0.670416	0.022762	0.066804	0.172309	0.10835	0.999993	0.733504	0.283122	1479	3
MTPAP	0.09285	0.680843	0.546597	0.106911	0.117427	0.740708	0.411931	0.043433	0.159172	0.155807	0.881246	0.220862	0.283869	1480	5
TXNL4B	0.495602	0.112985	0.76617	0.474127	0.069083	1	0.012167	0.28483	0.612998	0.252771	0.315424	0.033441	0.284098	1481	4
MED17	0.081672	0.482065	0.912797	0.587674	0.031084	0.834121	0.087562	0.219612	0.048692	0.008898	0.999993	0.912753	0.284813	1482	13
UPF1	0.945645	0.680794	0.071802	0.223778	0.044925	0.002004	0.296038	0.077809	0.021173	0.275343	0.878321	0.127879	0.285691	1483	14
CDK7	0.999998	0.601131	0.324792	0.221198	0.336529	1	0.010261	0.106705	1	0.147455	0.246756	0.067659	0.285774	1484	7
MRPS9	0.093974	0.863651	1	0.396852	0.034716	1	0.00641	0.905889	0.368346	0.186509	0.386327	0.379042	0.286418	1485	3
PDCD11	0.335529	0.863572	0.09459	0.051547	0.044919	0.187842	0.238334	0.628854	0.015309	0.481019	0.634791	0.028815	0.286932	1486	14
RPAP2	0.405112	0.074506	0.91071	0.196124	1	0.272157	0.02028	0.121578	0.028336	0.145408	0.380357	0.054971	0.288241	1487	11
HIST1H2BJ	0.202217	0.318642	0.472155	0.258692	0.25693	0.989704	0.613604	0.722437	1	0.142268	0.999993	0.682896	0.288667	1488	4
ANAPC4	0.164287	0.573333	0.623984	0.067577	0.017529	0.002524	0.031382	0.139261	0.001944	0.414142	0.999993	0.016556	0.289214	1489	14
ST20	0.697064	0.254352	0.088039	0.334392	0.538137	0.080103	0.020107	0.291003	0.067348	0.122592	0.327234	0.448576	0.290793	1490	12
ZW10	0.081672	0.248853	1	0.068255	0.134282	1	0.33303	0.166043	0.187612	0.971755	0.989162	0.246639	0.290942	1491	3
KMT2B	0.268205	0.004321	0.401517	0.313681	0.00622	0.332771	0.020272	0.113368	0.01307	0.457484	0.98076	0.999997	0.290943	1492	3
SMN2	0.480786	0.054132	0.528427	0.058531	0.114286	0.127165	0.442795	0.144946	0.103934	0.212203	0.370006	0.062148	0.291104	1493	12
ELP4	0.227749	0.093262	0.970593	0.211296	0.023109	0.189314	0.354673	0.115492	0.675694	0.999999	0.999993	0.035564	0.291211	1494	3
PRKRIP1	0.082247	0.965942	0.591686	0.376297	0.208644	1	0.010576	0.129163	0.602823	0.226372	0.356364	0.658661	0.291368	1495	2
PFDN5	0.999998	0.515302	0.309308	0.046186	0.013963	0.293102	0.277604	0.868187	0.094834	0.307051	0.169882	0.49982	0.292328	1496	9
MALSU1	0.357981	0.44992	1	0.226675	0.124453	0.322658	0.032746	0.128276	0.330084	0.050603	0.506575	0.279223	0.292328	1497	0
TMEM189	0.38481	0.251757	0.006359	0.053236	0.004174	0.834871	1	0.674873	0.191422	0.333967	0.999993	0.308966	0.292862	1498	3
FTSJ2	0.197314	0.409575	1	0.389032	0.020366	0.008763	0.036379	0.227843	0.741374	0.101031	0.999993	0.999997	0.293173	1499	2
MTCH2	0.403858	0.182837	0.713144	0.006178	0.025047	0.554728	0.060084	0.016693	0.125647	0.999999	0.999993	0.366779	0.293347	1500	6
EIF2B1	0.080896	1	0.859239	0.283456	0.179932	0.643207	0.004448	0.19677	0.178154	0.303331	0.446963	0.082204	0.293393	1501	12
ZFC3H1	0.23322	0.08609	0.629915	0.045961	0.354388	0.361368	0.011526	0.392832	0.422992	0.75745	0.716144	0.008861	0.293804	1502	2
MYH9	0.337113	1	0.29572	0.293622	0.005773	0.010507	0.003126	0.022829	0.000391	0.169799	0.999993	0.111647	0.294671	1503	4
FDX1	0.377382	0.050017	1	0.390996	0.212842	0.00136	0.174131	0.526962	0.260436	0.141134	0.678182	0.407104	0.295112	1504	3
ZC3H8	0.523221	0.356595	1	0.022426	0.010206	1	0.009245	0.013336	1	0.234327	0.484532	0.062747	0.295461	1505	3
MRPL28	0.212727	0.115028	1	0.2256	0.365335	0.075918	0.0683	0.210396	0.743764	0.917636	0.933845	0.369019	0.295467	1506	6
TBCB	0.204406	1	0.516179	0.141423	0.044702	0.978834	0.139941	0.5923	0.484506	0.38656	0.937927	0.034051	0.295483	1507	7
SON	0.183395	0.373175	0.313426	0.019539	0.278299	0.463019	0.008116	0.071502	0.1169	0.999999	0.999993	0.208262	0.295862	1508	10
COX10	0.255742	0.0906	0.912109	0.04423	0.113057	1	0.336663	0.999999	0.491599	0.846238	0.999993	0.009659	0.296202	1509	4
KRTAP2-3	0.999998	0.358272	0.093349	0.29252	0.234916	1	0.10903	0.2517	1	0.89724	0.30001	0.267577	0.296265	1510	1
RGPD8	0.232288	0.764636	1	0.361521	0.176308	0.991551	0.165989	0.472805	0.325489	0.177057	0.541829	0.255686	0.296905	1511	9
TUBGCP6	0.094369	1	0.84881	0.108273	0.071641	0.328565	0.223185	0.379093	0.434341	0.371039	0.999993	0.098131	0.297112	1512	11
AMY1A	0.071894	0.473151	0.866912	0.161604	0.430713	1	0.204325	0.380562	0.954073	0.390893	0.203206	0.18606	0.297609	1513	4
DARS2	0.152708	0.442694	1	0.123536	0.14536	0.020652	0.093364	0.614698	0.043437	0.656094	0.999993	0.133923	0.297701	1514	10
NANOGNB	0.154084	0.437627	0.159547	0.265869	0.332391	0.978262	0.00804	0.207777	0.28068	0.422462	0.541829	0.247647	0.29913	1515	0
RNF4	0.289093	0.111714	0.144269	0.999998	0.008155	0.051767	0.871532	0.999999	1	0.999999	0.30961	0.049959	0.299351	1516	4
POLR3D	0.173319	0.260714	0.68704	0.192384	0.339583	0.839464	0.184701	0.999999	1	0.999999	0.91533	0.224352	0.300148	1517	4
SNRPB	0.470231	0.130573	0.677484	0.080637	0.038352	0.031714	0.06658	0.999999	0.198055	0.571594	0.836447	0.092647	0.300402	1518	14
CCDC115	0.570056	0.145956	0.844802	0.14266	0.141114	0.064614	0.054922	0.999999	0.026468	0.847738	0.455491	0.273651	0.300723	1519	12
MT2A	0.177933	0.351875	0.453983	0.246868	0.25011	1	0.174131	0.999999	0.618245	0.999999	0.909366	0.015414	0.300992	1520	2
ROMO1	0.422926	0.374856	0.29967	0.117163	0.036027	0.0325	0.076961	0.324791	0.041115	0.304203	0.798568	0.065296	0.301936	1521	13
FAM21C	0.207469	0.789205	0.115322	0.214354	0.141114	0.564935	0.692346	0.212686	0.846733	0.39031	0.800422	0.890121	0.302332	1522	3
PA2G4	0.294211	0.783943	0.841041	0.61346	0.021776	0.394686	0.206484	0.877712	0.308075	0.037735	0.311055	0.56738	0.302633	1523	9
MRPS33	0.212727	0.415281	1	0.392757	0.067685	0.403588	0.037059	0.083559	0.835597	0.208174	0.999993	0.090428	0.302742	1524	1
MRPL43	0.177933	0.949054	0.521084	0.032802	0.31454	1	0.04715	0.034287	0.630322	0.291719	0.409824	0.271291	0.303129	1525	7
CHCHD4	0.224983	0.731685	0.827656	0.319876	0.286579	0.808681	0.007995	0.776008	1	0.047799	0.959138	0.399389	0.303227	1526	3
LSM10	0.329127	0.227392	0.324792	0.517169	0.008286	0.802344	0.008024	0.062397	1	0.282964	0.999993	0.384473	0.303878	1527	3
RBBP6	0.223589	0.384509	0.394961	0.169978	0.091269	0.247246	0.150282	0.231794	0.57208	0.999999	0.999993	0.356059	0.304049	1528	15
KDSR	0.134819	0.138676	1	0.267239	1	1	0.0062	0.033299	0.068571	0.342846	0.999993	0.259583	0.305042	1529	4
COMMD3	0.999998	0.21507	0.95605	0.028385	0.049617	0.193717	0.080222	0.080401	0.023198	0.395056	0.999993	0.999997	0.305063	1530	3
CENPI	0.389725	0.345304	0.265441	0.395764	0.555242	0.216117	0.076874	0.009068	0.07899	0.007377	0.181064	0.418435	0.305372	1531	9
MRPL9	0.472484	0.92436	0.884893	0.101424	0.122975	1	0.029596	0.065214	0.014012	0.139388	0.999993	0.692211	0.305936	1532	6
EMC7	0.675073	0.124459	0.306851	0.292525	0.305287	0.783599	0.052762	0.040732	0.674257	0.975615	0.866845	0.120125	0.306069	1533	7
BCAS2	0.182815	0.360152	0.274788	0.163655	0.338137	0.035456	0.016033	0.064637	0.482231	0.853733	0.862302	0.186747	0.306463	1534	13
IPO7	0.123718	0.266148	0.841041	0.653552	0.070559	1	0.017056	0.102485	0.318199	0.348117	0.94041	0.336683	0.307132	1535	7
METTL1	0.034705	0.398774	0.780131	0.21587	0.006411	0.008264	0.012008	0.345073	0.001944	0.833005	0.999993	0.118966	0.307322	1536	12
RBM42	0.202564	0.393973	1	0.139747	0.221887	0.216305	0.030291	0.077417	0.20007	0.591565	0.999993	0.028632	0.30793	1537	8
EIF5A	0.946759	0.056986	1	0.289187	0.151056	0.065399	0.231937	0.123713	0.041476	0.326895	0.685161	0.330877	0.308041	1538	7
SLC52A2	0.038966	0.277968	0.696316	0.339021	0.163442	0.293173	1	0.999999	1	0.020268	0.999993	0.429996	0.308495	1539	0
ACD	0.188546	0.335012	0.282679	0.999998	0.156145	1	0.04715	0.999999	1	0.999999	0.999993	0.457838	0.308845	1540	1
RTTN	0.084137	0.447113	0.468942	0.089241	0.171014	0.620608	0.0062	0.122902	0.053362	0.455701	0.651857	0.05351	0.309063	1541	5
STX18	0.030069	0.588185	1	0.020452	0.009802	0.949095	0.005192	0.34457	0.731381	0.941547	0.999993	0.019697	0.309127	1542	7
C11orf57	0.27742	0.28486	0.798036	0.334797	0.252951	1	0.243612	0.252056	1	0.999999	0.977226	0.110366	0.309829	1543	1
CHMP5	0.277512	0.344072	1	0.176194	0.110411	1	0.016694	0.455947	1	0.999999	0.907545	0.622198	0.310792	1544	5
UBE2N	0.318696	0.303862	1	0.699903	0.014074	0.404225	0.022126	0.125907	0.691847	0.367541	0.190505	0.101268	0.311279	1545	12
TAF10	0.143855	0.260714	0.401437	0.999998	0.051857	0.319927	0.057298	0.515473	0.235776	0.362809	0.999993	0.902231	0.311762	1546	7
CASC3	0.999998	0.030397	0.757273	0.258401	0.061386	1	0.0142	0.999999	1	0.367676	0.92554	0.016556	0.313038	1547	0
MRPL40	0.011566	0.369864	0.561729	0.29252	0.030761	0.380596	0.003208	0.004379	0.160889	0.333822	0.966173	0.004614	0.313171	1548	6
FLAD1	0.334351	1	0.713144	0.201699	0.292068	0.64334	0.114726	0.14756	0.101995	0.115089	0.999993	0.602666	0.313209	1549	0
GOLGA6D	0.262688	0.504085	0.203314	0.469053	0.039791	0.021199	0.363772	0.436016	0.049854	0.223582	0.965645	0.700715	0.31323	1550	12
HJURP	0.367355	0.342878	0.427495	0.284903	0.25011	0.074104	0.022301	0.131804	0.013248	0.173125	0.40306	0.248292	0.313891	1551	9
GTF2A1	0.467232	0.735237	1	0.080637	0.070086	0.179718	0.0174	0.194956	0.190528	0.163937	0.484461	0.284797	0.315584	1552	3
PPIH	0.053147	1	1	0.235826	0.151495	0.089696	0.015287	0.290079	0.005352	0.396382	0.725518	0.392339	0.316104	1553	10
ARPC2	0.281252	0.046992	1	0.733385	0.004785	1	0.031488	0.30718	0.849658	0.352252	0.999993	0.729986	0.316752	1554	4
CAND1	0.281506	0.353659	1	0.999998	0.065379	1	0.01726	0.625593	1	0.057125	0.617311	0.074506	0.317582	1555	4
POLA1	0.425211	0.53335	0.106223	0.153288	0.210411	0.102271	0.114266	0.474447	0.397434	0.513323	0.999993	0.356282	0.317811	1556	10
FAM35A	0.220012	0.564074	0.182944	0.224071	0.375117	1	0.261086	0.877615	0.060557	0.999999	0.492635	0.517626	0.318101	1557	1
FOXRED1	0.072553	0.565225	0.840214	0.00495	0.027264	1	0.004065	0.037499	0.261537	0.933446	0.999993	0.093599	0.318889	1558	2
CASC5	0.817397	0.589184	0.098191	0.295368	0.191515	0.865037	0.0521	0.093377	0.572952	0.999999	0.343696	0.377067	0.319532	1559	12
MASTL	0.375013	0.982395	0.913449	0.715457	0.240028	0.824333	0.181051	0.256634	0.610742	0.266097	0.082321	0.394716	0.320555	1560	12
POLR3F	0.262688	0.329015	1	0.054305	0.312225	1	0.019789	0.057168	1	0.493133	0.999993	0.031583	0.32062	1561	3
GTF3C1	0.054046	1	0.588484	0.011309	0.009419	0.0247	0.034625	0.22876	0.161792	0.719832	0.999993	0.005743	0.321265	1562	13
ZC3H13	0.999998	1	0.534845	0.094024	0.00196	1	0.008082	0.029415	1	0.999999	0.108443	0.01386	0.321644	1563	0
TTI2	0.87466	0.247292	0.616379	0.397316	0.571129	0.739193	0.05865	0.516969	0.401084	0.210649	0.184147	0.164411	0.322304	1564	9
MRPS18C	0.051169	0.429444	0.910936	0.146337	0.023733	0.482536	0.215445	0.021362	0.291189	0.748378	0.707273	0.233017	0.322445	1565	6
NACA	0.773784	0.167527	0.917767	0.169372	0.129149	1	0.020388	0.109331	1	0.475952	0.894998	0.08246	0.322662	1566	4
NUP133	0.268024	0.385385	0.495747	0.283175	0.012322	0.79991	0.022113	0.041838	0.66371	0.362598	0.999993	0.124684	0.322887	1567	9
NFYA	0.852904	1	0.785147	0.304281	0.037478	1	0.322597	0.008484	0.192974	0.324226	0.149449	0.119568	0.323412	1568	3
SUDS3	0.414979	0.666077	1	0.144955	0.184083	0.07836	0.027909	0.079701	0.268197	0.483315	0.234794	0.558999	0.324887	1569	10
SETD1A	0.408735	1	0.414773	0.010279	0.016723	1	0.420639	0.0329	0.129772	0.241384	0.221938	0.024876	0.32506	1570	14
KRTAP4-8	0.270473	0.129614	0.156132	0.999998	0.12103	1	0.379949	0.277498	1	0.39675	0.891654	0.593489	0.325211	1571	2
IPO11	0.233398	0.353915	0.873959	0.166579	0.297806	0.201636	0.013506	0.066973	0.55485	0.626892	0.357725	0.085214	0.32586	1572	10
TRIM73	0.936642	0.368151	0.452127	0.283749	0.043692	1	0.279588	0.024601	0.220738	0.992384	0.160461	0.194574	0.32595	1573	1
EBNA1BP2	0.340434	0.609511	0.84736	0.400935	0.312125	0.26063	0.062653	0.999999	0.025226	0.054051	0.267673	0.049953	0.32628	1574	11
TFB2M	0.170135	1	1	0.312905	0.137394	0.443971	0.220602	0.273693	1	0.339962	0.40306	0.137797	0.326433	1575	3
HIST1H2AJ	0.644126	1	0.334642	0.318706	0.145956	0.006452	0.018686	0.342929	0.013396	0.308711	0.827592	0.999997	0.326674	1576	11
BUD13	0.042613	1	0.98544	0.51274	0.141114	1	0.040014	0.292289	1	0.702298	0.126957	0.774542	0.326927	1577	3
KRTAP4-2	0.792001	0.083461	0.197111	0.442448	0.10286	1	0.214912	0.999999	1	0.999999	0.446702	0.157838	0.32868	1578	3
WDR46	0.50759	0.080558	1	0.150377	0.02843	1	0.039879	0.011517	0.03303	0.70442	0.624526	0.295873	0.328983	1579	8
GEMIN2	0.034884	0.478249	0.950601	0.290389	0.367924	0.226484	0.033638	0.159119	0.046011	0.082543	0.999993	0.021446	0.329157	1580	6
NDUFA6	0.019659	0.410967	0.836038	0.24744	0.036971	0.604974	0.035196	0.283896	0.291189	0.818899	0.999993	0.039505	0.329203	1581	1
CDC20	0.484412	0.394188	0.451549	0.249236	0.393413	0.007798	0.144449	0.189009	0.002241	0.182357	0.265689	0.046959	0.329551	1582	15
MBD3L2	0.252804	0.037117	0.544095	0.720175	0.024012	0.483776	0.048557	0.182589	1	0.408646	0.686365	0.036622	0.330725	1583	5
LSM3	0.297159	0.284492	0.756946	0.526595	0.199462	0.395841	0.364293	0.999999	0.134763	0.096373	0.880403	0.636539	0.330726	1584	10
MRPL39	0.114207	0.947555	1	0.097294	0.214778	0.000785	0.052645	0.142662	0.006976	0.447228	0.764221	0.283901	0.331003	1585	14
SCAP	0.230089	0.750254	0.521084	0.005829	0.000967	0.016358	0.113761	0.459471	0.087606	0.999999	0.432397	0.999997	0.331243	1586	9
GABPB1	0.382809	0.281583	0.486523	0.283988	0.116358	1	0.122816	0.082785	1	0.500672	0.999993	0.240411	0.333398	1587	5
OPA1	0.713967	0.135186	0.987488	0.059232	0.007144	0.356204	0.012387	0.09397	1	0.532848	0.844241	0.051433	0.334017	1588	2
CTPS1	0.337629	0.330414	0.296511	0.87348	0.111489	0.017975	0.017213	0.081198	0.365141	0.48344	0.913292	0.679444	0.334022	1589	7
DROSHA	0.425211	0.014393	0.859087	0.129487	0.243047	0.201556	0.051718	0.449821	0.131492	0.759711	0.999993	0.207203	0.334129	1590	11
SENP6	0.546093	0.090402	1	0.016155	0.126252	1	0.013543	0.637753	0.302098	0.999999	0.999993	0.24297	0.336172	1591	10
CDK2	0.426974	0.250917	0.912109	0.999998	0.019658	0.268393	0.027109	0.525296	0.031865	0.00509	0.422715	0.880953	0.336816	1592	8
WARS	0.339821	0.120378	0.257671	0.995018	0.191508	0.978834	0.336501	0.820534	0.325489	0.711507	0.953467	0.283129	0.338161	1593	7
CGB2	0.155021	0.419292	1	0.161604	0.065473	0.256098	1	0.999999	0.342164	0.26122	0.69931	0.140153	0.340256	1594	7
SCGB1C1	0.999998	0.129584	1	0.274412	0.07101	0.281657	0.337211	0.999999	0.915674	0.95306	0.34434	0.362611	0.340776	1595	3
CSNK1A1	0.532205	1	0.729046	0.274412	0.048257	0.470775	0.069351	0.635841	0.129772	0.16221	0.407567	0.797561	0.34099	1596	9
ECM1	0.097552	0.992008	0.335037	0.392757	1	1	0.138631	0.51953		0.347396	0.303112	0.999997	0.341216	1597	1
ARGLU1	0.802502	0.449358	1	0.117547	0.028608	0.015365	0.236205	0.168287	0.415903	0.222102	0.999993	0.162908	0.342782	1598	7
AQP5	0.243722	0.043345	0.160278	0.999998	0.998856	1	1	0.999999	1	0.282973	0.40306	0.999997	0.343017	1599	0
NKTR	0.165649	1	1	0.235826	0.057897	1	0.055349	0.999999	1	0.499557	0.450725	0.01905	0.343276	1600	0
MMGT1	0.884726	0.308504	0.987828	0.226565	0.024448	0.43446	0.027522	0.07344	0.398937	0.379021	0.696644	0.019076	0.343763	1601	10
DIEXF	0.410327	0.277746	0.460823	0.545197	0.015368	0.171095	0.009282	0.427213	0.023346	0.261421	0.999993	0.045406	0.344037	1602	10
LENG8	0.143067	0.324366	0.618995	0.363964	0.08576	0.516913	0.126525	0.470085	1	0.999999	0.999993	0.041938	0.344165	1603	9
ZNF131	0.308688	0.503335	1	0.380106	0.055366	0.37494	0.191632	0.056387	1	0.298507	0.572651	0.311795	0.344397	1604	2
POLR2H	0.801071	0.294729	0.400347	0.127459	0.156841	0.050192	0.019173	0.130459	0.32564	0.999999	0.999993	0.154931	0.347538	1605	12
NCOA2	0.071871	1	0.186504	0.444502	0.707434	0.015266	0.251717	0.8837	0.053362	0.115947	0.999993	0.999997	0.34811	1606	0
RIOK1	0.910694	0.240569	1	0.027537	0.091197	0.232707	0.006685	0.071675	0.026065	0.455701	0.999993	0.114121	0.348135	1607	13
POM121	0.21743	0.073099	0.779287	0.845311	0.292934	0.977401	0.022995	0.160817	0.367698	0.403426	0.977249	0.103134	0.34818	1608	3
HIST1H4K	0.005021	0.979804	0.435073	0.226132	0.265121	0.056715	0.783465	0.243388	0.066452	0.188508	0.777077	0.48008	0.350097	1609	2
KIAA1429	0.006665	0.52325	0.324132	0.397518	0.017529	1	0.025219	0.292289	1	0.376307	0.754488	0.135954	0.35022	1610	6
CPSF4	0.558263	0.249067	0.959184	0.376055	0.086374	0.03915	0.09085	0.022529	0.005235	0.325302	0.999993	0.316671	0.350679	1611	13
CDK4	0.999998	0.019338	0.351989	0.421786	0.012096	0.004	1	0.999999	0.902854	0.038625	0.350864	0.999997	0.351426	1612	5
COQ7	0.388102	0.099034	1	0.062498	0.323054	0.67682	0.011609	0.123966	0.408737	0.999999	0.999993	0.187116	0.355578	1613	2
SPC24	0.029218	0.409575	0.844703	0.377593	0.052305	0.000165	0.005781	0.035734	0.000516	0.333938	0.489299	0.500234	0.355766	1614	15
EIF4B	0.134819	0.247292	1	0.501777	0.008031	0.811046	0.464304	0.105178	0.273994	0.020678	0.999993	0.116563	0.355798	1615	5
USP8	0.397639	0.314469	1	0.306097	0.712955	1	0.095486	0.501217	1	0.917636	0.169715	0.52294	0.356054	1616	5
RANBP1	0.334622	0.37756	0.771092	0.00424	0.011387	0.811045	0.018078	0.073124	0.018696	0.999999	0.428472	0.130755	0.356091	1617	9
PTBP1	0.636897	0.54267	1	0.172587	0.02776	1	0.018124	0.013836	0.946192	0.098923	0.999993	0.0117	0.357629	1618	6
EMC3	0.52467	0.063356	0.563524	0.499186	0.018351	1	0.087369	0.183883	0.889812	0.216496	0.999993	0.612803	0.357841	1619	7
ISY1-RAB43	0.111522	0.525784	0.189527	0.728601	0.190525	1	0.070613	0.128245	0.573225	0.631447	0.960122	0.429815	0.358154	1620	4
PABPC1	0.148778	0.121446	0.567661	0.921918	0.01317	0.123588	0.591968	0.104383	0.024047	0.0248	0.747741	0.999997	0.35822	1621	15
ATP6V1H	0.100025	1	0.807365	0.027006	0.081651	0.273997	0.126525	0.049193	0.003098	0.590425	0.999993	0.371459	0.358475	1622	10
LDLR	0.881762	0.630976	0.088039	0.003912	0.008876	0.474556	0.002699	0.011106	1	0.999999	0.724927	0.232693	0.359507	1623	0
VHL	0.722068	1	0.054823	0.054032	0.073434	0.420811	0.258786	0.249605	0.087606	0.54195	0.464126	0.433821	0.361456	1624	8
PRAMEF6	0.207207	0.276854	1	0.447859	0.063878	0.092694	0.91488	0.999999	0.406941	0.093271	0.999993	0.626861	0.362357	1625	3
MRPS28	0.010879	1	1	0.999998	0.307674	0.032005	0.341471	0.999999	0.915536	0.252771	0.384519	0.012394	0.362995	1626	9
TPRKB	0.335529	0.413797	0.734082	0.208936	0.052062	1	0.005502	0.067878	0.871095	0.390584	0.841418	0.199367	0.363057	1627	3
KDM8	0.280179	0.448836	1	0.027963	0.189412	1	0.174131	0.240162	0.762873	0.511574	0.999993	0.801358	0.364507	1628	11
EIF5B	0.202404	0.300331	1	0.460622	0.03958	1	0.109067	0.392497	0.844014	0.442169	0.429464	0.086887	0.364897	1629	7
SHMT2	0.149927	0.078612	0.29298	0.439197	0.284507	1	0.744738	0.427276	1	0.453752	0.98965	0.005006	0.366088	1630	3
SMG9	0.999998	0.510058	1	0.108273	0.022012	0.462901	0.222783	0.999999	1	0.114369	0.999993	0.00904	0.36642	1631	0
EIF3F	0.640369	0.869917	0.363449	0.370237	0.303048	0.053707	0.047437	0.144378	0.013873	0.141134	0.898177	0.189473	0.366843	1632	11
TUBA1C	0.379036	0.060775	0.618982	0.35546	0.097209	1	0.20157	0.251246	1	0.381709	0.779678	0.024274	0.367248	1633	4
DCTN6	0.605619	0.130656	1	0.038394	0.021606	1	0.010261	0.999999	1	0.999999	0.999993	0.162905	0.368138	1634	8
NDUFAF1	0.492071	0.529802	1	0.246868	0.060887	1	0.010391	0.174686	0.807944	0.242693	0.969829	0.173955	0.36947	1635	3
DDX24	0.172498	0.378731	0.959021	0.751304	0.307028	0.030343	0.362659	0.088622	0.29452	0.210172	0.621594	0.213935	0.370695	1636	10
PSMD1	0.511845	1	0.747757	0.2138	0.084695	0.003608	0.010139	0.125907	0.002166	0.229599	0.920326	0.076323	0.370722	1637	14
C8orf44	0.465697	0.935469	0.192736	0.999998	1	1	0.275872	0.999999	1	0.254271	0.121464	0.999997	0.370785	1638	0
PI4KB	0.701691	0.339925	0.52999	0.033216	0.005664	1	0.135266	0.10385	0.133436	0.421149	0.401676	0.270791	0.3708	1639	2
COX14	0.543745	0.892795	1	0.142894	0.196221	1	0.0142	0.095711	1	0.200153	0.999993	0.212667	0.371949	1640	0
MTF1	0.807029	0.666077	0.343603	0.402305	0.00622	1	0.007454	0.137777	0.586565	0.155278	0.999993	0.081141	0.372954	1641	1
ACTR3	0.999998	0.185465	1	0.274909	0.136088	0.661331	0.049756	0.197729	0.1184	0.472945	0.999993	0.086908	0.373927	1642	6
MBTPS1	0.012092	0.738276	0.930528	0.004691	0.000967	0.803626	0.004625	0.115774	0.347214	0.999999	0.999993	0.999997	0.375184	1643	3
BRD9	0.152711	0.328842	0.30155	0.700636	0.013171	0.198303	1	0.999999	1	0.421839	0.685785	0.403436	0.375341	1644	2
VPS53	0.432548	0.51422	0.318949	0.860305	0.066726	1	0.085188	0.20996	0.63161	0.093432	0.999993	0.999997	0.375748	1645	1
VPS18	0.645288	0.107389	0.836576	0.05044	0.005959	0.679136	0.012961	0.22185	0.879043	0.999999	0.999993	0.033959	0.376339	1646	7
AGAP6	0.395614	0.797551	0.454982	0.745536	0.144016	0.002004	0.360306	0.302648	0.00495	0.235725	0.198239	0.38402	0.37796	1647	12
PDCD7	0.999998	0.149621	0.319808	0.073548	1	1	0.504634	0.117604	1	0.436185	0.244455	0.197183	0.377997	1648	1
SDHAF2	0.472797	0.868499	1	0.073509	0.125899	0.57919	0.009325	0.077618	0.035496	0.284508	0.999993	0.181422	0.378653	1649	7
SF3A2	0.076999	0.684938	0.270475	0.946446	0.163442	0.068551	0.658478	0.263131	0.31129	0.297456	0.461484	0.153256	0.37947	1650	12
MAD2L2	0.352914	0.901871	0.406099	0.507367	0.07211	0.01511	0.215445	0.091774	0.041476	0.688393	0.005979	0.025641	0.379507	1651	11
NUP35	0.321213	0.421733	0.96217	0.340894	0.275119	0.944362	1	0.20992	0.685548	0.026944	0.999993	0.044701	0.381314	1652	3
GTF2F2	0.360327	1	1	0.404084	0.056549	1	0.099616	0.163624	1	0.038077	0.999993	0.19257	0.382205	1653	3
NDUFS7	0.30289	0.464732	1	0.565035	0.247313	0.478875	0.0139	0.159119	0.112755	0.22689	0.999993	0.127544	0.383811	1654	1
COA3	0.57818	0.051715	0.318562	0.420716	0.516441	0.599496	0.186515	0.057089	0.073055	0.349281	0.643947	0.041166	0.384999	1655	7
RPIA	0.720092	0.078132	0.777443	0.085371	0.406971	0.649619	0.050142	0.121578	0.625402	0.364122	0.999993	0.10626	0.385547	1656	2
DLD	0.999998	0.539121	0.953307	0.170528	0.017132	0.306396	0.009325	0.055403	0.051435	0.232346	0.999993	0.022739	0.385734	1657	8
EIF3M	0.267269	0.013886	0.850046	0.319798	0.406669	1	0.367791	0.471866	0.834626	0.467077	0.999993	0.039892	0.38723	1658	4
LCE3E	0.156098	0.486338	1	0.165625	0.288795	1	0.181904	0.358925	0.216347	0.653058	0.999993	0.157461	0.387566	1659	1
TAF1A	0.105893	0.529049	1	0.301677	0.140453	0.927977	0.070976	0.378231	1	0.475952	0.863977	0.07945	0.388815	1660	2
NDUFA8	0.221671	1	1	0.015942	0.055071	1	0.007444	0.023387	1	0.558336	0.999993	0.071515	0.390004	1661	2
TP53TG3C	0.018985	0.090884	1	0.39375	0.127293	0.200971	0.386838	0.840004	0.532239	0.956486	0.999993	0.029708	0.390294	1662	9
SPC25	0.239591	0.614581	0.810801	0.74508	0.43432	0.953385	0.076607	0.446656	0.502187	0.347396	0.338784	0.447995	0.390858	1663	14
KRTAP5-6	0.23288	0.303424	1	0.493691	0.080677	1	0.478532	0.422352	1	0.093746	0.777077	0.165098	0.390978	1664	1
POMZP3	0.037923	0.088471	0.303133	0.969551	0.551433	0.534509	1	0.158638	0.804913	0.479544	0.01139	0.999997	0.391338	1665	0
BOLA3	0.177933	0.172281	1	0.999998	0.554766	0.875236	0.174131	0.913415	0.153044	0.228557	0.999993	0.062128	0.391661	1666	0
ABHD11	0.048649	0.173401	1	0.60998	0.055978	0.057447	0.174131	0.999999	0.391938	0.999999	0.999993	0.023662	0.392056	1667	4
PPA1	0.999998	0.129614	1	0.040524	0.035313	1	0.012167	0.955614	1	0.654825	0.999993	0.190267	0.392219	1668	7
ICT1	0.33535	0.449903	0.677484	0.336838	0.12543	0.521834	0.017732	0.471861	0.135652	0.767958	0.999993	0.999997	0.393371	1669	1
ZNF781	0.45296	0.330828	0.182201	0.378709	0.587771	1	0.042483	0.570457	1	0.413163	0.686097	0.618044	0.395936	1670	0
EIF1	0.235533	0.270293	0.945977	0.241557	0.117624	0.004	0.606428	0.999999	0.262379	0.802049	0.53197	0.539763	0.401131	1671	11
HAUS1	0.563013	0.257019	0.744615	0.277597	0.336707	0.087111	0.321594	0.630483	0.087189	0.467077	0.708614	0.358229	0.401892	1672	14
SETD8	0.181893	0.439898	0.548681	0.577213	0.363906	1	0.207901	0.885699	1	0.771695	0.103186	0.270286	0.401902	1673	3
PIK3CG	0.999998	0.434912	0.029684	0.999998	0.013293	0.200971	0.170359	0.232461	0.762206	0.999999	0.370006	0.999997	0.402459	1674	0
HIST1H2BC	0.10524	1	0.322937	0.999998	0.195448	0.466286	0.153361	0.09943	0.366878	0.482046	0.999993	0.999997	0.402492	1675	2
KIF18A	0.031482	0.725747	1	0.061138	0.017645	0.679136	1	0.999999	1	0.079978	0.999993	0.029838	0.402863	1676	6
PMF1	0.552453	0.403945	0.274293	0.699713	0.357767	0.184635	0.207785	0.100584	0.125464	0.402062	0.799634	0.111761	0.403004	1677	8
NRD1	0.356232	0.596873	1	0.171772	0.070723	0.020716	0.450217	0.271586	0.147175	0.111545	0.999993	0.217974	0.403224	1678	2
TBL2	0.758856	0.24438	1	0.912077	0.036194	0.362466	0.057421	0.307458	1	0.457448	0.350864	0.287983	0.404156	1679	0
YBEY	0.409839	0.403226	1	0.134605	0.084175	0.176372	0.313114	0.640969	0.911349	0.999999	0.999993	0.999997	0.406533	1680	3
RPL22	0.309885	0.078132	0.870068	0.536228	0.065473	1	0.341471	0.867317	0.470457	0.473081	0.936233	0.220056	0.407276	1681	3
MED31	0.574544	0.663981	0.682514	0.186031	0.256551	0.964282	0.026757	0.221453	0.176188	0.515176	0.299688	0.290597	0.407432	1682	3
GTF3C6	0.326588	0.434027	0.969103	0.244972	0.250572	0.998591	0.38146	0.431723	0.572002	0.662941	0.908714	0.435132	0.407743	1683	10
PABPN1	0.37181	0.614581	0.500247	0.05736	0.162542	0.002004	0.057925	0.148923	0.000801	0.443808	0.70071	0.063563	0.407809	1684	15
CCNF	0.154378	0.394097	0.993131	0.423322	1	1	0.167855	0.999999	1	0.226962	0.999993	0.023336	0.40871	1685	2
ZBTB17	0.317978	0.471182	0.912109	0.665514	0.350206	0.167266	0.189374	0.407667	0.032779	0.098691	0.999993	0.999997	0.410694	1686	9
FAM72A	0.184076	1	0.527044	0.622659	0.210848	1	0.295829	0.896172	0.534674	0.116151	0.547952	0.999997	0.411436	1687	8
C12orf65	0.341631	0.402213	1	0.999998	0.128817	1	0.423635	0.999999	1	0.115333	0.999993	0.767193	0.412924	1688	0
GABPA	0.085951	0.876526	1	0.07096	0.029069	0.006452	0.952558	0.242114	0.139905	0.045929	0.742032	0.106832	0.413992	1689	12
NUPL1	0.95723	0.315254	1	0.036408	0.06035	0.116544	0.023809	0.47266	0.012895	0.51568	0.5482	0.020381	0.415467	1690	5
PSMG4	0.344459	0.527209	0.489162	0.150301	0.322751	0.020652	0.326027	0.510631	0.088324	0.554755	0.999993	0.177059	0.41681	1691	15
MRPL33	0.413125	1	0.47958	0.196728	0.420647	0.18509	0.189274	0.999999	0.362669	0.069194	0.999993	0.524011	0.416886	1692	11
GTF2E2	0.025613	1	1	0.041163	0.08472	0.700608	0.0079	0.549885	1	0.750392	0.999993	0.400882	0.417556	1693	7
TRMT6	0.377307	0.460517	1	0.074415	0.016841	0.432795	0.010535	0.117221	0.059639	0.543722	0.999993	0.06022	0.418912	1694	5
RPAP1	0.847353	0.156414	0.779287	0.682151	0.087563	1	0.048719	0.082968	1	0.051155	0.822532	0.517595	0.419283	1695	7
MRPL50	0.230476	0.388567	0.810801	0.198435	1	1	0.061985	0.102925	0.064783	0.453477	0.999993	0.683861	0.421022	1696	3
INCENP	0.999998	0.656881	0.456146	0.107078	0.141743	1	0.005431	0.034829	0.037595	0.999999	0.386852	0.026352	0.421499	1697	13
COX7B	0.666536	0.131313	0.827222	0.177422	1	1	0.011305	0.271321	0.017354	0.043369	0.999993	0.006952	0.421979	1698	9
ATP6V0E1	0.999998	0.039232	1	0.014271	0.016694	0.623778	0.020016	0.001836	0.026547	0.941504	0.807803	0.999997	0.423517	1699	0
PAF1	0.240378	0.577538	0.468942	0.999998	0.086815	0.684751	0.265014	0.144547	0.020055	0.380139	0.999993	0.064192	0.42454	1700	7
RPP38	0.465697	0.832642	1	0.047277	0.091733	0.247644	0.088606	0.041518	0.00055	0.387435	0.999993	0.187127	0.426566	1701	13
COX5B	0.339188	0.514042	0.859087	0.104927	0.219118	1	0.127476	0.07305	0.262379	0.583624	0.999993	0.035397	0.426615	1702	3
C16orf62	0.773736	0.020853	1	0.036573	0.021464	1	0.115859	0.074325	1	0.999999	0.739335	0.999997	0.427597	1703	0
NDUFAF7	0.544423	0.060697	0.283692	0.526089	0.220929	0.223312	0.329114	0.999999	0.002642	0.999999	0.96688	0.551573	0.427602	1704	4
ATRX	0.38144	0.764061	0.431471	0.999998	0.424601	1	0.328353	0.999999	1	0.259103	0.972775	0.999997	0.428036	1705	0
SRPR	0.202564	0.558466	0.30155	0.217448	0.369824	0.895205	0.48769	0.083681	0.456399	0.51568	0.537475	0.171427	0.428757	1706	9
ZC3H18	0.66379	0.680033	0.978202	0.02895	0.193592	1	0.181091	0.055403	0.571294	0.197041	0.955415	0.050021	0.430416	1707	6
STOML2	0.460149	0.286622	0.483516	0.402008	0.060887	1	1	0.999999	0.980527	0.083621	0.890943	0.872624	0.431078	1708	1
RPL29	0.313994	0.500546	0.913668	0.133378	0.251115	0.240791	0.420639	0.708598	0.149972	0.446523	0.442312	0.836865	0.431476	1709	13
SPCS2	0.10539	1	1	0.157365	0.059098	1	0.069786	0.999999	0.378473	0.705882	0.999993	0.395523	0.431623	1710	4
PRUNE	0.212372	1	0.394235	0.220005	0.469961	1	0.164824	0.999999		0.478612	0.999993	0.999997	0.432098	1711	2
PIKFYVE	0.709641	0.10063	0.427495	0.699713	0.438889	1	0.089593	0.390491	1	0.999999	0.178456	0.289208	0.433192	1712	0
MRPL19	0.116284	0.926851	1	0.1021	0.039146	0.238482	0.004235	0.130459	0.975787	0.750208	0.920402	0.025074	0.433246	1713	2
MED22	0.834793	0.230158	0.636462	0.10805	0.019592	0.856587	0.044188	0.045609	0.328376	0.706066	0.999993	0.029467	0.43331	1714	7
NDUFB6	0.741027	0.753082	1	0.127459	0.116668	1	0.017671	0.272576	1	0.126559	0.999993	0.021849	0.434243	1715	5
NUP107	0.022931	1	0.563524	0.606588	0.039995	1	0.016828	0.148763	0.117483	0.30573	0.722707	0.02082	0.434627	1716	5
TUBGCP4	0.581071	0.468614	0.547899	0.402008	0.169091	0.130964	0.198108	0.108666	0.027383	0.379731	0.789273	0.134182	0.435311	1717	13
NUFIP1	0.32506	0.979823	1	0.394229	0.888508	0.955781	0.140393	0.999999	0.748829	0.483186	0.30169	0.55478	0.438707	1718	3
IBA57	0.515929	1	0.539406	0.363937	0.195448	1	0.332511	0.999999	1	0.363941	0.999993	0.287695	0.439935	1719	2
NPM1	0.541302	0.173443	0.993913	0.267803	0.11865	0.375876	0.339548	0.74998	0.030273	0.736033	0.999993	0.05687	0.440425	1720	13
AMY1B	0.221462	0.448348	0.550162	0.043582	0.435175	1	0.124948	0.84858	0.784665	0.750208	0.764221	0.100679	0.441761	1721	5
ATP6V1E1	0.083422	0.521496	1	0.57503	0.113054	0.811019	0.003137	0.041727	0.135526	0.363023	0.999993	0.117705	0.44226	1722	7
UQCRC2	0.533792	0.494216	0.390303	0.369405	0.068685	0.036703	0.01361	0.00606	0.675694	0.750392	0.999993	0.048467	0.44226	1722	6
MDH2	0.091992	0.184412	1	0.700636	1	0.900969	0.068004	0.274377	1	0.999999	0.125332	0.445715	0.442524	1724	0
DHFRL1	0.10995	0.323973	0.416423	0.791667	0.470108	1	0.340312	0.427171	1	0.485736	0.857039	0.146438	0.443265	1725	1
CTDP1	0.999998	0.133748	1	0.031073	0.058611	0.001495	0.004436	0.017942	0.021173	0.999999	0.754488	0.028257	0.444118	1726	12
MRPL23	0.134819	0.437627	0.604141	0.451657	0.070723	0.199644	0.106257	0.133561	0.046203	0.999999	0.999993	0.929217	0.444642	1727	7
IQGAP3	0.308563	1	0.466359	0.423688	1	1	0.062831	0.147223	0.10955	0.999999	0.25761	0.290597	0.445024	1728	0
FNTB	0.641884	0.248181	0.987828	0.006393	0.177677	0.055626	0.034491	0.102734	0.001423	0.999999	0.999993	0.037057	0.445032	1729	15
RRAGA	0.999998	0.115375	0.345556	0.108502	0.146133	0.572311	1	0.573355	0.967232	0.544812	0.999993	0.005357	0.445184	1730	9
RTN4IP1	0.384285	0.411117	0.482993	0.516127	0.175954	0.273997	0.272451	0.471866	0.406941	0.767221	0.999993	0.709887	0.447055	1731	0
VPS37A	0.376451	0.417469	1	0.186925	0.126972	1	1	0.999999	1	0.476972	0.999993	0.100046	0.447221	1732	1
RHBDF1	0.233528	0.944392	0.452127	0.901674	0.183223	1	0.127236	0.183794	0.601447	0.845149	0.443699	0.683861	0.447913	1733	1
MGAT1	0.388903	1	0.741329	0.010905	0.047319	1	0.076081	0.549885	1	0.507141	0.999993	0.999997	0.448022	1734	4
RGP1	0.300733	1	0.645717	0.063107	0.088055	1	0.065316	0.096611	0.274476	0.600104	0.999993	0.999997	0.450418	1735	1
PRAMEF1	0.053077	0.403438	0.679933	0.643773	0.013682	1	0.497416	0.826911	1	0.147455	0.999993	0.999997	0.450427	1736	0
PHF12	0.603461	0.046992	0.299771	0.2322	0.235094	0.574607	1	0.131851	0.04527	0.918782	0.999993	0.331829	0.451616	1737	9
SKIV2L	0.447177	0.017472	0.456146	0.827343	0.235588	0.087274	0.286938	0.763449	0.17814	0.959842	0.999993	0.999997	0.451661	1738	1
MBTD1	0.208433	1	0.695498	0.999998	0.00644	0.586069	0.009339	0.999999	1	0.059366	0.999993	0.768275	0.451966	1739	4
SULT1A4	0.950571	0.833974	0.201983	0.508982	0.125804	0.000785	0.39858	0.513198	0.054823	0.034362	0.874233	0.050853	0.453781	1740	6
YY1	0.413036	0.495592	0.385821	0.864204	1	0.68011	0.29485	0.183364	0.089002	0.782717	0.070957	0.475825	0.454314	1741	9
NPIPA5	0.382213	0.20127	0.724094	0.999998	0.20086	0.017975	0.573238	0.599196	0.010883	0.237992	0.527865	0.737916	0.455039	1742	9
GTPBP3	0.126095	0.216854	1	0.999998	1	1	0.402139	0.117471	1	0.098923	0.509397	0.223502	0.455768	1743	1
CDIPT	0.400615	0.659472	0.5141	0.110711	0.045525	0.006452	0.052401	0.072628	0.00495	0.857658	0.999993	0.317924	0.457357	1744	13
NDUFA10	0.708142	0.207693	1	0.051547	0.189412	1	0.090724	0.574536	0.128308	0.999999	0.908714	0.173883	0.457917	1745	4
SAP30BP	0.092303	0.210322	0.352554	0.887778	0.563392	0.193713	0.016606	0.098016	0.599611	0.9306	0.719921	0.021868	0.457973	1746	13
NUTM2G	0.210848	0.947555	0.427495	0.999998	0.312353	1	0.662848	0.666674	1	0.319523	0.489257	0.453576	0.458376	1747	0
ATXN7L3	0.237453	1	0.546597	0.103305	0.092123	0.897057	1	0.940812	1	0.371349	0.928932	0.999997	0.458973	1748	1
RTFDC1	0.462259	0.586259	0.928582	0.309062	0.139602	0.147927	0.213328	0.096133	0.252186	0.456086	0.76214	0.100046	0.459172	1749	11
POTEM	0.464445	0.975015	0.453983	0.251221	0.183917	0.02135	0.576347	0.554291	0.181874	0.961152	0.345976	0.999997	0.459214	1750	10
MRPL11	0.61265	0.443747	0.979335	0.222389	0.122005	1	0.00238	0.339779	0.679017	0.474724	0.647671	0.455459	0.459236	1751	3
LTV1	0.614643	0.303862	1	0.246612	0.293229	0.012089	0.021258	0.461482	0.029376	0.795068	0.999993	0.22187	0.459253	1752	12
GAR1	0.901666	1	0.615391	0.999998	0.158571	0.433121	0.01973	0.866634	0.310935	0.304129	0.024485	0.107263	0.45976	1753	9
STAG1	0.529103	1	0.390488	0.999998	0.015415	1	0.234871	0.271661	0.063285	0.01623	0.999993	0.999997	0.459796	1754	2
SMG6	0.103862	0.87136	1	0.612854	0.308623	0.482536	0.114744	0.999999	0.848631	0.042654	0.999993	0.016691	0.460738	1755	7
FAM86B1	0.980876	0.25433	0.39366	0.49744	0.316331	0.013238	0.424251	0.999999	0.122073	0.999999	0.999993	0.86061	0.460846	1756	14
INTS10	0.278578	0.659775	1	0.023109	0.080538	0.321852	0.015167	0.999999	0.132389	0.646814	0.999993	0.225456	0.462696	1757	4
FXN	0.246205	0.447113	1	0.482173	0.976903	0.112263	0.009339	0.081629	0.010197	0.109321	0.999993	0.473221	0.464643	1758	11
RNF20	0.079053	0.850707	1	0.011201	0.039139	0.381289	0.006124	0.016851	0.074913	0.999999	0.999993	0.176087	0.46488	1759	3
ERVW-1	0.999998	1	0.155366	0.14703	1	1	0.039689	0.585484	1	0.474642	0.455749	0.999997	0.465195	1760	2
VOPP1	0.60913	0.313675	1	0.069544	0.322226	1	0.094587	0.999999	1	0.963397	0.999993	0.999997	0.465678	1761	0
ZNHIT1	0.293573	0.452406	1	0.479779	0.026257	0.347534	0.048438	0.999999	0.277923	0.991578	0.999993	0.999997	0.466093	1762	1
WDR59	0.232062	0.877887	0.70059	0.074699	0.047304	0.009847	0.802495	0.999999	0.030626	0.040174	0.999993	0.999997	0.466326	1763	8
MRPL55	0.266649	0.661114	0.795582	0.769851	0.130415	1	0.020689	0.254126	1	0.273227	0.754488	0.033341	0.46717	1764	5
NOL7	0.999998	0.155513	0.814895	0.679688	0.036386	0.804808	0.169182	0.564886	0.367293	0.256977	0.874233	0.251868	0.468332	1765	3
PALB2	0.389621	0.701109	1	0.58179	0.198267	0.356829	0.228299	0.111853	0.174067	0.455391	0.482755	0.075439	0.469073	1766	3
VAPA	0.710815	0.771672	1	0.090036	0.195757	1	0.228674	0.564998	1	0.92674	0.094009	0.188555	0.469745	1767	1
DUSP12	0.452808	0.552577	0.487663	0.237403	0.199412	0.26804	0.355236	0.663067	0.017867	0.899679	0.999993	0.280654	0.470235	1768	2
PLGLB1	0.069916	0.747974	1	0.183095	0.788711	0.362935	0.028101	0.156159	0.051937	0.197458	0.999993	0.021677	0.472716	1769	12
HIST1H1A	0.999998	0.060557	1	0.05736	0.062003	1	1	0.705245	1	0.55926	0.386852	0.035514	0.473056	1770	0
TGS1	0.425912	0.428071	1	0.51339	0.434728	1	0.038703	0.065043	1	0.987186	0.999993	0.155656	0.474059	1771	4
PARS2	0.025006	1	1	0.146243	0.014193	0.089317	0.004065	0.395638	0.223043	0.803163	0.999993	0.011924	0.474703	1772	7
COG1	0.364565	0.981629	0.446621	0.681203	0.211626	1	0.503624	0.137272	0.87417	0.132388	0.999993	0.313412	0.475123	1773	7
NDUFAF3	0.227272	1	1	0.724517	0.1563	0.023851	0.037089	0.167258	0.046203	0.175646	0.999993	0.434506	0.475894	1774	7
GRAP	0.115707	1	0.983587	0.589646	0.144465	0.757255	0.244621	0.896172	0.122344	0.362288	0.999993	0.999997	0.475967	1775	0
IPMK	0.717862	0.785589	0.035895	0.883541	0.234385	0.353396	0.121759	0.090923	0.281184	0.097629	0.999993	0.022249	0.476123	1776	0
NDUFC2	0.447256	0.768994	0.294177	0.50653	0.269895	1	0.010116	0.132336	1	0.885742	0.510097	0.218019	0.476893	1777	5
KAT7	0.719743	0.986943	0.46745	0.094648	0.167697	0.188717	0.202203	0.137055	0.061396	0.488049	0.857979	0.999997	0.477749	1778	5
CENPL	0.053407	0.442172	0.599575	0.51339	0.014063	0.102971	0.012017	0.016423	0.024326	0.689686	0.999993	0.08823	0.477781	1779	10
CRLS1	0.821596	0.760586	1	0.226766	0.054223	0.95612	0.014909	0.018939	0.300592	0.395712	0.560863	0.418435	0.478287	1780	5
CLN3	0.999998	0.329853	0.270662	0.999998	0.057755	1	0.102358	0.999999	1	0.630544	0.999993	0.999997	0.480198	1781	0
DHDDS	0.388903	0.414834	0.701984	0.54558	0.117426	0.061898	0.05001	0.139445	0.041834	0.707593	0.999993	0.303779	0.480207	1782	14
RNF103-CHMP3	0.196196	0.18757	0.667541	0.999998	0.040611	0.034249	1	0.999999	1	0.293387	0.999993	0.999997	0.480464	1783	7
COQ3	0.336209	0.421733	1	0.344552	0.056515	1	0.788128	0.46864	0.141707	0.539881	0.877716	0.157622	0.480807	1784	1
SAP130	0.999998	0.586135	1	0.377593	0.118745	0.297655	0.008093	0.191354	0.036918	0.135282	0.999993	0.999997	0.481864	1785	3
FOXN1	0.999998	0.281461	0.489162	0.442448	1	1	0.143689	0.999999	1	0.999999	0.480387	0.088871	0.484774	1786	0
ARHGEF35	0.007569	0.218087	0.145169	0.753008	0.063005	1	0.818689	0.999999	1	0.999999	0.999993	0.15159	0.485548	1787	0
API5	0.57835	1	0.39295	0.006571	0.027663	1	0.043722	0.27139	1	0.995615	0.946676	0.078625	0.48565	1788	1
GNPNAT1	0.085406	0.217507	0.728951	0.748053	0.318631	0.743828	0.030227	0.017667	0.292455	0.654562	0.909651	0.25765	0.486596	1789	4
BRAP	0.232399	0.777297	0.898532	0.401295	0.048736	1	0.208217	0.999999	1	0.572049	0.999993	0.587815	0.486672	1790	1
TRIT1	0.037315	0.645921	0.534845	0.440884	0.690049	1	0.011661	0.252321	1	0.127298	0.999993	0.341937	0.487864	1791	1
TSC22D4	0.365205	1	0.610539	0.999998	0.012709	1	0.012426	0.463401	1	0.356555	0.619394	0.999997	0.487872	1792	0
RGPD1	0.88477	0.346674	0.633057	0.192384	0.048967	0.986334	0.009051	0.31559	1	0.967233	0.999993	0.556004	0.489866	1793	5
ACTR1A	0.037921	1	0.283692	0.319798	0.046423	1	1	0.999999	1	0.999999	0.661127	0.017436	0.490463	1794	3
PAGR1	0.594742	0.881048	0.401146	0.672129	0.094022	0.365106	0.122051	0.536397	0.924202	0.581037	0.311061	0.084311	0.491092	1795	3
TBP	0.25965	0.901376	0.47184	0.711035	0.015733	0.043617	0.24502	0.413676	0.307612	0.999999	0.510589	0.108939	0.491214	1796	7
BTF3L4	0.741853	0.242394	0.2048	0.05736	0.759542	1	0.081049	0.064974	1	0.913123	0.95914	0.373931	0.492123	1797	1
PI4KA	0.30893	0.564801	1	0.419589	0.067256	1	0.106706	0.999999	0.962002	0.999999	0.98485	0.049953	0.492195	1798	4
WDR55	0.387531	0.596873	1	0.007705	0.655725	0.091318	0.003168	0.354044	0.001944	0.051796	0.999993	0.453403	0.492202	1799	13
WARS2	0.266716	1	1	0.392838	0.146143	1	0.014799	0.197929	0.246445	0.592553	0.739815	0.120245	0.492696	1800	10
ACTB	0.999998	0.362489	0.097215	0.999998	0.005959	1	0.869725	0.999999	1	0.021722	0.625537	0.631144	0.494013	1801	8
PPDPF	0.999998	0.453028	0.198993	0.999998	0.30902	1	0.537401	0.999999	1	0.250305	0.999993	0.999997	0.495215	1802	1
NUP62	0.967413	0.230828	1	0.737874	0.204179	0.185855	0.167503	0.510089	0.133436	0.252956	0.999993	0.161469	0.495415	1803	10
PPP2R4	0.468214	0.546229	0.970378	0.417407	0.039587	0.030971	0.130914	0.1353	0.043437	0.526411	0.999993	0.569057	0.497312	1804	13
ATR	0.436737	0.560963	1	0.097294	0.105911	0.9769	0.108409	0.998749	0.443041	0.999999	0.999993	0.479883	0.49885	1805	9
SRFBP1	0.248083	0.753635	1	0.094079	0.113375	0.236172	0.042846	0.111311	0.104164	0.999999	0.999993	0.153256	0.500859	1806	8
POMP	0.61827	0.937703	0.870604	0.38356	0.25693	1	0.192173	0.404579	0.325489	0.223582	0.999993	0.590353	0.500915	1807	1
RHPN1	0.043137	0.251499	1	0.6067	1	1	0.395612	0.999999	0.263781	0.049964	0.999993	0.999997	0.501156	1808	3
POTEF	0.248812	0.332169	1	0.671979	0.145586	0.087807	0.015167	0.974409	0.571785	0.999999	0.999993	0.390209	0.502074	1809	8
SKA2	0.003218	0.40356	0.60249	0.999998	0.014076	0.523227	0.713792	0.999999	0.82618	0.108135	0.999993	0.010897	0.503025	1810	1
WRB	0.140818	0.818514	1	0.189158	0.038982	1	0.013608	0.400835	1	0.895405	0.999993	0.177595	0.503836	1811	5
PPIL1	0.555831	0.420214	1	0.112188	0.452364	0.267065	0.033209	0.091776	0.807944	0.807664	0.999993	0.145751	0.504097	1812	12
LIG3	0.78729	1	0.77069	0.247313	0.296257	1	0.009632	0.221453	0.316181	0.715242	0.191406	0.193152	0.505749	1813	1
PPRC1	0.945645	0.134451	1	0.521345	0.491	0.506934	0.432237	0.688283	0.164888	0.402062	0.999993	0.258309	0.506173	1814	7
PSMA1	0.58189	0.434846	1	0.073548	0.03958	0.389269	0.013338	0.123713	0.169921	0.726126	0.999993	0.094545	0.508368	1815	13
GPI	0.999998	0.03233	1	0.20012	0.043643	1	0.816859	0.999999	0.800613	0.999999	0.037421	0.059149	0.50849	1816	4
GEMIN5	0.462945	0.132877	1	0.351253	0.554051	0.011518	0.885092	0.211561	0.00203	0.276029	0.768417	0.047914	0.508498	1817	15
RTF1	0.497998	0.305994	1	0.775573	0.016517	0.002004	0.020945	0.431374	0.019488	0.683292	0.519132	0.165308	0.508565	1818	10
TRMT61A	0.1118	0.791638	1	0.273085	0.360792	0.159352	0.038031	0.129163	0.165286	0.656921	0.999993	0.999997	0.508857	1819	9
KRTAP9-4	0.999998	0.406654	1	0.539882	0.136972	0.208486	0.10325	0.999999	1	0.477859	0.999993	0.999997	0.508871	1820	1
JMJD6	0.379413	0.638794	1	0.164044	0.023578	0.554728	0.712155	0.832655	1	0.713434	0.2073	0.16367	0.509104	1821	4
MTBP	0.999998	0.441361	0.703153	0.707502	0.143944	1	0.026452	0.379093	1	0.14999	0.579143	0.064192	0.510252	1822	4
REV3L	0.999998	0.996245	0.386419	0.999998	0.539052	0.026611	0.107253	0.16339	0.091314	0.486161	0.245046	0.603658	0.512606	1823	9
CAP1	0.999998	0.674962	0.254715	0.09935	0.350356	1	0.976497	0.999999	0.2299	0.266097	0.999993	0.999997	0.512659	1824	4
PET100	0.230817	0.359472	1	0.666404	0.225856	1	0.041861	0.704078	1	0.97776	0.999993	0.077683	0.512938	1825	1
CFB	0.999998	0.116682	0.155928	0.999998	0.871986	1	1	0.525086	1	0.088694	0.068368	0.999997	0.513957	1826	1
ATP5L	0.246574	0.543857	1	0.486779	0.056596	0.937384	0.060973	0.999999	1	0.750348	0.999993	0.123741	0.515318	1827	1
NDUFB2	0.022187	0.795868	1	0.597397	0.319901	0.011653	0.179303	0.136555	0.047592	0.569756	0.463023	0.037296	0.516389	1828	1
URM1	0.459391	0.124054	0.441663	0.394985	0.576062	0.364578	0.689652	0.289852	0.879993	0.605358	0.999993	0.258309	0.517726	1829	7
HIST4H4	0.415603	1	0.240649	0.379611	0.199412	0.940013	1	0.999999	1	0.999999	0.621602	0.139702	0.518602	1830	0
GTF2H2C	0.284894	0.507363	0.629546	0.509941	0.64431	0.029771	0.528468	0.822195	0.139918	0.412179	0.999993	0.76166	0.519204	1831	12
NDUFC1	0.790512	0.207693	1	0.969202	0.029117	0.266834	0.022582	0.114493	0.142736	0.250028	0.875722	0.04639	0.52027	1832	3
SLC25A44	0.045344	1	1	0.999998	0.008245	1	0.004833	0.461353	0.243298	0.045466	0.999993	0.69736	0.522729	1833	0
MRPS24	0.194749	0.56412	1	0.483517	0.345366	0.103534	0.047829	0.612977	0.033312	0.999999	0.999993	0.339889	0.523818	1834	10
VPS41	0.494496	0.553467	1	0.819476	0.216606	1	0.186608	0.14526	1	0.365248	0.999993	0.318942	0.523981	1835	4
C19orf40	0.438372	1	1	0.078777	0.612226	1	0.18121	0.561061	1	0.098923	0.617311	0.156403	0.525299	1836	3
FAF2	0.999998	0.200301	0.582268	0.377593	0.051205	1	0.501072	0.454668	0.892561	0.551033	0.916209	0.008913	0.526053	1837	3
TRIM49	0.540085	0.251348	0.316143	0.999998	0.911489	0.136484	0.096339	0.546294	0.171586	0.51321	0.754488	0.353881	0.526648	1838	13
WDR5	0.543657	0.986943	0.971076	0.279736	0.243778	1	0.002667	0.023429	1	0.512093	0.657865	0.55118	0.527875	1839	6
LYRM4	0.588315	0.467581	1	0.001728	0.026797	1	0.010535	0.014958	0.89557	0.999999	0.999993	0.01637	0.527948	1840	6
C16orf72	0.431257	1	0.627099	0.097092	0.066839	1	0.144822	0.999999	1	0.853387	0.999993	0.197617	0.529178	1841	4
DCLRE1B	0.940813	0.119919	1	0.101989	0.027901	0.402115	0.033693	0.999999	0.153508	0.943575	0.999993	0.772238	0.530366	1842	3
YPEL1	0.801022	1	0.079867	0.104836	1	1	0.259885	0.999999	0.861023	0.999999	0.204236	0.983285	0.530454	1843	0
SEC61G	0.999998	0.948806	1	0.460951	0.250509	1	0.060865	0.822728	0.28851	0.546902	0.514166	0.684013	0.530534	1844	3
MST1	0.606321	0.109366	0.504276	0.999998	0.184854	1	0.557496	0.758011	1	0.305509	0.999993	0.237757	0.530886	1845	4
DDX11	0.999998	0.089489	0.639598	0.125296	0.556719	0.585546	0.571989	0.210224	0.628153	0.505505	0.353552	0.460383	0.531112	1846	5
NAA15	0.509963	0.552577	0.917786	0.243603	0.063974	0.881925	0.00511	0.117722	1	0.577207	0.999993	0.910597	0.53127	1847	11
FOXD4L6	0.390495	0.805358	0.676126	0.999998	0.12552	0.03268	0.115902	0.436588	0.261537	0.21414	0.999993	0.064305	0.533311	1848	10
DCPS	0.310758	0.411631	1	0.655684	0.052062	0.048547	0.006198	0.999999	0.143811	0.956486	0.999993	0.155615	0.533658	1849	12
MRE11A	0.703787	0.363853	1	0.178736	0.16661	1	0.023233	0.614698	0.955832	0.999619	0.999993	0.235695	0.53382	1850	2
MAD2L1BP	0.999998	0.54517	0.522849	0.185756	0.031084	1	1	0.999999	1	0.017625	0.999993	0.363347	0.53401	1851	1
RPAP3	0.405112	0.344015	1	0.982443	0.559931	1	0.182101	0.055403	0.660749	0.509908	0.935632	0.049763	0.534919	1852	7
MRPL16	0.245954	0.922146	0.967915	0.361799	0.294308	0.231451	0.072058	0.130309	0.811861	0.710764	0.999993	0.165501	0.536281	1853	5
PUS7	0.476778	0.558112	0.595958	0.999998	0.116668	1	0.141473	0.518827	0.981425	0.516815	0.966173	0.723455	0.537463	1854	0
MTFMT	0.094866	1	1	0.446308	0.267624	1	0.113561	0.999999	0.224968	0.630544	0.999993	0.999997	0.538426	1855	2
ZMAT2	0.322077	0.785428	0.998654	0.235826	0.009802	0.805421	0.001565	0.04959	0.136175	0.754993	0.999993	0.012188	0.538535	1856	8
FANCA	0.269575	1	1	0.81113	0.255137	0.422794	0.072921	0.010247	0.013248	0.197776	0.894069	0.49212	0.540353	1857	2
CCNK	0.187529	0.3414	0.437075	0.288127	1	0.771856	0.647979	0.145787	0.099459	0.999999	0.64989	0.510004	0.542527	1858	7
HIST1H2AC	0.057616	1	0.270475	0.351134	0.621197	1	0.690615	0.866504	1	0.464365	0.72763	0.556438	0.542781	1859	0
SLC11A2	0.073144	0.172422	0.966445	0.999998	0.155085	1	1	0.776008	1	0.343369	0.743469	0.999997	0.543419	1860	0
LYPD2	0.023054	0.348851	0.236254	0.999998	1	1	0.971333	0.999999	1	0.086095	0.738183	0.969409	0.543517	1861	0
KIAA0196	0.999998	0.2129	0.535084	0.999998	0.155925	1	0.55233	0.923306	1	0.483186	0.999993	0.068603	0.543707	1862	1
MTHFD2	0.122592	0.159012	0.75149	0.632072	1	1	1	0.999999	0.753399	0.456544	0.389872	0.037023	0.544308	1863	3
MRPS31	0.888053	1	1	0.371701	0.554051	0.031418	0.030206	0.680051	0.256779	0.534832	0.394424	0.196929	0.544442	1864	9
NGDN	0.623313	0.692594	0.850181	0.466907	0.051041	1	0.065111	0.140535	0.159579	0.309721	0.780169	0.009508	0.54511	1865	10
EMC1	0.970051	0.563652	0.526928	0.384241	0.184937	0.449169	0.034356	0.311353	0.826793	0.999999	0.963498	0.418435	0.54529	1866	12
DGAT1	0.009682	0.623593	0.914655	0.559737	0.26021	1	0.531082	0.999999	1	0.077541	0.905771	0.999997	0.545409	1867	0
RABL2B	0.150673	0.157881	0.757039	0.491201	0.484114	0.362492	0.600584	0.999999	0.142173	0.740647	0.999993	0.999997	0.545893	1868	2
TARS	0.999998	0.482427	0.747757	0.63092	0.308623	0.03999	0.009325	0.363387	1	0.128684	0.609803	0.73015	0.546115	1869	7
HIST1H1E	0.999998	0.700122	0.198646	0.392757	0.305146	1	1	0.682613	0.651805	0.016171	0.92593	0.999997	0.546439	1870	0
RFC4	0.731899	0.613695	0.942209	0.151784	0.119434	0.107927	0.103102	0.808499	0.005174	0.999999	0.480143	0.107905	0.546919	1871	12
TOMM70A	0.97239	0.051967	1	0.122263	0.014519	0.119805	0.108409	0.227315	0.125895	0.999999	0.999993	0.014078	0.547327	1872	4
UBE2V1	0.492618	0.319818	0.452127	0.999998	0.663678	1	0.604385	0.19677	1	0.276694	0.999993	0.379413	0.548501	1873	0
SUMO1	0.045294	0.484856	1	0.950628	0.187798	0.924548	0.091481	0.999999	1	0.615307	0.999993	0.166549	0.550082	1874	0
ELOF1	0.942179	0.855822	1	0.2256	0.021554	0.390548	0.010219	0.353814	0.042099	0.244903	0.999993	0.054875	0.550362	1875	8
PRR13	0.387826	0.328842	1	0.999998	0.353842	1	1	0.37506	1	0.713434	0.350034	0.567326	0.55063	1876	2
ZMAT5	0.875822	0.502032	1	0.600442	0.075551	0.624722	0.011978	0.064484	0.752711	0.045307	0.652832	0.135954	0.551237	1877	10
POLE3	0.701691	0.402213	1	0.999998	0.0228	0.082264	0.171045	0.776008	0.024984	0.902548	0.146441	0.049318	0.551952	1878	6
U2AF2	0.999998	1	0.347128	0.569932	0.171014	0.000165	0.073406	0.091751	0.012754	0.535069	0.773071	0.04654	0.5525	1879	14
NPY4R	0.441329	0.401797	0.650825	0.999998	0.310542	1	0.864727	0.999999	0.162719	0.672251	0.455807	0.999997	0.553316	1880	6
TCEB3CL2	0.999998	1	0.372127	0.999998	0.305202	0.832149	0.700839	0.999999	1	0.117257	0.406082	0.212534	0.553461	1881	2
PEX5	0.999998	0.035539	0.223007	0.73382	0.858918	1	0.186021	0.129163	1	0.374402	0.920402	0.999997	0.554111	1882	1
C8orf33	0.149927	1	1	0.368054	0.212741	0.599496	0.349371	0.106383	0.001973	0.74038	0.992566	0.896069	0.554217	1883	2
JTB	0.048128	1	0.109622	0.059926	1	1	0.00651	0.009117	0.088845	0.999999	0.999993	0.999997	0.554808	1884	0
INO80	0.197314	0.669293	0.489162	0.62234	1	1	0.031856	0.120205	1	0.197458	0.712277	0.464733	0.555751	1885	3
HIST1H2AH	0.659951	1	0.585325	0.526195	0.761539	1	0.438908	0.146017	0.299548	0.060316	0.471331	0.690683	0.55576	1886	2
TRNT1	0.187215	1	1	0.1439	0.16408	0.594431	0.299135	0.251248	0.456639	0.812391	0.999993	0.138288	0.555763	1887	11
TAF1	0.099777	0.638794	0.473239	0.672666	0.307075	0.403588	0.042483	0.155401	0.19841	0.880651	0.999993	0.999997	0.556017	1888	12
SNRNP70	0.416765	0.119919	1	0.87633	0.095671	0.010533	0.281089	0.313541	0.015071	0.697188	0.999993	0.078371	0.556976	1889	15
C17orf58	0.930701	0.702064	0.073343	0.833793	0.375117	0.27564	0.409571	0.306823	0.508046	0.783257	0.413384	0.133923	0.557724	1890	3
COQ10B	0.150673	1	0.474264	0.999998	0.005416	0.282027	1	0.999999	0.552987	0.220999	0.641764	0.999997	0.558014	1891	1
THOC1	0.116218	0.022335	1	0.999998	0.043643	0.198303	0.015059	0.084759	0.010197	0.999999	0.999993	0.204066	0.558106	1892	9
EDC4	0.999998	0.26009	1	0.099571	0.009582	0.972675	0.073117	0.120682	1	0.856371	0.999993	0.00181	0.55823	1893	3
DYNC1I2	0.928614	0.442694	0.753908	0.445987	0.04621	0.456412	0.203096	0.999999	1	0.671174	0.999993	0.119092	0.558581	1894	12
WAPAL	0.430659	0.430017	0.820638	0.114883	0.687626	1	0.115902	0.999999	0.435099	0.999999	0.712277	0.303779	0.559142	1895	3
PCGF1	0.999998	1	1	0.328973	0.348631	0.07684	0.02574	0.109434	0.143811	0.371349	0.748783	0.999997	0.560066	1896	0
ELP6	0.750361	0.600504	0.975778	0.523728	0.092707	0.014837	0.131762	0.534576	0.006976	0.118697	0.835138	0.09263	0.562116	1897	13
LCE1B	0.62041	0.505327	1	0.869456	0.116932	0.508976	0.036085	0.09397	1	0.181215	0.905771	0.058167	0.562868	1898	2
RARG	0.151875	0.986943	0.514919	0.999998	0.165147	1	1	0.534784	1	0.17549	0.611824	0.999997	0.563372	1899	0
ATP2B1	0.999998	1	1	0.082851	0.040332	1	0.004556	0.145011	1	0.130245	0.999993	0.116549	0.565119	1900	2
SMARCA4	0.905501	0.390787	0.806959	0.168025	0.136134	1	1	0.198789	1	0.273227	0.740143	0.031254	0.565465	1901	3
DOT1L	0.999998	1	0.736569	0.395037	0.092583	0.417326	0.177538	0.999999	0.292455	0.999999	0.305436	0.306127	0.565803	1902	4
RBM12	0.60988	1	0.819952	0.174916	0.521749	1	0.363102	0.438576	1	0.456442	0.999993	0.999997	0.565814	1903	1
IL6ST	0.999998	1	0.039531	0.132971	1	0.781797	0.003793	0.032357	0.253368	0.04804	0.999993	0.999997	0.566482	1904	0
GPAT2	0.678107	0.480019	0.546597	0.795654	0.588841	1	0.217132	0.963983	1	0.999999	0.450796	0.653624	0.567719	1905	2
PSMB5	0.906141	0.230158	1	0.001122	1	1	0.061389	0.006841	0.008452	0.999999	0.116681	0.001076	0.568149	1906	11
CBWD3	0.402649	0.073346	1	0.917176	0.143102	0.359667	0.228572	0.268968	0.406941	0.736016	0.999993	0.177354	0.569333	1907	15
PGGT1B	0.982234	0.586649	0.552139	0.141202	0.153583	0.727677	0.288189	0.999999	0.857597	0.999999	0.999993	0.715733	0.569394	1908	2
SRPRB	0.980162	0.447998	1	0.255721	0.030851	1	0.037092	0.999999	1	0.999999	0.691936	0.098809	0.569967	1909	4
EMC2	0.999998	0.3223	0.817975	0.094411	0.14391	1	0.218859	0.815156	1	0.991534	0.999993	0.283817	0.570137	1910	4
DSN1	0.999998	0.832642	0.282992	0.208436	0.116668	0.184247	0.309334	0.768462	0.134331	0.999999	0.999993	0.132177	0.570988	1911	7
TAF3	0.728813	1	1	0.413346	0.349906	1	0.022468	0.999999	0.269569	0.177919	0.999993	0.079707	0.571079	1912	6
TMEM104	0.932597	0.09644	0.089573	0.239725	1	1	0.650558	0.999999	0.738869	0.999999	0.492078	0.218993	0.571318	1913	0
TCEB3C	0.999998	0.768553	0.068368	0.999998	0.088133	0.781797	0.972774	0.260472	1	0.166051	0.37455	0.708389	0.571551	1914	1
CCZ1	0.328367	0.531487	1	0.999998	0.09985	0.801129	0.611909	0.840839	1	0.434772	0.999993	0.781504	0.571698	1915	4
KANSL1	0.09447	0.619107	0.586309	0.569865	0.224836	0.822242	0.064105	0.187706	0.351595	0.575242	0.999993	0.016556	0.572554	1916	11
CSNK2B	0.605155	1	1	0.210054	0.541741	0.089317	0.022952	0.203637	0.014615	0.201915	0.999993	0.654378	0.573448	1917	9
HTATSF1	0.549643	0.160864	0.66816	0.598041	0.173355	0.044956	0.098609	0.202761	0.035496	0.601141	0.934249	0.094297	0.573842	1918	11
GTPBP10	0.438045	0.709875	0.955771	0.775573	0.12552	0.686684	0.13172	0.047251	0.605699	0.218847	0.999993	0.445554	0.57396	1919	0
RIMBP3	0.07018	1	0.169609	0.999998	0.379601	1	1	0.770341	1	0.76873	0.246756	0.999997	0.574165	1920	0
PITRM1	0.380572	0.588185	1	0.275009	0.096523	0.064614	0.56407	0.999999	0.760518	0.999999	0.999993	0.999997	0.576128	1921	2
ZC3HC1	0.999998	1	0.423903	0.238112	0.154201	1	0.524502	0.999999	1	0.631082	0.999993	0.999997	0.577792	1922	0
ATP5SL	0.733137	0.381447	1	0.621687	0.033784	0.562186	0.023613	0.203004	1	0.536022	0.999993	0.049959	0.578855	1923	0
ALG5	0.750361	1	0.105706	0.999998	0.010103	0.95612	0.237643	0.982355	1	0.409899	0.876032	0.011209	0.58013	1924	1
PIM2	0.160811	1	0.001142	0.039968	0.132191	1	1	0.007247	0.020607	0.999999	0.999993	0.999997	0.580402	1925	1
LIMS3L	0.616604	0.544334	1	0.203391	0.018444	0.572886	0.063362	0.179911	0.326709	0.999999	0.878321	0.900561	0.580469	1926	4
RFC1	0.999998	0.156869	0.923466	0.999998	0.223957	0.509582	0.537401	0.999999	0.309291	0.626892	0.082476	0.31654	0.582147	1927	3
RBM15	0.165026	1	0.055938	0.999998	0.017761	1	1	0.999999	1	0.999999	0.08928	0.293792	0.582512	1928	0
EXOC4	0.606312	0.022731	1	0.217355	0.559084	1	0.960551	0.999999	1	0.114369	0.999993	0.999997	0.582698	1929	2
C17orf70	0.042332	0.270293	0.873299	0.999998	0.292447	1	0.914027	0.048225	0.572011	0.137649	0.999993	0.830695	0.582873	1930	3
HRNR	0.139976	1	1	0.060549	1	1	0.124864	0.128802	1	0.167063	0.999993	0.513788	0.583528	1931	0
CHTF8	0.991043	0.489009	1	0.635975	0.057315	0.411538	0.215106	0.999999	0.086767	0.531807	0.855552	0.343563	0.583891	1932	6
ATP7A	0.168543	0.00165	0.002033	0.999998	1	1	0.003208	0.019162	1	0.999999	0.999993	0.000841	0.584268	1933	1
DDX19A	0.354905	0.607587	0.561729	0.672666	0.688754	1	0.358379	0.367123	0.688158	0.483186	0.999993	0.037291	0.584658	1934	3
UBE2C	0.220613	0.172711	1	0.953369	0.039371	0.029498	1	0.999999	1	0.024978	0.999993	0.999997	0.586991	1935	4
RBBP8	0.989714	0.301428	0.698537	0.476794	0.1236	0.989153	0.253736	0.999999	1	0.913988	0.999993	0.098809	0.587665	1936	4
XPNPEP3	0.249167	1	0.967915	0.160933	0.038143	0.824333	0.005669	0.004287	0.445327	0.92674	0.999993	0.999997	0.587954	1937	0
ADAT3	0.653559	0.379661	1	0.634274	0.010659	0.440717	0.014189	0.237748	1	0.544812	0.999993	0.26334	0.589543	1938	7
MRPL48	0.733722	0.332177	1	0.448489	0.133556	0.408445	0.134103	0.999999	1	0.869793	0.999993	0.361891	0.591105	1939	4
STXBP3	0.385236	0.3741	0.359845	0.999998	0.131779	0.022305	1	0.890674	1	0.797285	0.818117	0.999997	0.59126	1940	3
INTS7	0.999998	0.991065	1	0.192943	0.048726	1	0.029949	0.170889	1	0.171472	0.999993	0.358237	0.592004	1941	3
FBXO11	0.999998	0.097649	0.185205	0.999998	0.136088	1	0.055772	0.744439	0.523323	0.999999	0.999993	0.843263	0.592599	1942	2
ARIH1	0.999998	0.793156	0.392113	0.366961	0.030986	1	0.159344	0.999999	1	0.999999	0.999993	0.044995	0.592634	1943	15
CNOT2	0.648786	1	1	0.182359	0.287983	0.818351	0.538954	0.284207	0.535286	0.180414	0.999993	0.283817	0.59387	1944	4
PDAP1	0.938456	0.613695	1	0.576228	0.529679	0.132296	0.049298	0.974788	0.06737	0.999999	0.3175	0.999997	0.594962	1945	3
ATPAF2	0.05702	1	1	0.464838	0.011338	0.002188	0.01007	0.099645	0.039035	0.726028	0.999993	0.999997	0.595433	1946	3
MGEA5	0.292887	0.871394	1	0.320548	0.02667	0.178074	0.051361	0.279909	0.00055	0.999999	0.999993	0.491531	0.595971	1947	5
PPP1R14B	0.733137	0.442694	1	0.999998	0.559931	0.812493	0.222359	0.999999	1	0.633763	0.514166	0.999997	0.596847	1948	2
PTTG1	0.974367	1	1	0.595776	0.120002	0.017273	0.591516	0.320985	0.061601	0.600363	0.499003	0.020616	0.59807	1949	2
UPF3B	0.999998	1	1	0.166579	0.012436	0.064957	0.043434	0.256264	0.070241	0.19923	0.999993	0.918781	0.599611	1950	0
MDM4	0.277285	1	0.900014	0.999998	0.092583	0.772129	0.088652	0.999999	0.717633	0.300458	0.999993	0.999997	0.600236	1951	2
PGLS	0.133638	0.939222	1	0.221574	1	1	0.012613	0.166514	0.676688	0.261998	0.999993	0.58549	0.60061	1952	0
ZFPM1	0.432548	0.964372	0.693733	0.403512	1	1	0.507819	0.545736	1	0.999999	0.384519	0.999997	0.600776	1953	0
FAM72D	0.061485	1	0.681729	0.557736	0.645752	1	0.181051	0.165204	0.534833	0.101547	0.999993	0.999997	0.601744	1954	5
MTIF3	0.114328	1	1	0.999998	0.206513	0.646649	0.07121	0.08126	1	0.197458	0.999993	0.999997	0.603253	1955	0
HMGB1	0.661344	0.047643	1	0.999998	0.00495	0.177706	0.546374	0.680044	0.063885	0.042934	0.999993	0.054413	0.603859	1956	14
TSEN15	0.999998	0.097463	0.861199	0.346834	0.243085	1	0.0494	0.121535	1	0.999999	0.999993	0.723967	0.604016	1957	0
PLEKHM1	0.532098	0.560812	0.26734	0.64805	0.036093	1	0.916662	0.999999	1	0.999999	0.999993	0.876052	0.604431	1958	1
FAM210A	0.617869	0.470419	1	0.594963	0.280951	0.597932	0.191579	0.788566	0.397434	0.999999	0.999993	0.62452	0.606416	1959	2
TIMM44	0.631459	0.561743	1	0.638447	0.44793	0.834448	0.4327	0.44859	0.400508	0.581488	0.674163	0.541321	0.606473	1960	6
TRIM45	0.358694	0.632718	0.241791	0.580626	1	1	1	0.999999	1	0.999999	0.237054	0.999997	0.606672	1961	0
SF3A3	0.76525	0.96944	1	0.265425	0.056563	0.492474	0.01678	0.472876	0.107512	0.591409	0.624526	0.058546	0.607967	1962	13
FASTKD5	0.042677	0.785589	1	0.018183	0.431603	0.938133	0.017695	0.33669	0.961155	0.908049	0.999993	0.01386	0.608596	1963	7
MUC12	0.999998	1	0.695928	0.999998	0.15831	1	0.048771	0.242626	1	0.52236	0.182361	0.883814	0.609144	1964	0
ATXN10	0.197604	0.949387	1	0.402008	0.033643	1	0.136142	0.432781	1	0.928385	0.820669	0.014464	0.611339	1965	2
PDXK	0.492071	0.351703	0.942634	0.199067	0.2494	0.011653	1	0.888379	0.011767	0.732724	0.999993	0.55962	0.612398	1966	3
ZNF384	0.165649	0.095864	0.076421	0.999998	0.525159	1	1	0.80908	1	0.700651	0.925474	0.407244	0.612905	1967	0
SUCLG1	0.311905	0.559567	1	0.297191	0.727711	0.235665	0.104164	0.999999	0.167464	0.668727	0.999993	0.999997	0.614147	1968	1
AGPAT6	0.080758	1	1	0.061153	0.199562	1	0.228674	0.188448	0.193833	0.999999	0.999993	0.587383	0.614333	1969	0
TLK2	0.999998	1	1	0.085859	0.131838	1	0.131753	0.998749	0.289875	0.232241	0.999993	0.999997	0.616117	1970	2
SLC39A7	0.999998	1	1	0.128535	0.013733	0.976898	0.037091	0.251674	0.814195	0.364099	0.869392	0.083177	0.616745	1971	6
KRT17	0.400559	0.125305	0.608864	0.797015	0.240055	1	0.625776	0.999999	1	0.630549	0.999993	0.507564	0.61732	1972	4
ADAT2	0.75039	0.607587	1	0.630335	0.2698	1	0.282991	0.737665	0.875038	0.443808	0.999993	0.382068	0.618961	1973	1
SRRD	0.999998	0.136715	0.902654	0.999998	0.290605	1	0.136697	0.270703	0.308847	0.340759	0.999993	0.152474	0.621707	1974	2
PRPF4B	0.271323	0.15827	1	0.876446	0.813428	0.054557	1	0.949058	0.924202	0.430796	0.138899	0.273947	0.622112	1975	1
VPS35	0.787582	1	0.458263	0.118415	0.25011	1	0.067073	0.05389	0.657911	0.999999	0.844006	0.111601	0.622923	1976	8
BORA	0.772748	0.822886	1	0.999998	0.013374	0.073253	0.070976	0.999999	0.273546	0.475241	0.103203	0.198279	0.623995	1977	10
ATP5J2-PTCD1	0.13556	0.666892	0.875905	0.097174	0.582549	0.39021	0.014608	0.955614	0.168918	0.999999	0.743469	0.130294	0.624721	1978	8
PEX10	0.999998	0.269783	0.504518	0.39967	0.262139	0.550875	0.995969	0.999999	1	0.745238	0.999993	0.999997	0.624878	1979	3
MUS81	0.999998	1	0.208181	0.969202	0.100474	1	0.591379	0.999999	0.214606	0.313692	0.661127	0.973245	0.626253	1980	0
TTF2	0.389897	1	1	0.999998	0.161839	1	0.188133	0.461637	1	0.276029	0.867076	0.999997	0.628486	1981	5
GNB1	0.999998	0.261066	0.012908	0.152526	0.041739	0.119599	1	0.999999	1	0.999999	0.999993	0.999997	0.630529	1982	1
C16orf59	0.043423	0.326118	0.788846	0.757345	0.658189	0.056715	0.04149	0.197585	0.007732	0.603604	0.686097	0.071908	0.630896	1983	8
VMA21	0.555414	0.182837	1	0.767217	0.075133	1	0.033402	0.009448	0.652717	0.706662	0.999993	0.259504	0.631038	1984	2
PFN1	0.999998	0.492732	0.740467	0.163655	0.522101	0.001897	1	0.999999	0.002086	0.349322	0.946928	0.007055	0.631284	1985	14
BOLA2B	0.739409	0.370626	0.299771	0.999998	0.075223	0.11618	0.527472	0.196025	0.00055	0.999999	0.909651	0.999997	0.63344	1986	8
CENPH	0.974924	0.615625	0.747757	0.232845	0.670643	1	0.563551	0.783707	0.449427	0.654825	0.467166	0.289017	0.635225	1987	1
UTP14A	0.238901	1	1	0.307508	0.051524	0.25314	0.008154	0.532034	0.006976	0.963397	0.999993	0.162688	0.635452	1988	10
AGAP5	0.659951	0.396106	0.6128	0.999998	0.126292	0.000442	0.545196	0.772758	0.000825	0.748378	0.999993	0.881554	0.636375	1989	13
TEFM	0.609816	0.931794	1	0.216349	0.08267	0.324869	0.091973	0.472607	0.684922	0.663261	0.999993	0.595148	0.636539	1990	10
EEF1B2	0.072676	0.594267	0.446679	0.679184	0.696089	0.332771	0.467037	0.855107	0.098217	0.999999	0.999993	0.29258	0.636726	1991	13
OXSM	0.30686	1	1	0.290349	0.312225	0.89764	0.011869	0.999999	1	0.963397	0.999993	0.062168	0.637811	1992	3
PSMB6	0.839308	0.41299	0.636462	0.172183	0.801925	1	0.061347	0.020201	0.060184	0.641715	0.999993	0.060035	0.639088	1993	9
MTRNR2L1	0.172332	0.991089	1	0.830924	0.244552	0.031762	0.44795	0.599196	0.478045	0.292902	0.999993	0.999997	0.639437	1994	11
MEF2BNB	0.999998	0.277581	0.347128	0.999998	0.129491	1	0.827513	0.999999	1	0.786885	0.492078	0.464452	0.639482	1995	1
RHEB	0.615095	0.311733	0.73884	0.999998	0.987254	1	0.653692	0.657644	0.301237	0.536022	0.626217	0.67562	0.639954	1996	4
RHOA	0.139629	1	0.996638	0.999998	1	0.244833	0.28482	0.999999	0.784028	0.062782	0.237054	0.999997	0.640729	1997	9
NUBPL	0.999998	0.190754	1	0.125617	0.282254	1	0.114295	0.200569	0.273391	0.999999	0.999993	0.120842	0.641123	1998	2
SNAPC3	0.654057	0.628865	1	0.915595	0.516441	0.792995	0.290407	0.352748	0.049452	0.321431	0.708614	0.31204	0.641461	1999	7
[truncated: 15,584 more rows]
