# Supplementary material for: Gene essentiality landscape and druggable oncogenic dependencies in herpesviral primary effusion lymphoma
Source: Nat Commun. 2018 Aug 15;9:3263. doi: 10.1038/s41467-018-05506-9 (PMC6093911; doi:10.1038/s41467-018-05506-9)
Supplement: Supplementary file 11 — Supplementary Data 9 [file 41467_2018_5506_MOESM11_ESM.xlsx]

## Sheet: SuppData9Housekeeping
Gene
HSPA5
RPL19
RPL6
PSMB4
RPS18
RPL23A
PRMT1
RPL31
ANAPC11
BUB3
RPS4X
RPL17
PRIM1
PSMA5
MAT2A
TAF1C
SMU1
RPL17-C18orf32
DPH3
RPL8
IMP3
RPL13
LSM2
RPL35A
RPLP0
RPS3A
HSPA8
POLR2L
RPS8
RPS16
RPP21
PHB
SNRPD3
RANGAP1
EIF6
SNRNP25
ALDOA
CENPM
PRPF19
UBL5
VCP
IMP4
GNL3
RPS13
RPS20
UQCRC1
RPS11
RPL7
HUWE1
MFN2
NOL10
YARS2
PGAM1
RPS10
EIF2B3
EIF4E
ATP5A1
NARFL
GNB2L1
CDK1
TICRR
RPF2
IPO13
ATP6V0C
RFC2
IARS2
FBL
ORAOV1
MRPS16
DUT
GINS2
DTYMK
ARMC7
PPP4C
PSMD12
KARS
RPS6
POLR3K
TUT1
TRMT112
CIAO1
C10orf2
RPS19
EIF2S3
PLK1
TOP2A
HAUS5
PSMA6
HMGCS1
PTPMT1
RPS15A
VARS
MRPS12
KPNB1
CCDC84
SNRPF
PES1
SLMO2
CCT4
PRELID1
ATP6V0B
MCM7
DDX10
MAK16
SMC1A
SRSF1
RPS17
PSMA4
MRPS21
C14orf80
PSMA7
HSPD1
RUVBL1
DNM2
NXF1
AP2M1
KIF11
PCNA
COPA
ORC6
PPP1R10
CDT1
TIMM10
AP2S1
RPL10
RUVBL2
HARS
DDX27
TCP1
MARS2
WDR18
CAPZB
EXOSC4
HSPE1
CARS
NOP56
GPN2
RPS12
NOP58
TPI1
RPL5
RPL27
PGS1
HSPA9
NEDD8
ATP6AP1
PSMD6
NLE1
BUD31
RPA3
MRPL34
PSMD3
RPA1
SKIV2L2
DKC1
SPDYE2
ECD
ATP6V1B2
NOB1
GARS
GGPS1
GOLGA6L1
MRPL4
DCTN5
FDX1L
NAA10
RAD9A
SF3B5
UBA1
SS18L2
ACTR2
MARS
DAD1
RPL37
RPS24
RPL11
DNAJC11
TANGO6
POLR3H
TOMM40
CYCS
PWP2
HNRNPC
YARS
SFPQ
NIP7
HSCB
POLR2K
MOCS3
CCT3
TUBB
COX17
PRPF8
DHFR
SRP54
RPS23
GTPBP4
SPDYE2B
RPL9
PHB2
PSMB1
RPL18
DARS
SPATA5L1
PSMC2
GFER
ORC1
RPL34
RPL18A
POP7
POLD2
PSMB7
MRPS18A
ADSL
RFC3
SKP1
EIF4A1
RPS9
EIF3I
TCEB2
MCM5
ARCN1
METTL3
NOP16
RPL3
IK
RPS27A
PHAX
UXT
RPS29
NDUFS5
RPL36
PGD
EXOSC8
RPS14
RRM1
EIF2B4
TUBA1B
C21orf59
DDX20
SNRNP200
LSM4
NIPBL
XRCC6
SNRNP40
THOC3
RPTOR
LRR1
MCM2
COPE
XPO5
RPL27A
COASY
SNRPD1
WDHD1
POLR2F
ASNA1
RPLP2
MED12
NOC4L
EIF2B5
PPP2R1A
EIF4A3
PSMD7
CRNKL1
RPL24
STRAP
TUBGCP3
EXOSC2
DIS3
ENO1
NOP2
PSMD14
AARS
GAPDH
NUBP1
SOD2
IARS
SRSF2
HNRNPH1
U2AF1
RABGGTB
TXN
GFM1
NCAPD3
NELFCD
RRP9
AURKB
EIF3B
RBX1
SMC2
MYC
CHMP6
ALG1
RPL35
DHX33
EEF2
RPS21
PSMC4
MED8
POLR2C
ZNHIT2
SF3A1
HAUS7
TARS2
CDC37
SDHA
NUP155
RPL32
NELFB
CENPN
TPT1
MRPL10
RPL26
C7orf26
CCT6A
SRSF7
PPP1R8
KANSL3
LRPPRC
NSF
IGBP1
MRPS2
PSMB2
NOP10
CHERP
XAB2
FCF1
NUS1
AHCY
SPATA5
NAA50
ISCA2
SNRPG
VPS25
UTP20
C3orf17
ASH2L
UROD
DHX15
PMPCA
CDCA8
IMPDH2
NOP14
RNF113A
FPGS
POLR1C
GTF2A2
RPAIN
NPIPA1
NUP43
RSL1D1
DDOST
RSL24D1
RPS5
UTP15
NUTF2
YKT6
PSMC6
DPAGT1
CDC45
DHPS
EMC6
DTL
WEE1
ALG2
RPL7A
KTI12
SF3B3
RPUSD4
POLR2I
WDR43
XRCC5
NOL12
TP53RK
NMT1
EIF2B2
ZNRD1
SMNDC1
RAD21
FARSA
TRIAP1
SF3B2
HEATR1
WDR77
SYS1
PCBP1
UBE2I
POLR2A
ESPL1
TRAPPC4
TRAIP
TRMT5
PRPF38A
CRCP
SF1
GTF3C3
CENPK
LSM7
EIF3A
ELP5
RAN
SNRNP35
EIF3D
MRPS23
CPSF3
SSRP1
COX15
QARS
POLR3A
SEC13
DIMT1
EXOC3
MED4
CIRH1A
EIF2S1
PMPCB
PREB
DGCR8
SMN1
SRP14
THAP11
SARS2
GOLGA6L10
CCT5
RPL12
CCNA2
LARS2
SBNO1
NAE1
SOD1
DNLZ
SSU72
ACTR10
SBDS
UBA52
POLR2G
RPL37A
HSD17B10
BIRC5
TSR2
NCBP1
C19orf52
CBWD5
RPS28
SHQ1
MED14
TARDBP
C1orf109
PCID2
PSMC5
RPS3
VPS28
LONP1
WDR3
POLR1B
ATP1A1
SAP18
HAUS4
ARFRP1
SLC7A6OS
GOLGA6C
RBBP4
AGAP4
TAF1B
PRPF38B
CSTF3
CKAP5
SEH1L
EIF2S2
TUBG1
MRPL21
GINS3
PFDN2
TRIM49C
SIN3A
PPAN
FAM96B
NOL6
NDNL2
NFS1
RPS15
MCM6
POP5
MDN1
SNIP1
DHX9
DDX55
CCT2
ATP6V0D1
TINF2
DDX41
PRPF4
CHEK1
CFL1
SMC4
BANF1
DDX46
CEBPZ
GMPPB
TIMM13
HNRNPL
TMX2
TTC27
SDHD
CNOT3
PDRG1
CENPW
SDAD1
BCL2L2-PABPN1
ERCC3
ETF1
PUF60
GTF2B
WDR74
THOC5
PSMA3
POLE
VPS33A
DHODH
EIF1AX
SEC61A1
SNRPC
MED11
RPL15
AK6
EIF5
MRPS14
GCN1L1
WDR24
RPL36AL
MEPCE
HYPK
NUDT21
GUK1
RBMX
PFAS
PSMD8
EXOSC5
CSE1L
SRSF3
ATP5B
SNRPA1
RPS7
GTF3C4
RNGTT
NARS
VPS51
PSMD2
AAMP
RPL4
RPL30
HIST1H2AI
PDCD2
MYBL2
CCDC101
MED21
METTL16
DDX59
TBCC
TMEM258
NEDD1
COPS3
CDC23
FAM25G
SNAPC2
SHFM1
PPIL2
SACM1L
MFAP1
KIF23
HCFC1
MTG1
NKAP
IKBKAP
PRPF31
RFC5
VARS2
COPS4
HINFP
MCM3
RPA2
PSMD4
LSM11
TNPO3
GINS1
ANKRD20A1
SUPT16H
NOM1
SUPT6H
RRM2
UBA2
ANAPC2
FAM25C
NAA30
CCNH
SF3B1
DDX18
WDR33
NPIPA2
ECT2
MIS18A
MTOR
MRPS18B
USPL1
ARL2
SRP9
RFK
RPL7L1
CHAF1B
RNMT
MED10
AHCTF1
NOL8
ABCE1
BUB1B
TKT
TBL3
SPDYE1
SNF8
SUPV3L1
ABT1
THG1L
SRSF10
POLD3
PAK1IP1
CDC27
LARS
DDB1
DYNC1H1
VPS72
POLR2D
PRC1
HYOU1
EP400
DAP3
LETM1
COPB2
INTS8
DDX21
COPS6
PSMC3
NAA25
TPX2
METTL14
DONSON
PKM
COG4
RPL38
RPS25
GTF2H3
RBBP5
BRF1
RPN2
ABCB7
DHX8
NDC80
PTPN23
PPP2CA
UBR4
DDX47
BANP
PKMYT1
CTU2
TRAPPC1
WDR12
ANKRD20A3
RPL13A
POLR1A
NDOR1
ISG20L2
UBA3
HNRNPU
CMTR1
MRPL53
RBM25
WDR70
GINS4
SNRPE
TMEM199
RCC1
CDC123
CDAN1
DMAP1
HMGA1
RAD51
NUP160
NAA20
KANSL2
TFAM
BMS1
SMC3
CPSF2
COPB1
RRS1
CWC22
UTP3
NOL9
GMPS
CDC16
AGAP9
POLE2
CDC7
SPDL1
ACO2
NMD3
EXOSC7
ASUN
NARS2
MRPL38
PRPF3
TAF2
SNW1
RBM39
CDK9
POLR1E
MED19
DHX36
PSMC1
EXOSC10
ACTL6A
DDX49
MCM3AP
ATP6AP2
POLD1
COX4I1
H3F3A
SNRNP27
EIF3G
MRPS6
HNRNPK
HAUS8
POLR2J3
GOLGA6L6
NELFA
RNPS1
NUP85
MRPL12
TAMM41
HUS1
MSTO1
DDX42
MED9
CMPK1
PCF11
SASS6
IPO9
RARS2
CCT8
DNAJC8
GPS1
STIL
CDC5L
HDAC3
WDR82
SRSF6
TCEB1
TAF8
ELP3
MRPS10
NCAPG2
RPN1
RPL14
ANKRD20A4
PPP1CB
DBR1
E4F1
MIOS
AURKA
SYMPK
GOLGA8O
TOMM22
POTEJ
POLR2J
SMC5
PFDN6
PRPF40A
KRR1
CHORDC1
SARS
WDR75
MTG2
CHMP4B
TSR1
NDUFAB1
UTP18
UBE2M
NCAPG
INTS3
NCL
SMARCB1
WDR83
DNAJA3
TWISTNB
SRP19
PPWD1
BRD4
SMC6
TFRC
ATP5J2
KAT8
PPIAL4C
ANKLE2
ZNF830
NHP2L1
PDPK1
SMG7
POLR2E
MRPL18
NSMCE1
GPKOW
NRBP1
SNUPN
FEN1
WDR7
GOLGA6A
CPSF6
POTEG
LAS1L
SRSF11
RAE1
SDHC
MED7
C19orf43
NFYC
DDX56
RPP14
SUMO2
PTMA
USP5
NUP93
COPS5
AASDHPPT
GEMIN6
INTS9
PPIL4
MRPL3
GNL2
ANAPC5
URB1
PPIAL4G
NPLOC4
MED30
GRWD1
CTNNBL1
PCBP2
OSGEP
EPRS
PTCD1
CHMP2A
POLR2B
GNB1L
NUF2
PRPF6
NRF1
GTF3C5
RPLP1
EWSR1
ERH
HAUS3
MED17
UPF1
PDCD11
RPAP2
ANAPC4
ST20
SMN2
EIF2B1
SON
TUBGCP6
DARS2
SNRPB
CCDC115
ROMO1
RBBP6
BCAS2
METTL1
UBE2N
GOLGA6D
PPIH
POLA1
CASC5
MASTL
GTF3C1
SUDS3
SETD1A
IPO11
EBNA1BP2
HIST1H2AJ
CDC20
LSM3
MRPL39
DROSHA
SENP6
MMGT1
DIEXF
POLR2H
RIOK1
CPSF4
SPC24
PABPC1
ATP6V1H
KDM8
EIF3F
DDX24
PSMD1
AGAP6
SF3A2
MAD2L2
SPC25
EIF1
HAUS1
GTF3C6
PABPN1
GABPA
PSMG4
MRPL33
INCENP
RPP38
RPL29
TUBGCP4
NPM1
CTDP1
FNTB
CDIPT
SAP30BP
RTFDC1
POTEM
LTV1
FAM86B1
FXN
PLGLB1
CENPL
DHDDS
WDR55
WARS2
NUP62
PPP2R4
PPIL1
PSMA1
GEMIN5
RTF1
GTF2H2C
MRPS24
TRIM49
NAA15
FOXD4L6
DCPS
NGDN
EMC1
RFC4
ZMAT5
U2AF2
TRNT1
TAF1
SNRNP70
DYNC1I2
ELP6
PSMB5
CBWD3
KANSL1
HTATSF1
ARIH1
HMGB1
SF3A3
BORA
PFN1
UTP14A
AGAP5
TEFM
EEF1B2
MTRNR2L1
PPAN-P2RY11
AIFM1
CBWD6
PNO1
NOP9
TRAPPC3
NVL
CAD
RPL28
NCAPH
CBWD1
PAM16
XRN1
RGPD5
GLE1
CTCF
RBM14
FARSB
CBWD2
GOLGA6L9
PNKP
TIMM23
ANKRD20A2
CUL2
KIN
MAD2L1
TAF5
YBX1
MRPL47
RGPD6
FOXD4L4
SPATA31A1
MMS22L
UFD1L
NCBP2
TONSL
THAP1
ZNF574
NSUN4
CCDC59
POTEB2
NPIPB5
FOXD4L3
CCDC130
TP53TG3
CUL1
PPP1R12A
ACTR6
CSTF1
INTS2
ATP5F1
SPATA31A3
OIP5
F8A1
MNAT1
MCM4
YEATS4
CHMP7
TMED2
BRF2
TRAPPC8
DENR
TSEN54
PELO
GTF2H2
TMA16
C2orf27A
NRDE2
GGTLC2
CTAGE4
TBCA
RBM14-RBM4
NPAT
SPATA31A5
ZNF676
SPATA31A7
PPP4R2
POLR2J2
