# Supplementary material for: Gene essentiality landscape and druggable oncogenic dependencies in herpesviral primary effusion lymphoma
Source: Nat Commun. 2018 Aug 15;9:3263. doi: 10.1038/s41467-018-05506-9 (PMC6093911; doi:10.1038/s41467-018-05506-9)
Supplement: Supplementary file 12 — Supplementary Data10 [file 41467_2018_5506_MOESM12_ESM.xlsx]

## Sheet: SuppData10_PSODs
Gene	Rank
CCND2	1
FAU	2
MCL1	3
PSMG3	4
MARCH5	5
NHP2	6
LUC7L3	7
GPN1	8
CCT7	9
MTHFD1	10
ITPK1	11
DDX54	12
GEMIN8	13
DOHH	14
INTS1	15
NDUFA1	16
ALAS1	17
GART	18
TRRAP	19
NDUFV1	20
MRPL41	21
EEF1A1	22
SAMM50	23
ARPC4	24
PRMT5	25
SNRPD2	26
CLTC	27
ZNF626	28
ATP5D	29
GLRX5	30
EFTUD2	31
NAPA	32
GTF2H1	33
TRAPPC11	34
AK2	35
ISY1	36
USP39	37
IPPK	38
GNL3L	39
MRPS34	40
CENPO	41
EP300	42
IRF4	43
LSM12	44
MRPL17	45
CTC1	46
ATP6V1A	47
EIF3CL	48
RPSA	49
PAFAH1B1	50
TAF6	51
NDC1	52
HIRA	53
PGK1	54
GFPT1	55
TAF6L	56
XPO1	57
VPS13D	58
CTR9	59
EARS2	60
DDX23	61
YRDC	62
HMGCR	63
LRRC37A	64
SETDB1	65
TUFM	66
DOLK	67
RNPC3	68
CDC73	69
LIPT1	70
MDM2	71
PHF5A	72
NDUFB7	73
ABCF1	74
ZCRB1	75
RTCB	76
CENPA	77
QRSL1	78
EIF4G1	79
NSL1	80
PLK4	81
COPS2	82
CLP1	83
FAM50A	84
STX4	85
EXOSC6	86
TELO2	87
POT1	88
RABGGTA	89
CEP85	90
EIF3C	91
TOMM20	92
TIMELESS	93
GBF1	94
OGT	95
POP1	96
DNAJC17	97
ELAC2	98
SUPT5H	99
AQR	100
N6AMT1	101
MYB	102
BATF	103
PNPT1	104
GOSR2	105
BRIX1	106
TOP3A	107
ELAVL1	108
MMS19	109
ATP1B3	110
CPSF3L	111
UBE2T	112
SMARCD1	113
CFLAR	114
VWA9	115
RTEL1	116
PTCD3	117
SMARCA5	118
TBCD	119
NDUFS1	120
WDR36	121
ELL	122
ANAPC1	123
RPE	124
PPP1R15B	125
FARS2	126
RAD1	127
NDUFS2	128
EXOSC9	129
KIAA0391	130
TAF7	131
EIF3E	132
PMF1-BGLAP	133
SUPT4H1	134
INTS5	135
ATIC	136
MEN1	137
PPCS	138
RRN3	139
CHCHD1	140
COA6	141
TPR	142
SMG5	143
TAZ	144
MVD	145
ATP5E	146
NAT10	147
RPRD1B	148
COQ2	149
CHD4	150
RPP25L	151
MRPL44	152
ALG13	153
IDH3A	154
ZRSR2	155
ABHD17A	156
RCL1	157
CNOT1	158
NDUFB4	159
CYC1	160
FAM60A	161
ESF1	162
LRRC37A3	163
CAMLG	164
EEF1G	165
MRPS7	166
RPP30	167
MAU2	168
SRBD1	169
RBFA	170
GNG5	171
VMP1	172
DHX37	173
MIS18BP1	174
MRPL15	175
THOC6	176
LIN52	177
ELP2	178
NDUFB10	179
CLNS1A	180
HSPA14	181
G6PD	182
CDK12	183
SEPHS2	184
ERCC2	185
TBCE	186
SMG1	187
SAE1	188
AFG3L2	189
RBM17	190
MYBBP1A	191
FNBP4	192
FTSJ3	193
ZBTB8OS	194
URI1	195
NCAPD2	196
CCDC94	197
ATP5H	198
VPS52	199
C2orf27B	200
FDXR	201
RRP15	202
ILF2	203
SLC2A1	204
DNTTIP2	205
BTF3	206
TRIM43	207
UBAP1	208
TTI1	209
RAD51C	210
