# Supplementary material for: Gene essentiality landscape and druggable oncogenic dependencies in herpesviral primary effusion lymphoma
Source: Nat Commun. 2018 Aug 15;9:3263. doi: 10.1038/s41467-018-05506-9 (PMC6093911; doi:10.1038/s41467-018-05506-9)
Supplement: Supplementary file 13 — Supplementary Data 11 [file 41467_2018_5506_MOESM13_ESM.xlsx]

## Sheet: GOTERM_BP_ALL
Category	Term	Count	%	PValue	Genes	List Total	Pop Hits	Pop Total	Fold Enrichment	Bonferroni	Benjamini	FDR
GOTERM_BP_ALL	GO:0044237~cellular metabolic process	141	72.6804	7.00688e-21	MMS19, RAD51C, MRPL41, ATP1B3, HMGCR, HIRA, SNRPD2, INTS1, CNOT1, SAE1, BATF, ESF1, EIF3CL, DDX23, INTS5, CLP1, FAU, RPP30, ZRSR2, OGT, ITPK1, SUPT5H, LUC7L3, ANAPC1, CLNS1A, EFTUD2, TAZ, TAF6L, EARS2, RAD1, EP300, AQR, TIMELESS, SMARCA5, DNTTIP2, MYBBP1A, MRPL44, CPSF3L, ELAC2, MVD, ELL, FARS2, PNPT1, ZCRB1, ARPC4, TRRAP, RABGGTA, QRSL1, EIF3C, EIF3E, ISY1, BTF3, LIPT1, SETDB1, EEF1A1, RPSA, CAM…	173	6636	14116	1.73372	9.10895e-18	9.10895e-18	1.14406e-17
GOTERM_BP_ALL	GO:0016070~RNA metabolic process	50	25.7732	5.51962e-19	CPSF3L, COPS2, ELAC2, ELL, FARS2, PNPT1, INTS1, ZCRB1, SNRPD2, WDR36, DDX23, INTS5, EIF3E, CLP1, PRMT5, USP39, ISY1, BTF3, RPP30, GEMIN8, SUPT4H1, KIAA0391, ZRSR2, SUPT5H, TPR, LUC7L3, FTSJ3, ERCC2, CLNS1A, EXOSC9, TAF6, EXOSC6, SMG5, EFTUD2, TAF7, ELAVL1, SMG1, TAF6L, GTF2H1, EARS2, EIF4G1, AQR, POP1, SMARCA5, PHF5A, RNPC3, DDX54, NHP2, MRPL44, RBM17	173	938	14116	4.34943	7.17551e-16	3.58776e-16	9.01227e-16
GOTERM_BP_ALL	GO:0008152~metabolic process	145	74.7423	1.30933e-16	MMS19, RAD51C, MRPL41, ATP1B3, HMGCR, HIRA, SNRPD2, INTS1, CNOT1, SAE1, BATF, ESF1, EIF3CL, DDX23, INTS5, CLP1, FAU, RPP30, ZRSR2, OGT, ITPK1, SUPT5H, LUC7L3, ANAPC1, CLNS1A, EFTUD2, TAZ, TAF6L, EARS2, RAD1, EP300, AQR, TIMELESS, SMARCA5, DNTTIP2, MYBBP1A, MRPL44, CPSF3L, ELAC2, MVD, ELL, FARS2, PNPT1, ZCRB1, ARPC4, TRRAP, RABGGTA, QRSL1, EIF3C, EIF3E, ISY1, BTF3, NAT10, LIPT1, SETDB1, EEF1A1, CF…	173	7647	14116	1.54719	1.44329e-13	4.80727e-14	1.77636e-13
GOTERM_BP_ALL	GO:0034641~cellular nitrogen compound metabolic process	93	47.9381	1.17162e-14	MMS19, ATP5D, RAD51C, COPS2, ATP5E, SEPHS2, ATP1B3, HMGCR, HIRA, INTS1, SNRPD2, CNOT1, MTHFD1, BATF, ESF1, MEN1, ALAS1, WDR36, RRN3, INTS5, DDX23, CLP1, PRMT5, RPP30, ZRSR2, SUPT5H, TPR, MYB, ATP5H, NDUFS1, RTEL1, FTSJ3, LUC7L3, CLNS1A, ELP2, EXOSC9, EXOSC6, EFTUD2, TAF6L, GTF2H1, EARS2, EIF4G1, RAD1, ATP6V1A, G6PD, EP300, AQR, TIMELESS, TOP3A, SMARCA5, DNTTIP2, MYBBP1A, NHP2, MRPL44, CPSF3L, ELA…	173	3670	14116	2.06768	1.52989e-11	3.82472e-12	1.9218e-11
GOTERM_BP_ALL	GO:0006139~nucleobase, nucleoside, nucleotide and nucleic acid metabolic process	89	45.8763	1.33071e-14	MMS19, ATP5D, RAD51C, COPS2, ATP5E, ATP1B3, HMGCR, HIRA, INTS1, SNRPD2, CNOT1, MTHFD1, BATF, ESF1, MEN1, WDR36, RRN3, INTS5, DDX23, CLP1, PRMT5, RPP30, ZRSR2, SUPT5H, TPR, MYB, ATP5H, NDUFS1, RTEL1, FTSJ3, LUC7L3, CLNS1A, ELP2, EXOSC9, EXOSC6, EFTUD2, TAF6L, GTF2H1, EARS2, EIF4G1, RAD1, ATP6V1A, G6PD, EP300, AQR, TIMELESS, TOP3A, SMARCA5, DNTTIP2, MYBBP1A, NHP2, MRPL44, CPSF3L, ELAC2, ELL, FARS2,…	173	3409	14116	2.13024	1.73195e-11	3.4639e-12	2.17493e-11
GOTERM_BP_ALL	GO:0044238~primary metabolic process	134	69.0722	1.86224e-14	MMS19, RAD51C, MRPL41, ATP1B3, HMGCR, HIRA, SNRPD2, INTS1, CNOT1, SAE1, BATF, ESF1, EIF3CL, DDX23, INTS5, CLP1, FAU, RPP30, ZRSR2, OGT, SUPT5H, ITPK1, LUC7L3, ANAPC1, CLNS1A, EFTUD2, TAZ, TAF6L, EARS2, RAD1, EP300, AQR, TIMELESS, SMARCA5, DNTTIP2, MYBBP1A, MRPL44, CPSF3L, ELAC2, MVD, ELL, FARS2, PNPT1, ZCRB1, ARPC4, TRRAP, RABGGTA, QRSL1, EIF3C, EIF3E, ISY1, BTF3, LIPT1, SETDB1, EEF1A1, CFLAR, RP…	173	6923	14116	1.57934	2.42473e-11	4.04121e-12	3.04534e-11
GOTERM_BP_ALL	GO:0009987~cellular process	166	85.567	5.46302e-14	MMS19, RAD51C, XPO1, MRPL41, ATP1B3, HMGCR, HIRA, SNRPD2, INTS1, CNOT1, SAE1, BATF, ESF1, EIF3CL, DDX23, GBF1, INTS5, CLP1, SMARCD1, SLC2A1, FAU, RPP30, ZRSR2, OGT, ITPK1, SUPT5H, GNG5, LUC7L3, CLNS1A, ANAPC1, EFTUD2, TAZ, TAF6L, NCAPD2, EARS2, RAD1, RCL1, EP300, AQR, TIMELESS, SMARCA5, DNTTIP2, MYBBP1A, MRPL44, CPSF3L, ELAC2, MCL1, MVD, ELL, FARS2, PNPT1, ZCRB1, NAPA, ARPC4, TRRAP, RABGGTA, EIF3…	173	10541	14116	1.28497	7.10099e-11	1.01442e-11	8.91842e-11
GOTERM_BP_ALL	GO:0006807~nitrogen compound metabolic process	93	47.9381	7.71661e-14	MMS19, ATP5D, RAD51C, COPS2, ATP5E, SEPHS2, ATP1B3, HMGCR, HIRA, INTS1, SNRPD2, CNOT1, MTHFD1, BATF, ESF1, MEN1, ALAS1, WDR36, RRN3, INTS5, DDX23, CLP1, PRMT5, RPP30, ZRSR2, SUPT5H, TPR, MYB, ATP5H, NDUFS1, RTEL1, FTSJ3, LUC7L3, CLNS1A, ELP2, EXOSC9, EXOSC6, EFTUD2, TAF6L, GTF2H1, EARS2, EIF4G1, RAD1, ATP6V1A, G6PD, EP300, AQR, TIMELESS, TOP3A, SMARCA5, DNTTIP2, MYBBP1A, NHP2, MRPL44, CPSF3L, ELA…	173	3778	14116	2.00857	1.00309e-10	1.25386e-11	1.25988e-10
GOTERM_BP_ALL	GO:0006396~RNA processing	32	16.4948	6.21308e-13	CPSF3L, ELAC2, FARS2, PNPT1, ZCRB1, SNRPD2, INTS1, WDR36, DDX23, INTS5, PRMT5, CLP1, USP39, ISY1, RPP30, GEMIN8, KIAA0391, ZRSR2, FTSJ3, LUC7L3, CLNS1A, EXOSC9, EXOSC6, EFTUD2, AQR, POP1, RNPC3, PHF5A, DDX54, NHP2, RBM17, MRPL44	173	547	14116	4.7734	8.07665e-10	8.97405e-11	1.01441e-09
GOTERM_BP_ALL	GO:0010467~gene expression	79	40.7216	1.05278e-12	MMS19, ABCF1, COPS2, MRPL41, HIRA, INTS1, SNRPD2, CNOT1, BATF, ESF1, EIF3CL, WDR36, RRN3, INTS5, DDX23, CLP1, PRMT5, FAU, RPP30, ZRSR2, SUPT5H, TPR, MYB, FTSJ3, LUC7L3, CLNS1A, ELP2, EXOSC9, EXOSC6, EFTUD2, MRPS7, TAF6L, GTF2H1, EARS2, EIF4G1, EP300, AQR, TIMELESS, SMARCA5, EEF1G, DNTTIP2, MYBBP1A, NHP2, MRPL44, CPSF3L, TUFM, ELAC2, ELL, FARS2, PNPT1, ZCRB1, CDC73, TRRAP, EIF3C, QRSL1, MRPL15, EI…	173	2999	14116	2.14939	1.36867e-09	1.36867e-10	1.71901e-09
GOTERM_BP_ALL	GO:0044260~cellular macromolecule metabolic process	106	54.6392	9.64073e-11	MMS19, RAD51C, MRPL41, HIRA, INTS1, SNRPD2, CNOT1, SAE1, ESF1, BATF, EIF3CL, INTS5, DDX23, CLP1, FAU, RPP30, OGT, ZRSR2, SUPT5H, LUC7L3, ANAPC1, CLNS1A, EFTUD2, TAF6L, EARS2, RAD1, EP300, AQR, TIMELESS, SMARCA5, DNTTIP2, MYBBP1A, MRPL44, CPSF3L, ELAC2, ELL, FARS2, PNPT1, ZCRB1, ARPC4, TRRAP, RABGGTA, QRSL1, EIF3C, EIF3E, ISY1, BTF3, LIPT1, SETDB1, RPSA, EEF1A1, CAMLG, TAF6, SMG5, TAF7, SMG1, ZNF6…	173	5214	14116	1.65882	1.2533e-07	1.13936e-08	1.57411e-07
GOTERM_BP_ALL	GO:0043170~macromolecule metabolic process	108	55.6701	5.82239e-09	MMS19, RAD51C, MRPL41, HIRA, SNRPD2, INTS1, CNOT1, SAE1, ESF1, BATF, EIF3CL, INTS5, DDX23, CLP1, FAU, RPP30, OGT, ZRSR2, SUPT5H, LUC7L3, ANAPC1, CLNS1A, EFTUD2, TAF6L, EARS2, RAD1, EP300, AQR, TIMELESS, SMARCA5, DNTTIP2, MYBBP1A, MRPL44, CPSF3L, ELAC2, ELL, FARS2, PNPT1, ZCRB1, ARPC4, TRRAP, RABGGTA, QRSL1, EIF3C, EIF3E, ISY1, BTF3, LIPT1, SETDB1, CFLAR, RPSA, EEF1A1, CAMLG, TAF6, SMG5, TAF7, SMG…	173	5710	14116	1.54331	7.56908e-06	6.30759e-07	9.50661e-06
GOTERM_BP_ALL	GO:0006119~oxidative phosphorylation	12	6.18557	2.85804e-08	ATP5D, ATP6V1A, ATP5E, NDUFB4, NDUFB10, NDUFB7, NDUFV1, TAZ, NDUFA1, NDUFS2, ATP5H, NDUFS1	173	98	14116	9.99127	3.71539e-05	2.85804e-06	4.66652e-05
GOTERM_BP_ALL	GO:0022613~ribonucleoprotein complex biogenesis	15	7.73196	4.14493e-08	CLNS1A, EXOSC9, EXOSC6, SNRPD2, GNL3L, RCL1, WDR36, DDX23, CLP1, PRMT5, BRIX1, USP39, GEMIN8, NHP2, FTSJ3	173	180	14116	6.79961	5.38827e-05	3.84886e-06	6.76771e-05
GOTERM_BP_ALL	GO:0016071~mRNA metabolic process	20	10.3093	1.26991e-07	CLNS1A, SMG5, EFTUD2, PNPT1, SNRPD2, ZCRB1, ELAVL1, SMG1, AQR, DDX23, CLP1, PRMT5, EIF3E, USP39, ISY1, GEMIN8, RNPC3, PHF5A, LUC7L3, RBM17	173	370	14116	4.41056	0.000165075	1.10058e-05	0.000207346
GOTERM_BP_ALL	GO:0034660~ncRNA metabolic process	16	8.24742	1.3916e-07	CPSF3L, ELAC2, EXOSC9, EXOSC6, FARS2, INTS1, EARS2, WDR36, INTS5, CLP1, POP1, RPP30, KIAA0391, TPR, NHP2, FTSJ3	173	230	14116	5.6762	0.000180892	1.13067e-05	0.000227216
GOTERM_BP_ALL	GO:0009058~biosynthetic process	74	38.1443	4.28134e-07	MMS19, ABCF1, ATP5D, COPS2, ATP5E, SEPHS2, MRPL41, ATP1B3, HMGCR, HIRA, CNOT1, MTHFD1, BATF, ESF1, EIF3CL, ALAS1, RRN3, PRMT5, FAU, OGT, MYB, TPR, SUPT5H, ATP5H, ELP2, TAZ, MRPS7, TAF6L, GTF2H1, EARS2, EIF4G1, RAD1, ATP6V1A, COQ2, G6PD, EP300, TIMELESS, TOP3A, SMARCA5, EEF1G, DNTTIP2, MYBBP1A, TUFM, MVD, ELL, FARS2, CDC73, TRRAP, POT1, RABGGTA, EIF3C, QRSL1, MRPL15, ATIC, EIF3E, MRPL17, BTF3, SUP…	173	3542	14116	1.7047	0.000556419	3.27391e-05	0.000699041
GOTERM_BP_ALL	GO:0034470~ncRNA processing	14	7.21649	4.72679e-07	CPSF3L, ELAC2, EXOSC9, EXOSC6, FARS2, INTS1, WDR36, INTS5, CLP1, POP1, RPP30, KIAA0391, NHP2, FTSJ3	173	187	14116	6.10874	0.000614294	3.41373e-05	0.000771772
GOTERM_BP_ALL	GO:0006412~translation	18	9.27835	6.0612e-07	TUFM, ABCF1, RPSA, EEF1A1, MRPL41, FARS2, MRPS7, EARS2, EIF4G1, EIF3C, QRSL1, EIF3CL, MRPL15, EIF3E, MRPL17, EEF1G, FAU, TPR	173	331	14116	4.43721	0.000787646	4.14705e-05	0.000989649
GOTERM_BP_ALL	GO:0044249~cellular biosynthetic process	72	37.1134	6.81131e-07	MMS19, ABCF1, ATP5D, COPS2, ATP5E, SEPHS2, MRPL41, ATP1B3, HMGCR, HIRA, CNOT1, MTHFD1, BATF, ESF1, EIF3CL, ALAS1, RRN3, PRMT5, FAU, OGT, MYB, TPR, SUPT5H, ATP5H, ELP2, TAZ, MRPS7, TAF6L, GTF2H1, EARS2, EIF4G1, RAD1, ATP6V1A, COQ2, G6PD, EP300, TIMELESS, TOP3A, SMARCA5, EEF1G, DNTTIP2, MYBBP1A, TUFM, MVD, ELL, FARS2, CDC73, TRRAP, POT1, RABGGTA, EIF3C, QRSL1, MRPL15, ATIC, EIF3E, MRPL17, BTF3, SUP…	173	3442	14116	1.70682	0.000885079	4.42726e-05	0.00111212
GOTERM_BP_ALL	GO:0006091~generation of precursor metabolites and energy	17	8.76289	1.40509e-06	ATP5D, ATP5E, NDUFB4, NDUFB10, NDUFB7, TAZ, CYC1, FDXR, NDUFA1, IDH3A, ATP6V1A, NDUFV1, GFPT1, PGK1, NDUFS2, ATP5H, NDUFS1	173	313	14116	4.4317	0.00182496	8.69783e-05	0.00229417
GOTERM_BP_ALL	GO:0008380~RNA splicing	16	8.24742	2.03412e-06	CLNS1A, EFTUD2, SNRPD2, ZCRB1, AQR, DDX23, CLP1, PRMT5, USP39, ISY1, GEMIN8, ZRSR2, RNPC3, PHF5A, LUC7L3, RBM17	173	284	14116	4.59692	0.00264086	0.000120191	0.00332119
GOTERM_BP_ALL	GO:0042773~ATP synthesis coupled electron transport	8	4.12371	4.95079e-06	NDUFB4, NDUFB10, NDUFB7, NDUFV1, TAZ, NDUFA1, NDUFS2, NDUFS1	173	56	14116	11.6565	0.00641537	0.000279789	0.00808318
GOTERM_BP_ALL	GO:0042775~mitochondrial ATP synthesis coupled electron transport	8	4.12371	4.95079e-06	NDUFB4, NDUFB10, NDUFB7, NDUFV1, TAZ, NDUFA1, NDUFS2, NDUFS1	173	56	14116	11.6565	0.00641537	0.000279789	0.00808318
GOTERM_BP_ALL	GO:0016568~chromatin modification	15	7.73196	6.61651e-06	SETDB1, HIRA, CDC73, TRRAP, TAF6L, CTR9, MEN1, EP300, PRMT5, SMARCD1, SMARCA5, IRF4, SUPT4H1, SUPT5H, CHD4	173	274	14116	4.4669	0.00856461	0.000358332	0.0108027
GOTERM_BP_ALL	GO:0051276~chromosome organization	20	10.3093	7.26205e-06	SETDB1, RAD51C, HIRA, CDC73, TRRAP, TAF6L, POT1, CTR9, NCAPD2, MEN1, EP300, CENPA, PRMT5, SMARCD1, SMARCA5, IRF4, SUPT4H1, SUPT5H, RTEL1, CHD4	173	485	14116	3.36476	0.00939627	0.000377557	0.0118566
GOTERM_BP_ALL	GO:0022900~electron transport chain	10	5.15464	1.04051e-05	NDUFB4, NDUFB10, NDUFB7, NDUFV1, TAZ, CYC1, FDXR, NDUFA1, NDUFS2, NDUFS1	173	114	14116	7.15749	0.0134356	0.00052012	0.0169877
GOTERM_BP_ALL	GO:0044085~cellular component biogenesis	30	15.4639	1.06141e-05	XPO1, SAMM50, SNRPD2, GNL3L, ARPC4, POT1, WDR36, DDX23, CENPA, PRMT5, CLP1, BRIX1, USP39, GEMIN8, PAFAH1B1, FTSJ3, ERCC2, CLNS1A, STX4, EXOSC9, EXOSC6, TAF6, TAF7, TAZ, TAF6L, GTF2H1, RCL1, SMARCA5, MDM2, NHP2	173	1001	14116	2.44542	0.0137036	0.000510921	0.0173289
GOTERM_BP_ALL	GO:0006120~mitochondrial electron transport, NADH to ubiquinone	7	3.60825	1.09361e-05	NDUFB4, NDUFB10, NDUFB7, NDUFV1, NDUFA1, NDUFS2, NDUFS1	173	42	14116	13.5992	0.0141164	0.000507621	0.0178546
GOTERM_BP_ALL	GO:0022904~respiratory electron transport chain	8	4.12371	1.22196e-05	NDUFB4, NDUFB10, NDUFB7, NDUFV1, TAZ, NDUFA1, NDUFS2, NDUFS1	173	64	14116	10.1994	0.01576	0.000547627	0.0199499
GOTERM_BP_ALL	GO:0045333~cellular respiration	9	4.63918	2.37371e-05	NDUFB4, NDUFB10, NDUFB7, NDUFV1, TAZ, NDUFA1, NDUFS2, NDUFS1, IDH3A	173	97	14116	7.5707	0.0303873	0.00102809	0.0387501
GOTERM_BP_ALL	GO:0006397~mRNA processing	15	7.73196	3.88941e-05	CLNS1A, EFTUD2, SNRPD2, ZCRB1, AQR, DDX23, CLP1, PRMT5, USP39, ISY1, GEMIN8, RNPC3, PHF5A, LUC7L3, RBM17	173	321	14116	3.81287	0.0493063	0.00162974	0.0634861
GOTERM_BP_ALL	GO:0006325~chromatin organization	16	8.24742	6.04905e-05	SETDB1, HIRA, CDC73, TRRAP, TAF6L, CTR9, MEN1, EP300, CENPA, PRMT5, SMARCD1, SMARCA5, IRF4, SUPT4H1, SUPT5H, CHD4	173	378	14116	3.45377	0.0756274	0.00245448	0.0987211
GOTERM_BP_ALL	GO:0015980~energy derivation by oxidation of organic compounds	10	5.15464	6.68294e-05	NDUFB4, NDUFB10, NDUFB7, GFPT1, NDUFV1, TAZ, NDUFA1, NDUFS2, NDUFS1, IDH3A	173	144	14116	5.66635	0.0832139	0.0026293	0.109061
GOTERM_BP_ALL	GO:0034645~cellular macromolecule biosynthetic process	56	28.866	0.000116191	ABCF1, MMS19, COPS2, MRPL41, HIRA, CNOT1, ESF1, BATF, EIF3CL, RRN3, PRMT5, FAU, OGT, MYB, TPR, SUPT5H, ELP2, MRPS7, TAF6L, EARS2, GTF2H1, RAD1, EIF4G1, EP300, TIMELESS, SMARCA5, TOP3A, EEF1G, DNTTIP2, MYBBP1A, TUFM, ELL, FARS2, CDC73, TRRAP, POT1, RABGGTA, EIF3C, QRSL1, MRPL15, MRPL17, EIF3E, BTF3, SUPT4H1, CHD4, ERCC2, SETDB1, RPSA, EEF1A1, TAF6, TAF7, ZNF626, ILF2, PHF5A, IRF4, DDX54	173	2812	14116	1.62494	0.140201	0.00443299	0.189544
GOTERM_BP_ALL	GO:0009059~macromolecule biosynthetic process	56	28.866	0.000141078	ABCF1, MMS19, COPS2, MRPL41, HIRA, CNOT1, ESF1, BATF, EIF3CL, RRN3, PRMT5, FAU, OGT, MYB, TPR, SUPT5H, ELP2, MRPS7, TAF6L, EARS2, GTF2H1, RAD1, EIF4G1, EP300, TIMELESS, SMARCA5, TOP3A, EEF1G, DNTTIP2, MYBBP1A, TUFM, ELL, FARS2, CDC73, TRRAP, POT1, RABGGTA, EIF3C, QRSL1, MRPL15, MRPL17, EIF3E, BTF3, SUPT4H1, CHD4, ERCC2, SETDB1, RPSA, EEF1A1, TAF6, TAF7, ZNF626, ILF2, PHF5A, IRF4, DDX54	173	2832	14116	1.61347	0.167577	0.00522669	0.230098
GOTERM_BP_ALL	GO:0022618~ribonucleoprotein complex assembly	7	3.60825	0.000190499	CLNS1A, DDX23, CLP1, PRMT5, USP39, SNRPD2, GEMIN8	173	69	14116	8.27779	0.219384	0.00685617	0.310587
GOTERM_BP_ALL	GO:0006368~RNA elongation from RNA polymerase II promoter	6	3.09278	0.000284002	TAF6, ELL, SUPT4H1, SUPT5H, ERCC2, GTF2H1	173	48	14116	10.1994	0.308751	0.00993022	0.462701
GOTERM_BP_ALL	GO:0006354~RNA elongation	6	3.09278	0.000378318	TAF6, ELL, SUPT4H1, SUPT5H, ERCC2, GTF2H1	173	51	14116	9.59946	0.38854	0.0128615	0.615918
GOTERM_BP_ALL	GO:0065003~macromolecular complex assembly	20	10.3093	0.000482623	CLNS1A, XPO1, STX4, TAF6, SAMM50, TAZ, TAF7, SNRPD2, ARPC4, TAF6L, GTF2H1, DDX23, CENPA, CLP1, PRMT5, USP39, SMARCA5, MDM2, GEMIN8, ERCC2	173	665	14116	2.454	0.466108	0.0159625	0.785103
GOTERM_BP_ALL	GO:0034622~cellular macromolecular complex assembly	13	6.70103	0.000526964	CLNS1A, XPO1, SAMM50, TAZ, SNRPD2, ARPC4, DDX23, CENPA, CLP1, PRMT5, USP39, SMARCA5, GEMIN8	173	318	14116	3.33566	0.496028	0.0169849	0.856944
GOTERM_BP_ALL	GO:0000377~RNA splicing, via transesterification reactions with bulged adenosine as nucleophile	9	4.63918	0.000569935	CLNS1A, DDX23, CLP1, PRMT5, EFTUD2, USP39, SNRPD2, GEMIN8, PHF5A	173	153	14116	4.79973	0.523424	0.0179139	0.926519
GOTERM_BP_ALL	GO:0000375~RNA splicing, via transesterification reactions	9	4.63918	0.000569935	CLNS1A, DDX23, CLP1, PRMT5, EFTUD2, USP39, SNRPD2, GEMIN8, PHF5A	173	153	14116	4.79973	0.523424	0.0179139	0.926519
GOTERM_BP_ALL	GO:0000398~nuclear mRNA splicing, via spliceosome	9	4.63918	0.000569935	CLNS1A, DDX23, CLP1, PRMT5, EFTUD2, USP39, SNRPD2, GEMIN8, PHF5A	173	153	14116	4.79973	0.523424	0.0179139	0.926519
GOTERM_BP_ALL	GO:0006338~chromatin remodeling	6	3.09278	0.000585777	MEN1, SMARCD1, SMARCA5, SUPT4H1, TAF6L, SUPT5H	173	56	14116	8.74236	0.533143	0.017973	0.952156
GOTERM_BP_ALL	GO:0006399~tRNA metabolic process	8	4.12371	0.000598346	ELAC2, CLP1, FARS2, POP1, RPP30, KIAA0391, TPR, EARS2	173	118	14116	5.53189	0.540714	0.0179322	0.972493
GOTERM_BP_ALL	GO:0042254~ribosome biogenesis	8	4.12371	0.000729969	RCL1, WDR36, EXOSC9, EXOSC6, BRIX1, GNL3L, NHP2, FTSJ3	173	122	14116	5.35052	0.612991	0.0213441	1.18523
GOTERM_BP_ALL	GO:0016570~histone modification	8	4.12371	0.000729969	MEN1, EP300, PRMT5, CDC73, IRF4, TRRAP, TAF6L, CTR9	173	122	14116	5.35052	0.612991	0.0213441	1.18523
GOTERM_BP_ALL	GO:0051726~regulation of cell cycle	13	6.70103	0.000750032	RAD1, MEN1, XPO1, PLK4, TIMELESS, TAF6, CCND2, PRMT5, MDM2, TRRAP, TPR, ERCC2, GTF2H1	173	331	14116	3.20465	0.622961	0.0214425	1.21761
GOTERM_BP_ALL	GO:0016569~covalent chromatin modification	8	4.12371	0.000883543	MEN1, EP300, PRMT5, CDC73, IRF4, TRRAP, TAF6L, CTR9	173	126	14116	5.18066	0.683082	0.0246713	1.43289
GOTERM_BP_ALL	GO:0009117~nucleotide metabolic process	12	6.18557	0.000936479	ATP5D, MTHFD1, ATP6V1A, ATP5E, G6PD, ATP1B3, HMGCR, ATIC, ATP5H, NDUFS1, IDH3A, GART	173	293	14116	3.34179	0.704177	0.0255818	1.51813
GOTERM_BP_ALL	GO:0006753~nucleoside phosphate metabolic process	12	6.18557	0.000936479	ATP5D, MTHFD1, ATP6V1A, ATP5E, G6PD, ATP1B3, HMGCR, ATIC, ATP5H, NDUFS1, IDH3A, GART	173	293	14116	3.34179	0.704177	0.0255818	1.51813
GOTERM_BP_ALL	GO:0043933~macromolecular complex subunit organization	20	10.3093	0.00105854	CLNS1A, XPO1, STX4, TAF6, SAMM50, TAZ, TAF7, SNRPD2, ARPC4, TAF6L, GTF2H1, DDX23, CENPA, CLP1, PRMT5, USP39, SMARCA5, MDM2, GEMIN8, ERCC2	173	710	14116	2.29846	0.747624	0.0282766	1.7144
GOTERM_BP_ALL	GO:0034621~cellular macromolecular complex subunit organization	13	6.70103	0.00143692	CLNS1A, XPO1, SAMM50, TAZ, SNRPD2, ARPC4, DDX23, CENPA, CLP1, PRMT5, USP39, SMARCA5, GEMIN8	173	357	14116	2.97126	0.845775	0.0374313	2.3205
GOTERM_BP_ALL	GO:0006996~organelle organization	30	15.4639	0.0014629	RAD51C, SAMM50, HIRA, CDC73, ARPC4, TRRAP, POT1, MEN1, GBF1, CENPA, PRMT5, SMARCD1, PAFAH1B1, SUPT4H1, SUPT5H, RTEL1, CHD4, ANAPC1, SETDB1, TAZ, TBCE, TAF6L, CTR9, NCAPD2, EP300, TIMELESS, NSL1, SMARCA5, TOMM20, IRF4	173	1332	14116	1.83773	0.850904	0.037348	2.36199
GOTERM_BP_ALL	GO:0009150~purine ribonucleotide metabolic process	8	4.12371	0.0015015	ATP5D, ATP6V1A, ATP5E, ATP1B3, ATIC, ATP5H, NDUFS1, GART	173	138	14116	4.73017	0.858211	0.037578	2.42359
GOTERM_BP_ALL	GO:0055086~nucleobase, nucleoside and nucleotide metabolic process	12	6.18557	0.00171575	ATP5D, MTHFD1, ATP6V1A, ATP5E, G6PD, ATP1B3, HMGCR, ATIC, ATP5H, NDUFS1, IDH3A, GART	173	316	14116	3.09856	0.892729	0.0420222	2.76489
GOTERM_BP_ALL	GO:0008299~isoprenoid biosynthetic process	4	2.06186	0.00173991	COQ2, MVD, HMGCR, DOLK	173	20	14116	16.3191	0.89605	0.0418147	2.80329
GOTERM_BP_ALL	GO:0016043~cellular component organization	47	24.2268	0.00193589	RAD51C, XPO1, SAMM50, HIRA, SNRPD2, NAPA, CDC73, ARPC4, TRRAP, CLTC, POT1, MEN1, GBF1, DDX23, CENPA, CLP1, PRMT5, USP39, SMARCD1, PAFAH1B1, GEMIN8, SUPT4H1, SUPT5H, CHD4, RTEL1, ERCC2, CLNS1A, SETDB1, ANAPC1, STX4, TAF6, TAF7, TAZ, TBCE, TAF6L, AFG3L2, CTR9, NCAPD2, GTF2H1, EP300, TIMELESS, NSL1, SMARCA5, TOMM20, MDM2, GOSR2, IRF4	173	2498	14116	1.53522	0.919468	0.0455786	3.1144
GOTERM_BP_ALL	GO:0006163~purine nucleotide metabolic process	9	4.63918	0.00200889	ATP5D, MTHFD1, ATP6V1A, ATP5E, ATP1B3, ATIC, ATP5H, NDUFS1, GART	173	186	14116	3.94816	0.926772	0.0464187	3.23003
GOTERM_BP_ALL	GO:0009259~ribonucleotide metabolic process	8	4.12371	0.00215356	ATP5D, ATP6V1A, ATP5E, ATP1B3, ATIC, ATP5H, NDUFS1, GART	173	147	14116	4.44056	0.93935	0.0488155	3.45882
GOTERM_BP_ALL	GO:0006164~purine nucleotide biosynthetic process	8	4.12371	0.0022398	ATP5D, MTHFD1, ATP6V1A, ATP5E, ATP1B3, ATIC, ATP5H, GART	173	148	14116	4.41056	0.945796	0.0498548	3.59497
GOTERM_BP_ALL	GO:0008033~tRNA processing	6	3.09278	0.00233056	ELAC2, CLP1, FARS2, POP1, RPP30, KIAA0391	173	76	14116	6.44174	0.951842	0.0509537	3.73805
GOTERM_BP_ALL	GO:0022607~cellular component assembly	22	11.3402	0.00262777	CLNS1A, XPO1, STX4, TAF6, SAMM50, TAZ, TAF7, SNRPD2, ARPC4, TAF6L, POT1, GTF2H1, DDX23, CENPA, CLP1, PRMT5, USP39, SMARCA5, MDM2, GEMIN8, PAFAH1B1, ERCC2	173	887	14116	2.02379	0.967307	0.0563275	4.2052
GOTERM_BP_ALL	GO:0009152~purine ribonucleotide biosynthetic process	7	3.60825	0.00307781	ATP5D, ATP6V1A, ATP5E, ATP1B3, ATIC, ATP5H, GART	173	117	14116	4.88177	0.981818	0.0646073	4.90854
GOTERM_BP_ALL	GO:0006351~transcription, DNA-dependent	11	5.6701	0.00310437	COPS2, TAF6, ELL, TAF7, SMARCA5, BTF3, SUPT4H1, TAF6L, SUPT5H, ERCC2, GTF2H1	173	292	14116	3.0738	0.982437	0.064114	4.9499
GOTERM_BP_ALL	GO:0044267~cellular protein metabolic process	44	22.6804	0.00333934	ABCF1, TUFM, MRPL41, FARS2, CDC73, ARPC4, SAE1, TRRAP, RABGGTA, DNAJC17, EIF3C, QRSL1, MEN1, EIF3CL, MRPL15, EIF3E, MRPL17, PRMT5, USP39, CDK12, FAU, OGT, TPR, LIPT1, ANAPC1, EEF1A1, RPSA, TBCE, SMG1, MRPS7, TAF6L, MARCH5, CTR9, EARS2, EIF4G1, CCT7, PLK4, EP300, DOHH, TBCD, MDM2, EEF1G, IRF4, UBE2T	173	2355	14116	1.5245	0.987073	0.0677326	5.31503
GOTERM_BP_ALL	GO:0032774~RNA biosynthetic process	11	5.6701	0.00341988	COPS2, TAF6, ELL, TAF7, SMARCA5, BTF3, SUPT4H1, TAF6L, SUPT5H, ERCC2, GTF2H1	173	296	14116	3.03226	0.988362	0.0682492	5.43988
GOTERM_BP_ALL	GO:0006352~transcription initiation	6	3.09278	0.00342152	TAF6, TAF7, SMARCA5, TAF6L, ERCC2, GTF2H1	173	83	14116	5.89846	0.988387	0.0672507	5.44243
GOTERM_BP_ALL	GO:0009260~ribonucleotide biosynthetic process	7	3.60825	0.00409938	ATP5D, ATP6V1A, ATP5E, ATP1B3, ATIC, ATP5H, GART	173	124	14116	4.60619	0.995205	0.0788719	6.48712
GOTERM_BP_ALL	GO:0000387~spliceosomal snRNP biogenesis	4	2.06186	0.00465567	CLNS1A, PRMT5, SNRPD2, GEMIN8	173	28	14116	11.6565	0.997681	0.0878189	7.33634
GOTERM_BP_ALL	GO:0009165~nucleotide biosynthetic process	8	4.12371	0.00778805	ATP5D, MTHFD1, ATP6V1A, ATP5E, ATP1B3, ATIC, ATP5H, GART	173	186	14116	3.50948	0.999961	0.140756	11.9846
GOTERM_BP_ALL	GO:0046483~heterocycle metabolic process	11	5.6701	0.00786619	ATP5D, MTHFD1, ATP6V1A, ATP5E, ALAS1, G6PD, ATP1B3, ATIC, ATP5H, NDUFS1, GART	173	334	14116	2.68727	0.999965	0.140133	12.0977
GOTERM_BP_ALL	GO:0006366~transcription from RNA polymerase II promoter	9	4.63918	0.00798637	COPS2, TAF6, ELL, TAF7, BTF3, SUPT4H1, SUPT5H, ERCC2, GTF2H1	173	234	14116	3.13828	0.99997	0.140214	12.2714
GOTERM_BP_ALL	GO:0006401~RNA catabolic process	5	2.57732	0.00809197	SMG5, EIF3E, PNPT1, POP1, SMG1	173	65	14116	6.27657	0.999974	0.140058	12.4238
GOTERM_BP_ALL	GO:0016180~snRNA processing	3	1.54639	0.00899113	CPSF3L, INTS5, INTS1	173	12	14116	20.3988	0.999992	0.152421	13.711
GOTERM_BP_ALL	GO:0016073~snRNA metabolic process	3	1.54639	0.00899113	CPSF3L, INTS5, INTS1	173	12	14116	20.3988	0.999992	0.152421	13.711
GOTERM_BP_ALL	GO:0046034~ATP metabolic process	6	3.09278	0.00919497	ATP5D, ATP6V1A, ATP5E, ATP1B3, ATP5H, NDUFS1	173	105	14116	4.66259	0.999994	0.153621	14.0004
GOTERM_BP_ALL	GO:0034654~nucleobase, nucleoside, nucleotide and nucleic acid biosynthetic process	8	4.12371	0.00943713	ATP5D, MTHFD1, ATP6V1A, ATP5E, ATP1B3, ATIC, ATP5H, GART	173	193	14116	3.38219	0.999996	0.15537	14.3429
GOTERM_BP_ALL	GO:0034404~nucleobase, nucleoside and nucleotide biosynthetic process	8	4.12371	0.00943713	ATP5D, MTHFD1, ATP6V1A, ATP5E, ATP1B3, ATIC, ATP5H, GART	173	193	14116	3.38219	0.999996	0.15537	14.3429
GOTERM_BP_ALL	GO:0015986~ATP synthesis coupled proton transport	4	2.06186	0.012624	ATP5D, ATP6V1A, ATP5E, ATP5H	173	40	14116	8.15954	1	0.200033	18.7332
GOTERM_BP_ALL	GO:0015985~energy coupled proton transport, down electrochemical gradient	4	2.06186	0.012624	ATP5D, ATP6V1A, ATP5E, ATP5H	173	40	14116	8.15954	1	0.200033	18.7332
GOTERM_BP_ALL	GO:0009205~purine ribonucleoside triphosphate metabolic process	6	3.09278	0.0142124	ATP5D, ATP6V1A, ATP5E, ATP1B3, ATP5H, NDUFS1	173	117	14116	4.18438	1	0.21973	20.8416
GOTERM_BP_ALL	GO:0009199~ribonucleoside triphosphate metabolic process	6	3.09278	0.0146992	ATP5D, ATP6V1A, ATP5E, ATP1B3, ATP5H, NDUFS1	173	118	14116	4.14892	1	0.223764	21.4775
GOTERM_BP_ALL	GO:0006402~mRNA catabolic process	4	2.06186	0.0153566	SMG5, EIF3E, PNPT1, SMG1	173	43	14116	7.59027	1	0.229933	22.3285
GOTERM_BP_ALL	GO:0051101~regulation of DNA binding	6	3.09278	0.0162264	MEN1, EP300, TAF6, IRF4, TAF6L, ERCC2	173	121	14116	4.04605	1	0.238647	23.4413
GOTERM_BP_ALL	GO:0006720~isoprenoid metabolic process	4	2.06186	0.0163356	COQ2, MVD, HMGCR, DOLK	173	44	14116	7.41776	1	0.237409	23.5799
GOTERM_BP_ALL	GO:0009144~purine nucleoside triphosphate metabolic process	6	3.09278	0.0167581	ATP5D, ATP6V1A, ATP5E, ATP1B3, ATP5H, NDUFS1	173	122	14116	4.01289	1	0.240144	24.1141
GOTERM_BP_ALL	GO:0016310~phosphorylation	18	9.27835	0.0180833	ATP5D, NDUFB4, ATP5E, NDUFB10, MVD, NDUFB7, TAZ, SMG1, NDUFA1, ATP6V1A, PLK4, NDUFV1, CDK12, IPPK, PGK1, NDUFS2, ATP5H, NDUFS1	173	800	14116	1.8359	1	0.25389	25.7669
GOTERM_BP_ALL	GO:0044271~nitrogen compound biosynthetic process	10	5.15464	0.0181994	ATP5D, MTHFD1, ATP6V1A, ATP5E, ALAS1, SEPHS2, ATP1B3, ATIC, ATP5H, GART	173	325	14116	2.51063	1	0.252623	25.9102
GOTERM_BP_ALL	GO:0016573~histone acetylation	4	2.06186	0.0205956	EP300, IRF4, TRRAP, TAF6L	173	48	14116	6.79961	1	0.278159	28.808
GOTERM_BP_ALL	GO:0051028~mRNA transport	5	2.57732	0.0216763	XPO1, SMG5, THOC6, SMG1, TPR	173	87	14116	4.68939	1	0.287628	30.0798
GOTERM_BP_ALL	GO:0034220~ion transmembrane transport	4	2.06186	0.0217469	ATP5D, ATP6V1A, ATP5E, ATP5H	173	49	14116	6.66085	1	0.28557	30.1622
GOTERM_BP_ALL	GO:0009141~nucleoside triphosphate metabolic process	6	3.09278	0.0220699	ATP5D, ATP6V1A, ATP5E, ATP1B3, ATP5H, NDUFS1	173	131	14116	3.73719	1	0.286341	30.5377
GOTERM_BP_ALL	GO:0006754~ATP biosynthetic process	5	2.57732	0.0233407	ATP5D, ATP6V1A, ATP5E, ATP1B3, ATP5H	173	89	14116	4.58401	1	0.297355	31.9969
GOTERM_BP_ALL	GO:0055114~oxidation reduction	15	7.73196	0.0244557	NDUFB4, NDUFB10, NDUFB7, HMGCR, TAZ, CYC1, FDXR, NDUFA1, IDH3A, MTHFD1, G6PD, DOHH, NDUFV1, NDUFS2, NDUFS1	173	639	14116	1.91538	1	0.306337	33.2536
GOTERM_BP_ALL	GO:0006473~protein amino acid acetylation	4	2.06186	0.0254082	EP300, IRF4, TRRAP, TAF6L	173	52	14116	6.27657	1	0.313347	34.3096
GOTERM_BP_ALL	GO:0006364~rRNA processing	5	2.57732	0.0259794	WDR36, EXOSC9, EXOSC6, NHP2, FTSJ3	173	92	14116	4.43453	1	0.316288	34.9355
GOTERM_BP_ALL	GO:0019538~protein metabolic process	46	23.7113	0.027433	ABCF1, TUFM, MRPL41, FARS2, CDC73, ARPC4, SAE1, TRRAP, RABGGTA, DNAJC17, EIF3C, QRSL1, MEN1, EIF3CL, MRPL15, EIF3E, MRPL17, PRMT5, USP39, CDK12, FAU, OGT, TPR, LIPT1, ANAPC1, EEF1A1, CFLAR, RPSA, TBCE, SMG1, MRPS7, TAF6L, AFG3L2, MARCH5, CTR9, EARS2, EIF4G1, CCT7, PLK4, EP300, DOHH, TBCD, MDM2, EEF1G, IRF4, UBE2T	173	2812	14116	1.33477	1	0.327919	36.5029
GOTERM_BP_ALL	GO:0016072~rRNA metabolic process	5	2.57732	0.0297663	WDR36, EXOSC9, EXOSC6, NHP2, FTSJ3	173	96	14116	4.24976	1	0.347535	38.945
GOTERM_BP_ALL	GO:0050658~RNA transport	5	2.57732	0.0307614	XPO1, SMG5, THOC6, SMG1, TPR	173	97	14116	4.20595	1	0.353868	39.9594
GOTERM_BP_ALL	GO:0050657~nucleic acid transport	5	2.57732	0.0307614	XPO1, SMG5, THOC6, SMG1, TPR	173	97	14116	4.20595	1	0.353868	39.9594
GOTERM_BP_ALL	GO:0051236~establishment of RNA localization	5	2.57732	0.0307614	XPO1, SMG5, THOC6, SMG1, TPR	173	97	14116	4.20595	1	0.353868	39.9594
GOTERM_BP_ALL	GO:0009206~purine ribonucleoside triphosphate biosynthetic process	5	2.57732	0.031776	ATP5D, ATP6V1A, ATP5E, ATP1B3, ATP5H	173	98	14116	4.16303	1	0.360193	40.9774
GOTERM_BP_ALL	GO:0045893~positive regulation of transcription, DNA-dependent	12	6.18557	0.0318749	MEN1, MMS19, EP300, ILF2, TAF7, SMARCD1, IRF4, PHF5A, SUPT4H1, SUPT5H, ERCC2, GTF2H1	173	477	14116	2.05271	1	0.358076	41.0758
GOTERM_BP_ALL	GO:0009145~purine nucleoside triphosphate biosynthetic process	5	2.57732	0.03281	ATP5D, ATP6V1A, ATP5E, ATP1B3, ATP5H	173	99	14116	4.12098	1	0.36349	41.9982
GOTERM_BP_ALL	GO:0009201~ribonucleoside triphosphate biosynthetic process	5	2.57732	0.03281	ATP5D, ATP6V1A, ATP5E, ATP1B3, ATP5H	173	99	14116	4.12098	1	0.36349	41.9982
GOTERM_BP_ALL	GO:0051254~positive regulation of RNA metabolic process	12	6.18557	0.0335664	MEN1, MMS19, EP300, ILF2, TAF7, SMARCD1, IRF4, PHF5A, SUPT4H1, SUPT5H, ERCC2, GTF2H1	173	481	14116	2.03564	1	0.367188	42.7344
GOTERM_BP_ALL	GO:0006892~post-Golgi vesicle-mediated transport	4	2.06186	0.0336605	STX4, GBF1, NAPA, CLTC	173	58	14116	5.62727	1	0.365047	42.8254
GOTERM_BP_ALL	GO:0006403~RNA localization	5	2.57732	0.0338636	XPO1, SMG5, THOC6, SMG1, TPR	173	100	14116	4.07977	1	0.363886	43.0213
GOTERM_BP_ALL	GO:0006414~translational elongation	5	2.57732	0.0349367	TUFM, RPSA, EEF1A1, EEF1G, FAU	173	101	14116	4.03938	1	0.370167	44.0459
GOTERM_BP_ALL	GO:0009142~nucleoside triphosphate biosynthetic process	5	2.57732	0.0360295	ATP5D, ATP6V1A, ATP5E, ATP1B3, ATP5H	173	102	14116	3.99977	1	0.376437	45.0714
GOTERM_BP_ALL	GO:0043543~protein amino acid acylation	4	2.06186	0.0366843	EP300, IRF4, TRRAP, TAF6L	173	60	14116	5.43969	1	0.378946	45.6776
GOTERM_BP_ALL	GO:0051168~nuclear export	4	2.06186	0.0366843	XPO1, SMG5, THOC6, SMG1	173	60	14116	5.43969	1	0.378946	45.6776
GOTERM_BP_ALL	GO:0006066~alcohol metabolic process	11	5.6701	0.0373895	COQ2, G6PD, MVD, HMGCR, GFPT1, FDXR, PAFAH1B1, IPPK, PGK1, ITPK1, DOLK	173	429	14116	2.09219	1	0.381807	46.3232
GOTERM_BP_ALL	GO:0015992~proton transport	4	2.06186	0.0382469	ATP5D, ATP6V1A, ATP5E, ATP5H	173	61	14116	5.35052	1	0.385821	47.0985
GOTERM_BP_ALL	GO:0051098~regulation of binding	6	3.09278	0.0392204	MEN1, EP300, TAF6, IRF4, TAF6L, ERCC2	173	153	14116	3.19982	1	0.390652	47.9661
GOTERM_BP_ALL	GO:0006695~cholesterol biosynthetic process	3	1.54639	0.039621	G6PD, MVD, HMGCR	173	26	14116	9.41485	1	0.39092	48.3192
GOTERM_BP_ALL	GO:0006818~hydrogen transport	4	2.06186	0.0414724	ATP5D, ATP6V1A, ATP5E, ATP5H	173	63	14116	5.18066	1	0.402271	49.9221
GOTERM_BP_ALL	GO:0006913~nucleocytoplasmic transport	6	3.09278	0.0420586	XPO1, SMG5, THOC6, SMG1, TPR, MYBBP1A	173	156	14116	3.13828	1	0.403822	50.4198
GOTERM_BP_ALL	GO:0051169~nuclear transport	6	3.09278	0.0441153	XPO1, SMG5, THOC6, SMG1, TPR, MYBBP1A	173	158	14116	3.09856	1	0.416146	52.1296
GOTERM_BP_ALL	GO:0006461~protein complex assembly	12	6.18557	0.045072	XPO1, STX4, SAMM50, TAF6, TAF7, TAZ, SMARCA5, MDM2, ARPC4, TAF6L, ERCC2, GTF2H1	173	505	14116	1.9389	1	0.420185	52.9058
GOTERM_BP_ALL	GO:0070271~protein complex biogenesis	12	6.18557	0.045072	XPO1, STX4, SAMM50, TAF6, TAF7, TAZ, SMARCA5, MDM2, ARPC4, TAF6L, ERCC2, GTF2H1	173	505	14116	1.9389	1	0.420185	52.9058
GOTERM_BP_ALL	GO:0006730~one-carbon metabolic process	5	2.57732	0.0480372	MTHFD1, MEN1, PRMT5, FTSJ3, N6AMT1	173	112	14116	3.64265	1	0.438172	55.2376
GOTERM_BP_ALL	GO:0015931~nucleobase, nucleoside, nucleotide and nucleic acid transport	5	2.57732	0.049346	XPO1, SMG5, THOC6, SMG1, TPR	173	113	14116	3.61041	1	0.444219	56.2318
GOTERM_BP_ALL	GO:0006367~transcription initiation from RNA polymerase II promoter	4	2.06186	0.0501135	TAF6, TAF7, ERCC2, GTF2H1	173	68	14116	4.79973	1	0.446489	56.8052
GOTERM_BP_ALL	GO:0006979~response to oxidative stress	6	3.09278	0.0503299	NDUFB4, G6PD, EP300, PPP1R15B, NDUFS2, ERCC2	173	164	14116	2.9852	1	0.445054	56.9656
GOTERM_BP_ALL	GO:0033043~regulation of organelle organization	7	3.60825	0.0503637	MEN1, XPO1, PLK4, PRMT5, TAF7, TPR, POT1	173	217	14116	2.63211	1	0.442429	56.9907
GOTERM_BP_ALL	GO:0010564~regulation of cell cycle process	5	2.57732	0.0506743	XPO1, PLK4, TIMELESS, PRMT5, TPR	173	114	14116	3.57874	1	0.441665	57.2197
GOTERM_BP_ALL	GO:0033044~regulation of chromosome organization	3	1.54639	0.0513899	MEN1, TAF7, POT1	173	30	14116	8.15954	1	0.443559	57.7432
GOTERM_BP_ALL	GO:0000184~nuclear-transcribed mRNA catabolic process, nonsense-mediated decay	3	1.54639	0.0513899	SMG5, EIF3E, SMG1	173	30	14116	8.15954	1	0.443559	57.7432
GOTERM_BP_ALL	GO:0007049~cell cycle	16	8.24742	0.0518444	ANAPC1, RAD51C, MRPL41, CDC73, NCAPD2, RAD1, MEN1, EP300, TIMELESS, CCND2, CENPA, NSL1, TOP3A, MDM2, PAFAH1B1, SUPT5H	173	776	14116	1.68238	1	0.443732	58.0726
GOTERM_BP_ALL	GO:0000245~spliceosome assembly	3	1.54639	0.0576852	DDX23, USP39, SNRPD2	173	32	14116	7.64957	1	0.477474	62.0964
GOTERM_BP_ALL	GO:0044419~interspecies interaction between organisms	8	4.12371	0.0582695	EIF4G1, XPO1, CFLAR, EP300, CENPA, THOC6, MDM2, ERCC2	173	283	14116	2.30658	1	0.478159	62.4783
GOTERM_BP_ALL	GO:0046907~intracellular transport	14	7.21649	0.0583481	ATP5D, XPO1, STX4, SMG5, SMG1, NAPA, CLTC, GBF1, TOMM20, THOC6, GOSR2, PAFAH1B1, TPR, MYBBP1A	173	657	14116	1.73871	1	0.475816	62.5294
GOTERM_BP_ALL	GO:0006281~DNA repair	8	4.12371	0.059208	RAD1, MEN1, MMS19, RAD51C, SMG1, RTEL1, ERCC2, GTF2H1	173	284	14116	2.29846	1	0.478139	63.0842
GOTERM_BP_ALL	GO:0009136~purine nucleoside diphosphate biosynthetic process	2	1.03093	0.0594653	ATP5D, ATP5E	173	5	14116	32.6382	1	0.476887	63.2487
GOTERM_BP_ALL	GO:0051974~negative regulation of telomerase activity	2	1.03093	0.0594653	MEN1, POT1	173	5	14116	32.6382	1	0.476887	63.2487
GOTERM_BP_ALL	GO:0006172~ADP biosynthetic process	2	1.03093	0.0594653	ATP5D, ATP5E	173	5	14116	32.6382	1	0.476887	63.2487
GOTERM_BP_ALL	GO:0009188~ribonucleoside diphosphate biosynthetic process	2	1.03093	0.0594653	ATP5D, ATP5E	173	5	14116	32.6382	1	0.476887	63.2487
GOTERM_BP_ALL	GO:0009180~purine ribonucleoside diphosphate biosynthetic process	2	1.03093	0.0594653	ATP5D, ATP5E	173	5	14116	32.6382	1	0.476887	63.2487
GOTERM_BP_ALL	GO:0006357~regulation of transcription from RNA polymerase II promoter	15	7.73196	0.0606421	ELP2, TAF7, HIRA, TAF6L, GTF2H1, MEN1, EP300, SMARCD1, SMARCA5, MDM2, IRF4, SUPT4H1, SUPT5H, CHD4, ERCC2	173	727	14116	1.68354	1	0.481003	63.9924
GOTERM_BP_ALL	GO:0006406~mRNA export from nucleus	3	1.54639	0.0609283	SMG5, THOC6, SMG1	173	33	14116	7.41776	1	0.479924	64.1711
GOTERM_BP_ALL	GO:0032259~methylation	4	2.06186	0.065595	MEN1, PRMT5, FTSJ3, N6AMT1	173	76	14116	4.29449	1	0.50341	66.9701
GOTERM_BP_ALL	GO:0006519~cellular amino acid and derivative metabolic process	9	4.63918	0.0665496	MTHFD1, SEPHS2, G6PD, DOHH, GFPT1, FARS2, PAFAH1B1, TPR, EARS2	173	352	14116	2.08625	1	0.505863	67.5167
GOTERM_BP_ALL	GO:0022403~cell cycle phase	10	5.15464	0.0668924	RAD1, ANAPC1, RAD51C, TIMELESS, CCND2, NSL1, TOP3A, MDM2, PAFAH1B1, NCAPD2	173	414	14116	1.9709	1	0.504984	67.711
GOTERM_BP_ALL	GO:0016126~sterol biosynthetic process	3	1.54639	0.0675955	G6PD, MVD, HMGCR	173	35	14116	6.99389	1	0.506045	68.106
GOTERM_BP_ALL	GO:0000956~nuclear-transcribed mRNA catabolic process	3	1.54639	0.0675955	SMG5, EIF3E, SMG1	173	35	14116	6.99389	1	0.506045	68.106
GOTERM_BP_ALL	GO:0051301~cell division	8	4.12371	0.0695216	CENPO, ANAPC1, TIMELESS, CCND2, NSL1, PAFAH1B1, NCAPD2, ERCC2	173	295	14116	2.21276	1	0.513523	69.1649
GOTERM_BP_ALL	GO:0051246~regulation of protein metabolic process	12	6.18557	0.070519	MEN1, ANAPC1, EIF4G1, XPO1, G6PD, EP300, CCND2, EIF3E, TAF7, MDM2, PPP1R15B, UBE2T	173	546	14116	1.7933	1	0.516018	69.7001
GOTERM_BP_ALL	GO:0006189~'de novo' IMP biosynthetic process	2	1.03093	0.0709295	ATIC, GART	173	6	14116	27.1985	1	0.515462	69.9179
GOTERM_BP_ALL	GO:0051294~establishment of spindle orientation	2	1.03093	0.0709295	CENPA, PAFAH1B1	173	6	14116	27.1985	1	0.515462	69.9179
GOTERM_BP_ALL	GO:0010824~regulation of centrosome duplication	2	1.03093	0.0709295	XPO1, PLK4	173	6	14116	27.1985	1	0.515462	69.9179
GOTERM_BP_ALL	GO:0046040~IMP metabolic process	2	1.03093	0.0709295	ATIC, GART	173	6	14116	27.1985	1	0.515462	69.9179
GOTERM_BP_ALL	GO:0046031~ADP metabolic process	2	1.03093	0.0709295	ATP5D, ATP5E	173	6	14116	27.1985	1	0.515462	69.9179
GOTERM_BP_ALL	GO:0000132~establishment of mitotic spindle orientation	2	1.03093	0.0709295	CENPA, PAFAH1B1	173	6	14116	27.1985	1	0.515462	69.9179
GOTERM_BP_ALL	GO:0006188~IMP biosynthetic process	2	1.03093	0.0709295	ATIC, GART	173	6	14116	27.1985	1	0.515462	69.9179
GOTERM_BP_ALL	GO:0048193~Golgi vesicle transport	5	2.57732	0.0762032	STX4, GBF1, GOSR2, NAPA, CLTC	173	131	14116	3.11433	1	0.539182	72.5878
GOTERM_BP_ALL	GO:0007059~chromosome segregation	4	2.06186	0.0762535	CENPO, RAD51C, NSL1, NCAPD2	173	81	14116	4.0294	1	0.536755	72.6122
GOTERM_BP_ALL	GO:0045935~positive regulation of nucleobase, nucleoside, nucleotide and nucleic acid metabolic process	13	6.70103	0.0794638	MEN1, MMS19, EP300, ILF2, TAF7, SMARCD1, SUPT4H1, IRF4, PHF5A, SUPT5H, POT1, ERCC2, GTF2H1	173	624	14116	1.6999	1	0.549467	74.1256
GOTERM_BP_ALL	GO:0010390~histone monoubiquitination	2	1.03093	0.0822548	CDC73, CTR9	173	7	14116	23.313	1	0.559783	75.3771
GOTERM_BP_ALL	GO:0009133~nucleoside diphosphate biosynthetic process	2	1.03093	0.0822548	ATP5D, ATP5E	173	7	14116	23.313	1	0.559783	75.3771
GOTERM_BP_ALL	GO:0045941~positive regulation of transcription	12	6.18557	0.0841419	MEN1, MMS19, EP300, ILF2, TAF7, SMARCD1, IRF4, PHF5A, SUPT4H1, SUPT5H, ERCC2, GTF2H1	173	564	14116	1.73607	1	0.565704	76.1909
GOTERM_BP_ALL	GO:0006793~phosphorus metabolic process	18	9.27835	0.0847291	ATP5D, NDUFB4, ATP5E, NDUFB10, MVD, NDUFB7, TAZ, SMG1, NDUFA1, ATP6V1A, PLK4, NDUFV1, CDK12, IPPK, PGK1, NDUFS2, ATP5H, NDUFS1	173	973	14116	1.50947	1	0.565703	76.4389
GOTERM_BP_ALL	GO:0006796~phosphate metabolic process	18	9.27835	0.0847291	ATP5D, NDUFB4, ATP5E, NDUFB10, MVD, NDUFB7, TAZ, SMG1, NDUFA1, ATP6V1A, PLK4, NDUFV1, CDK12, IPPK, PGK1, NDUFS2, ATP5H, NDUFS1	173	973	14116	1.50947	1	0.565703	76.4389
GOTERM_BP_ALL	GO:0022402~cell cycle process	12	6.18557	0.0849436	RAD1, MEN1, ANAPC1, RAD51C, TIMELESS, CCND2, CENPA, NSL1, TOP3A, MDM2, PAFAH1B1, NCAPD2	173	565	14116	1.733	1	0.564046	76.5289
GOTERM_BP_ALL	GO:0019751~polyol metabolic process	3	1.54639	0.085231	COQ2, IPPK, ITPK1	173	40	14116	6.11965	1	0.562731	76.649
GOTERM_BP_ALL	GO:0006694~steroid biosynthetic process	4	2.06186	0.0852934	G6PD, MVD, HMGCR, FDXR	173	85	14116	3.83978	1	0.560434	76.675
GOTERM_BP_ALL	GO:0006974~response to DNA damage stimulus	9	4.63918	0.0862829	RAD1, MEN1, MMS19, RAD51C, TIMELESS, SMG1, RTEL1, ERCC2, GTF2H1	173	373	14116	1.96879	1	0.562242	77.0836
GOTERM_BP_ALL	GO:0006405~RNA export from nucleus	3	1.54639	0.0889095	SMG5, THOC6, SMG1	173	41	14116	5.97039	1	0.571079	78.1358
GOTERM_BP_ALL	GO:0051186~cofactor metabolic process	6	3.09278	0.0907751	MTHFD1, COQ2, ALAS1, G6PD, HMGCR, IDH3A	173	195	14116	2.51063	1	0.576461	78.8554
GOTERM_BP_ALL	GO:0046605~regulation of centrosome cycle	2	1.03093	0.0934429	XPO1, PLK4	173	8	14116	20.3988	1	0.585021	79.846
GOTERM_BP_ALL	GO:0009179~purine ribonucleoside diphosphate metabolic process	2	1.03093	0.0934429	ATP5D, ATP5E	173	8	14116	20.3988	1	0.585021	79.846
GOTERM_BP_ALL	GO:0000154~rRNA modification	2	1.03093	0.0934429	NHP2, FTSJ3	173	8	14116	20.3988	1	0.585021	79.846
GOTERM_BP_ALL	GO:0040001~establishment of mitotic spindle localization	2	1.03093	0.0934429	CENPA, PAFAH1B1	173	8	14116	20.3988	1	0.585021	79.846
GOTERM_BP_ALL	GO:0033523~histone H2B ubiquitination	2	1.03093	0.0934429	CDC73, CTR9	173	8	14116	20.3988	1	0.585021	79.846
GOTERM_BP_ALL	GO:0009135~purine nucleoside diphosphate metabolic process	2	1.03093	0.0934429	ATP5D, ATP5E	173	8	14116	20.3988	1	0.585021	79.846
GOTERM_BP_ALL	GO:0051972~regulation of telomerase activity	2	1.03093	0.0934429	MEN1, POT1	173	8	14116	20.3988	1	0.585021	79.846
GOTERM_BP_ALL	GO:0043249~erythrocyte maturation	2	1.03093	0.0934429	G6PD, ERCC2	173	8	14116	20.3988	1	0.585021	79.846
GOTERM_BP_ALL	GO:0051173~positive regulation of nitrogen compound metabolic process	13	6.70103	0.0948684	MEN1, MMS19, EP300, ILF2, TAF7, SMARCD1, SUPT4H1, IRF4, PHF5A, SUPT5H, POT1, ERCC2, GTF2H1	173	644	14116	1.64711	1	0.588323	80.3572
GOTERM_BP_ALL	GO:0010628~positive regulation of gene expression	12	6.18557	0.0984183	MEN1, MMS19, EP300, ILF2, TAF7, SMARCD1, IRF4, PHF5A, SUPT4H1, SUPT5H, ERCC2, GTF2H1	173	581	14116	1.68527	1	0.599976	81.578
GOTERM_BP_ALL	GO:0000075~cell cycle checkpoint	4	2.06186	0.0996581	RAD1, TRRAP, TPR, ERCC2	173	91	14116	3.58661	1	0.602328	81.9873

## Sheet: KEGG
Category	Term	Count	%	PValue	Genes	List Total	Pop Hits	Pop Total	Fold Enrichment	Bonferroni	Benjamini	FDR
KEGG_PATHWAY	hsa00190:Oxidative phosphorylation	12	6.18557	1.60057e-06	ATP5D, ATP6V1A, ATP5E, NDUFB4, NDUFB10, NDUFB7, NDUFV1, CYC1, NDUFA1, NDUFS2, ATP5H, NDUFS1	73	130	5085	6.42993	0.000113634	0.000113634	0.00166125
KEGG_PATHWAY	hsa05016:Huntington's disease	13	6.70103	6.43768e-06	ATP5D, NDUFB4, ATP5E, NDUFB10, NDUFB7, CYC1, CLTC, NDUFA1, EP300, NDUFV1, ATP5H, NDUFS2, NDUFS1	73	180	5085	5.03082	0.000456972	0.000228512	0.00668157
KEGG_PATHWAY	hsa05012:Parkinson's disease	11	5.6701	1.02507e-05	ATP5D, ATP5E, NDUFB4, NDUFB10, NDUFB7, NDUFV1, CYC1, NDUFA1, NDUFS2, ATP5H, NDUFS1	73	128	5085	5.98619	0.000727542	0.000242573	0.0106389
KEGG_PATHWAY	hsa05010:Alzheimer's disease	11	5.6701	8.38289e-05	ATP5D, ATP5E, NDUFB4, NDUFB10, NDUFB7, NDUFV1, CYC1, NDUFA1, NDUFS2, ATP5H, NDUFS1	73	163	5085	4.70082	0.00593442	0.00148692	0.0869733
KEGG_PATHWAY	hsa03040:Spliceosome	8	4.12371	0.00187788	AQR, DDX23, EFTUD2, USP39, ISY1, SNRPD2, PHF5A, RBM17	73	126	5085	4.4227	0.124933	0.0263379	1.93201
KEGG_PATHWAY	hsa03022:Basal transcription factors	4	2.06186	0.0128812	TAF6, TAF7, TAF6L, GTF2H1	73	35	5085	7.96086	0.601683	0.142229	12.5904
KEGG_PATHWAY	hsa00670:One carbon pool by folate	3	1.54639	0.0208723	MTHFD1, ATIC, GART	73	16	5085	13.0608	0.776338	0.192608	19.6622
KEGG_PATHWAY	hsa03018:RNA degradation	4	2.06186	0.04623	EXOSC9, EXOSC6, PNPT1, CNOT1	73	57	5085	4.88825	0.965286	0.343004	38.8154

## Sheet: PANTHER
Category	Term	Count	%	PValue	Genes	List Total	Pop Hits	Pop Total	Fold Enrichment	Bonferroni	Benjamini	FDR
PANTHER_PATHWAY	P02746:Heme biosynthesis	3	1.54639	0.0132269	COQ2, EEF1G, EARS2	33	16	2857	16.233	0.525573	0.525573	12.3202
PANTHER_PATHWAY	P00055:Transcription regulation by bZIP transcription factor	4	2.06186	0.0204636	EP300, TAF6, TAF7, GTF2H1	33	53	2857	6.53402	0.685839	0.439499	18.4669
PANTHER_PATHWAY	P02738:De novo purine biosynthesis	3	1.54639	0.0517304	ATIC, AK2, GART	33	33	2857	7.87052	0.948928	0.628983	40.8144
PANTHER_PATHWAY	P00023:General transcription regulation	3	1.54639	0.0665478	TAF6, TAF7, GTF2H1	33	38	2857	6.83493	0.978857	0.61868	49.3385

## Sheet: REACTOME
Category	Term	Count	%	PValue	Genes	List Total	Pop Hits	Pop Total	Fold Enrichment	Bonferroni	Benjamini	FDR
REACTOME_PATHWAY	REACT_71:Gene Expression	21	10.8247	1.06046e-05	RPSA, EEF1A1, TAF6, ELL, FARS2, EFTUD2, SNRPD2, EARS2, GTF2H1, EIF4G1, EIF3C, EIF3CL, DDX23, CLP1, EIF3E, FAU, EEF1G, SUPT4H1, PHF5A, SUPT5H, ERCC2	70	350	3398	2.91257	0.000434695	0.000434695	0.00975863
REACTOME_PATHWAY	REACT_1505:Integration of energy metabolism	14	7.21649	0.000353135	ATP5D, NDUFB4, ATP5E, NDUFB10, NDUFB7, CYC1, NDUFA1, IDH3A, NDUFV1, PGK1, NDUFS2, GNG5, ATP5H, NDUFS1	70	219	3398	3.1032	0.0143768	0.0072144	0.324509
REACTOME_PATHWAY	REACT_17015:Metabolism of proteins	12	6.18557	0.0037851	CCT7, EIF3C, EIF4G1, RPSA, EEF1A1, EIF3CL, DOHH, TBCD, EIF3E, TBCE, EEF1G, FAU	70	217	3398	2.6844	0.143999	0.0505077	3.42972
REACTOME_PATHWAY	REACT_15380:Diabetes pathways	14	7.21649	0.00407588	ATP5D, NDUFB4, ATP5E, NDUFB10, NDUFB7, CYC1, NDUFA1, IDH3A, NDUFV1, PGK1, NDUFS2, GNG5, ATP5H, NDUFS1	70	285	3398	2.38456	0.154183	0.040999	3.68881
REACTOME_PATHWAY	REACT_1788:Transcription	8	4.12371	0.0158814	RRN3, TAF6, ELL, CLP1, SUPT4H1, SUPT5H, ERCC2, GTF2H1	70	131	3398	2.96445	0.481266	0.123022	13.6986
REACTOME_PATHWAY	REACT_1698:Metablism of nucleotides	6	3.09278	0.0190483	ATP5D, ATP5E, ATIC, AK2, ATP5H, GART	70	77	3398	3.78256	0.545481	0.12315	16.2209
REACTOME_PATHWAY	REACT_1762:3' -UTR-mediated translational regulation	6	3.09278	0.066612	EIF3C, EIF4G1, RPSA, EIF3CL, EIF3E, FAU	70	108	3398	2.69683	0.940769	0.332195	46.9737
REACTOME_PATHWAY	REACT_11052:Metabolism of non-coding RNA	3	1.54639	0.0723236	CLNS1A, PRMT5, SNRPD2	70	22	3398	6.61948	0.953947	0.319376	49.8859
REACTOME_PATHWAY	REACT_6185:HIV Infection	8	4.12371	0.0772673	XPO1, TAF6, ELL, SUPT4H1, SUPT5H, TPR, ERCC2, GTF2H1	70	184	3398	2.11056	0.963008	0.306732	52.2905
