# Supplementary material for: Gene essentiality landscape and druggable oncogenic dependencies in herpesviral primary effusion lymphoma
Source: Nat Commun. 2018 Aug 15;9:3263. doi: 10.1038/s41467-018-05506-9 (PMC6093911; doi:10.1038/s41467-018-05506-9)
Supplement: Supplementary file 14 — Supplementary Data 12 [file 41467_2018_5506_MOESM14_ESM.xlsx]

## Sheet: SuppData12-sgRNAs
Supplementary Data 12. Columns indicate the sgRNA sequences for all sgRNAs used in this study, as well as forward and reverse primers used for insertion into plentiGuide-puro.
Gene	Guide	sgRNA sequence	Forward primer	Reverse primer
AAVS1		GGGGCCACTAGGGACAGGAT	CACCGGGGCCACTAGGGACAGGAT	AAACATCCTGTCCCTAGTGGCCCC
PSMD1		TGTGCGCTACGGAGCTGCAA	CACCGTGTGCGCTACGGAGCTGCAA	AAACTTGCAGCTCCGTAGCGCACAC
BCL2L1	1	CAGTGGCTCCATTCACCGCG	CACCGCAGTGGCTCCATTCACCGCG	AAACCGCGGTGAATGGAGCCACTGC
BCL2L1	2	CAGGCGACGAGTTTGAACTG	CACCGCAGGCGACGAGTTTGAACTG	AAACCAGTTCAAACTCGTCGCCTGC
CCND2	1	ATGTGCTCAATGAAGTCATG	CACCGATGTGCTCAATGAAGTCATG	AAACCATGACTTCATTGAGCACATC
CCND2	2	TGAAGGTCTGAGCATGCTTG	CACCGTGAAGGTCTGAGCATGCTTG	AAACCAAGCATGCTCAGACCTTCAC
CFLAR	1	ATTACCTATAGTCCGAAACA	CACCGATTACCTATAGTCCGAAACA	AAACTGTTTCGGACTATAGGTAATC
CFLAR	2	TGCCTGATAATCGATTGCAT	CACCGTGCCTGATAATCGATTGCAT	AAACATGCAATCGATTATCAGGCAC
IKBKG	1	ACTGGGCGAAGAGTCTCCTC	CACCGACTGGGCGAAGAGTCTCCTC	AAACGAGGAGACTCTTCGCCCAGTC
IKBKG	2	ATCTGCTGCCGGGCCACCAC	CACCGATCTGCTGCCGGGCCACCAC	AAACGTGGTGGCCCGGCAGCAGATC
IRF4	1	CTGATCGACCAGATCGACAG	CACCGCTGATCGACCAGATCGACAG	AAACCTGTCGATCTGGTCGATCAGC
IRF4	2	ATCGACAGCGGCAAGTACCC	CACCGATCGACAGCGGCAAGTACCC	AAACGGGTACTTGCCGCTGTCGATC
IRF4	3	CAAGCAGGACTACAACCGCG	CACCGCAAGCAGGACTACAACCGCG	AAACCGCGGTTGTAGTCCTGCTTGC
MCL1	1	AGGCGCTGGAGACCTTACGA	CACCGAGGCGCTGGAGACCTTACGA	AAACTCGTAAGGTCTCCAGCGCCTC
MCL1	2	CCAAAAGTCGCCCTCCCGGG	CACCGCCAAAAGTCGCCCTCCCGGG	AAACCCCGGGAGGGCGACTTTTGGC
MCL1	3	GTATCACAGACGTTCTCGTA	CACCGTATCACAGACGTTCTCGTA	AAACTACGAGAACGTCTGTGATAC
MDM2	1	GAGAACATTACCGGATTCGA	CACCGAGAACATTACCGGATTCGA	AAACTCGAATCCGGTAATGTTCTC
MDM2	2	AGACACTTATACTATGAAAG	CACCGAGACACTTATACTATGAAAG	AAACCTTTCATAGTATAAGTGTCTC
MDM2	3	GTGGTTACAGCACCATCAGT	CACCGTGGTTACAGCACCATCAGT	AAACACTGATGGTGCTGTAACCAC
NFKB1	1	TTGTCTATGAACATCTGTGG	CACCGTTGTCTATGAACATCTGTGG	AAACCCACAGATGTTCATAGACAAC
NFKB1	2	TAGATGGCGTCTGATACCAC	CACCGTAGATGGCGTCTGATACCAC	AAACGTGGTATCAGACGCCATCTAC
RELA	1	TCAATGGCTACACAGGACCA	CACCGTCAATGGCTACACAGGACCA	AAACTGGTCCTGTGTAGCCATTGAC
RELA	2	GCTTCCGCTACAAGTGCGAG	CACCGCTTCCGCTACAAGTGCGAG	AAACCTCGCACTTGTAGCGGAAGC
