# Supplementary material for: Gene essentiality landscape and druggable oncogenic dependencies in herpesviral primary effusion lymphoma
Source: Nat Commun. 2018 Aug 15;9:3263. doi: 10.1038/s41467-018-05506-9 (PMC6093911; doi:10.1038/s41467-018-05506-9)
Supplement: Supplementary file 15 — Supplementary Data 13 [file 41467_2018_5506_MOESM15_ESM.xlsx]

## Sheet: SuppData13-NGS Primers
GeCKO
PCR 1
v2Adaptor_F	AATGGACTATCATATGCTTACCGTAACTTGAAAGTATTTCG
R1	CTTTAGTTTGTATGTCTGTTGCTATTATGTCTACTATTCTTTCC
PCR 2
F01	AATGATACGGCGACCACCGAGATCTACACTCTTTCCCTACACGACGCTCTTCCGATCTtAAGTAGAGtcttgtggaaaggacgaaacaccg
F02	AATGATACGGCGACCACCGAGATCTACACTCTTTCCCTACACGACGCTCTTCCGATCTatACACGATCtcttgtggaaaggacgaaacaccg
F03	AATGATACGGCGACCACCGAGATCTACACTCTTTCCCTACACGACGCTCTTCCGATCTgatCGCGCGGTtcttgtggaaaggacgaaacaccg
F04	AATGATACGGCGACCACCGAGATCTACACTCTTTCCCTACACGACGCTCTTCCGATCTcgatCATGATCGtcttgtggaaaggacgaaacaccg
F05	AATGATACGGCGACCACCGAGATCTACACTCTTTCCCTACACGACGCTCTTCCGATCTtcgatCGTTACCAtcttgtggaaaggacgaaacaccg
F06	AATGATACGGCGACCACCGAGATCTACACTCTTTCCCTACACGACGCTCTTCCGATCTatcgatTCCTTGGTtcttgtggaaaggacgaaacaccg
R01	CAAGCAGAAGACGGCATACGAGATAAGTAGAGGTGACTGGAGTTCAGACGTGTGCTCTTCCGATCTtTCTACTATTCTTTCCCCTGCACTGT
R02	CAAGCAGAAGACGGCATACGAGATACACGATCGTGACTGGAGTTCAGACGTGTGCTCTTCCGATCTatTCTACTATTCTTTCCCCTGCACTGT
R03	CAAGCAGAAGACGGCATACGAGATCGCGCGGTGTGACTGGAGTTCAGACGTGTGCTCTTCCGATCTgatTCTACTATTCTTTCCCCTGCACTGT
R04	CAAGCAGAAGACGGCATACGAGATCATGATCGGTGACTGGAGTTCAGACGTGTGCTCTTCCGATCTcgatTCTACTATTCTTTCCCCTGCACTGT
Brunello
PCR 1
v2Adaptor_F	AATGGACTATCATATGCTTACCGTAACTTGAAAGTATTTCG
R1_new	GGACTGTGGGCGATGTGCGCTCTGCCCACTGACGG
PCR 2
F01	AATGATACGGCGACCACCGAGATCTACACTCTTTCCCTACACGACGCTCTTCCGATCTATCTTGTGGAAAGGACGAAACACC
F02	AATGATACGGCGACCACCGAGATCTACACTCTTTCCCTACACGACGCTCTTCCGATCTtATCTTGTGGAAAGGACGAAACACC
F03	AATGATACGGCGACCACCGAGATCTACACTCTTTCCCTACACGACGCTCTTCCGATCTatATCTTGTGGAAAGGACGAAACACC
F04	AATGATACGGCGACCACCGAGATCTACACTCTTTCCCTACACGACGCTCTTCCGATCTgatATCTTGTGGAAAGGACGAAACACC
F05	AATGATACGGCGACCACCGAGATCTACACTCTTTCCCTACACGACGCTCTTCCGATCT cgatATCTTGTGGAAAGGACGAAACACC
F06	AATGATACGGCGACCACCGAGATCTACACTCTTTCCCTACACGACGCTCTTCCGATCT tcgatATCTTGTGGAAAGGACGAAACACC
General reverse primer
CAAGCAGAAGACGGCATACGAGAT (6ntbarcode)GTGACTGGAGTTCAGACGTGTGCTCTTCCGATCT GTTTAAAACTTTATCCATCTTTGC
Barcode name	Barcode
RPI 2	CGATGT
RPI 9	GATCAG
RPI 10	TAGCTT
RPI 11	GGCTAC
RPI 14	AGTTCC
RPI 22	CGTACG
RPI 37	CGGAAT
RPI 38	CTAGCT
RPI 39	CTATAC
RPI 42	TAATCG
RPI 43	TACAGC
RPI 45	TCATTC
RPI 46	TCCCGA
