# Supplementary material for: Gene essentiality landscape and druggable oncogenic dependencies in herpesviral primary effusion lymphoma
Source: Nat Commun. 2018 Aug 15;9:3263. doi: 10.1038/s41467-018-05506-9 (PMC6093911; doi:10.1038/s41467-018-05506-9)
Supplement: Supplementary file 16 — Supplementary Data 14 [file 41467_2018_5506_MOESM16_ESM.xlsx]

## Sheet: SuppData14-Libraries
Supplementary Data 14. Library and read statistics.
Library used	Cell line	Day	Replicate	Total # of reads	Total # of reads with at least 1 alignment	% of reads with at least 1 alignment	Total # of reads that failed to align	% of reads that failed to align	sgRNA representation based on total aligned reads
GeCKO v2 A & B	BC-3	Input	1	20868875	19628051	94.05	1240824	5.95	159.045
GeCKO v2 A & B	BC-3	Input	2	24799773	23312157	94	1487616	6	188.897
GeCKO v2 A & B	BC-3	Input	3	25512167	23796162	93.27	1716005	6.73	192.819
GeCKO v2 A & B	BC-3	18	1	31427594	29240992	93.0424	2186602	6.95759	236.938
GeCKO v2 A & B	BC-3	18	2	17890672	16676157	93.21	1214515	6.79	135.126
GeCKO v2 A & B	BC-3	18	3	16404939	15321615	93.4	1083324	6.6	124.15
GeCKO v2 A & B	BCBL-1	Input	1	14030943	13176774	93.91	854169	6.09	106.771
GeCKO v2 A & B	BCBL-1	Input	2	35498817	33367432	94	2131385	6	270.374
GeCKO v2 A & B	BCBL-1	Input	3	24294869	22753083	93.65	1541786	6.35	184.367
GeCKO v2 A & B	BCBL-1	18	1	20447066	18951784	92.69	1495282	7.31	153.565
GeCKO v2 A & B	BCBL-1	18	2	12441656	11517650	92.57	924006	7.43	93.3268
GeCKO v2 A & B	BCBL-1	18	3	24782149	22999473	92.81	1782676	7.19	186.363
GeCKO v2 A & B	BJAB	Input	1	18956173	17786984	93.83	1169189	6.17	144.127
GeCKO v2 A & B	BJAB	Input	2	21428330	20116673	93.88	1311657	6.12	163.004
GeCKO v2 A & B	BJAB	Input	3	10435638	9827676	94.17	607962	5.83	79.6331
GeCKO v2 A & B	BJAB	18	1	11224307	10492966	93.48	731341	6.52	85.0239
GeCKO v2 A & B	BJAB	18	2	14045130	13131731	93.5	913399	6.5	106.406
GeCKO v2 A & B	BJAB	18	3	11181488	10454558	93.5	726930	6.5	84.7127
Brunello	Brunello	Plasmid		28800803	26818803	93.1182	1982000	6.88175	350.981
Brunello	BC-1	14	1	11198406	10185204	90.9523	1013202	9.04773	133.295
Brunello	BC-1	14	2	24064195	21943700	91.1882	2120495	8.81183	287.18
Brunello	BC-1	14	3	23554229	21495190	91.2583	2059039	8.7417	281.31
Brunello	BC-2	16		44689551	40672434	91.0111	4017117	8.98894	532.285
Brunello	BC-5	14	1	25334750	23251720	91.778	2083030	8.22203	304.298
Brunello	BC-5	14	2	25040806	23029541	91.9681	2011265	8.03195	301.39
Brunello	BC-5	14	3	19862214	18244051	91.8531	1618163	8.14694	238.762
Brunello	JSC-1	16		39920308	36373604	91.1155	3546704	8.88446	476.026
Brunello	BC-3 clone	17		21506370	19555952	90.931	1950418	9.06902	255.931
Brunello	BCBL-1 clone	14	1	20593835	18649135	90.5569	1944700	9.44312	244.063
Brunello	BCBL-1 clone	14	2	14944019	13555392	90.7078	1388627	9.29219	177.401
Brunello	BCBL-1 clone	14	3	16758039	15210713	90.7667	1547326	9.23334	199.064
Brunello	BCBL-1 pool	14	1	19773565	17980303	90.931	1793262	9.06899	235.31
Brunello	BCBL-1 pool	14	2	17840278	16240363	91.032	1599915	8.96799	212.54
Brunello	BCBL-1 pool	14	3	21107181	19184202	90.8895	1922979	9.11054	251.066
Brunello	APK-1	14	1	27426132	25075410	91.4289	2350722	8.5711	328.165
Brunello	APK-1	14	2	18850729	17077189	90.5917	1773540	9.40834	223.491
Brunello	APK-1	14	3	19657788	17788153	90.4891	1869635	9.51091	232.796
Brunello	VG-1	14	1	20544760	18749000	91.2593	1795760	8.74072	245.37
Brunello	VG-1	14	2	19256904	17557450	91.1748	1699454	8.82517	229.776
Brunello	VG-1	14	3	18139045	16518279	91.0648	1620766	8.93523	216.177
Brunello	KMS-12-BM	16		39632449	36120533	91.1388	3511916	8.86121	472.714
