# Supplementary material for: Gene essentiality landscape and druggable oncogenic dependencies in herpesviral primary effusion lymphoma
Source: Nat Commun. 2018 Aug 15;9:3263. doi: 10.1038/s41467-018-05506-9 (PMC6093911; doi:10.1038/s41467-018-05506-9)
Supplement: Supplementary file 17 — Supplementary Data 15 [file 41467_2018_5506_MOESM17_ESM.xlsx]

## Sheet: SuppData15-Antibodies
Supplementary Data 15. List of antibodies used in this study.
Protein	Manufacturer	Catalog number	Clone
BCL2L1	Cell Signaling Technology	2764	54H6
CASP8	Cell Signaling Technology	9746	1C12
CCND2	Cell Signaling Technology	3741	D52F9
CFLIP	Cell Signaling Technology	56343	D5J1E
GAPDH	Santa Cruz Biotechnology	sc-47724	0411
IKBKG	Cell Signaling Technology	2695	DA10-12
IRF4	Cell Signaling Technology	15106	D9P5H
K-bZIP	Santa Cruz Biotechnology	sc-69797	F33P1
MCL1 (IHC)	Cell Signaling Technology	39224	D5V5L
MCL1 (Western)	Cell Signaling Technology	5453	D35A5
MDM2	Calbiochem	OP-144	2A9C1.18
NFKB1	Bethyl Laboratories	A301-820A
PARP	Roche	11835238001
RELA	Bethyl Laboratories	A301-824A
RTA	Gift from Dr. Don Ganem (Novartis)
