# Supplementary material for: Gene essentiality landscape and druggable oncogenic dependencies in herpesviral primary effusion lymphoma
Source: Nat Commun. 2018 Aug 15;9:3263. doi: 10.1038/s41467-018-05506-9 (PMC6093911; doi:10.1038/s41467-018-05506-9)
Supplement: Supplementary file 18 — Supplementary Data 16 [file 41467_2018_5506_MOESM18_ESM.xlsx]

## Sheet: SuppData16-Patients
Patient	Diagnosis	Age	Sex	Immune def status	HIV treatment	Site of tissue	LANA	EBER	Other malignancies	alive/dead (0=dead, 1= alive)	Time from diagnosis to last follow-up or death (months)	Treatment for PEL	Other notes
A	PEL	60	M	HIV+	HAART	Peritoneal fluid	+	+	Kaposi sarcoma, MCCastleman	0	8	DA-R-EPOCH
B	PEL	52	M	HIV+	HAART	Peritoneal fluid	+	-	Kaposi sarcoma, MCCastleman	1	51	DA-R-EPOCH	in remission last follow up in 2016
C	PEL	45	M	HIV+, HepB+	HAART	Peritoneal fluid	+	+	MCCastleman	0	9	L pleurodesis, no further treatment given risks
D	PEL	84	F	Age;otherwise none	N/A	Pleural fluid	+	+		0	1	Brentuximab
PEL	Primary effusion lymphoma
DA-EPOCH-R (Etoposide + Prednisone + Vincristine + Cyclophos­phamide + Doxorubicin + Rituximab)
MCCastleman: multicentric Castleman
